# Supplementary material for: Size-Fractionated Microbiome Structure in Subarctic Rivers and a Coastal Plume Across DOC and Salinity Gradients
Source: Front Microbiol. 2022 Jan 3;12:760282. doi: 10.3389/fmicb.2021.760282 (PMC8762315; doi:10.3389/fmicb.2021.760282)
Supplement: Supplementary file 1 [file Data_Sheet_1.ZIP]

Archive with 4 entries (4 files):
- Supplementary_material/Data_file1_Microbiome_Structure_Subarctic_Rivers_16S.fasta
- Supplementary_material/Data_file2_Microbiome_Structure_Subarctic_Rivers_18S.fasta
- Supplementary_material/Data_file3_OTU_TableS5-S8_Taxonomy_Microbiome_Structure_Subarctic_Rivers.xlsx
- Supplementary_material/GWR_Revised_mat_sup.pdf
