# Supplementary material for: Size-Fractionated Microbiome Structure in Subarctic Rivers and a Coastal Plume Across DOC and Salinity Gradients
Source: Front Microbiol. 2022 Jan 3;12:760282. doi: 10.3389/fmicb.2021.760282 (PMC8762315; doi:10.3389/fmicb.2021.760282)
Supplement: Supplementary file 1 [file Data_Sheet_1.ZIP › Supplementary_material/Data_file1_Microbiome_Structure_Subarctic_Rivers_16S.fasta]

>OTU_1
TACGTAGGGTGCAGGCGTTAATCGGAATTACTGGGCGTAAAGCGTGCGCAGGCGGTTATACAAGACAGGCGTGAAATCCC
CGGGCTTAACCTGGGAATGGCGCCTGTGACTGTATAGCTAGAGTGTGTCAGAGGGGGGTAGAATTCCACGTGTAGCAGTG
AAATGCGTAGATATGTGGAGGAACACCGATGGCGAAGGCAGCCCCCTGGGCTAACACTGACGCTCATGCACGAAAGCGTG
GGGAGCAAACAGG
>OTU_2
ATACGTAGGGTGCGAGCGTTAATCGGAATTACTGGGCGTAAAGCGTGCGCAGGCGGTTATACAAGACAGGTGTGAAATCC
CCGGGCTTAACCTGGGAATTGCATCTGTGACTGTATAGCTAGAGTGTGTCAGAGGGGGGTAGAATTCCACGTGTAGCAGT
GAAATGCGTAGATATGTGGAGGAATACCAATGGCGAAGGCAGCCCCCTGGGATAACACTGACGCTCATGCACGAAAGCGT
GGGGAGCAAACAGG
>OTU_3
TACGGAGGATCCAAGCGTTATCCGGATTTATTGGGTTTAAAGGGTCCGTAGGCGGGCAGGTAAGTCAGTGGTGAAATCCT
GGAGCTCAACTCCAGAACTGCCATTGATACTATCTGTCTTGAATATTGTGGAGGTAAGCGGAATATGTCATGTAGCGGTG
AAATGCTTAGATATGACATAGAACACCCATTGCGAAGGCAGCTTACTACGCATATATTGACGCTGAGGCACGAAAGCGTG
GGGATCAAACAGG
>OTU_4
GACGGAGGATGCAAGTGTTATCCGGAATCACTGGGCGTAAAGCGTCTGTAGGTGGTTTGATAAGTCAACTGTTAAATCTT
GGGGCTTAACCTCAAAATCGCAGTCGAAACTATTAGACTAGAGTATAGTAGGGGTAAAGGGAATTTCCAGTGGAGCGGTG
AAATGCGTAGAGATTGGAAAGAACACCGATGGCGAAGGCACTTTACTGGGCTATTACTGACACTCAGAGACGAAAGCTAG
GGTAGCAAATGGG
>OTU_5
TACATAGGGTGCAAGCGTTGTCCGGAATTATTGGGCGTAAAGAGCTCGTAGGTGGTTCGATACGTCGGATGTGAAAATCA
GGGGCTCAACCCCTGACCTGCATCCGATACGGTCGAGCTGGAGTTTGGTAGGGGAGACTGGAATTCCTGGTGTAGCGGTG
GAATGCGCAGATATCAGGAGGAACACCGATGGCGAAGGCAGGTCTCTGGGCCAATACTGACACTGAGGCACGAAAGCGTG
GGGAGCAAACAGG
>OTU_6
TACGTAGGGTGCAAGCGTTAATCGGAATTACTGGGCGTAAAGCGTGCGCAGGCGGTTTTGTAAGTCAGATGTGAAATCCC
CGGGCTCAACCTGGGAACTGCATTTGAAACTGCAAGGCTAGAGTGTGTCAGAGGGGGGTAGAATTCCACGTGTAGCAGTG
AAATGCGTAGATATGTGGAGGAATACCAATGGCGAAGGCAGCCCCCTGGGATAACACTGACGCTCATGCACGAAAGCGTG
GGGAGCAAACAGG
>OTU_7
TACGTAGGGTGCAGGCGTTAATCGGAATTACTGGGCGTAAAGCGTGCGCAGGCGGTCTTGTAAGACAGATGTGAAATCCC
CGGGCTCAACCTGGGAACTGCATTTGTGACTGCATGGCTAGAGTGCGGCAGAGGGGGATGGAATTCCGCGTGTAGCAGTG
AAATGCGTAGATATGCGGAGGAACACCGATGGCGAAGGCAATCCCCTGGGCCTGCACTGACGCTCATGCACGAAAGCGTG
GGGAGCAAACAGG
>OTU_8
TACAGAGGGTGCGAGCGTTAATCGGAATTACTGGGCGTAAAGCGTGCGCAGGCGGTTATATAAGACAGATGTGAAATCCC
CGAGCTTAACTTGGGAACTGCATTTGTGACTGTATAGCTAGAGTGCGGCAGAGGGGGATGGAATTCCGCGTGTAGCAGTG
AAATGCGTAGATATGCGGAGGAACACCGATGGCGAAGGCAATCCCCTGGGCCTGCACTGACGCTCATGCACGAAAGCGTG
GGGAGCAAACAGG
>OTU_9
TACGTAGGGTGCGAGCGTTAATCGGAATTACTGGGCGTAAAGCGTGCGCAGGCGGTTATACAAGACAGATGTGAAATCCC
CGGGCTCAACCTGGGAACTGCATTTGTGACTGCAAGGCTAGAGTACGGCAGAGGGGGATGGAATTCCGCGTGTAGCAGTG
AAATGCGTAGATATGCGGAGGAACACCGATGGCGAAGGCAATCCCCTGGGCCTGTACTGACGCTCATGCACGAAAGCGTG
GGGAGCAAACAGG
>OTU_10
TACGGGGGGTGCAAGCGTTGTTCGGAATTATTGGGCGTAAAGCGCGTGTAGGCGGTTTGTTAAGTCTGATGTGAAAGCCC
TGGGCTCAACCCAGGAAGTGCATTGGAAACTGGCAGACTTGAATACGGGAGAGGGCAGTGGAATTCCTGGTGTAGGAGTG
AAATCCGTAGATATCAGGAGGAACACCGGTGGCGAAGGCGGCTGCCTGGACCGATATTGACGCTGAGACGCGAAAGCGTG
GGTAGCAAACAGG
>OTU_11
TACGGAGGGTGCAAGCGTTAATCGGAATTACTGGGCGTAAAGCGTGCGTAGGCGGTACGTTAAGTCAGATGTGAAAGCCC
TGGGCTCAACCTGGGAACTGCATTTGAAACTGGCGAACTAGAGTTGAGTAGAGGTAAGTGGAATTTCAGGTGTAGCGGTG
AAATGCGTAGATATCTGAAGGAACACCAGTGGCGAAGGCGACTTACTGGACTCAAACTGACGCTGAGGTACGAAAGCGTG
GGTAGCAAACAGG
>OTU_12
TACGTAGGGTGCGAGCGTTAATCGGAATTACTGGGCGTAAAGGGTGCGCAGGCGGATATATAAGTTGGATGTGAAATCCC
CGAGCTTAACTTGGGAACTGCATTTGTGACTGTATAGCTAGAGTACGGCAGAGGGGGATGGAATTCCGCGTGTAGCAGTG
AAATGCGTAGATATGCGGAGGAACACCGATGGCGAAGGCAATCCCCTGGGCCTGTACTGACGCTCATGCACGAAAGCGTG
GGGAGCAAACAGG
>OTU_13
TACGTAGGGTGCGAGCGTTAATCGGAATTACTGGGCGTAAAGCGTGCGCAGGCGGTTGTGCAAGACAGATGTGAAATCCC
CGAGCTTAACTTGGGAACTGCATTTGTGACTGTATAGCTAGAGTACGGCAGAGGGGGATGGAATTCCGCGTGTAGCAGTG
AAATGCGTAGATATGCGGAGGAACACCGATGGCGAAGGCAATCCCCTGGACCTGTACTGACGCTCATGCACGAAAGCGTG
GGGAGCAAACAGG
>OTU_14
TACATAGGGTGCAAGCGTTGTCCGGAATTATTGGGCGTAAAGAGCTCGTAGGTGGTTTGTTGCGTCGGGTGTGAAATTCA
GGGGCTCAACCCCTGACCTGCATTCGATACGGGCGAGCTAGAGTGTGGTAGGGGAGACTGGAATTCCTGGTGTAGCGGTG
GAATGCGCAGATATCAGGAGGAACACCAATGGCGAAGGCAGGTCTCTGGGCCAATACTGACACTGAGGAGCGAAAGCGTG
GGGAGCGAACAGG
>OTU_15
TACAGGGGATGCAAGTGTTATCCGGAATTATTGGGCGTAAAGCGTCTGCAGGTTGATATTTAAGTCTTTTGTTAAATCTT
CGGGCTTAACCCGGAATCTGCAAAGGAAACTATTTATCTTGAGTATGGTAGGGGTAAAGGGAATTTCCAGTGGAGCGGTG
AAATGCGTAGATATTGGAAAGAACACCAACAGCGAAGGCACTTTACTGGGCCAGTACTGACACTCAGAGACGAAAGCTAG
GGGAGCAAACGGG
>OTU_16
TACGGAGGGTGCAAGCGTTATCCGGATTCACTGGGTTTAAAGGGTGCGTAGGCGGGCAGGTAAGTCAGTGGTGAAATCCT
GGAGCTCAACTCCAGAACTGCCATTGATACTATCTGTCTTGAATATTGTGGAGGTGAGCGGAATATGTCATGTAGCGGTG
AAATGCTTAGATATGACATAGAACACCAATTGCGTAGGCAGCTCGCTACACAAATATTGACGCTGAGGCACGAAAGCGTG
GGGATCAAACAGG
>OTU_17
TACGGGGGGGGCAAGCGTTGTTCGGAATTACTGGGCGTAAAGGGCTCGTAGGTGGCCAACTAAGTCAGACGTGAAATCCC
TCAGCTTAACTGGGGAACTGCGTCTGATACTGGATGGCTTGAGTTTGGGAGAGGGATGCGGAATTCCAGGTGTAGCGGTG
AAATGCGTAGATATCTGGAGGAACACCGGTGGCGAAGGCGGCATCCTGGACCAACACTGACACTGAGGAGCGAAAGCCAG
GGGAGCAAACGGG
>OTU_18
TACATAGGGTGCAAGCGTTGTCCGGAATTATTGGGCGTAAAGAGCTCGTAGGTGGTTCGATACGTCGGATGTGAAAATCA
GGGGCTCAACCCCTGACCTGCATTCGATACGGGCAAACTAGAGTTTGGTAGGGGAGACTGGAATTCCTGGTGTAGCGGTG
GAATGCGCAGATATCAGGAGGAACACCGATGGCGAAGGCAGGTCTCTGGGCCAATACTGACACTGAGGAGCGAAAGCGCG
GGGAGCGAACAGG
>OTU_19
TACGTAGGGTGCGAGCGTTAATCGGAATTACTGGGCGTAAAGCGTGCGCAGGCGGTTCTATAAGACAGATGTGAAATCCC
CGGGCTTAACCTGGGAACTGCGTTTGTGACTGTAGGACTGGAGTGTGGCAGAGGGGGGTGGAATTCCACGTGTAGCAGTG
AAATGCGTAGAGATGTGGAGGAACACCGATGGCGAAGGCAGCCCCCTGGGTCAACACTGACGCTCATGCACGAAAGCGTG
GGGAGCAAACAGG
>OTU_20
TACATAGGGTGCAAGCGTTGTCCGGAATTATTGGGCGTAAAGAGCTCGTAGGTGGTTCGTCACGTCGGATGTGAAAATCT
GGGGCTTAACCCCAGACCTGCATTCGATACGGGCATACTAGAGTTTGGTAGGGGAGACTGGAATTCCTGGTGTAGCGGTG
GAATGCGCAGATATCAGGAGGAACACCAATGGCGAAGGCAGGTCTCTGGGCCAATACTGACACTGAGGAGCGAAAGCGTG
GGGAGCGAACAGG
>OTU_21
TACAGAGACTGCAAGCGTTATTCGGATTCACTGGGCGTAAAGGGTGCGCAGGCGGCCAAATGTGTGAGGCGTGAAAGCCC
GGGGCTTAACCCCGGAATTGCACCTCAAACTATTTGGCTAGAGCATTGGAGAGGGTAGCAGAATTCATGGTGTAGCAGTG
AAATGCGTAGATATCATGAGGAATACCAGAGGCGAAGGCGGCTACCTGGACAATTGCTGACGCTCAGGCACGAAAGCGTG
GGGAGCAAACGGG
>OTU_22
TACGGAGGGTGCAAGCGTTATCCGGATTCACTGGGTTTAAAGGGTGCGTAGGTGGGTTGGTAAGTCAGTGGTGAAATCTC
CGAGCTTAACTTGGAAACTGCCATTGATACTATCAGTCTTGAATATTGTGGAGGTCAGCGGAATATGTCATGTAGCGGTG
AAATGCTTAGATATGACATAGAACACCCATTGCGAAGGCAGCTTACTACGCATATATTGACGCTGAGGCACGAAAGCGTG
GGGATCAAACAGG
>OTU_23
TACGGAGGGTGCAAGCGTTATCCGGATTTACTGGGTTTAAAGGGTGTGTAGGCGGGTCTTTAAGTCAGTGGTGAAATCTC
CGAGCTCAACTTGGAAACTGCCATTGATACTATTGATCTTGAATTCTGTTGAGGTTGGCGGAATAAGTCATGTAGCGGTG
AAATGCATAGATATGACTTAGAACCCCGATTGCGAAGGCAGCTAACTAAGCAGATATTGACGCTGAGGCACGAAAGCGTG
GGGATCAAACAGG
>OTU_24
TACGGAGGTTGCAAGCGTTATCCGGATTTATTGGGTTTAAAGGGTGCGTAGGCGGGATTATAAGTCAGTGGTGAAAACCT
GCAGCTTAACTGTAGAACTGCCATTGATACTGTAATTCTTGAGTATAATTGAGGTGGGCGGAATGTGTAATGTAGCGGTG
AAATGCTTAGATATTACACAGAACACCAATTGCGTAGGCAGCTCACTAAACTATAACTGACGCTGAGGCACGAAAGCGTG
GGGAGCAAACAGG
>OTU_25
TACGGAGGGTGCAAGCGTTATCCGGATTTATTGGGTTTAAAGGGTGCGTAGGCGGTTATTTAAGTCAGTGGTGAAATCCT
GCAGCTCAACTGTAGAACAGCCATTGAAACTGAATGACTTGAGTAATCTTGAGGTAGGCGGAATGTGTAGTGTAGCGGTG
AAATGCTTAGATATTACACAGAACACCGATTGCGAAGGCAGCTTACTAAGGATTTACTGACGCTGATGCACGAAAGCGTG
GGGATCAAACAGG
>OTU_26
TACGTAGGGTGCGAGCGTTAATCGGAATTACTGGGCGTAAAGCGTGCGCAGGCGGTTTTGTAAGCCAGATGTGAAATCCC
CGGGCTCAACCTGGGAATGGCATTTGGGACTGCAAGGCTAGAGTACGGCAGAGGAGACTAGAATTCCTGGTGTAGCAGTG
AAATGCGTAGATATCAGGAGGAATACCGATGGCGAAGGCAGGTCTCTGGGCTGATACTGACGCTCATGCACGAAAGCGTG
GGGAGCAAACAGG
>OTU_27
TACGTAGGCAGCGAGCGTTGTTCGGAATTACTGGGCGTAAAGAGTGTGTAGGCGGTGCTCCAAGTCTGTTGTGAAATCTC
CCGGCTTAACTGGGAGGGTGCAGCGGAAACTAGAATGCTTGAGGGTGGGAGAGGTAAGCGGAATTCCTGGTGTAGCGGTG
AAATGCGTAGATATCAGGAGGAACACCTGTGGTGTAGACAGCTTACTGGACCACTTCTGACGCTGAGACACGAAAGCGTG
GGTAGCAAACAGG
>OTU_28
TACGGAGGGTGCGAGCGTTAATCGGAATTACTGGGCGTAAAGCGTGCGTAGGTGGTTCGTTAAGTCAGATGTGAAAGCCC
TGGGCTCAACCTGGGAACTGCATTTGAAACTGGCGGACTCGAGTTGAGTAGAGGGGAGTGGAATTTCAGGTGTAGCGGTG
AAATGCGTAGATATCTGAAGGAACACCAGTGGCGAAGGCGACTCCCTGGACTCAAACTGACGCTGAGGTACGAAAGCGTG
GGTAGCAAACAGG
>OTU_29
TACGGAGGGTGCAAGCGTTGCTCGGAATTATTGGGCGTAAAGGGTAGGTAGGTGGTCTCATTTGTCTGGGGTGAAAGCCT
TGAGCTTAACTCAAGAAGTGCCCCAGAAACGGTGAGACTAGAGTCCTGGAGAGGGTCGTGGAATTCCCGGTGTAGCGGTG
AAATGCGTAGAGATCGGGAGGAACACCAGAGGCGAAAGCGGCGACCTGGACAGGTACTGACACTCAACTACGAAAGCGTG
GGGAGCAAACAGG
>OTU_30
TACAGAGGGTGCAAGCGTTGTTCGGAATTATTGGGCGTAAAGCGCGTGTAGGCGGTCCCGCAAGTCGGATGTGAAAGCCC
TCGGCTTAACCGAGGAAGTGCGTTCGAAACTACGAGACTTGAGTGCCGGAGAGGGTGGCGGAATTCCCGGTGTAGAGGTG
AAATTCGTAGATATCGGGAGGAACACCAGTGGCGAAGGCGGCCACCTGGACGGCAACTGACGCTGAGACGCGAAAGCGTG
GGGAGCAAACAGG
>OTU_31
TACGAGGGGTGCAAACGTTATTCGGAATTACTGGGTGTAAAGGGTACGTAGACGGCATCTTAAGTCAATTGTTAAATTCC
CCGGCTCAACTGGGGGTAGGCGATTGAAACTAAGAAGCTAGAGGATGGAAGAGAGAAGTGGAATTCTCGGAGTAGCGGTA
AAATGCGTAGATCTCGAGAGGAACACCGATGGCGAAGGCAGCTTCTTGGTCCATTTCTGACGTTGAGGTACGAAAGCGTG
GGGAGCAAACAGG
>OTU_32
GACGGAGGATGCAAGTGTTATCCGGAATCACTGGGCGTAAAGCGTCTGTAGGTGGTTTAATAAGTCAACTGTTAAATCTT
GAGGCTCAACCTCAAAACCGCAGTCGAAACTATCAGACTAGAGTATAGTAGGGGTAAAGGGAATTTCCAGTGGAGCGGTG
AAATGCGTAGATATTGGAAAGAACACCGATGGCGAAAGCACTTTACTGGGCTATTACTAACACTCAGAGACGAAAGCTAG
GGTAGCAAATGGG
>OTU_33
TACGGAGGATGCAAGCGTTATCCGGATTCATTGGGTTTAAAGGGTGCGTAGGCGGCTCTTTAAGTCAGTGGTGAAATCCT
GCCGCTTAACGGTAGAATTGCCATTGATACTGAAGAGCTTGAGTACAGTTGAGGTAGGCGGAATGTGTAGTGTAGCGGTG
AAATGCTTAGATATTACACAGAACACCGATTGCGAAGGCAGCTTACTAAACTGTTACTGACGCTGATGCACGAAAGCGTG
GGGAGCGAACAGG
>OTU_34
TACGGGGGGTGCAAGCGTTGTTCGGATTTATTGGGCGTAAAGCGCGTGTAGGCGGTTTTATAAGTCTGATGTGAAAGCCC
CGGGCTCAACCCGGGAAGTGCATTGGATACTGTAAAACTTGAATACGGGAGAGGGCAGTGGAATTCCTGGTGTAGGAGTG
AAATCCGTAGATATCAGGAGGAACACCGGTGGCGAAGGCGGCTGCCTGGACCGATATTGACGCTGAGACGCGAAAGCGTG
GGTAGCAAACAGG
>OTU_35
TACGAAGGGGGCTAGCGTTGCTCGGAATCACTGGGCGTAAAGGGTGCGTAGGCGGGTCTTTAAGTCAGAGGTGAAATCCT
GGAGCTCAACTCCAGAACTGCCTTTGATACTGAGGGTCTTGAGTTCGGGAGAGGTGAGTGGAACTGCGAGTGTAGAGGTG
AAATTCGTAGATATTCGCAAGAACACCAGTGGCGAAGGCGGCTCACTGGCCCGATACTGACGCTGAGGCACGAAAGCGTG
GGGAGCAAACAGG
>OTU_36
TACGGAGGGTGCGAGCGTTGTTCGGATTTATTGGGCGTAAAGCGCGTGTAGGCGGTCTTTTAAGTCTGATGTGAAAGCCC
CGGGCTCAACCTGGGAAGTGCATTGGAAACTGGGAGACTTGAATACGGGAGAGGGTAGTGGAATTCCTAGTGTAGGAGTG
AAATCCGTAGATATTAGGAGGAACACCGGTGGCGAAGGCGGCTACCTGGACCGATATTGACGCTGAGACGCGAAAGCGTG
GGGAGCAAACAGG
>OTU_37
TACAGAGGTCTCAACCGTTGTTCGGATTTATTGGGCGTAAAGGGTGCGTAGGCGGCGGGGCAAGTCAGGTGTGAAATCTC
GGGGCTCAACCCCGAAACTGCACTTGATACTGCCTTGCTCGAGTACTGGAGAGGAGACTGGAATTTACGGTGTAGCAGTG
AAATGCGTAGATATCGTAAGGAAGACCAGTGGCGAAGGCGAATCTCTGGACAGTTACTGACACTGAGGCACGAAGGCCAG
GGGAGCAAACGGG
>OTU_38
TACAGAGGTCCCGAGCGTTGTTCGGATTCATTGGGCGTAAAGGGTGCGTAGGCGGTTGGGTAAGTCAGATGTGAAATTTC
AGGGCTCAACCTTGAAACTGCATTTGATACTGCCTGACTAGAGTACTGGAGAGGAGACTGGAATTCACGGTGTAGCAGTG
AAATGCGTAGATATCGTGAGGAAGGCCAGTGGCGAAGGCGAGTCTCTGGACAGTTACTGACGCTGAGGCACGAAGGCTAG
GGGAGCAAACGGG
>OTU_39
TACATAGGGTGCAAGCGTTGTCCGGAATTATTGGGCGTAAAGAGCTCGTAGGTGGTTAGTTACGTCGGGTGTGAAAATCT
GGGGCTCAACCCCTGACCTGCATCCGATACGGTCGAGCTAGAGTTTGGTAGGGGAGACTGGAATTCCTGGTGTAGCGGTG
GAATGCGCAGATATCAGGAGGAACACCGATGGCGAAGGCAGGTCTCTGGGCCAATACTGACACTGAGGAGCGAAAGTCTG
GGGAGCGAACAGG
>OTU_40
TACAGAGGGTGCAAGCGTTAATCGGAATTACTGGGCGTAAAGCGCGCGTAGGTGGTTTGTTAAGTTGGATGTGAAATCCC
CGGGCTCAACCTGGGAACTGCATTCAAAACTGTCAAGCTAGAGTATGGTAGAGGGTGGTGGAATTTCCTGTGTAGCGGTG
AAATGCGTAGATATAGGAAGGAACACCAGTGGCGAAGGCGACCACCTGGACTGATACTGACACTGAAGTGCGAAAGCGTG
GGGAGCAAACAGG
>OTU_41
TACGGAGGTGGCAGGCGTTACTCGGATTGATTGGGTGTAAAGGGCGTGTAGGTGGTAGATTAAGTCGAGTGTGAAATCCC
TTGGCTCAACCAAGGAACTGCATTCGATACTGATTTGCTTGAGTGATAGAGAGGTAAGTGGAATTCCCGGTGTAACAGTG
AAATGTGTAGATATCGGGAGGAACACCAGTGGCGAAGGCGACTTACTGGCTATCTACTGACACTGAAACGCGAGAGCTAG
GGGAGCAAACAGG
>OTU_42
TACGGAGGATCCGAGCGTTATCCGGATTTATTGGGTTTAAAGGGTGCGTAGGCGGACCCATAAGTCAGTGGTGAAAGTTT
GTAGCTCAACTATAAAATTGCCATTGAAACTGTGGGTCTTGAGTGTAAATGAGGTAGGCGGAATGTGTTGTGTAGCGGTG
AAATGCTTAGATATAACACAGAACACCAATTGCGAAGGCAGCTTACTAGGATACAACTGACGCTGAGGCACGAAAGCGTG
GGGATCAAACAGG
>OTU_43
TACGGAGGGTGCAAGCGTTATCCGGAATTATTGGGCGTAAAGAGCTCGTAGGTGGTTCGATACGTCGGATGTGAAAATCA
GGGGCTCAACCCCTGACCTGCATCCGATACGGTCGAGCTAGAGTTTGGTAGGGGAGACTGGAATTCCTGGTGTAGCGGTG
GAATGCGCAGATATCAGGAGGAACACCGATGGCGAAGGCAGGTCTCTGGGCCATTACTGACACTGAGGAGCGAAAGCGTG
GGGAGCGAACAGG
>OTU_44
TACAGAGGTCTCAAGCGTTGTTCGGATTCATTGGGCGTAAAGGGTGCGCAGGCTGTGGGGTAAGTCGGATGTGAAATTTA
GAGGCTCAACCTCTAAACTGCATTCGATACTGCTTCGCTAGAGGTATGTAGAGGAGATTGGAATTCACGGTGTAGCAGTG
AAATGCGTAGATATCGTGAGGAAGACCAGTGGCGAAGGCGAATCTCTGGGCAGTTCCTGACGCTCATGCACGAAGGCCAG
GGGAGCAAACGGG
>OTU_45
TACGGAGGGTGCAAGCGTTATCCGGATTTATTGGGTTTAAAGGGTGCGTAGGCGGAAAGATAAGTCAGTGGTGAAAAGCT
GCAGCTCAACTGTAGTCCTGCCATTGAAACTGTTTTCCTTGAGTAACCATGAGGTAGGCGGAATGTGTAGTGTAGCGGTG
AAATGCTTAGATATTACACAGAACACCGATTGCGTAGGCAGCTTACTAGCGGTTCACTGACGCTGATGCACGAAAGCGTG
GGGATCAAACAGG
>OTU_46
TACGGAGGGGGCTAGCGTTATTCGGAATTACTGGGCGTAAAGCGCACGTAGGCGGATTGGAAAGTCAGAGGTGAAATCCC
AGGGCTCAACCTTGGAACTGCCTTTGAAACTCCCGGTCTTGAGGTCGAGAGAGGTGAGTGGAATTCCGAGTGTAGAGGTG
AAATTCGTAGATATTCGGAGGAACACCAGTGGCGAAGGCGGCTCACTGGCTCGATACTGACGCTGAGGTGCGAAAGCGTG
GGGAGCAAACAGG
>OTU_47
TACAGAGGGGGCAAGCGTTATTCGGAATTATTGGGCGTAAAGGGCGCGTAGGCGGTGCTTTAAGTGAGATGTGCAATCCC
CGAGCTTAACTTGGGAACTGCATCTCAGACTGGAGCGCTAGAGTACTGGAGAGGGTGGTAGAATTCCACGTGTAGCGGTG
AAATGCGTAGAGATGTGGAGGAATACCAGTGGCGAAGGCGGCCACCTGGACAGTAACTGACGCTGAGGCGCGAAAGTGTG
GGTAGCAAACAGG
>OTU_48
GACAGAGGTGGCAAGCGTTGTTCGGATTCATTGGGTGTAAAGGGCAGGTAGGCGGTTTTATAAGTCCGGCGTGAAATCCC
AGAGCTCAACTCTGGAACTGCGTTGGAAACTATATGACTTGAGTATCGGAGAGGTGAGGGGAATTCTCGGTGTAAGGGTG
AAATCTGTAGATATCGAGAGGAACACCAGTGGCGAAGGCGCCTCACTGGCCGATTACTGACGCTGAGCTGCGAAAGCAAG
GGGAGCAAACAGG
>OTU_49
TACGGAGGATGCGAGCGTTATCCGGATTTATTGGGTTTAAAGGGTGCGTAGGCGGATTAATAAGTCAGTGGTGAAAACCT
TCAGCTTAACTGGAGAACTGCCATTGATACTGTTAGTCTTGAGTACGGTCAAGGTAGGCGGAATGTGTAATGTAGCGGTG
AAATGCTTAGATATTACACAGAACACCGATTGCGAAGGCAGCTTACTGGGCCATTACTGACGCTGATGCACGAAAGCGTG
GGGAGCGAACAGG
>OTU_50
TACGTAGGGTGCGAGCGTTAATCGGAATTACTGGGCGTAAAGCGTGCGCAGGCGGTTTTGTAAGACAGGCGTGAAATCCC
CGGGCTTAACCTGGGAACTGCGTTTGTGACTGCAAGGCTAGAGTATGGCAGAGGGGGGTAGAATTCCACGTGTAGCAGTG
AAATGCGTAGATATGTGGAGGAATACCAATGGCGAAGGCAGCCCCCTGGGATAACACTGACGCTCATGCACGAAAGCGTG
GGGAGCAAACAGG
>OTU_51
TACGAAGGGTGCAAACGTTGCTCGGAATTATTGGGCGTAAAGCGCACGTAGGCGGCTTGGCAAGTCGGATGTGAAATCCC
TCGGCTCAACCAAGGAAGTGCATCCGAAACTGCTAAGCTTGAGTACTTAAGAGGATCGCGGAATTCCCGGTGTAGAGGTG
AAATTCGTAGATATCGGGAGGAACACCAGTGGCGAAGGCGGCGATCTGGGAAGATACTGACGCTGAGGTGCGAAAGCGTG
GGGAGCAAACAGG
>OTU_52
TACGTAGGGTGCAAGCGTTAATCGGAATTACTGGGCGTAAAGCGTGCGCAGGCGGTTATGTAAGACAGATGTGAAATGCC
CGGGCTTAACCTGGGAACTGCATTTGTGACTGCATGGCTAGAATCTGGCAGAGGGGGGTAGAATTCCACGTGTAGCAGTG
AAATGCGTAGAGATGTGGAGGAACACCGATGGCGAAGGCAGCCCCCTGGGTCAAGATTGACGCTCATGCACGAAAGCGTG
GGGAGCAAACAGG
>OTU_53
TACGTAGGGTGCAAGCGTTAATCGGAATTACTGGGCGTAAAGCGTGCGCAGGCGGTTTTGTAAGACAGATGTGAAATCCC
CGGGCTTAACCTGGGACCTGCATTTGTGACTGCAAAGCTAGAGTACGGTAGAGGGGGATGGAATTCCGCGTGTAGCAGTG
AAATGCGTAGATATGCGGAGGAACACCGATGGCGAAGGCAATCCCCTGGACCTGTACTGACGCTCATGCACGAAAGCGTG
GGGAGCAAACAGG
>OTU_54
TACGTAGGGTGCAAGCGTTAATCGGAATTACTGGGCGTAAAGCGTGCGCAGGCGGTCTTGTAAGACAGATGTGAAATCCC
CGGGCTCAACCTGGGAATTGCATCTGTGACTGTATAGCTAGAGTACGGTAGAGGGGGATGGAATTCCGCGTGTAGCAGTG
AAATGCGTAGATATGCGGAGGAACACCGATGGCGAAGGCAATCCCCTGGGCCTGTACTGACGCTCATGCACGAAAGCGTG
GGGAGCAAACAGG
>OTU_55
TACAGAGGTCCCAAGCGTTGTTCGGATTCACTGGGCGTAAAGGGTGCGTAGGCGGTCGGATAAGTCTGACGTGAAATCTC
CGGGCCTAACCCGGAAACTGCGTTGGAAACTATCTGGCTAGAGGAATGGAGGGGAGACTGGAATACTTGGTGTAGCAGTG
AAATGCGTAGATATCAAGTGGAACACCAGTGGCGAAGGCGAGTCTCTGGACATTTCCTGACGCTGAGGCACGAAAGCCAG
GGGAGCAAACGGG
>OTU_56
TACGTAGGGTGCAAGCGTTAATCGGAATTACTGGGCGTAAAGCGTGCGCAGGCGGTTATGTAAGACAGGTGTGAAATCCC
CGGGCTTAACCTGGGAATGGCATTTGTGACTGCATAGCTAGAGTGTGTCAGAGGGGGGTAGAATTCCACGTGTAGCAGTG
AAATGCGTAGAGATGTGGAGGAATACCGATGGCGAAGGCAGCCCCCTGGGATAACACTGACGCTCATGCACGAAAGCGTG
GGGAGCAAACAGG
>OTU_57
TACGAAGGGGGCTAGCGTTGCTCGGAATCACTGGGCGTAAAGCGCACGTAGGCGGACTCTTAAGTCGGAGGTGAAATCCT
GGAGCTCAACTCCAGAACTGCCTTCGATACTGGGAGCCTTCGAGTTCGGGAGAGGTGAGTGGAACTGCGAGTGTAGAGGT
GAAATTCGTAGATATTCGCAAGAACACCAGTGGCGAAGGCGGCTCACTGGCCCGATACTGACGCTGAGGTGCGAAAGCGT
GGGGAGCAAACAGG
>OTU_58
TACAGAGGATGCAAGCGTTATCCGGAATCACTGGGCATAAAGCGTCTGTAGGTTGCTTAGCAAGTCTGCTGTTAAAGATC
AGGGCCTAACCCTGGGAAAGCAGTGGAAACTAGTAGGCTTGAGTGTGGTAGAGGTAGAGGGAATTCCTGGTGTAGCGGTG
AAATGCGTAGATATTAGGAAGAACACCAATGGCGAAAGCACTCTACTGGGCCACAACTGACACTAAGAGACGACAGCTAG
GGGAGCAAATGGG
>OTU_59
TACAGAGGTCCCAAGCGTTGTTCGGATTCACTGGGCGTAAAGGGTGCGTAGGTGGCGGGGTAAGTCGGATGTGAAATCTC
CGAGCTCAACTCGGAAATGGCATTGGAAACTACTCTGCTCGAGGGTTGGAGGGGGGACTGGAATGCTTGGTGTAGCAGTG
AAATGCGTAGATATCAAGCGGAACACCAGTGGCGAAGGCGAGTCCCTGGACAACTCCTGACACTGAGGCACGAAAGCTAG
GGGAGCAAACAGG
>OTU_60
TACGGAGGGTGCGAGCGTTGTTCGGAATTATTGGGCGTAAAGCGCGTGTAGGCGGCTCCTTAAGTCTGATGTGAAAGCCC
TGGGCTCAACCCGGGAAGTGCATTGGAAACTGGGGAACTTGAATACGGGAGAGGGTAGTGGAATTCCTGGTGTAGGAGTG
AAATCCGTAGATATCAGGAGGAACACCGGTGGCGAAGGCGGCTACCTGGACCGATATTGACGCTGAGACGCGAAAGCGTG
GGGAGCAAACAGG
>OTU_61
TACGGAGGTGGCAGGCGTTACTCGGATTGATTGGGTGTAAAGGGTGTGTAGGTGGCAGATTAAGTCGAATGTGAAATCCC
TTGGCTTAACCAAGGAACTGCATTCGATACTGATCTGCTTGAGCGTCAGAGAGGAAGATGGAATTCACGGTGTAACAGTG
AAATGTGTAGATATCGTGAGGAACACCAGTGGCGAAGGCGATCTTCTGGCTGACTGCTGACACTGAAACACGAGAGCAAG
GGGAGCAAACAGG
>OTU_62
TACGTAGGGTGCGAGCGTTAATCGGAATTACTGGGCGTAAAGCGTGCGCAGGCGGTTTTGTAAGACAGGTGTGAAATCCC
CGGGCTTAACCTGGGAACTGCGCTTGTGACTGCAAGACTTGAGTGCGGCAGAGGGGGGTGGAATTCCACGTGTAGCAGTG
AAATGCGTAGAGATGTGGAGGAACACCGATGGCGAAGGCAGCCCCCTGGGTCGACACTGACGCTCATGCACGAAAGCGTG
GGTAGCAAACAGG
>OTU_63
TACGTAGGGTGCGAGCGTTAATCGGAATTACTGGGCGTAAAGCGAGCGCAGGCGGTTATGTAAGACAGATGTGAAATCCC
CGGGCTTAACCTGGGAACTGCATTTGTGACTGCATGGCTAGAGTGCGTCAGAGGGGGGTGGAATTCCACGTGTAGCAGTG
AAATGCGTAGAGATGTGGAGGAACACCGATGGCGAAGGCAGCCCCCTGGGATAACACTGACGCTCATGCACGAAAGCGTG
GGGAGCAAACAGG
>OTU_64
TACGTAGGGTGCGAGCGTTAATCGGAATTACTGGGCGTAAAGCGTGCGCAGGCGGTTATATAAGTCAGATGTGAAATCCC
CGGGCTCAACCTGGGAACTGCATTTGAGACTGTATAGCTAGAGTACGGTAGAGGGGGATGGAATTCCGCGTGTAGCAGTG
AAATGCGTAGATATGCGGAGGAATACCAATGGCGAAGGCAGCCCCCTGGACTAATACTGACGCTCATGCACGAAAGCGTG
GGGAGCAAACAGG
>OTU_65
TACGGAGGGTGCAAGCGTTAATCGGAATTACTGGGCGTAAAGCGTGCGTAGGCGGTTAAGTAAGTTATCTGTGAAATCCC
TGGGCTTAACCTAGGTGGGAAAGATGATACTGCTTGACTAGAGTGTGGTAGAGGATAGTGGAATTTCCGGTGTAGCGGTG
AAATGCGTAGAGATCGGAAGGAACACCAGTGGCGAAGGCGGCTATCTGGATCAACACTGACGCTGAGGCACGAAAGCGTG
GGGAGCAAACAGG
>OTU_66
TACGGAGGGTGCGAGCGTTGTTCGGAATTATTGGGCGTAAAGCGCGTGTAGGCGGTTTGTTAAGTCTGATGTGAAAGCCC
TGGGCTCAACCCGGGAAGTGCATTGGATACTGGCAGACTTGAGTACGGGAGAGGGTAGTGGAATTCCTAGTGTAGGAGTG
AAATCCGTAGATATTAGGAGGAACACCGGTGGCGAAGGCGGCTGCCTGGACCGATACTGACGCTGAGACGCGAAAGCGTG
GGGAGCAAACAGG
>OTU_67
TACGGAGGATGCAAGCGTTATCCGGAATGATTGGGCGTAAAGGGTCCGCAGGTGGCATTGTAAGTCTGCTGTTAAAGAGT
CACGCTCAACGTGATAAAAGCAGTGGAAACTACAAAGCTAGAGTATGGTCGGGGCAGAAGGAATTCCTGGTGTAGCGGTG
AAATGCGTAGATATCAGGAAGAACACCGGTGGCGAAGGCGTTCTGCTAGGCCAAAACTGACACTGAGGGACGAAAGCTAG
GGGAGCGAATGGG
>OTU_68
TACGGAGGGTGCAAGCGTTATCCGGATTTACTGGGTTTAAAGGGTGCGTAGGTGGGCAGGTAAGTCAGTGGTGAAATCTC
CGGGCTTAACCCGGAAACTGCCGTTGATACTATCTGTCTTGAATATCCTGGAGGTGAGCGGAATATGTCATGTAGCGGTG
AAATGCTTAGATATGACATAGAACACCCATTGCGAAGGCAGCTTACTACGCATATATTGACGCTGAGGCACGAAAGCGTG
GGGATCAAACAGG
>OTU_69
GACGAACTGTCCTAACGTTGTTCGGAATCACTGGGCTTAAAGGGCGCGTAGGCGGTCCGATAAGTCAGGGGTGAAATCCT
GCAGCTTAACTGCAGAAGTGCCTCTGATACTGTCGGTCTGGAGGGAGATAGGGGTGTGCGGAACTTCCAGTGGAGCGGTG
AAATGCGTTGATATTGGAAGGAACGCCGGAGGCGAAAGCGGCGCACTGGATCTCTTCTGACGCTGAGGCGCGAAAGCTAG
GGGAGCAAACGGG
>OTU_70
TACGTAGGGTGCGAGCGTTAATCGGAATTACTGGGCGTAAAGCGTGCGCAGGCAGTTTTATAAGTCAGATGTGAAATCCC
CGAGCTCAACTTGGGAACTGCGTTTGAAACTGTAAGACTAGAGTGTGTCAGAGGGGGGTAGAATTCCACGTGTAGCAGTG
AAATGCGTAGAGATGTGGAGGAATACCAATGGCGAAGGCAGCCCCCTGGGATAACACTGACGCTCATGCACGAAAGCGTG
GGGAGCAAACAGG
>OTU_71
TACGTAGGGTGCGAGCGTTATCCGGATTCACTGGGTTTAAAGGGTGCGTAGGCGGGTAGGTAAGTCAGTGGTGAAATCCT
TGAGCTCAACTCCAGAACTGCCATTGATACTATCTGTCTTGAATATTGTGGAGGTAAGCGGAATATGTCATGTAGCGGTG
AAATGCTTAGATATGACATAGAACACCCATTGCGAAGGCAGCTTACTACGCATATATTGACGCTGAGGCACGAAAGCGTG
GGGATCAAACAGG
>OTU_72
TACGGAGGATGCAAGCGTTATCCGGAATGATTGGGCGTAAAGCGTCCGTAGGTGGTTATGTAAGTCCGTGGTTAAAGCGT
GGAGCTTAACTCCATAAAGGCCATGGAAACTACAAGACTAGAGTCAAGTAGGGGTAGAGGGAATTCCCAGTGTAGCGGTG
AAATGCGTAGAGATTGGGAAGAACACCGGTGGCGAAAGCGCTCTACTGGACTTGTACTGACACTGAGGGACGAAAGCTAG
GGGAGCGAAAGGG
>OTU_73
TACGTAGGGTGCAAGCGTTAATCGGAATTACTGGGCGTAAAGCGTGCGCAGGCGGTTTTGTAAGTCTGTCGTGAAATCCC
CGGGCTCAACCTGGGAATGGCGATGGAGACTGCAAGGCTAGAGTTTGGCAGAGGGGGGTAGAATTCCACGTGTAGCAGTG
AAATGCGTAGAGATGTGGAGGAACACCGATGGCGAAGGCAGCCCCCTGGGTCAAAACTGACGCTCATGCACGAAAGCGTG
GGGAGCAAACAGG
>OTU_74
TACGTAGGGTGCAAGCGTTAATCGGAATTACTGGGCGTAAAGCGTGCGCAGGCGGTTTCGCAAGTCAGATGTGAAAGCCC
CGGGCTTAACCTGGGAACTGCATTTGTGACTGTATAGCTAGAGTACGGCAGAGGGGGATGGAATTCCGCGTGTAGCAGTG
AAATGCGTAGATATGCGGAGGAACACCGATGGCGAAGGCAATCCCCTGGGCCTGCACTGACGCTCATGCACGAAAGCGTG
GGGAGCAAACAGG
>OTU_75
TACAGGGGATGCAAGTGTTATCCGGAATTATTGGGCGTAAAGCGTCTGCAGGTGGATATTTAAGTCTTTTGTTAAAACTT
TGGGCTCAACCCAAAATCTGCAAAAGAAACTATTTATCTTGAGTATGGTAGAGGTAAAGGGAATTTCCAGTGGAGCGGTG
AAATGCGTAGATATTGGAAAGAACACCAACAGCGAAGGCACTTTACTGGGCCATTACTGACACTCAGAGACGAAAGCTAG
GGGAGCAAACGGG
>OTU_76
TACATAGGGTGCAAGCGTTGTCCGGAATTATTGGGCGTAAAGAGCTCGTAGGCGGTTTGTCGCGTCTGCTGTGAAAATCC
GATGCTTAACATCGGACCTGCAGTGGGTACGGGCAGACTAGAGTGCGGTAGGGGAGAAGGGAATTCCTGGTGTAGCGGTG
GAATGCGCAGATATCAGGAGGAACACCGATGGCGAAGGCAGGTCTCTGGGCCAATACTGACACTGAGGAGCGAAAGCGTG
GGGAGCGAACAGG
>OTU_77
TACGAAGGGGGCTAGCGTTGTTCGGAATTACTGGGCGTAAAGCGCGCGCAGGCGGTCTTCCAAGTCAGTGGTGAAAGCCC
GGAGCTCAACTCCGGAACTGCCATTGAAACTGTAAGACTTGAGGATGAGAGAGGTGAGTGGAATTCCCAGTGTAGAGGTG
AAATTCGTAGATATTGGGAAGAACACCGGTGGCGAAGGCGGCTCACTGGCTCATATCTGACGCTCAGGCGCGACAGCGTG
GGGATCAAACAGG
>OTU_78
TACGTAGGGTGCAAGCGTTAATCGGAATTACTGGGCGTAAAGCGTGCGCAGACGGTTATGTAAGTCGGATGTGAAATCCC
CGGGCTCAACCTGGGAATTGCATTCGAAACTGCATGGCTAGGGTACGGAAGAGGGAAGCGGAATTTCTGGTGTAGCGGTG
AAATGCGTAGATATCAGAAGGAACATCAGTGGCGAAAGCGGCTTCCTGGTCCAGTACCGACGTTCAGGCACGAAAGCGTG
GGGAGCAAACAGG
>OTU_79
GACGGGGGATGCAAGTGTTATCCGGAATTACTGGGCGTAAAGCGTCTGCAGGTGGTTTTCTAAGTCCACTGTTAAACCTT
GAGGCTCAACCTCAAATCTGCAGTGGAAACTAGGGAACTTGAGGATAGTAGGGGTAGAGGGAATTTCCAGTGGAGCGGTG
AAATGCGTAGATATTGGAAAGAACACCGATGGCGAAGGCACTCTACTGGGCTATGACTGACACTCAGAGACGAAAGCTAG
GGGAGCAAATGGG
>OTU_80
TACAGAGACTGCAAGCGTTATTCGGATTCACTGGGCGTAAAGGGTGCGCAGGCGGCTAAGTGTGTCAGATGTGAAATCCC
GAGGCTTAACCTCGGAACTGCGTCTGAAACTACTTGGCTAGAGTACTGGAGAGGGTAACGGAATTCACGGTGTAGCAGTG
AAATGCGTAGATATCGTGAGGAACACCAGAGGCGAAGGCGGTTACCTGGACAGTTACTGACGCTCAGGCACGAAAGCGTG
GGGAGCAAAAGGG
>OTU_81
TACGAAGGGGGCTAGCGTTGTTCGGAATTACTGGGCGTAAAGGGCGCGTAGGCGGCCCACCAAGTCAGGCGTGAAAGCCC
CGGGCTTAACCTGGGAATTGCGTTTGAGACTGGTGAGCTTGAGTTCGGGAGAGGTGAGTGGAATTCCCAGTGTAGAGGTG
AAATTCGTAGATATTGGGAAGAACACCGGTGGCGAAGGCGGCTCACTGGACCGACACTGACGCTGAGGCGCGAAAGCGTG
GGGAGCAAACAGG
>OTU_82
TACGAAGGGGGCTAGCGTTGCTCGGAATCACTGGGCGTAAAGCGCACGTAGGCGGCTTTTTAAGTCAGGGGTGAAATCCT
GGAGCTCAACTCCAGAACTGCCCTTGATACTGAGGAGCTCGAGTCCGGGAGAGGTGAGTGGAACTGCGAGTGTAGAGGTG
AAATTCGTAGATATTCGCAAGAACACCAGTGGCGAAGGCGGCTCACTGGCCCGGTACTGACGCTGAGGTGCGAAAGCGTG
GGGAGCAAACAGG
>OTU_83
TACGGAGGGTGCAAGCGTTATCCGGATTCATTGGGTTTAAAGGGTGCGCAGGCGGAATGATAAGTCAGTGGTGAAATCCT
ACAGCTCAACTGTAGAACTGCCATTGATACTGTCGTTCTTGAGTACACTTGGAGTGGGCGGAATGTGTCATGTAGCGGTG
AAATGCTTAGATATGACACAGAACACCGATCGCGAAGGCAGCTCACTAAATTGTAACTGACGCTCAGGCACGAAAGCGTG
GGGATCAAACAGG
>OTU_84
TACGTAGGGTGCAAGCGTTAATCGGAATTACTGGGCGTAAAGCGTGCGCAGGCGGTTTTGTAAGTCAGATGTGAAATCCC
CGAGCTCAACTTGGGAACTGCATTTGTGACTGTATAGCTGGAGTGCGGCAGAGGGGGATGGAATTCCGCGTGTAGCAGTG
AAATGCGTAGATATGCGGAGGAACACCGATGGCGAAGGCAATCCCCTGGGCCTGCACTGACGCTCATGCACGAAAGCGTG
GGGAGCAAACAGG
>OTU_85
TACAGGGGATGCAAGTGTTATCCGGAATTATTGGGCGTAAAGCGTCTGCAGGTTGATATTTAAGTCTTTTGTTAAACCTC
CAGGCTTAACCTGGAATCTGCAAAAGAAACTATGTATCTTGAGTATGGTAGAGGTAAGGGGAATTTCCAGTGGAGCGGTG
AAATGCGTAGATATTGGAAAGAACACCAACAGCGAAGGCACCTTACTGGGCCAGTACTGACACTCAGAGACGAAAGCTAG
GGGAGCAAACAGG
>OTU_86
TACGTAGGGTGCGAGCGTTAATCGGAATTACTGGGCGTAAAGCGTGCGCAGGCGGTTATATAAGACAGATGTGAAATCCC
CGGGCTCAACCTGGGAACTGCGTTTGTGACTGCAAGACTAGAGTACGGCAGAGGGGGGTAGAATTCCACGTGTAGCAGTG
AAATGCGTAGAGATGTGGAGGAATACCGATGGCGAAGGCAGCCCCCTGGGTCGATACTGACGCTCATGCACGAAAGCGTG
GGGAGCAAACAGG
>OTU_87
TACATAGGGTGCAAGCGTTGTCCGGAATTATTGGGCGTAAAGAGCTCGTAGGTGGTTCGATACGTCGGATGTGAAAATCA
GGGGCTCAACCCCTGACCTGCATCCGATACGGTCGAGCTAGAGTTTGGTAGGGGAGACTGGAATTCCTGGTGTAGCGGTG
GAATGCGCAGATATCAGGAGGAACACCGGTGGCGAAGGCGGGTCTCTGGGCAGTAACTGACGCTGAGGAGCGAAAGCGTG
GGGAGCAAACAGG
>OTU_88
TACGTAGGGCGCGAGCGTTAATCGGAATTACTGGGCGTAAAGCGTGCGCAGGCGGTTTTGTAAGACAGGCGTGAAATCCC
CGGGCTCAACCTGGGAATGGCGCCTGTGACTGTATAGCTAGAGTGTGTCAGAGGGGGGTAGAATTCCACGTGTAGCAGTG
AAATGCGTAGATATGTGGAGGAATACCAATGGCGAAGGCAGCCCCCTGGGATAACACTGACGCTCATGCACGAAAGCGTG
GGGAGCAAACAGG
>OTU_89
TACAGAGGTCCCAAGCGTTGTTCGGATTTACTGGGCGTAAAGGGTGCGTAGGTGGTTGGATAAGTCTGATGTGAAATCTC
CGGGCTCAACCCGGAAATGGCATTGGATACTATCCGACTCGAGGGTTGGAGGGGGGACTGGAATACTTGGTGTAGCAGTG
AAATGCGTAGATATCAAGTGGAACACCAGTGGCGAAGGCGAGTCCCTGGACAACTCCTGACACTGAGGCACGAAAGCTAG
GGGAGCAAACAGG
>OTU_90
TACGGAGGGTGCGAGCGTTAATCGGAATTACTGGGCGTAAAGCGTGCGTAGGCGGTCCGTTAAGTCAGATGTGAAAGCCC
CGGGCTCAACCTGGGAACTGCATTTGAAACTGGCGGACTAGAGTTTGGTAGAGGGGAGTGGAATTTCAGGTGTAGCGGTG
AAATGCGTAGATATCTGAAGGAACACCAGTGGCGAAGGCGACTCCCTGGACCAGAACTGACGCTGAGGTACGAAAGCGTG
GGTAGCAAACAGG
>OTU_91
TACGTAGGGTGCAAGCGTTAATCGGAATTACTGGGCGTAAAGCGTGCGCAGGCGGTTTGTTAAGACAGGCGTGAAATCCC
CGGGCTCAACCTGGGAACTGCGCTTGTGACTGGCAGGCTAGAGTATGGCAGAGGGGGGTGGAATTCCACGTGTAGCAGTG
AAATGCGTAGAGATGTGGAGGAACACCGATGGCGAAGGCAGCCCCCTGGGCCAATACTGACGCTCATGCACGAAAGCGTG
GGGAGCAAACAGG
>OTU_92
TACGGGGGATGCAAGCGTTATCCGGAATCATTGGGCGTAAAGCGCCTGTAGGTTGTTTATTAAGTCTGTTGTTAAAGGCT
AGGGCTTAACCCTAGAAATGCAATGGAAACTAGTAGACTAGAGTATGGCAGGGGTAGAGGGAATTTCTAGTGTAGCGGTG
AAATGCGTAGATATTAGAAAGAACACCGGTGGCGAAAGCGCTCTACTGGACCATTACTGACACTCAGAGGCGAAAGCTAG
GGGAGCAAAAGGG
>OTU_93
GACGAACCGTACGAACGTTATTCGGAATTACTGGGCTTAAAGGGTGCGTAGGCTGCGCGGAAAGTTGGGTGTGAAATCCC
TCAGCTCAACTGGGGAATTGCATTCAAAACTACCGTGCTCGAGGGAGACAGAGGTAAGCGGAACTCAAGGTGGAGCGGTG
AAATGCGTTGATATCTTGAGGAACACCGGTGGCGAAGGCGGCTTACTGGGTCTTTTCTGACGCTGAGGCACGAAAGCTAA
GGTAGCAAACGGG
>OTU_94
TACGTAGGTGGCAAGCGTTGTCCGGATTTATTGGGTTTAAAGGGTGCGTAGGCGGTTTCATAAGTCAGTGGTGAAATACG
GCAGCTTAACTGTCGAGGTGCCATTGATACTGTGGAACTTGAGTACAGACGAGGTAGGCGGAATTGACGGTGTAGCGGTG
AAATGCTTAGATATCGTCAAGAACACCGATAGCGAAGGCAGCTTACTAGACTGTAACTGACGCTGAGGCACGAAAGTGTG
GGGATCAAACAGG
>OTU_95
GACGGAGGATGCAAGTGTTATCCGGAATCACTGGGCGTAAAGCGTCTGTAGGTGGTTTAATAAGTCTATTGTTAAATCTT
GAGGCTTAACTTCAAATCAGCAATGGAAACTCTTAGACTTGAGTATAGTAGAGGTAAAAGGAATTTCCAGTGGAGCGGTG
AAATGCGTAGATATTGGAAAGAACACCGATGGCGAAAGCACTTTACTGGGCTATTACTAACACTCAGAGACGAAAGCTAG
GGTAGCAAATGGG
>OTU_96
TACGAAGGGGGCTAGCGTTGTTCGGATTTACTGGGCGTAAAGCGCACGTAGGTGGATAGTTAAGTGAGAGGTGAAATCCC
AAGGCTCAACCTTGGAACTGCCTTTCATACTGGCTATCTTGAGTTCGGAAGAGGTGAGTGGAATTCCTAGTGTAGAGGTG
AAATTCGTAGATATTAGGAAGAACACCGGTGGCGAAGGCGGCTCACTGGTCCGATACTGACACTGAGGTGCGAAAGCGTG
GGGAGCAAACAGG
>OTU_97
TACGTAGGCAGCAAGCGTTGTTCGGAGTTACTGGGCGTAAAGGGTGTGTAGGCGGTTCTCTAAGTTTGGTGTGAAATCTC
CCGGCTCAACTGGGAGGGTGCGCCGAATACTGAAGGACTAGAGTACGGGAGAGGAGAGTGGAATTCCTGGTGTAGCGGTG
AAATGCGTAGATATCAGGAGGAACACCGGTGGTGTAGACGGCTCTCTGGACCGTAACTGACGCTGAGACACGAAAGCGTG
GGTAGCAAACAGG
>OTU_98
TACGGAGGATCCAAGCGTTATCCGGATTTATTGGGTTTAAAGGGTGCGTAGGCGGACTTGTAAGTCAGTGGTGAAAGCCT
GCAGCTTAACTGCAGAACTGCCATTGATACTGCTAGTCTTGAGTGTAGTTGAGGTGGGCGGAATGTGTCATGTAGCGGTG
AAATGCTTAGATATGACACAGAACACCGATTGCGAAGGCAGCTCGCTAAACTATAACTGACGCTGAGGCACGAAAGTGTG
GGTAGCAAACAGG
>OTU_99
TACAGAGGGTGCAAGCGTTAATCGAAATAACTGGGCGTAAAGAGTACGTAGGCGGATAAGTAAGTCGTGTGTGAAAAACC
GGGGCTCAACCTCGGGACGGCATGCGATACTGTTTATCTAGAGTTTGGCAGAGGTAAGTGGAATTTCCGGTGTAGCGGTG
AAATGCATAGATATCGGAAGGAACACCAGTGGCGAAGGCGGCTTACTGGGCCAATACTGACGCTGAGGTACGAAAGCGTG
GGGAGCAAACAGG
>OTU_100
TACGTAGGGTGCAAGCGTTAATCGGAATTACTGGGCGTAAAGCGTGCGCAGGCGGTTTGTTAAGACAGATGTGAAATCCC
CGGGCTTAACCTGGGAACTGCGTTTGTAACTGGCAAGCTAGAGTGTGTCAGAGGGGGGTAGAATTCCACGTGTAGCAGTG
AAATGCGTAGAGATGTGGAGGAATACCAATGGCGAAGGCAGCCCCCTGGGATAACACTGACGCTCATGCACGAAAGCGTG
GGGAGCAAACAGG
>OTU_101
TACGTAGGGTGCGAGCGTTAATCGGAATTACTGGGCGTAAAGGGTGCGCAGGCGGTCCTGCAAGTCAGGCGTGAAATCCC
CGGGCTTAACCTGGGAATGGCGCTTGAAACTACGGGACTGGAGTATGGCAGAGGGAGGTGGAATTCCACGTGTAGCGGTG
AAATGCGTAGAGATGTGGAGGAACACCGATGGCGAAGGCAGCCTCCTGGGCCAATACTGACGCTCATGCACGAAAGCGTG
GGGAGCAAACAGG
>OTU_102
TACGTAGGTGGCAAGCGTTGTCCGGATTTATTGGGTTTAAAGGGTGCGTAGGCGGTGATTTAAGTCAGTGGTGAAATACG
GCAGCTCAACTGTCGAGGTGCCATTGATACTGGGTCACTTGAGTACTGATGAGGTAGGCGGAATGGACGGTGTAGCGGTG
AAATGCTTAGAGATCGTCCAGAACACCGATAGCGAAGGCAGCTTACTAAGGAGTAACTGACGCTGAGGCACGAAAGTGTG
GGGATCAAACAGG
>OTU_103
TACGTAGGGTGCAAGCGTTAATCGGAATTACTGGGCGTAAAGCGTGCGCAGGCGGTTATGCAAGACAGATGTGAAATCCC
CGGGCTTAACCTGGGCACTGCATTTGTGACTGCATGGCTAGAGTGTGTCAGAGGGGGGTAGAATTCCACGTGTAGCAGTG
AAATGCGTAGATATGTGGAGGAATACCAATGGCGAAGGCAGCCCCCTGGGATAACACTGACGCTCATGCACGAAAGCGTG
GGGAGCAAACAGG
>OTU_104
TACAGGGGATGCAAGTGTTATCCGGAATTATTGGGCGTAAAGCGTCTGCAGGTTGATATGTAAGTCTTTTGTTAAACCTC
TAGGCTTAACCTGGAATCTGCAAAAGAAACTATTTATCTTGAGTATGGTAGAGGTAAAGGGAATTTCCAGTGAAGCGGTG
AAATGCGTAGATATTGGAAAGAACACCGACAGCGAAGGCACTTTACTGGGCCATTACTGACACTCAGAGACGAAAGCTAG
GGGAGCAAACAGG
>OTU_105
TACGGGGGGGGCAAGCGTTGTTCGGAATTACTGGGCGTAAAGGGCTCGTAGGCGGCCAACTAAGTCGGACGTGAAATCCC
TCGGCTTAACCGGGGAACTGCGTCCGATACTGGATGGCTTGAGTTCGGGAGAGGGATGCGGAATTCCAGGTGTAGCGGTG
AAATGCGTAGATATCTGGAGGAACACCGGTGGCGAAGGCGGCATCCTGGACCGACACTGACGCTGAGGAGCGAAAGCCAG
GGGAGCAAACGGG
>OTU_106
TACGAAGGATTCGAGCGTTATCCGGATTTATTGGGTTTAAAGGGTGCGTAGGTGGATTGATAAGTCAGTGGTGAAAGCCC
AGAGCTCAACTCTGGAACTGCCATTGATACTGTCAATCTTGAGTACAGTTGAGGTGGGCGGAATGTGTCATGTAGCGGTG
AAATGCTTAGATATGACACAGAACACCGATTGCGAAGGCAGCTCACTAAGCTGTAACTGACACTGAGGCACGAAAGCGTG
GGGAGCAAACAGG
>OTU_107
TACATAGGGTGCAAGCGTTGTCCGGAATTATTGGGCGTAAAGAGCTCGTAGGCGGTTAGACACGTCGGATGTGAAAACTG
GGGGCTCAACCCCCAGCCTGCATTCGATACGGTCTGACTAGAGTGTGGTAGGGGTAACTGGAATTCCTGGTGTAGCGGTG
AAATGCGCAGATATCAGGAGGAACACCGATGGCGAAGGCAGGTTACTGGGCCACCACTGACGCTGAGGAGCGAAAGCGTG
GGGAGCAAACAGG
>OTU_108
TACATAGGGTGCAAGCGTTGTCCGGAATTATTGGGCGTAAAGAGCTCGTAGGCGGTTTGTTACGTCGGATGTGAAAACCC
GGGGCTCAACCCCGGGCCTGCATTCGATACGGGCAGACTTGAGTGTGGTAGGGGAGACTGGAATTCCTGGTGTAGCGGTG
AAATGCGCAGATATCAGGAGGAACACCGATGGCGAAGGCAGGTCTCTGGGCCAATACTGACACTGAGGAGCGAAAGCGTG
GGGAGCGAACAGG
>OTU_109
TACGGAGGGTGCAAGCGTTATCCGGATTCACTGGGTTTAAAGGGTGCGTAGGCGGGCAGTTAAGTCAGTGGTGAAATCTT
GGGGCTCAACCCCGAAACTGCCATTGATACTATCTGTCTTGAATATTGTGGAGGTAAGCGGAATATGTCATGTAGCGGTG
AAATGCTTAGATATGACATAGAACACCCATTGCGAAGGCAGCTTACTACGCATATATTGACGCTGAGGCACGAAAGCGTG
GGGATCAAACAGG
>OTU_110
TACAGAGGATGCAAGCGTTATCCGGAATCACTGGGCATAAAGCGTCTGTAGGTGGCTTACCAAGTCTGCTGTTAAAGACT
AGGGCTTAACCCTGGGAAAGCAGTGGAAACTAGTAAGCTTGAGTATGGTAGAGGTAGAGGGAATTCCTGGTGTAGCGGTG
AAATGCGTAGATATTAGGAAGAACACCAATGGCGAAAGCACTCTACTGGGCCATAACTGACACTGAGAGACGACAGCTAG
GGGAGCAAATGGG
>OTU_111
TACGTAGGTGGCAAGCGTTGTCCGGATTTATTGGGTTTAAAGGGTGCGTAGGCGGTCTTATAAGTCAGTGGTGAAATACG
GCAGCTTAACTGTCGAGGTGCCATTGATACTGTAGGACTAGAGTACTGTTGAGGTAGGCGGAATGGACGGTGTAGCGGTG
AAATGCTTAGATATCGTCCAGAACACCGATAGCGAAGGCAGCTTACTAAAGAGTAACTGACGCTGAGGCACGAAAGTGTG
GGGATCAAACAGG
>OTU_112
TACGTAGGTGACCAGCGTTGTCCGGATTTACTGGGCGTAAAGAGCGCGCAGGCGGTCGATCAAGTCGAGTGTGAAAGCCC
CCGGCTCAACTGGGGAGGGTCATTCGATACTGATCGACTTGAAGGCAGGAGAGGGAAGCGGAATTCCCGGTGTAGTGGTG
AAATGCGTAGATATCGGGAGGAACACCAGTGGCGAAGGCGGCTTCCTGGCCTGTTCTTGACGCTGAGGCGCGAAAGCTAG
GGGAGCAAACGGG
>OTU_113
TACGGAGGATCCAAGCGTTATCCGGATTTATTGGGTTTAAAGGGTGCGTAGGCGGCCTATTAAGTCAGGGGTGAAAGACG
GTAGCTTAACTATCGCAGTGCCCTTGATACTGATGGGCTTGAATACACTAGAGGTAGGCGGAATGTGACAAGTAGCGGTG
AAATGCATAGATATGTCACAGAACACCAATTGCGAAGGCAGCTTACTATGGTGTCATTGACGCTGAGGCACGAAAGCGTG
GGGATCAAACAGG
>OTU_114
TACGGAGGGAGCTAGCGTTGTTCGGAATTACTGGGCGTAAAGCGCACGTAGGCGGTTATTCAAGTCAGAGGTGAAAGCCC
GGGGCTCAACCCCGGAACTGCCTTTGAAACTAGGTAACTAGAATCCTGGAGAGGTGAGTGGAATTCCGAGTGTAGAGGTG
AAATTCGTAGATATTCGGAAGAACACCAGTGGCGAAGGCGGCTCACTGGACAGGTATTGACGCTGAGGTGCGAAAGCGTG
GGGAGCAAACAGG
>OTU_115
TACGGAGGATGCAAGCGTTATCCGGAATTATTGGGCGTAAAGAGTCCGTAGGTGGAAGTTCAAGTCTGCCGTCAAAGAAT
GGAGCTTAACTCCATAAAGGCGGTGGAAACTGAGCAACTAGAGTGCGGTAGGGGTAACGGGAATTCCCAGTGTAGCGGTG
AAATGCGTAGATATTGGGAAGAACATCGGTGGCGAAAGCGCGTTACTGGGCCGAAACTGACACTGAGGGACGAAAGCTAG
GGTAGCGAAAGGG
>OTU_116
TACAGAGGTGGCAAGCGTTGTTCGGATTTATTGGGCGTAAAGGGTCCGTAGGCGGCCTGGAAAGTCGGATGTGAAATCCC
ACAGCTTAACTGTGGAACTGCATTCGAAACTTCTAGGCTCGAGTGTGATAGGGGTAATGGGAATTCCCGGTGTAAGGGTG
AAATCTGCAGAGATCGGGAGGAACACCAGTCGCGAAGGCGCATTACTGGATCACTACTGACGCTGAGGGACGAAAGCCAG
GGGAGCAAACGGG
>OTU_117
TACGAAGGGGGCTAGCGTTGCTCGGAATTACTGGGCGTAAAGCGCACGTAGGCGGCTTTCTAAGTCGGGGGTGAAATCCT
GGAGCTCAACTCCAGAACTGCCTTCGATACTGGAGAGCTCGAGTTCGGGAGAGGTGAGTGGAACTGCGAGTGTAGAGGTG
AAATTCGTAGATATTCGCAAGAACACCAGTGGCGAAGGCGGCTCACTGGCCCGATACTGACGCTGAGGTGCGAAAGCGTG
GGGAGCAAACAGG
>OTU_118
TACGTAGGGTGCGAGCGTTAATCGGAATTACTGGGCGTAAAGCGTGCGCAGGCGGTTATATAAGACAGATGTGAAATCCC
CGAGCTTAACTTGGGAACTGCATTTGTGACTGTATAGCTAGAGTACGGCAGAGGGGGATGGAATTCCGCGTGTAGCAGTG
AAATGCGTAGATATGCGGAGGAACACCGATGGCGAAGGCAGCCTCCTGGGATAACACTGACGCTCATGCACGAAAGCGTG
GGGAGCAAACAGG
>OTU_119
TACATAGGGTGCAAGCGTTGTCCGGAATTATTGGGCGTAAAGAGCTCGTAGGTCGTTTGTTACGTCGGATGTGAAAACCT
GAGGCTCAACCTCAGGCCTGCATTCGATACGGGCAAACTAGAGTTTGGTAGGGGAGACTGGAATTCCTGGTGTAGCGGTG
AAATGCGCAGATATCAGGAGGAACACCGATGGCGAAGGCAGGTTACTGGGCCATTACTGACGCTGAGGAGCGAAAGCGTG
GGGAGCGAACAGG
>OTU_120
TACGAAGGGGGCTAGCGTTGCTCGGAATCACTGGGCGTAAAGCGCACGTAGGCGGCTTGTTAAGTCGGAGGTGAAATCCT
GGAGCTCAACTCCAGAACTGCCTTCGATACTGGCAAGCTTCGAGTCCGGGAGAGGTGAGTGGAACTGCGAGTGTAGAGGT
GAAATTCGTAGATATTCGCAAGAACACCAGTGGCGAAGGCGGCTCACTGGCCCGGTACTGACGCTGAGGTGCGAAAGCGT
GGGGAGCAAACAGG
>OTU_121
TACGAAGGGACCTAGCGTAGTTCGGAATTACTGGGCTTAAAGAGCTCGTAGGTGGTTAAAAAAGTTGATGGTGAAATCCC
AAGGCTCAACCTTGGAACTGCCAGCAAAACTTTTTAGCTAGAGTATGATAGAGGAAAGTGGAATTTCTAGTGTAGAGGTG
AAATTCGTAGATATTAGAAAGAACACCAAATGCGAAGGCAACTTTCTGGATCATTACTGACACTGAGGAGCGAAAGCATG
GGTAGCGAAGAGG
>OTU_122
TACATAGGGTGCAAGCGTTGTCCGGAATTATTGGGCGTAAAGAGCTCGTAGGCGGTTTGTCGCGTCTGCTGTGAAATCTG
GGGGCTCAACCCCCAGCCTGCAGTGGGTACGGGCAGACTAGAGTGCGGTAGGGGAGATTGGAATTCCTGGTGTAGCGGTG
GAATGCGCAGATATCAGGAGGAACACCAATGGCGAAGGCAGGACTCTGGGCCATTACTGACACTGAGGAGCGAAAGCGTG
GGGAGCGAACAGG
>OTU_123
TACAGAGGGTGCGAGCGTTGTCCGGAATCACTGGGCGTAAAGGGCGCGTAGGTGGCTTGGTAAGCGTGCGGTGAAAGCTC
GGGGCTCAACCCCGAGTCGGCCGTGCGAACTGCCGAGCTTGAGCATGGTAGAGGCAGGTGGAATTCCGGGTGTAGCGGTG
GAATGCGTAGATATCCGGAAGAACACCGGTGGCGAAGGCGGCCTGCTGGGCCATTGCTGACACTGAGGCGCGACAGCGTG
GGGAGCAAACAGG
>OTU_124
TACGAAGGGGGCTAGCGTTGCTCGGAATGACTGGGCGTAAAGGGCGCGTAGGCGGATGGTACAGTCAGATGTGAAATTCC
CGGGCTCAACCTGGGGGCTGCATTTGATACGTGCCGTCTGGAGTGAGGAAGAGGGTCGTGGAATTCCCAGTGTAGAGGTG
AAATTCGTAGATATTGGGAAGAACACCGGTGGCGAAGGCGGCGACCTGGTCCTTTACTGACGCTGAGGCGCGAAAGCGTG
GGGAGCAAACAGG
>OTU_125
TACGGAGGGTGCAAGCGTTATCCGGATTTACTGGGTTTAAAGGGTGCGTAGGTGGGTAAGTAAGTCAGTGGTGAAATCTT
CGAGCTTAACTCGGAAACTGCCATTGATACTATTTATCTTGAATATCCTGGAGGTAAGCGGAATATGTCATGTAGCGGTG
AAATGCTTAGATATGACATAGAACACCCATTGCGAAGGCAGCTTACTACGCATATATTGACGCTGAGGCACGAAAGCGTG
GGGATCAAACAGG
>OTU_126
TACAGAGACTGCAAGCGTTATTCGGATTCACTGGGCGTAAAGGGTGCGCAGGCGGCCATGTGTGTGAGGCGTGAAATCCC
GGGGCTTAACCCCGGAATTGCACCTCAAACTACATGGCTAGAGCATTGGAGAGGGTAGCGGAATTCACGGTGTAGCAGTG
AAATGCGTAGATATCGTGAGGAACACCAGAGGCGAAGGCGGCTACCTGGACAATTGCTGACGCTCAGGCACGAAAGCGTG
GGGAGCAAAAGGG
>OTU_127
TACGAAGGGGGCTAGCGTTGCTCGGAATCACTGGGCGTAAAGCGCACGTAGGCGGGTCGTTAAGTCAGGGGTGAAATCCT
GGAGCTCAACTCCAGAACTGCCTTTGATACTGGCGATCTCGAGTTCGGGAGAGGTGAGTGGAACTGCGAGTGTAGAGGTG
AAATTCGTAGATATTCGCAAGAACACCAGTGGCGAAGGCGGCTCACTGGCCCGATACTGACGCTGAGGTGCGAAAGCGTG
GGGAGCAAACAGG
>OTU_128
TACGTAGGGTGCAAGCGTTAATCGGAATTACTGGGCGTAAAGAGTGCGTAGGCGGTTATTTAAGTCAGATGTGAAAGCCC
CGGGCTCAACCTGGGAACGGCATTTGATACTGGGTAACTAGAGTTTGGGAGAGGCAAGTGGAATTTCAGGTGTAGCGGTG
AAATGCGTAGAGATCTGAAGGAACACCAGTGGCGAAGGCGACTTGCTGGCCTAAAACTGACGCTGAGGCACGAAAGCATG
GGTAGCAAACAGG
>OTU_129
TACAGAGGTCCCAAGCGTTGTTCGGATTCATTGGGCGTAAAGGGTGCGTAGGTGGCGTCGTAAGTCGGGTGTGAAATTTC
GGAGCTTAACTCCGAAACTGCATTCGATACTGCGGTGCTTGAGGACTGGAGAGGAGACTGGAATTTACGGTGTAGCAGTG
AAATGCGTAGATATCGTAAGGAAGACCAGTGGCGAAGGCGGGTCTCTGGACAGTTCCTGACACTGAGGCACGAAGGCTAG
GGGAGCAAACGGG
>OTU_130
TACGTAGGGTGCGAGCGTTAATCGGAATTACTGGGCGTAAAGCGTGCGCAGGCGGTTATATAAGACAGGTGTGAAATCCC
CGGGCTTAACCTGGGAATTGCATCTGTGACTGTATAGCTAGAGTGTGTCAGAGGGGGGTAGAATTCCACGTGTAGCAGTG
AAATGCGTAGATATGTGGAGGAATACCGATGGCGAAGGCAATCCCCTGGGCCTGCACTGACGCTCATGCACGAAAGCGTG
GGGAGCAAACAGG
>OTU_131
GACAGAGGATGCAAGCGTTATCCGGAATGATTGGGCGTAAAGCGTCTGTAGGTGGCTTTTCAAGTCCGCCGTCAAATCCC
AGGGCTCAACCCTGGACAGGCGGTGGAAACTACCAAGCTGGAGTACGGTAGGGGCAGAGGGAATTTCCGGTGGAGCGGTG
AAATGCGTAGAGATCGGAAAGAACACCAACGGCGAAAGCACTCTGCTGGGCCGACACTGACACTGAGAGACGAAAGCTAG
GGGAGCAAATGGG
>OTU_132
GACGAGGGATCCTAGCGTTGTTCGGAATTATTGGGCGTAAAGCGGGTGTAGGCGGACTTATAAGTCAGGTGTGAAATCCC
AGGGCTCAACCCTGGAAGTGCACTTGATACTGCAAGTCTTGAGTGTGGTAGAGGCTATTAGAATTCCTGGTGTAGTGGTG
AAATACGTAGATATCAGGAGGAATACCGGAGGCGAAGGCGGATAGCTGGGCCAACACTGACGCTGAGACCCGAAAGCGTG
GGGAGCAAACAGG
>OTU_133
TACAGAGGTCCCAAGCGTTGTTCGGATTCACTGGGCGTAAAGGGTGCGTAGGTGGTTTGGTAAGTCTGATGTGAAATCTC
CGAGCTTAACTCGGAAATGGCATTGGATACTATCGAGCTAGAGGATTGGAGGGGAGACTGGAATTCTCGGTGTAGCAGTG
AAATGCGTAGATATCGAGAGGAACACCAGTGGCGAAGGCGAGTCTCTAGACAATTCCTGACACTGAGGCACGAAAGCTAG
GGGAGCAAACAGG
>OTU_134
TACGTAGGGTGCGAGCGTTAATCGGAATTACTGGGCGTAAAGCGTGCGCAGGCGGCTGTGCAAGACAGATGTGAAATCCC
CGGGCTCAACCTGGGAACTGCATTTGTGACTGCATGGCTAGAGTACGGTAGAGGGGGATGGAATTCCGCGTGTAGCAGTG
AAATGCGTAGATATGCGGAGGAACACCGATGGCGAAGGCAATCCCCTGGACCTGTACTGACGCTGAGGCACGAAAGCGTG
GGGAGCAAACAGG
>OTU_135
TACGGAGGGTGCAAGCGTTATCCGGATTCACTGGGTTTAAAGGGAGCGTAGGTGGGCAAGTAAGTCAGTGGTGAAATCTC
CGGGCTTAACCCGGAAACTGCCATTGATACTATTTGTCTTGAATTATCTGGAGGTAAGCGGAATATGTCATGTAGCGGTG
AAATGCTTAGATATGACATAGAACACCCATTGCGAAGGCAGCTTACTACGGATATATTGACACTGAGGCTCGAAAGCGTG
GGGATCAAACAGG
>OTU_136
TACAGAGGTCTCGAGCGTTGTTCGGATTCATTGGGCGTAAAGGGTGCGTAGGCGGCTTGGTAAGTCAGATGTGAAATTCC
GGGGCTCAACCGCGGAACTGCATTTGATACTGCCAGGCTAGAGTACTGGAGAGGAGACTGGAATTCACGGTGTAGCAGTG
AAATGCGTAGATATCGTGAGGAAGGCCAGTGGCGAAGGCGAGTCTCTGGACAGTAACTGACGCTGAGGCACGAAGGCTAG
GGGAGCAAACGGG
>OTU_137
TACGGAGGGTGCAAGCGTTGTTCGGAATCACTGGGCGTAAAGGGCGCGTAGGCGGTTTGATAAGTCAGATGTGAAAGCCC
ACGGCTTAACCGTGGAAGTGCATTTGATACTGTTAGACTTGAGTACCAGAGGGGAAAGTGGAATTCCCGGTGTAGAGGTG
AAATTCGTAGATATCGGGAGGAATACCGGTGGCGAAGGCGACTTTCTGGCTGGATACTGACGCTGAGGCGCGAAAGCGTG
GGGAGCAAACAGG
>OTU_138
TACAGGGGATGCAAGTGTTATCCGGATTCATTGGGCGTAAAGCGTCTGCAGGTGGATATTTAAGTCTTTTGTTAAAGCTT
TGAGCTTAACTCAAAATCTGCAAAAGAAACTATTTATCTGGAGTATGGTAGAGGTAAAGGGAATTTCCGGTGGAGCGGTG
AAATGCGTAGATATCGGAAAGAACACCAATTGCGAAGGCACTTTACTGGGCCAGTACTGACACTCAGAGACGAAAGCTAA
GGGAGCAAACAGG
>OTU_139
TACGGAGGGGGCTAGCGTTGTTCGGAATTACTGGGCGTAAAGAGCACGTAGGCGGTTTGTAAAGTTGGAAGTGAAATCCC
GGGGCTCAACCCCGGAACTGCTTTCAAAACTTATGGACTAGAGAGTGATAGAGGATGGTGGAATTCCTAGTGTAGAGGTG
AAATTCTTAGATATTAGGAGGAACACCGGTGGCGAAAGCGGCCATCTGGGTCACATCTGACGCTGAGGTGCGAAAGCGTG
GGGAGCAAACAGG
>OTU_140
TACGAAGGGGGCTAGCGTTGCTCGGAATGACTGGGCGTAAAGGGCGCGTAGGCGGTGTACGCAGTCAGGCGTGAAATTCC
CGGGCTCAACCTGGGGGCTGCGCTTGATACATGTACGCTTGAGTTCGGAAGAGGGTCGTGGAATTCCCAGTGTAGAGGTG
AAATTCGTAGATATTGGGAAGAACACCGGTGGCGAAGGCGGCGACCTGGTCCGACACTGACGCTGAGGCGCGAAAGCGTG
GGGAGCAAACAGG
>OTU_141
TACAGGGGATGCAAGTGTTATCCGGATTCATTGGGCGTAAAGCGTCTGCAGGTTGATATCTAAGTCTGTTGTTAAATCTT
TGGGCTTAACCCAAAATCTGCAAAAGAAACTATATATCTTGAGTATGGTAGAGGTAAAGGGAATTTCCGGTGGAGCGGTG
AAATGCGTAGATATCGGAAAGAACACCAACTGCGAAGGCACTTTACTGGGCCAGTACTGACACTCAGAGACGAAAGCTAG
GGGAGCAAACGGG
>OTU_142
TACGTAGGGTGCGAGCGTTAATCGGAATTACTGGGCGTAAAGCGTGCGCAGGCGGTTTTGTAAGACAGATGTGAAATGCC
CGGGCTTAACCTGGGAACTGCATTTGTGACTGCAAGGCTAGAGTTTGGCAGAGGGGGGTAGAATTCCACGTGTAGCAGTG
AAATGCGTAGATATGTGGAGGAATACCGATGGCGAAGGCAGCCCCCTGGGTCAAGACTGACGCTCATGCACGAAAGCGTG
GGGAGCAAACAGG
>OTU_143
TACGGAGGATCCAAGCGTTATCCGGAATCATTGGGTTTAAAGGGTCCGTAGGCGGTTTAATAAGTCAGTGGTGAAAGCCC
ATCGCTCAACGATGGAACGGCCATTGATACTGTTAGACTTGAATTATTGGGAAGTAACTAGAATATGTAGTGTAGCGGTG
AAATGCTTAGATATTACATGGAATACCAATTGCGAAGGCAGGTTACTACCAATTTATTGACGCTGATGGACGAAAGCGTG
GGGAGCGAACAGG
>OTU_144
TACGTAGGTGGCGAGCGTTGTCCGGATTTACTGGGCGTAAAGGGAGCGTAGGCGGTTTTTTAAGTGGGATGTGAAATCCC
CGGGCTTAACCCGGGAATTGCATTCCATACTGGAAGACTAGAGTGCAGGAGAGGAAAGTGGAATTCCAAGTGTAGCGGTG
AAATGCGTAGAGATTTGGAGGAACACCAGTGGCGAAGGCGACTTTCTGGACTGTAACTGACGCTGAGGCTCGAGAGCGTG
GGGAGCAAACAGG
>OTU_145
TACGAAGGGAGCTAGCGTTATCCAAAATGATTGGGCGTAAAGAGTTTGTAGGCGGTATTTGTTGTTATATGTGAAATATT
AATTTTATTTTTTAATAATGCATATAATACTCTTTTACTTGAGTATAACAGAGGATAACAGAATTTCATACGGAAGAGTA
AAATCTAATGATTTATGAAGGAATGTCAGAGGCGAAAGCGGTTATCTGGGTTATTTACTGACGCTGAGGAACGAAAGCAT
GGGGAGCAAACAGG
>OTU_146
TACAGAGGTCTCAAGCGTTGTTCGGATTCATTGGGCGTAAAGGGTGCGTAGGCGGCTAGGTAAGTCAGATGTGAAATTCC
GGGGCTCAACCTCGGAACTGCATTTGATACTGCTTGGCTAGAGTACTGGAGAGGAGACTGGAATTTACGGTGTAGCAGTG
AAATGCGTAGATATCGTGAGGAAGGCCAGTGGCGAAGGCGAGTCTCTGGACAGTTACTGACGCTGAGGCACGAAGGCCAG
GGGAGCAAACGGG
>OTU_147
TACGAAGGGGGCTAGCGTTGTTCGGAATCACTGGGCGTAAAGCGCACGTAGGCGGATCTATAAGTCAGAGGTGAAATCCC
GGGGCTCAACCTCGGAACTGCCTTTGATACTGTAGGTCTAGAGTCCGATAGAGGTGGGTGGAATTCCTAGTGTAGAGGTG
AAATTCGTAGATATTAGGAAGAACACCGGTGGCGAAGGCGGCCCACTGGATCGGTACTGACGCTGAGGTGCGAAAGCGTG
GGGAGCAAACAGG
>OTU_148
TACGTAGGGTGCGAGCGTTAATCGGAATTACTGGGCGTAAAGCGTGCGCAGGCGGTTATGTAAGACAGGTGTGAAATCCC
CGGGCTTAACCTGGGAACTGCACTTGTGACTGCATAGCTTGAGTGCGGCAGAGGGGGATGGAATTCCGCGTGTAGCAGTG
AAATGCGTAGATATGCGGAGGAACACCGATGGCGAAGGCAATCCCCTGGACCTGTACTGACGCTCATGCACGAAAGCGTG
GGGAGCAAACAGG
>OTU_149
TACGGAGGGTGCAAGCGTTATCCGGATTCACTGGGTTTAAAGGGAGCGTAGGTGGGCAGGTAAGTCAGCGGTGAAATCTC
CGGGCTTAACCCGGAAACTGCCATTGATACTATCTGTCTTGAATATCCTGGAGGTAAGCGGAATATGTCATGTAGCGGTG
AAATGCTTAGATATGACATAGAACACCCATTGCGAAGGCAGCTTACTACGGGATTATTGACACTGAGGCTCGAAAGCGTG
GGGATCAAACAGG
>OTU_150
TACGAAGGTCCCAAGCGTTATCCGGATTTATTGGGTTTAAAGGGTGCGTAGGCGGGTTATTAAGTCAGTGGTGAAAGCCT
TCAGCTTAACTGAAGAACTGCCATTGATACTGATGATCTTGAGTATGATTGAGGTGGGCGGAATGTGTCATGTAGCGGTG
AAATGCTTAGATATGACACAGAACACCGATTGCGAAGGCAGCTCACTAAGTCATAACTGACGCTGATGCACGAAAGCGTG
GGGAGCAAACAGG
>OTU_151
TACGGAGGGTGCAAGCGTTAATCGGAATTACTGGGCGTAAAGCGCACGTAGGTGGTTTACTAAGCCAGCTGTGAAATCCC
CGGGCTCAACCTGGGACTTGCAGTTGGAACTGGTAAGCTAGAGTAGGGTAGAGGGGTGTGGAATTCCAGGTGTAGCGGTG
AAATGCGTAGATATCTGGAGGAACATCAGTGGCGAAGGCGACACCCTGGACTCATACTGACACTGAGGTGCGAAAGCGTG
GGGAGCAAACAGG
>OTU_152
GACGGAGGATGCAAGTGTTATCCGGAATCACTGGGCGTAAAGCGTCTGTAGGTTGTTAAACAAGTCAACTGTTAAATCTT
GGGGCTTAACTTCAAAATCGCAGTCGAAACTGTTTGACTAGAGTATAGTAGGGGTAAAGGGAATTTCCAGTGGAGCGGTG
AAATGCGTAGATATTGGAAAGAACACCGATGGCGAAAGCACTTTACTGGGCTATTACTAACACTCAGAGACGAAAGCTAG
GGTAGCAAATGGG
>OTU_153
TACGTAGGGTGCAAGCGTTAATCGGAATTACTGGGCGTAAAGCGTGCGCAGGCGGTTTTGTAAGTCGGATGTGAAATCCC
CGGGCTCAACTTGGGAACTGCGTTTGAAACTACAAGGCTAGAGTATGGTAGAGGGGGGTAGAATTCCACGTGTAGCAGTG
AAATGCGTAGAGATGTGGAGGAATACCAATGGCGAAGGCAGCCCCCTGGGATAACACTGACGCTCATGCACGAAAGCGTG
GGGAGCAAACAGG
>OTU_154
GACGAACCGTGCGAACGTTGTTCGGAATCACTGGGCTTAAAGGGCGCGTAGGCGGGCTGTCAAGTTTGGGGTGAAATCCC
GCGGCTCAACCGTGGAACTGCCTCAAATACTGACGGCCTCGAGGAAGGTAGGGGCATGCGGAACTGTAGGTGGAGCGGTG
AAATGCGTTGATATCTACAGGAACTCCGGTGGCGAAAGCGGCGTGCTGGACCTTTTCTGACGCTGAGGCGCGAAAGCTAG
GGGAGCAAACAGG
>OTU_155
TACGAAGGGGGCTAGCGTTGTTCGGATTTACTGGGCGTAAAGCGTGCGCAGGCGGTTATATAAGACAGATGTGAAATCCC
CGGGCTCAACCTGGGACCTGCATTTGTGACTGTATAGCTAGAGTGCGGCAGAGGGGGATGGAATTCCGCGTGTAGCAGTG
AAATGCGTAGATATGCGGAGGAACACCGATGGCGAAGGCAATCCCCTGGACCTGTACTGACGCTCATGCACGAAAGCGTG
GGGAGCAAACAGG
>OTU_156
TACGAAGGGGGCTAGCGTTGCTCGGAATTACTGGGCGTAAAGGGCGCGTAGGCGGACAGTTTAGTCAGAGGTGAAAGCCC
AGGGCTCAACCTTGGAAATGCCTTTGATACTGGCTGTCTTGAGTTCGGGAGAGGTGAGTGGAACTCCGAGTGTAGAGGTG
AAATTCGTAGATATTCGGAAGAACACCAGTGGCGAAGGCGACTCACTGGCCCGATACTGACGCTGAGGCGCGAAAGCGTG
GGGAGCAAACAGG
>OTU_157
TACGGAGGGTGCAAGCGTTGTTCGGATTTATTGGGCGTAAAGCGCGTGTAGGCGGTTTTTTAAGTCTGATGTGAAAGCCC
TGGGCTCAACCTAGGAAGTGCATTGGATACTGGGAGACTTGAATACGGGAGAGGGCAGTGGAATTCCTAGTGTAGGAGTG
AAATCCGTAGATATTAGGAGGAACACCGGTGGCGAAGGCGGCTGCCTGGACCGATATTGACGCTGAGACGCGAAAGCGTG
GGTAGCAAACAGG
>OTU_158
TACATAGGGTGCAAGCGTTGTCCGGATTTATTGGGCGTAAAGAACTCGTAGGTGGTTTGTTACGTCGGATGTGAAAATCA
GGGGCTCAACCCCTGACCTGCATCCGATACGGTCGAGCTAGAGTTTGGTAGGGGAGACTGGAATTCCTGGTGTAGCGGTG
GAATGCGCAGATATCAGGAGGAACACCAATGGCGAAGGCAGGTCTCTGGGCCAATACTGACACTGAGGAGCGAGAGCGTG
GGGAGCGAACAGG
>OTU_159
TACGGAGGTGGCAGGCGTTACTCGGATTGATTGGGTGTAAAGGGCGTGTAGGTGGTGAATTAAGTCGAGTGTGAAATCCC
TTGGCTCAACCAAGGAACTGCACTTGATACTGATTTGCTTGAGCGACAGAGAGGTAAGTGGAATTCCCGGTGTAACAGTG
AAATGTGTAGATATCGGGAGGAACACCAGTGGCGAAGGCGACTTACTGGATGTCTGCTGACACTGAAACGCGAGAGCTAG
GGGAGCAAACAGG
>OTU_160
TACGGAGGGTGCAAGCGTTATCCGGATTCACTGGGTTTAAAGGGTGCGTAGGCGGGCTGTTAAGTCAGTGGTGAAATCTT
TGGGCTTAACCCGAAAACTGCCATTGATACTATCAGTCTTGAATATTGTGGAGGTCTGCGGAATATGTCATGTAGCGGTG
AAATGCTTAGATATGACATAGAACACCCATTGCGAAGGCAGCTTACTACGCATATATTGACGCTGAGGCACGAAAGCGTG
GGGATCAAACAGG
>OTU_161
TTCCAGCTCCAATAGCGTATACTAAAGTTGTTGCAGTTAAAAAGCTCGTAGTTGAATTTCTGGTCTTGGACAGTGGTCTG
CCTCAAACGAGGTACGTACCTTTTGTCCGAGTCCATCCTCGGGGAAAACATGTCTGTGATTAAGTTCATGGGTATGGGAT
CCTCGTCATTTACTGTGAGCAAAATAGAGTGTTCAAAGCAGGCTTATGCCGTTGAATACATTAGCATGGAATAATAAGAT
AGGACCTTGGTCTATTTTGTTGGTTTGTACTCCAAGGTAATGATTAATAGGGATAGTTGGGGGTATTCGTATTCAATTGT
CAGAGGTGAAATTCTTGGATTTATGGAAGACGAACTACTGCGAAAGCATTTACCAAGGATGTTTTCATTAATCAAGAACG
AAAGTTAGGGGATCGAAGATG
>OTU_162
TACAGAGGTCCCAAGCGTTGTTCGGATTCACTGGGCGTAAAGGGTGCGTAGGTGGTGAGGTAAGTTTGATGTGAAAGCTC
CGAGCTTAACTCGGAAATTGCATTGAATACTCTCTCACTCGAGGGTTGTAGGGGGGACTGGAATTCTCGGTGTAGCAGTG
AAATGCGTAGATATCGAGAGGAACACCAGTGGCGAAGGCGAGTCCCTGGACAACTCCTGACACTGAGGCACGAAAGCTAG
GGGAGCAAACAGG
>OTU_163
TACGTAGGGTGCGAGCGTTAATCGGAATTACTGGGCGTAAAGCGTGCGCAGGCGGTTTTATAAGCCAGATGTGAAATCCC
CGGGCTCAACCTGGGAACTGCATTTGGAACTGTAAGACTAGAGTGTAGCAGAGGGGGGTAGAATTCCACGTGTAGCAGTG
AAATGCGTAGAGATGTGGAGGAATACCGATGGCGAAGGCAGCCCCCTGGGCTAACACTGACGCTCATGCACGAAAGCGTG
GGGAGCAAACAGG
>OTU_164
TACAGAGACTGCAAGCGTTATTCGGATTCACTGGGCGTAAAGGGTGCGCAGGCGGCCGTGTGTGTGAGGCGTGAAAGCCC
GGAGCTTAACTCCGGAATTGCACCTCAAACTACATGGCTAGAGCATTGGAGAGGGTAGCAGAATTCACGGTGTAGCAGTG
AAATGCGTAGATATCGTGAGGAATACCAGAGGCGAAGGCGGCTACCTGGACAATTGCTGACGCTCAGGCACGAAAGCGTG
GGGAGCAAACAGG
>OTU_165
TACAGAGGGTGCGAGCGTTAATCGGAATTACTGGGCGTAAAGCGTGCGTAGACGGTTTCGTAAGTCGGGTGTGAAATCCC
CGGGCTCAACCTGGGAATTGCATTCGAAACTGCAAGGCTAGGGTACGGAAGAGGGAAGCGGAATTTCTGGTGTAGCGGTG
AAATGCGTAGATATCAGAAGGAACATCAGTGGCGAAGGCGGCTTCCTGGTCCAGTACCGACGTTCAGGCACGAAAGCGTG
GGGAGCAAACAGG
>OTU_166
TACGTAGGGTGCAAGCGTTAATCGGAATTACTGGGCGTAAAGCGTGCGCAGGCGGTTTTGTAAGTCAGATGTGAAATCCC
CGGGCTCAACCTGGGAACTGCATTTGAGACTGCAAGGCTAGAGTGTGGCAGAGGGGGGTGGAATTCCACGTGTAGCAGTG
AAATGCGTAGAGATGTGGAGGAACACCGATGGCGAAGGCAGCCCCCTGGGCCAATACTGACGCTCATGCACGAAAGCGTG
GGGAGCAAACAGG
>OTU_167
TACGAAGGGTGCTAGCGTTGTTCGGAATCATTGGGCGTAAAGCGTGCGTAGGCGGCTTGACAAGTCAGCTGTGAAAGCCC
AGGGCTTAACCTTGGAATTGCAGTTGAAACTGTTTGGCTAGAGTATGAAGAGGGATAGTGGAATTCTTAGTGTAGGGGTG
AAATCCGTAGATATTAAGAGGAACACCGGTGGCGAAAGCGACTATCTATGTCATTACTGACGCTGTTGCACGAAAGCGTG
GGGAGCAAACAGG
>OTU_168
TACGGAGGGTGCAAGCGTTAATCGGAATTACTGGGCGTAAAGCGCACGCAGGCGGTTTGTTAAGTCAGATGTGAAATCCC
CGGGCTCAACCTGGGAACTGCATTTGAAACTGGCAAGCTTGAGTCTTGTAGAGGGGGGTAGAATTCCAGGTGTAGCGGTG
AAATGCGTAGAGATCTGGAGGAATACCGGTGGCGAAGGCGGCCCCCTGGACAAAGACTGACGCTCAGGTGCGAAAGCGTG
GGGAGCAAACAGG
>OTU_169
TACGGAGGGTGCAAGCGTTATCCGGATTTACTGGGTTTAAAGGGTGCGTAGGTGGGTCTGTAAGTCAGTGGTGAAATCTC
CGGGCTTAACCCGGAAACTGCCATTGATACTATAGGTCTTGAATTATCTGGAGGTAAGCGGAATATGTCATGTAGCGGTG
AAATGCTTAGATATGACATAGAACACCCATTGCGAAGGCAGCTTACTACGCATATATTGACGCTGAGGCACGAAAGCGTG
GGGATCAAACAGG
>OTU_170
TACGGAGGGTGCAAGCGTTATCCGGATTTACTGGGTTTAAAGGGTGCGTAGGTGGGTCTGTAAGTCAGTGGTGAAATCTC
CGAGCTTAACTCGGAAACTGCCATTGATACTATAGGTCTTGAATATCCTGGAGGTGAGCGGAATATGTCATGTAGCGGTG
AAATGCTTAGATATGACATAGAACACCAATTGCGAAGGCAGCTCACTACGGGATGATTGACACTGAGGCACGAAAGCGTG
GGGATCAAACAGG
>OTU_171
TACATAGGGTGCAAGCGTTGTCCGGAATTATTGGGCGTAAAGAGCTCGTAGGCGGTTTGTCGCGTCTGCTGTGAAAATCC
GAGGCTCAACCTCGGACCTGCAGTGGGTACGGGCAAACTAGAGTGCGGTAGGGGAGAAGGGAATTCCTGGTGTAGCGGTG
GAATGCGCAGATATCAGGAGGAACACCAATGGCGAAGGCAGGTCTCTGGGCCAATACTGACACTGAGGAGCGAAAGTCTG
GGGAGCAAACAGG
>OTU_172
TACGGAGGGGGCTAGCGTTATTCGGAATTACTGGGCGTAAAGCGCACGTAGGCGGCTATTCAAGTCAGAGGTGAAAGCCC
GGGGCTCAACCCCGGAACTGCCTTTGAAACTAGATAGCTAGAGTCTTGGAGAGGTTAGTGGAATTCCGAGTGTAGAGGTG
AAATTCGTAGATATTCGGAAGAACACCAGTGGCGAAGGCGACTAACTGGACAAGTACTGACGCTGAGGTACGAAAGCGTG
GGGAGCAAACAGG
>OTU_173
TACGTAGGCAGCAAACGTTGTTCGGAATTACTGGGCGTAAAGAGTGTGTAGGCGGTTTTGTTAGTTTGGTGTGAAATCTC
CCGGCTTAACTGGGAGGGTGCGCCGAATACTGCAAGGCTTGAGTACTGGAGAGGATAGCGGAATTCCTGGTGTAGCGGTG
AAATGCGTAGATATCAGGAGGAACACCGGCGGTGTAGACGGCTGTCTGGACAGTAACTGACGCTGAGACACGAAAGCGTG
GGGAGCAAACAGG
>OTU_174
TACAGAGGGTGCAAGCGTTGCTCGGATTTACTGGGCGTAAAGAGCTCGTAGGTGGTTCGATACGTCGGATGTGAAAATCA
GGGGCTCAACCCCTGACCTGCATCCGATACGGTCGAGCTGGAGTTTGGTAGGGGAGACTGGAATTCCTGGTGTAGCGGTG
GAATGCGCAGATATCAGGAGGAACACCGATGGCGAAGGCAGGTCTCTGGGCCAATACTGACACTGAGGAGCGAAAGCGTG
GGGAGCGAACAGG
>OTU_175
TACGGAGGGTGCGAGCGTTAATCGGAATTACTGGGCGTAAAGCGTGCGTAGGCGGCTCGTTAAGTCAGATGTGAAAGCCC
TGGGCTTAACCTGGGAACTGCATTTGAAACTGGCGAGCTAGAGTTGAGTAGAGGAGAGTGGAATTTCAGGTGTAGCGGTG
AAATGCGTAGATATCTGAAGGAACACCAGTGGCGAAGGCGACTCTCTGGACTCGAACTGACGCTGAGGTACGAAAGCGTG
GGTAGCAAACAGG
>OTU_176
TACGGAGGGTGCAAACGTTGCTCGGAATTATTGGGCGTAAAGCGCACGTAGGCGGTTCGTTATGTCGGATGTGAAAGCCC
TCGGCTTAACCGAGGAAGTGCATCCGAAACTGGCGAGCTTGAGTACGGAAGAGGGTCTCGGAATTCCCGGTGTAGAGGTG
AAATTCGTAGATATCGGGAGGAACACCAGTGGCGAAGGCGGAGACCTGGGCCGATACTGACGCTGAGGTGCGAAAGCGTG
GGGAGCAAACAGG
>OTU_177
TACGGAGGGTGCAAGCGTTATCCGGATTCACTGGGTTTAAAGGGAGCGTAGGTGGGCTTATAAGTCAGTGGTGAAATCTC
CGAGCTTAACTTGGAAACTGCCATTGATACTATTAGTCTTGAATACTGTGGAGGTAAGCGGAATATGTCATGTAGCGGTG
AAATGCTTAGATATGACATAGAACACCGATAGCGAAGGCAGCTTACTACGCAGTTATTGACACTGAGGCTCGAAAGCGTG
GGGATCAAACAGG
>OTU_178
TACGTAGGGTGCGAGCGTTAATCGGAATTACTGGGCGTAAAGCGTGCGCAGGCGGTAAGTTAAGTCTGATGTGAAAGCCC
CGGGCTCAACCTGGGAACGGCATTGGAAACTGGCTTGCTGGAGTGTGGCAGAGGGGGGTGGAATTCCGCGTGTAGCAGTG
AAATGCGTAGAGATGCGGAGGAACACCGATGGCGAAGGCAGCCCCCTGGGCCAACACTGACGCTCAGGCACGAAAGCGTG
GGGAGCAAACAGG
>OTU_179
TACGGGGGGTGCAAGCGTTGTTCGGATTTATTGGGCGTAAAGAGCGTGTAGGCGGTTTGTTTAGTCTGATGTGAAAGCCC
TGGGCTCAACCCAGGAAGTGCATTGGATACTGGCAGACTTGAATACGGGAGAGGGTAGTGGAATTCCTAGTGTAGGAGTG
AAATCCGTAGATATTAGGAGGAACACCGGTGGCGAAGGCGGCTACCTGGACCGATATTGACGCTGAGACGCGAAAGCGTG
GGTAGCAAACAGG
>OTU_180
TACGGAGGATGCAAGCGTTATCCGGATTTATTGGGTTTAAAGGGTGCGTAGGCGGACTTATAAGTCAGCGGTGAAAGACT
GTCGCTTAACGATAGCATTGCCATTGATACTGTAGATCTTGAGTACATTTGAGGTGGGCGGAATGTGTAGTGTAGCGGTG
AAATGCTTAGATATTACACAGAACACCAATTGCGAAGGCAGCTCACTAAACTGTTACTGACGCTGAGGCACGAAAGCGTG
GGGATCAAACAGG
>OTU_181
TACAGAGGGTGCGAGCGTTAATCGGAATTACTGGGCGTAAAGCGCACGTAGATGGCTTTGTAAGTCAGATGTGAAATCCC
CGGGCTCAACCTGGGAACTGCATTTGAAACTGCATTGCTCGAATGTGGAAGAGGGAAGCGGAATTCCAGGTGTAGCGGTG
AAATGCGTAGATATCTGGAGGAACATCAGTGGCGAAAGCGACTTCCTGGTCCAACATTGACATTCAGGTGCGAAAGCGTG
GGGAGCAAACAGG
>OTU_182
TACGGAGGATCCAAGCGTTATCCGGATTCATTGGGTTTAAAGGGTGCGTAGGCGGAACGATAAGTCAGTGGTGAAATCCT
GCAGCTTAACTGCAGAACTGCCATTGATACTGTCGATCTTGAGTATATTTGATGTGGGCGGAATGTGTCATGTAGCGGTG
AAATGCTTAGATATGACACAGAACACCGATTGCGAAGGCAGCTCACAAAACTATAACTGACGCTGAGGCACGAAAGCGTG
GGGATCAAACAGG
>OTU_183
GACGAACCGTCCAAACGTTATTCGGAATCACTGGGCTTAAAGGGTGCGTAGGCGGCGCGGAAAGTTGGGTGTGAAATCCC
TCGGCTTAACCGAGGAACTGCGCCCAAAACTACCGTGCTTGAGGGAGATAGAGGTGAGCGGAACTTAGGGTGGAGCGGTG
AAATGCGTTGATATCCTAAGGAACACCGGTGGCGAAAGCGGCTCACTGGATCTCTTCTGACGCTGAGGCACGAAAGCTAG
GGTAGCGAACGGG
>OTU_184
TACGAAGGGGGCTAGCGTTGTTCGGATTTACTGGGCGTAAAGCGCACGTAGGCGGATCTTTAAGTCAGGGGTGAAATGCC
GAAGCTCAACTTCGGAACTGCCTTTGATACTGGGGATCTTGAGTTCGGGAGAGGTGAGTGGAATTGCGAGTGTAGAGGTG
AAATTCGTAGATATTCGCAGGAACACCAGTGGCGAAGGCGGCTCACTGGCCCGATACTGACGCTGAGGTGCGAAAGCGTG
GGGAGCAAACAGG
>OTU_185
TACGTAGGTGGCGAGCGTTGTCCGGAATTACTGGGTGTAAAGGGCGTGTAGGCGGGGATATAAGTCAGATGTGAAATTCC
AGGGCTCAACTCTGGCGCTGCATCTGAAACTATATTTCTTGAGTGCTGGAGAGGAAAGCGGAATTCCTAGTGTAGCGGTG
AAATGCGTAGATATTAGGAGGAACACCAGTGGCGAAGGCGGCTTTCTGGACAGTAACTGACGCTGAGGCGCGAAAGCGTG
GGGAGCAAACAGG
>OTU_186
TACATAGGGCGCAAGCGTTAATCGGAATTATTGGGCGTAAAGAATTTGTAGGCTGTTGTGTAAGTTGAATGTGAAATCCC
TGGGCTTAACCTAGGAATGGCGTTCAGGACTATACGGCTAGAGTATGTGAGAGGTAAGTGGAATTCCTAGTGTAGCAGTG
AAATGCGTAGATATTAGGAGGAACACCAGTGGCGAAGGCGACTTACTGGCACGATACTGACGCTGAGAAATGAAAGCGTG
GGGAGCAAACGGG
>OTU_187
TACGAAGGGGGCTAGCGTTGTTCGGAATTACTGGGCGTAAAGCGCACGTAGGCGGATTTGTAAGTCAGGGGTGAAATCCC
GGGGCTCAACCTCGGAACTGCCTTTGATACTGCGAATCTCGAGTCCGGAAGAGGTGAGTGGAATTCCTAGTGTAGAGGTG
AAATTCGTAGATATTAGGAAGAACACCAGTGGCGAAGGCGGCTCACTGGTCCGGTACTGACGCTGAGGTGCGAAAGCGTG
GGGAGCAAACAGG
>OTU_188
TACAGAGGGGGCAAGCGTTATTCGGAATTATTGGGCGTAAAGGGCGCGTAGGCGGTTTGTTAAGTCAGATGTGTAATCCC
CGAGCTCAACTTGGGAACTGCATCTGAGACTGGCAGGCTAGAGTACTGGAGAGGGTGGTAGAATTCCACGTGTAGCGGTG
AAATGCGTAGAGATGTGGAGGAATACCAGTGGCGAAGGCGGCCACCTGGACAGTAACTGACGCTGAGGCGCGAAAGTGTG
GGTAGCAAACAGG
>OTU_189
TACAGAGGATGCAAGCGTTATCCGGAATCACTGGGCATAAAGCGTCTGTAGGTGGTTTGATAAGTCTGCTGTTAAAGACT
AGGGCTTAACCCTAGGAAAGCAGTGGAAACTGTCAGACTTGAGTATGGTAGAGGTACAGGGAATTCCTAGTGTAGCGGTG
AAATGCGTAGATATTAGGAAGAACACCAATGGCGAAGGCACTCTACTGGGCCATAACTGACACTGAGAGACGACAGCTAG
GGGAGCAAATGGG
>OTU_190
TACGGAGGGTGCAAGCGTTATCCGGATTTACTGGGTTTAAAGGGTGCGTAGGTGGACTTGTAAGTCAGTGGTGAAATCTC
CGGGCTTAACCCGGAAACTGCCATTGATACTATAGGTCTTGAATTATCTGGAGGTAAGCGGAATATGTCATGTAGCGGTG
AAATGCTTAGATATGACATAGAACACCAATTGCGAAGGCAGCTTACTACGGGTACATTGACACTGAGGCACGAAAGCGTG
GGGATCAAACAGG
>OTU_191
TACATAGGGTGCAAGCGTTGTCCGGAATTATTGGGCGTAAAGAGCTCGTAGGTGGTTCGATACGTCGGATGTGAAAACCT
GAGGCTTAACCTCAGGCCTGCATTCGATACGGGCAGACTAGAGTGTGGTAGGGGAGACTGGAATTCCTGGTGTAGCGGTG
AAATGCGCAGATATCAGGAGGAACACCGATGGCGAAGGCAGGTCTCTGGGCCATAACTGACACTGAGGAGCGAAAGCGTG
GGGAGCGAACAGG
>OTU_192
TACGTAGGGTGCAAGCGTTGTCCGGAATTATTGGGCGTAAAGAGCTCGTAGGTGGTTCGTCACGTCGGATGTGAAAATCT
GGGGCTCAACCCTAGACCTGCATCCGATACGGGCTAGCTTGAGTTTGGTAGGGGAGACTGGAATTCCTGGTGTAGCGGTG
GAATGCGCAGATATCAGGAGGAACACCAATGGCGAAGGCAGGTCTCTGGGCCAATACTGACACTGAGGAGCGAAAGTGTG
GGGAGCGAACAGG
>OTU_193
TACAGGGGATGCAAGTGTTATCCGGAATCACTGGGCGTAAAGCGTCTGTAGGTGGTTAAGTAAGTCAACTGTTAAATCTT
GAGGCTCAACCTCAAAATCGCAGTCGAAACTGCTTGACTAGAGTATAGTAGGGGTAAAGGGAATTTCCAGTGGAGCGGTG
AAATGCGTAGATATTGGAAAGAACACCGATGGCGAAGGCACTTTACTGGGCTATTACTAACACTGAGAGACGAAAGCTAG
GGTAGCAAATGGG
>OTU_194
TACGGAGGTTGCAAGCGTTATCCGGATTTATTGGGTTTAAAGGGTGCGTAGGCGGGACTTTAAGTCAGCGGTGAAAGACT
GTCGCTTAACGATAGCATTGCCATTGATACTGAAGTTCTTGAGTACATTTGAGGTGGGCGGAATGTGTAGTGTAGCGGTG
AAATGCTTAGATATTACACAGAACACCAATTGCGAAGGCAGCTCACTAAACTGTAACTGACGCTGAGGCACGAAAGCGTG
GGGATCAAACAGG
>OTU_195
TACGTAGGGTGCAAGCGTTAATCGGAATTACTGGGCGTAAAGCGTGCGCAGGCGGTTATATAAGACAGATGTGAAATCCC
CGGGCTTAACCTGGGAACTGCACTTGTGACTGCACAGCTGGAGTACGGCAGAGGGGGATGGAATTCCGCGTGTAGCAGTG
AAATGCGTAGATATGCGGAGGAACACCGATGGCGAAGGCAGTCCCCTGGGCCTGTACTGACGCTCATGCACGAAAGCGTG
GGGAGCAAACAGG
>OTU_196
TACGTAGGGTGCGAGCGTTAATCGGAATTACTGGGCGTAAAGCGTGCGCAGGCGGTTTTGTAAGACAGGCGTGAAATCCC
CGGGCTTAACCTGGGAACTGCGTTTGTGACTGCAAGGCTAGAGTACGGCAGAGGGGGGTGGAATTCCACGTGTAGCAGTG
AAATGCGTAGAGATGTGGAGGAACACCAATGGCGAAGGCAGCCCCCTGGGTCGATACTGACGCTCATGCACGAAAGCGTG
GGTAGCAAACAGG
>OTU_197
TACGGAGGGTGCAAGCGTTATCCGGAATCATTGGGTTTAAAGGGTCCGCAGGCGGATTTATAAGTCAGTGGTGAAAGCCT
ACAGCTCAACTGTAGAACTGCCATTGATACTGTAAGTCTTGAATTCGGTCGAAGTGGGCGGAATATGACATGTAGCGGTG
AAATGCTTAGATATGTCCTAGAACACCGATAGCGAAGGCAGCTCACTAGGCCTGGATTGACGCTCAGGGACGAAAGCGTG
GGGAGCAAACAGG
>OTU_198
TACGAAGGGGGCTAGCGTTGTTCGGAATTACTGGGCTTAAAGGGTCCGTAGGCGGGACTGTAGGCGTCGAGTGAAATACC
ACGGCTCAACCGTGGAACTGCTCGGCGAACCACAGTTCTTGAGGCGAGCAGAGGCGATCAGAACGATAGGTGGAGCGGTG
AAATGCGTAGATATCTATCGGAATGCCAAAGGTGAAGACAGGTCGCTGGGCTCGTCCTGACGCTGAGGGACGAAAGCGTG
GGGAGCAAACAGG
>OTU_199
TACGGAGGGTGCGAGCGTTAATCGGAATTACTGGGCGTAAAGGGTGCGTAGGTGGTTTGGTAAGTTATCTGTGAAATCCC
TGGGCTCAACCTGGGCAGGTCAGATAATACTGCTGGACTCGAGTATGGGAGAGGGTAGTGGAATTTCCGGTGTAGCGGTG
AAATGCGTAGAGATCGGAAGGAACACCAGTGGCGAAGGCGGCTACCTGGCCTAATACTGACACTGAGGCACGAAAGCGTG
GGGAGCAAACAGG
>OTU_200
TACAGAGGATGCAAGCGTTATCCGGAATTATTGGGCGTAAAGAGTCCGTAGGGGGCTAGTCAAGTCTGTCGTTAAAGACC
GCAGCTTAACTGCGGAAAGGCGATGGAAACTGAAAAGCTAGAGAGCAGTAGGGGCAGAGGGAATTCCCAGTGTAGCGGTG
AAATGCGTAGAGATTGGGAAGAACATCGGTGGCGAAAGCGCTCTGCTGGGCTGAATCTGACCCTGAGGGACGAAAGCTAG
GGGAGCAAAAGGG
>OTU_201
TACGGAGGGTGCAAGCGTTATCCGGATTCACTGGGTTTAAAGGGTGCGTAGGTGGATCTGTAAGTCAGTGGTGAAATCTC
CGAGCTTAACTCGGAAACTGCCATTGATACTATAGATCTTGAATCATCTGGAGGTAAGCGGAATATGTCATGTAGCGGTG
AAATGCTTAGATATGACATAGAACACCAATTGCGAAGGCAGCTTACTACGGGTGTATTGACACTGAGGCACGAAAGCGTG
GGGATCAAACAGG
>OTU_202
TACGGAGGATGCAAGCGTTATCCGGAATCATTGGGCGTAAAGCGTCCGTAGGTGGTTTATCAAGTCTGTCGTCAAAGAAT
GGAGCTTAACTCCATAAAGGCGGTGGAAACTGAGAGACTAGAGTATGGTAGGGGTAGTGGGAATTCCCAGTGTAGCGGTG
AAATGCGTAGATATTGGGAAGAACATCGGTGGCGAAAGCGCACTACTGGGCCAAAACTGACACTGAGGGACGAAAGCTAG
GGTAGCGAAAGGG
>OTU_203
TACAGAGGGTGCAAGCGTTATCCGGATTTACTGGGTTTAAAGGGTGCGTAGGCGGTCCATTAAGTCAGTGGTGAAAGCTC
GTCGCTTAACGACGGAATTGCCATTGAAACTGGAGGACTTGAGATACAGTGAGGTTGGCGGAATGAGACATGTAGCGGTG
AAATGCATAGATATGTCTTAGAACACCAATTGCGAAGGCAGCTGACTGGCTGTTATCTGACGCTGAGGCACGAAAGCGTG
GGGATCAAACAGG
>OTU_204
TACAGAGGTCTCGAGCGTTGTTCGGATTCATTGGGCGTAAAGGGTGCGTAGGTGGTTAGGTAAGTCGGATGTGAAATCCC
GGGGCTCAACCCCGGAACTGCATTCGATACTGCCTGACTAGAGTACTGGAGAGGAGATCGGAATTTACGGTGTAGCAGTG
AAATGCGTAGATATCGTAAGGAAGACCAGTGGCGAAGGCGGATCTCTGGACAGTTACTGACACTGAGGCACGAAGGCCAG
GGGAGCAAACGGG
>OTU_205
TACGTAGGCAGCAAGCGTTGTTCGGAATTACTGGGCGTAAAGGGTGTGTAGGTGGTGTCGTAAGTTTGGTGTGAAATCTC
CCGGCTCAACTGGGAGGGTGCGCCGAAGACTGCGATGCTAGAGTATGGGAGAGGTAAGCGGAATTCCTGGTGTAGCGGTG
AAATGCGTAGATATCAGGAGGAACACCTGTGGTGTAGACGGCTTACTGGACCATCACTGACACTGAAACACGAAAGCGTG
GGTAGCAAACAGG
>OTU_206
TACAGGGGATGCAAGTGTTATCCGGAATCATTGGGCGTAAAGCGTCTGCAGGTTGATATTTAAGTCTTTTGTTAAATTTC
CAGGCTTAACCTAGAATCTGCAAAAGAAACTATGTATCTTGAGTATGGTAGAGGTAAAGGGAATTTCCAGTGGAGCGGTG
AAATGCGTAGAGATTGGAAAGAACACCAACAGCGAAGGCACTTTACTGGGCCAGTACTGACACTGAGAGACGAAAGCTAG
GGGAGCAAACGGG
>OTU_207
TACGGAGGGTGCAAGCGTTATCCGGATTCACTGGGTTTAAAGGGTGCGTAGGCGGACCCGTAAGTCAGTGGTGAAAGTTT
GCAGCTCAACTGTAAAATTGCCATTGAAACTACGGATCTTGAGTGTAAATGAGGTAGGCGGAATGTGTTGTGTAGCGGTG
AAATGCTTAGATATAACACAGAACACCAATTGCGAAGGCAGCTTACTAGGATACAACTGACGCTGAGGCACGAAAGCGTG
GGGATCAAACAGG
>OTU_208
TACGGAGGATCCGAGCGTTATCCGGATTTATTGGGTTTAAAGGGTGCGTAGGCGGCCTGTTAAGTCAGGGGTGAAAGACG
GTAGCTCAACTATCGCAGTGCCTTTGATACTGACGGGCTTGAATGTACTTGAGGTAGGCGGAATGTGACAAGTAGCGGTG
AAATGCATAGATATGTCACAGAACACCAATTGCGAAGGCAGCTTACTAAAGTATGATTGACGCTGAGGCACGAAAGCGTG
GGGATCAAACAGG
>OTU_209
TACATAGGGTGCAAGCGTTGTCCGGAATTATTGGGCGTAAAGAGCTCGTAGGTGGTTTGTTACGTCGGGTGTGAAATTCT
GGGGCTCAACCCCAGACCTGCATCCGATACGGGCAAGCTTGAGTTTGGTAGGGGAGACTGGAATTCCTGGTGTAGCGGTG
GAATGCGCAGATATCAGGAGGAACACCAATGGCGAAGGCAGGACTCTGGGCCATTACTGACACTGAGGAGCGAAAGCGTG
GGGAGCGAACAGG
>OTU_210
TACGTAGGGTGCAAGCGTTATTCGGATTCACTGGGCGTAAAGGGTGCGCAGGTGGCCGTGTGTGTGAGGTGTGAAAGCCT
GGGGCTTAACCCCAGAATTGCACCTCAAACTACATGGCTAGAGCATTGGAGAGGGAAGTAGAATTCACGGTGTAGCAGTG
AAATGCGTAGATATCGTGAGGAATACCAGAGGCGAAGGCGACTTCCTGGACAATTGCTGACACTCAGGCACGAAAGCGTG
GGGAGCAAACAGG
>OTU_211
TACGTAGGGTGCAAGCGTTGTCCGGAATTATTGGGCGTAAAGAGCTCGTAGGCGGTTTGTCGCGTCTGCTGTGAAAACCC
GAGGCTCAACCTCGGGCCTGCAGTGGGTACGGGCAGACTAGAGTGCGGTAGGGGAGATTGGAATTCCTGGTGTAGCGGTG
GAATGCGCAGATATCAGGAGGAACACCAATGGCGAAGGCAGATCTCTGGGCCATTACTGACACTGAGGAGCGAAAGCGTG
GGGAGCGAACAGG
>OTU_212
GACGGAGGATGCAAGTGTTATCCGGAATCACTGGGCGTAAAGCGTCTGTAGGTGGTTTAATAAGTCAACTGTTAAATCTT
GAGGCTCAACTTCAAAATCGCAGTCGAAACTATTAGACTAGAGTATAGTAGAGGTAAAGGGAATTTCCAGTGGAGCGGTG
AAATGCGTAGATATTGGAAAGAACACCGATGGCGAAGGCACTTTACTGGGCTATTACTGACACTGAGAGACGACAGCTAG
GGGAGCAAATGGG
>OTU_213
GACAGGGGATGCAAGCGTTACTCGGAATTACTGGGCGTAAAGCGTCTGCAGGTGTCTTGCCACGTCTGGTGTCAAATGGC
GATGCTTAACATCGTCAACGTGCCGGAAACGAGCGAGATCGAGTCACTCAGAGGCATCTGGAATGTCGTGTGTAGGGGTA
AAATCCGTAGATCCACGATGGAACGCCGAAAGCGAAGGCAGGATGCTGGGGGTGTACTGACACTCAGAGACGAAAGCGTG
GGGAGCAAAGGGG
>OTU_214
TACGTAGGGTGCAAGCGTTAATCGGAATTACTGGGCGTAAAGCGTGCGCAGGCGGTTTTGTAAGACAGACGTGAAATCCC
CGGGCTTAACCTGGGAACTGCGTTTGTGACTGCAAGGCTAGAGTGTGGCAGAGGGGGGTAGAATTCCGCGTGTAGCAGTG
AAATGCGTAGATATGCGGAGGAATACCGATGGCGAAGGCAGCCCCCTGGGTCAACACTGACGCTCATGCACGAAAGCGTG
GGGAGCAAACAGG
>OTU_215
TACGTAGGTGGCAAGCGTTGTCCGGATTTATTGGGTTTAAAGGGTGCGTAGGCGGTCCTATAAGTCAGTGGTGAAATACA
GCCGCTCAACGGTTGAGGTGCCATTGATACTGCAGGACTTGAGTACAGACGAGGTAGGCGGAATTGACGGTGTAGCGGTG
AAATGCATAGATATCGTCAAGAACACCGATAGCGAAGGCAGCTTACTAGGCTGTAACTGACGCTGAGGCACGAAAGTGTG
GGGATCAAACAGG
>OTU_216
TACGTAGGCAGCGAGCGTTGTTCGGAGTTACTGGGCGTAAAGGGTGTGTAGGCGGTTGTTTAAGTTTGGCGTGAAATCTC
CCGGCTCAACTGGGAGGGTGCGTCGAATACTGAATGACTTGGAGTGCGGGAGAGGAAAGTGGAATTCCTGGTGTAGCGGT
GAAATGCGTAGATATCAGGAGGAACACCGGTGGTGTAGACGGCTTTCTGGACCGTAACTGACGCTGAGACACGAAAGCGT
GGGTAGCAAACAGG
>OTU_217
TACGGAGGTGGCAGGCGTTACTCGGATTGATTGGGTGTAAAGGGTGTGTAGGTGGTCGACTAAGTCGAATGTGAAATCCC
TTGGCTTAACCAAGGAACTGCATTCGAAACTGATCGACTTGAGCGTCAGAGAGGAAAATGGAATTCACGGTGTAACAGTG
AAATGTGTAGATATCGTGAGGAACACCAGTGGCGAAGGCGATTTTCTGGCTGACTGCTGACACTGAAACACGAGAGCTAG
GGGAGCAAACAGG
>OTU_218
TACGGGGGGTGCAAGCGTTGTTCGGAATTATTGGGCGTAAAGAGCGTGTAGGCGGCCGGATGTGTCAGATGTGAAAGCCC
TGGGCTTAACCCAGGAAGTGCATTTGAAACTATCCGGCTTGAGTAGGGGAGAGGGAAGTGGAATTCCTGGTGTAGAGGTG
AAATTCGTAGATATCAGGAGGAACACCGGTGGCGAAGGCGACTTCCTGGCCCTATACTGACGCTGAGACGCGAGAGCGTG
GGTAGCAAACAGG
>OTU_219
TACGGAGGGTGCAAGCGTTATCCGGATTCACTGGGTTTAAAGGGTGCGTAGGCGGGCAGGTAAGTCAGTGGTGAAATCCT
GGAGCTCAACTCCAGAACTGCCATTGATACTATCTGTCTTGAATATTGTGGAGGTAAGCGGAATATGTCATGTAGCGGTG
AAATGCTTAGATATGACATAGAACACCTATTGCGAAGGCAGCTTACTACGCATATATTGACACTGAGGAGCGAAAGCGTG
GGGAGCGAACAGG
>OTU_220
TACAGAGGGTGCGAGCGTTAATCGGAATTACTGGGCGTAAAGCGCGCGTAGACGGTTTTGTAAGTCAGATGTGAAATCCC
CGGGCTCAACCTGGGAACTGCATTTGATACTGCATGGCTAGAGTATCGAAGAGGGAAGTGGAATTTCCGGTGTAGCGGTG
AAATGCGTAGATATCGGAAGGAACACCAGTGGCGAAAGCGACTTCCTGGTCGAATACTGACGTTCATGTGCGAAAGCGTG
GGGAGCAAACAGG
>OTU_221
TACAGGGGATGCAAGTGTTATCCGGAATTATTGGGCGTAAAGCGTCTGCAGGTGGACAAATAAGTCCTTTGTTAAATCTC
TGAGCTTAACTCAGAATCTGCAAAAGAAACTATTTGTCTTGAGTATGGTAGAGGTAAGGGGAATTTCCAGTGGAGCGGTG
AAATGCGTAGATATTGGAAAGAACACCAACAGCGAAGGCACTTTACTGGGCCAGTACTGACACTCAGAGACGAAAGCTAG
GGGAGCAAACGGG
>OTU_222
TACGGAGGGTGCGAGCGTTAATCGGAATTACTGGGCGTAAAGGGTGCGTAGGTGGTAGATTAAGTTATCTGTGAAATCCC
TGGGCTTAACCTGGGCAGGTCAGATAAGACTGGTTTACTCGAGTATGGGAGAGGGTAGTGGAATTTCCGGTGTAGCGGTG
AAATGCGTAGAGATCGGAAGGAACACCAGTGGCGAAGGCGGCTACCTGGCCTAATACTGACACTGAGGCACGAAAGCGTG
GGGAGCAAACAGG
>OTU_223
TACGGAGGGTGCAAGCGTTATCCGGATTCACTGGGTTTAAAGGGTGCGTAGGTGGTCTGATAAGTCAGCGGTGAAAGCCT
GGAGCTCAACTCCAGAATTGCCATTGATACTGTCGGACTTGAATCAAGTTGAGGTGGATGGAATATTACATGTAGCGGTG
AAATGCTTAGATATGTAATAGAACACCGATTGCGAAGGCAGTTCACTAAGCTTGTATTGACACTGAGGCACGAAAGCGTG
GGGATCAAACAGG
>OTU_224
TACGTAGGCAGCAAGCGTTGTTCGGAGTTACTGGGCGTAAAGGGTGTGTAGGCGGTCTTTTAAGTTTGCTGTGAAATCTC
CCGGCTTAACCGGGAGGGTGCGGTGAATACTGAGGGACTAGAGTACGGGAGAGGAAAGTGGAATTCCTGGTGTAGCGGTG
AAATGCGTAGATATCAGGAGGAACACCGGTGGTGTAGACGGCTTTCTGGACCGTAACTGACGCTGAGACACGAAAGCGTG
GGTAGCAAACAGG
>OTU_225
TACAGGGGATGCAAGTGTTATCCGGAATTATTGGGCGTAAAGCGTCTGCAGGTTGATATTTAAGTCTTTTGTTAAATCTT
TGGGCTTAACCCGAAATCTGCAAAGGAAACTATATATCTGGAGTATGGTAGAGGTAGAGGGAATTTCCAGTGGAGCGGTG
AAATGCGTAGATATTGGAAAGAACACCAACAGCGAAGGCACTCTACTGGGCCATTACTGACACTCAGAGACGAAAGCTAG
GGGAGCAAACGGG
>OTU_226
TACGTAGGGTGCGAGCGTTAATCGGAATTACTGGGCGTAAAGCGTGCGCAGGCGGCTTTGTAAGACAGATGTGAAATCCC
CGGGCTTAACCTGGGAACTGCATTTGTGACTGCAAGGCTAGAGTGTAGCAGAGGGGGGTAGAATTCCACGTGTAGCAGTG
AAATGCGTAGAGATGTGGAGGAATACCGATGGCGAAGGCAGCCCCCTGGGCTAACACTGACGCTCATGCACGAAAGCGTG
GGGAGCAAACAGG
>OTU_227
TACGTAGGCAGCGAGCGTTGTTCGGAATTACTGGGCGTAAAGAGTGTGTAGGCGGTGCTCTAAGTCTGTCGTGAAATCTC
CCGGCTTAACTGGGAGGGTGCGGCGGAAACTGGAGTGCTAGAGGGTGGGAGAGGAAAGCGGAATTCCTGGTGTAGCGGTG
AAATGCGTAGATATCAGGAGGAACACCTGCGGTGTAGACAGCTTTCTGGACCACTTCTGACGCTGAGACACGAAAGCGTG
GGTAGCAAACAGG
>OTU_228
TACGAAGGGGGCTAGCGTTGCTCGGAATGACTGGGCGTAAAGGGCGCGTAGGCGGATATTACAGTCAGACGTGAAATTCC
TGGGCTCAACCTGGGGACTGCGTTTGAGACGTGATGTCTAGAGTGAGGAAGAGGGTTGTGGAATTCCCAGTGTAGAGGTG
AAATTCGTAGATATTGGGAAGAACACCGGTGGCGAAGGCGGCAACCTGGTCCTTTACTGACGCTGAGGCGCGAAAGCGTG
GGGAGCAAACAGG
>OTU_229
TACGGAGGGTGCAAGCGTTATCCGGATTCACTGGGTTTAAAGGGTGCGTAGGTGGGTCGGTAAGTCAGTGGTGAAATCCC
CGAGCTTAACTTGGGAACTGCCATTGATACTATCGATCTTGAATACTGTGGAGGTCAGCGGAATATGTCATGTAGCGGTG
AAATGCTTAGATATGACATAGAACACCAATTGCGAAGGCAGCTGGCTACACAAATATTGACACTGAGGCACGAAAGCGTG
GGGATCAAACAGG
>OTU_230
TACGAAGGGGGCTAGCGTTGTTCGGAATTACTGGGCGTAAAGCGCGCGCAGGCGGTCCTTCAAGTCAGGGGTGAAAGCCC
AGGGCTCAACCCTGGAATGGCCTTTGAGACTAGAGGACTTGGGTACGGGAGAGGTGAGTGGAATTCCGAGTGTAGAGGTG
AAATTCGTAGATATTCGGAAGAACACCAGTGGCGAAGGCGGCTCACTGGCCCGTTACCGACGCTCAGGCGCGACAGCGTG
GGGAGCAAACAGG
>OTU_231
TACGGAGGATGCAAGCGTTATCCGGAATGATTGGGCGTAAAGCGTCCGCAGGTGGTTTTGTAAGTCTATTGTTAAAGCGT
CTGGCTCAACCAGATAAAGGCGGTAGAAACTACAAGACTAGAGTACGTTCGGGGCAGAGGGAATTCCTGGTGTAGCGGTG
AAATGCGTAGAGATCAGGAAGAACACCGGTGGCGAAAGCGCTCTGCTAGGCCGTAACTGACACTGAGGGACGAAAGCTAG
GGGAGCGAATGGG
>OTU_232
TACGAAGGTCCCGAGCGTTGTTCGGAATCACTGGGCGTAAAGGGAGCGTAGGCTGCGCGGTAAGTCAGATGTGAAATCCC
GGGGCTCAACCCCGGAACTGCATCCGATACTGCCGCGCTTAGAGGATTGGAGAGGTAGCTGGAATTCTTGGTGTAGCAGT
GAAATGCGTGGATATCAAGAGGAACACTCGTGGCGAAAGCGAGCTACTGGACAACTCCTGACGCTGAGGCTCGAAGGCCA
GGGTAGCGAAAGGG
>OTU_233
TACAGAGGTCCCAAGCGTTGTTCGGATTCACTGGGCGTAAAGGGTGCGTAGGCGGTGGGGTAAGTTTGAGGTGAAAGCTC
CGGGCTCAACCCGGAAACTGCCTTGAATACTATCCTGCTAGAGGGTTGGAGGGGAGACTGGAATTCTCGGTGTAGCAGTG
AAATGCGTAGATCTCGAGAGGAACACCAGTGGCGAAGGCGAGTCTCTGGACAACACCTGACGCTGAGGCACGAAAGCCAG
GGGAGCAAACGGG
>OTU_234
TACGGAGGATCCGAGCGTTATCCGGATTTATTGGGTTTAAAGGGTGCGCAGGCGGGTATGTAAGTCAGAGGTGAAATTTC
ACGGCTCAACCGTGGAACTGCCTTTGATACTGTATATCTAGAGTATATTTGGAGTGGGCGGAATGTAGCATGTAGCGGTG
AAATGCTTAGATATGCTACAGAACACCGATCGTGAAGACAGCTCACTAAACTATAACTGACGCTCAGGCACGAAAGCGTG
GGGAGCAAACAGG
>OTU_235
TACATAGGGTGCAAGCGTTGTCCGGAATTACTGGGCGTAAAGCGTGCGCAGGCGGTTTTGTAAGACAGAGGTGAAATCCC
CGGGCTCAACCTGGGAACTGCCTTTGTGACTGCAAGGCTAGAGTGCGGCAGAGGGGGATGGAATTCCGCGTGTAGCAGTG
AAATGCGTAGATATGCGGAGGAACACCGATGGCGAAGGCAATCCCCTGGGCCTGTACTGACGCTCATGCACGAAAGCGTG
GGGAGCAAACAGG
>OTU_236
TACGGAGGTTGCAAGCGTTATCCGGATTTATTGGGTTTAAAGGGTGCGTAGGCGGGTTTGTAAGTCAGTGGTGAAAGACT
GTCGCTTAACGATAGCATTGCCATTGATACTGCAAGTCTTGAGTACACTTGAGGTAGGCGGAATGTGTAGTGTAGCGGTG
AAATGCTTAGATATTACACAGAACACCAATTGCGAAGGCAGCTTACTAAATTGTCACTGACGCTGAGGCACGAAAGCGTG
GGGATCAAACAGG
>OTU_237
TACAGAGGTGGCAAGCGTTGCTCGGTATCACTGGGCTTAAAGGGCGCGTAGGCGGTGTGGTACGGTTTCGGTGAAATCCC
TCGGCCCAACCGAGGAACAGCCGGGGCTACGGCCACACTAGACGGCATCAGGGGACAGTGGAACTTCCGGTGGAGCGGTG
AAATGCGTAGATATCGGAAGGAACGCCGGTGGCGAAAGCGACTGTCTGGGGTGCCTGTGACGCTGAGGCGCGAAAGCCAG
GGGATCAAACGGG
>OTU_238
TACAGAGACTGCAAGCGTTGTTCGGATTCATTGGGCGTAAAGGGTGCGCAGGCGGTGTGTTAAGTCGGATGTGAAATCTC
ACAGCCTAACTGTGATAGGTCATTCGAAACTGGCATGCTCGAGGACTGGAGAGGAGACTGGAATGGTCGGTGTAGCGGTG
AAATGCGTAGAGATCGACCAGAACACCGGTGGCGAAGGCGGGTCTCTGGACAGTTCCTGACGCTCAGGCACGAAAGCCAG
GGGAGCAAACGGG
>OTU_239
GACGAACCGTGCAAACGTTATTCGGAATCACTGGGCATAAAGGGCGCGTAGGCGGCTCGAAAAGTCAGGGGTGAAATCCG
GCAGCTTAACTGTCGCAGTGCCTTTGATACTGTCGAGCTCGAGGGAGGTAGGGGTCTGTGGAACTTCCGGTGGAGCGGTG
AAATGCGTTGATATCGGAAGGAACGCCGGTGGCGAAAGCGACGGACTGGATCTCTTCTGACGCTGAGGCGCGAAAGCTAG
GGGAGCAAACGGG
>OTU_240
TACGGAGGGTGCAAGCGTTGTTCGGATTTACTGGGCGTAAAGGGCGCGTAGGCGGTTTTATAAGCCAGATGTGAAAGCCC
ACGGCTCAACCGTGGAAGTGCATCTGGAACTGTAAGACTTGAGTATGGGAGAGGAAAGTGGAATTCCCGGTGTAGAGGTG
AAATTCGTAGATATCGGGAGGAATACCGGTGGCGAAGGCGACTTTCTGGACCAATACTGACGCTGAGGCGCGAAAGCGTG
GGTAGCAAACAGG
>OTU_241
TACGAAGGATCCTAGCGTTGTCCGGATTTACTGGGTTTAAAGGGTGCGTAGGCGGACTTTTAAGTCAGTGGTGAAAGCCT
GCAGCTTAACTGTAGAATTGCCATTGAAACTGATTGTCTCGAGTGCGGTTGAGGTCACTGGAATATATCATGTAGCGGTG
AAATGCTTAGATATGATATAGAACACCAATTGCGAAGGCAGGTGACTAAGCCGTAACTGACGCTGATGCACGAAAGCGTG
GGGATCAAACAGG
>OTU_242
TACGAAGGGGGCTAGCGTTGTTCGGAATTACTGGGCGTAAAGGGCGCGTAGGCTGTGCTGTAAGTCAGGCGTGAAATCCC
CGGGCTCAACCTGGGAATTGCGCATGATACTGCGGCGCTGGAAGACGGGAGAGGATGGCGGAATTCCCAGTGTAGAGGTG
AAATTCGTAGATATTGGGAAGAACACCGGTGGCGAAGGCGGCCATCTGGCCCGTATTTGACGCTGAGGCGCGAAAGCGTG
GGGAGCAAACAGG
>OTU_243
GACAGAGGATGCAAGCGTTATCCGGAATGATTGGGCGTAAAGCGTCTGTAGGTGGCTTCTTAAGTCTGCTGTCAAATCCC
AGGGCTTAACCCTGGCCAGGCGGTGGAGACTACGGAGCTTGAGTACGGTAGGGGCAGAGGGAATTTCCGGTGGAGCGGTG
AAATGCGTAGAGATCGGAAAGAACACCAAGGGCGAAGGCACTCTGCTGGGCCGAAACTGACACTGAGAGACGAGAGCTAG
GGGAGCGAATGGG
>OTU_244
TACGTAGGGTGCGAGCGTTAATCGGAATTACTGGGCGTAAAGCGTGCGCAGGCGGTTTTTTAAGCCAGATGTGAAATCCC
CGGGCTTAACCTGGGAACTGCATTTGGAACTGGAAGACTAGAGTATAGCAGAGGGGGGTAGAATTCCACGTGTAGCAGTG
AAATGCGTAGATATGTGGAGGAATACCAATGGCGAAGGCAGCCCCCTGGGTTAATACTGACGCTCATGCACGAAAGCGTG
GGGAGCAAACAGG
>OTU_245
TACGGAGGGGGTTAGCGTTGTTCGGAATTACTGGGCGTAAAGCGCACGTAGGCGGATCTTTAAGTCAGAGGTGAAATCCC
AGGGCTCAACCTTGGAACTGCCTTTGAAACTTCTAGTCTTGAGTTCGAGAGAGGTGAGTGGAATTCCGAGTGTAGAGGTG
AAATTCGTAGATATTCGGAGGAACACCAGTGGCGAAGGCGGCTCACTGGCTCGATACTGACGCTGAGGTGCGAAAGCGTG
GGGAGCAAACAGG
>OTU_246
TACGGAGGGTGCAAGCGTTATCCGGATTCACTGGGTTTAAAGGGTGCGTAGGCGGGTATGTAAGTCAGTGGTGAAATCCC
GGAGCTTAACTCTGGAACTGCCATTGATACTATATATCTTGAATATTGTGGAGGTAAGCGGAATATGTCATGTAGCGGTG
AAATGCTTAGATATGACATAGAACACCCATTGCGAAGGCAGCTTACTACGCATATATTGACGCTGAGGCACGAAAGCGTG
GGGATCAAACAGG
>OTU_247
TACGTAGGGTGCGAGCGTTAATCGGAATTACTGGGCGTAAAGCGTGCGCAGGCGGTTTTGTAAGACAGCTGTGAAATCCC
CGGGCTCAACCTGGGAACTGCGGTTGTGACTGCAAGACTGGAGTACGGCAGAGGGGGGTGGAATTCCACGTGTAGCAGTG
AAATGCGTAGATATGTGGAGGAATACCAATGGCGAAGGCAGCCCCCTGGGATAACACTGACGCTCATGCACGAAAGCGTG
GGGAGCAAACAGG
>OTU_248
AACGTAGGTGGCGAGCGTTATCCGGATTCATTGGGCGTAAAGAGCTTGTAGGTGGCCAGATAAGTTGGACGTGAAAACTC
CGGGCTTAACTTGGAGAGGCCGTTCAATACTGTATGGCTAGAGGATGTCAGAGGGAAGTAGAATTCCTGGTGTAGCAGTG
AAATGCGTAGATATCAGGAGGAATACCCGTGGCGAAGGCGGCTTCCTGGGGCACACCTGACACTGAGAAGCGAAAGCTAG
GGGAGCAAACGGG
>OTU_249
TACAGAGGTCCCAAGCGTTGTTCGGATTCACTGGGCGTAAAGGGTGCGTAGGTGGTCGGGTAAGTCTGGTGTGAAATCTC
CGAGCTCAACTCGGAAATGGCATTGGATACTATTCGGCTGGAGGGTTGGAGGGGGGACTGGAATTCTTGGTGTAGCAGTG
AAATGCGTAGATATCAAGAGGAACACCAGTGGCGAAGGCGAGTCCCTGGACAACTCCTGACACTGAGGCACGAAAGCTAG
GGGAGCAAACAGG
>OTU_250
TACATAGGGTGCAAGCGTTGTCCGGAATTATTGGGCGTAAAGAGCTCGTAGGCGGTTTGTCGCGTCTGCTGTGAAAATCC
AAGGCTCAACCTTGGACTTGCAGTGGGTACGGGCAGACTAGAGTGCGGTAGGGGAGAAGGGAATTCCTGGTGTAGCGGTG
GAATGCGCAGATATCAGGAGGAACACCGATGGCGAAGGCACTTCTCTGGGCCGTAACTGACGCTGAGGAGCGAAAGCGTG
GGGAGCGAACAGG
>OTU_251
TACGTAGGGTGCGAGCGTTAATCGGAATTACTGGGCGTAAAGCGTGCGCAGGCTGTTTTGTAAGTCAGATGTGAAATCCC
TGGGCTCAACCTAGGAACTGCGTTTGAAACTGCAAGACTAGAATATGTCAGAGGGGGGTAGAATTCCACGTGTAGCAGTG
AAATGCGTAGAGATGTGGAGGAATACCAATGGCGAAGGCAGCCCCCTGGGATAACACTGACGCTCATGCACGAAAGCGTG
GGGAGCAAACAGG
>OTU_252
GACAGAGGTGGCAAGCGTTGTTCGGATTTATTGGGTGTAAAGGGCAGGTAGGTGGCTATGCAAGTCCGGTGTGAAATCCC
AGGGCTCAACCCTGGAACTGCATTGGAAACTGCATGGCTTGAGTACCGGAGAGGTAAGGGGAATTCTCGGTGTAAGGGTG
AAATCTGTAGATATCGAGAGGAACACCAGTGGCGAAGGCGCCTTACTGGCCGGTTACTGACACTGAGCTGCGAAAGCAAG
GGGAGCAAACAGG
>OTU_253
GACGGAGGGGGCTAGCGTTGTTCGGAATTACTGGGCGTAAAGAGTGCGTAGGCGGTTTAGTAAGTTGGAAGTGAAAGCCC
GAGGCTTAACCTCGGAACTGCTTTCAAAACTACTAATCTAGAGTGTAGTAGAGGATGATGGAATTCCTAGTGTAGAGGTG
AAATTCTTAGATATTAGGAGGAACACCGGTGGCGAAAGCGGTCATCTGGGCTACAACTGACGCTGATGCACGAAAGCGTG
GGGAGCAAACAGG
>OTU_254
GACAGAGGGTGCAAACGTTGTTCGGAATTACTGGGCGTAAAGCGCGTGTAGGCTGCCCCGATAGTCGGATGTGAAAGCCC
TGGGCTCAACCTAGGAAGTGCATTCGATACTACGGGGCTGGAGTCCTGGAGAGGAAGGCGGAATTCTCGGTGTAGAGGTG
AAATTCGTAGATATCGAGAGGAACACCGGTGGCGAAGGCGGCCTTCTGGACAGTGACTGACGCTGAGACGCGAAAGCGTG
GGGAGCAAACAGG
>OTU_255
TACGTAGGGTGCGAGCGTTAATCGGAATTACTGGGCGTAAAGCGCGCGTAGGTGGTTGAGTAAGTCGGATGTGAAAGCCC
TGGGCTTAACCTAGGAACTGCATTCGATACTGCTTGACTAGAGTATGGTAGAGGAAAGTGGAATTCCCGGTGTAGCGGTG
AAATGCGTAGATATCGGGAGGAACATCAGTGGCGAAGGCGGCTTTCTGGACCAATACTGACACTGAGGTGCGAAAGCGTG
GGTAGCAAACAGG
>OTU_256
TACGGAGGGTGCAAGCGTTATCCGGATTTACTGGGTTTAAAGGGTGTGTAGGCGGGCTTTTAAGTCAGCGGTGAAATCTC
CGGGCTCAACCTGGAAACTGCCATTGATACTATTAGTCTTGAATTTTGTTGAGGTAGGCGGAATAAGTCATGTAGCGGTG
AAATGCATAGATATGACTTAGAACACCGATTGCGAAGGCAGCTTACTAAGCAAATATTGACGCTGAGGCACGAAAGCGTG
GGGATCAAACAGG
>OTU_257
TACGTAGGGTGCGAGCGTTAATCGGAATTACTGGGCGTAAAGCGTGCGCAGGCGGTTTTGTAAGACAGGCGTGAAATCCC
CGGGCTCAACCTGGGAATTGCGCTTGTGACTGTATAGCTAGAGTACGGTAGAGGGGGATGGAATTCCGCGTGTAGCAGTG
AAATGCGTAGATATGCGGAGGAACACCGATGGCGAAGGCAATCCCCTGGACCTGTACTGACGCTCATGCACGAAAGCGTG
GGGAGCAAACAGG
>OTU_258
TACGTAGGGTGCGAGCGTTAATCGGAATTACTGGGCGTAAAGCGCGCGTAGACGGTTTTGTAAGTCAGATGTGAAATCCC
CGGGCTCAACCTGGGAACTGCATTTGAAACTGCATGGCTAGAGTACGGTAGAGGGAAGTGGAATTTCCGGTGTAGCGGTG
AAATGCGTAGATATCGGAAGGAACACCAGTGGCGAAAGCGACTTCCTGGACCAGTACTGACGTTCATGTGCGAAAGCGTG
GGGAGCAAACAGG
>OTU_259
TACGGGAGTGGCAAGCGTTATCCGGAATTATTGGGCGTAAAGCGTCCGCAGGCGGCCTTGAAAGTCTGTTGTTAAAACGT
GGAGCTCAACTCCATTTCAGCAATGGAAACTACAAGGCTAGAGTGTGGTAGGGGCAGAGGGAATTCCCGGTGTAGCGGTG
AAATGCGTAGATATCGGGAAGAACACCAGTGGCGAAGGCGCTCTGCTGGGCCATAACTGACGCTCATGGACGAAAGCCAG
GGGAGCGAAAGGG
>OTU_260
TACGTAGGGTGCAAGCGTTAATCGGAATTACTGGGCGTAAAGCGTGCGCAGGCGGTTTTGTAAGTCGGATGTGAAATCCC
CGGGCTCAACCTGGGAACTGCGTTCGAAACTGCAAGGCTAGAGTATGTCAGAGGGGGGTGGAATTCCGCGTGTAGCAGTG
AAATGCGTAGATATGCGGAGGAACACCGATGGCGAAGGCAGCCCCCTGGGATAATACTGACGCTCATGCACGAAAGCGTG
GGGAGCAAACAGG
>OTU_261
TACGTAGGGTGCAAGCGTTGTCCGGAATTATTGGGCGTAAAGAGCTCGTAGGCGGTTTGTCGCGTCTGCTGTGAAAATCT
GAGGCTCAACCTCGGACTTGCAGTGGGTACGGGCAGACTAGAGTGCAGTAGGGGAGACTGGAATTCCTGGTGTAGCGGTG
GAATGCGCAGATATCAGGAGGAACACCGATGGCGAAGGCAGGTCTCTGGGCCAATACTGACACTGAGGAGCGAAAGCGTG
GGGAGCGAACAGG
>OTU_262
TACGTAGGGTACAAGCATTAATCGGAATTATTGGGCGTAAAGGGCGCGTAGGCGGGGATGTAAGTCAGGTGTGAAATACC
AAAGCTCAACTTTGGTGCTGCATTTGAAACTGCATTTCTTGAGGACTGACGGAGAAAGCGGAATTCCATGAGTAGCGGTG
AAATGCGTAGATACATGGAGGAACACCGGTGGCGAAAGCGGCTTTCTAGTTTTTACCTGACGCTGAGGCGCGAGAGCAAG
GGGAGCAAACAGG
>OTU_263
TACATAGGGTGCAAGCGTTGTCCGGAATTATTGGGCGTAAAGAGCTCGTAGGCGGTTAGTCACGTCGGATGTGAAACCCC
GAGGCTTAACCTCGGGCCTGCATTCGATACGGGCTGACTAGAGTGTTGTAGGGGAGACTGGAACTCCTGGTGTAGCGGTG
AAATGCGCAGATATCAGGAGGAACACCGATGGCGAAGGCAGGTCTCTGGGCCAATACTGACACTGAGGAGCGAAAGCGTG
GGGAGCGAACAGG
>OTU_264
TACGAGGGGAGCAAGTGTTCTACGGTCAAACTGGGCGTAAAGGGTTCTCCGGCGGAAGTGGGCGTGTAGGGTGAGAGCAT
TCCGCCTGTTAAGCGGGATCGTCCCTTAAACTCCATTTCATGAGTTGGAGCGGCGAGGGCGGAAGTCCAGGACGAGCGTT
AGCATGCTTAGACGCCTGGAGGACGGCCACGGGCGCAGGCCTCCCTCGAGCTCCGACTGACGCTTCGGAACGAAAGCGTG
GGGAGCGATCGGG
>OTU_265
TACGGAGGATGCAAGCGTTATCCGGAATGATTGGGCGTAAAGCGTCCGCAGGTGGCGATGAAAGTCTGCTGTTAAAGAGT
CTAGCTCAACTAGATAAGAGCAGTGGAAACTACATAGCTAGAGTACGTTCGGGGCAGAGGGAATTCCTGGTGTAGCGGTG
AAATGCGTAGAGATCAGGAAGAACACCGGTGGCGAAGGCGCTCTGCTAGGCCGTAACTGACACTGAGGGACGAAAGCTAG
GGGAGCGAATGGG
>OTU_266
TACGGAGGATCCAAGCGTTATCCGGAATCATTGGGTTTAAAGGGTCCGTAGGCGGTTTAATAAGTCAGTGGTGAAATCTG
GTCGCTCAACGATCAAACGGCCATTGATACTGTTAAACTTGAATTATTAGGAAGTAACTAGAATATGTAGTGTAGCGGTG
AAATGCTTAGATATTACATGGAATACCAATTGCGAAGGCAGGTTACTACTAATATATTGACGCTGATGGACGAAAGCGTG
GGGAGCGAACAGG
>OTU_267
TACGGAGGGTGCAAGCGTTAATCGGAATTACTGGGCGTAAAGCGCGCGTAGGCGGTCATATAAGTCTGATGTGAAAGCCC
TGGGCTCAACCTGGGAACTGCATTGGAAACTGTATGACTTGAGTGTGGTAGAGGGTAGCGGAATTTCCGGTGTAGCAGTG
AAATGCGTAGAGATCGGAAGGAACACCAGTGGCGAAGGCGGCTACCTGGACCAACACTGACGCTGAGGTGCGAAAGCGTG
GGGAGCAAACAGG
>OTU_268
TACAGAGGTCCCGAGCGTTGTTCGGATTCACTGGGCGTAAAGGGTGCGTAGGTGGTGAGGCAAGTCGGATGTGAAATCTC
GGAGCTTAACTCCGAAACGGCATTGGAAACTGCCTTGCTCGAGGTTTGGAGGGGGGACTGGAATGCTTGGTGTAGCAGTG
AAATGCGTAGATATCAAGCGGAACACCAGTGGCGAAGGCGAGTCCCTGGACAACACCTGACACTGAGGCACGAAAGCTAG
GGGAGCAAACAGG
>OTU_269
TACGTAGGGTGCGAGCGTTAATCGGAATTACTGGGCGTAAAGCGTGCGCAGGCGGTTATATAAGACAGATGTGAAATCCC
CGGGCTTAACCTGGGAACTGCATTTGTGACTGCATGGCTAGAGTGCGTCAGAGGGGGGTGGAATTCCACGTGTAGCAGTG
AAATGCGTAGATATGCGGAGGAACACCGATGGCGAAGGCAATCCCCTGGGCCTGCACTGACGCTCATGCACGAAAGCGTG
GGGAGCAAACAGG
>OTU_270
TACGGAGGGTGCAAGCGTTATCCGGATTTACTGGGTTTAAAGGGTGTGTAGGCGGGTTATTAAGTCAGTGGTGAAATCTC
CGAGCTTAACTTGGAAACTGCCATTGATACTATTAGCCTTGAATTTTGTTGAGGTAGGCGGAATAAGTCATGTAGCGGTG
AAATGCATAGATATGACTTAGAACACCAATTGCGAAGGCAGCTTGCTAAACAAACATTGACGCTGAGGCACGAAAGCGTG
GGGATCAAACAGG
>OTU_271
TACGGAGGGTGCAAGCGTTATCCGGATTCACTGGGTTTAAAGGGTGCGTAGGCGGGCAGGTAAGTCAGTGGTGAAATCCT
GGGGCTCAACCCCGGAACTGCCATTGATACTATTTGTCTTGAATACTGTGGAGGTTAGCGGAATATGTCATGTAGCGGTG
AAATGCTTAGATATGACATAGAACACCGATTGCGAAGGCAGCTGGCTACACAAATATTGACGCTGAGGCACGAAAGCGTG
GGGATCAAACAGG
>OTU_272
TACGTAGGGTGCAAGCGTTGTCCGGAATTATTGGGCGTAAAGAGCTCGTAGGCGGTTTGTCGCGTCTGCTGTGAAAATCC
AAGGCTCAACCTTGGACCTGCAGTGGGTACGGGCAAGCTAGAGTGCGGTAGGGGAGATGGGAATTCCTGGTGTAGCGGTG
GAATGCGCAGATATCAGGAGGAACACCGATGGCGAAGGCAGGTCTCTGGGCCAATACTGACACTGAGGAGCGAAAGCGTG
GGGAGCGAACAGG
>OTU_273
TACGTAGGGTGCAAGCGTTAATCGGAATTACTGGGCGTAAAGCGTGCGCAGGCGGTTTTTCAAGACAGATGTGAAATCCC
CGGGCTTAACCTGGGAATTGCATTTGTGACTGGAAGGCTAGAGTGTGTCAGAGGGGGGTAGAATTCCACGTGTAGCAGTG
AAATGCGTAGAGATGTGGAGGAATACCGATGGCGAAGGCAGCCCCCTGGGATAACACTGACGCTCATGCACGAAAGCGTG
GGGAGCAAACAGG
>OTU_274
TACGAAGGGGGCTAGCGTTGTTCGGATTTACTGGGCGTAAAGCGCACGTAGGCGGATCTTTAAGTCAGGGGTGAAATCCC
GAGGCTCAACCTCGGAACTGCCTTTGATACTGGAGGTCTCGAGTCCGGGAGAGGTGAGTGGAACTGCGAGTGTAGAGGTG
AAATTCGTAGATATTCGCAAGAACACCAGTGGCGAAGGCGGCTCACTGGCCCGGTACTGACGCTGAGGTGCGAAAGCGTG
GGGAGCAAACAGG
>OTU_275
TACGAAGGGGGCTAGCGTTGTTCGGAATTACTGGGCGTAAAGCGCACGTAGGCGGACTTTTAAGTCAGGGGTGAAATCCC
GGGGCTCAACCTCGGAATTGCCTTTGATACTGAAAGTCTCGAGACCGGAAGAGGTGAGTGGAATTCCTAGTGTAGAGGTG
AAATTCGTAGATATTAGGAAGAACACCAGTGGCGAAGGCGGCTCACTGGTCCGGTTCTGACGCTGAGGTGCGAAAGCGTG
GGGAGCAAACAGG
>OTU_276
GACAGAGGGTGCAAACGTTGTTCGGAATTACTGGGCGTAAAGCGCGTGTAGGCTGCTCCGAAAGTCGGATGTGAAAGCCC
TGGGCTCAACCTAGGAAGTGCATTCGAAACTTCGGAGCTGGAGTCCTGGAGAGGATCGCGGAATTCTCGGTGTAGAGGTG
AAATTCGTAGATATCGAGAGGAACACCGGTGGCGAAGGCGGCGATCTGGACAGTGACTGACGCTGAGACGCGAAAGCGTG
GGGAGCAAACAGG
>OTU_277
TACGTAGGGTGCGAGCGTTAATCGGAATTACTGGGCGTAAAGCGTGCGCAGGCGGTTATACAAGACAGGCGTGAAATCCC
CGGGCTTAACCTGGGACCTGCATATGTGACTGTATAGCTAGAGTACGGTAGAGGGGGATGGAATTCCGCGTGTAGCAGTG
AAATGCGTAGATATGCGGAGGAACACCGATGGCGAAGGCAATCCCCTGGGCCTGCACTGACGCTCATGCACGAAAGCGTG
GGGAGCAAACAGG
>OTU_278
TACGGAGGGAGCTAGCGTTGTTCGGAATTACTGGGCGTAAAGCGCACGTAGGCGGCTTTGTAAGTTAGAGGTGAAAGCCT
GGAGCTCAACTCCAGAATTGCCTTTGATACTGCATCGCTTGAATCCAGGAGAGGTGAGTGGAATTCCGAGTGTAGAGGTG
AAATTCGTAGATATTCGGAAGAACACCAGTGGCGAAGGCGGCTCACTGGACTGGTATTGACGCTGAGGTGCGAAAGCGTG
GGGAGCAAACAGG
>OTU_279
TACGGAGGGTGCGAGCGTTAATCGGAATTACTGGGCGTAAAGCGCGCGTAGGCGGTTAATTAAGTCAGATGTGAAAGCCC
AGGGCTCAACCTTGGAACTGCATTTGAAACTGGTTAACTAGAGTTTTGTAGAGGGTGGTAGAATTTCAGGTGTAGCGGTG
AAATGCGTAGAGATCTGAAGGAATACCAGTGGCGAAGGCGGCCACCTGGACAAAGACTGACGCTGAGGCGCGAAGGCGTG
GGGAGCAAACGGG
>OTU_280
GACGAACCGTACGAACGTTATTCGGAATTACTGGGCTTAAAGGGTGCGTAGGCTGCGCGGAAAGTTGGGTGTGAAAGCCC
TCGGCTCAACCGAGGAATTGCATTCAAAACTACCGTGCTCGAGGGAGACAGAGGTGAGCGGAACTCAAGGTGGAGCGGTG
AAATGCGTTGATATCTTGAGGAACACCGGTGGCGAAAGCGGCTCACTGGGTCTCTTCTGACGCTGAGGCACGAAAGCCAA
GGTAGCAAACGGG
>OTU_281
TACGTAGGGTGCAAGCGTTAATCGGAATCACTGGGCTTAAAGGGTGCGTAGGCGGATGCATAGGCGCTTTGTGAAATCCC
ACGGCTCAACCGTGGAATTGCTTGGCGAACCATGCGTCTTGAGGTTGGTAGAGGTCACTGGAACGATAGGTGGAGCGGTG
AAATGCGTAGATATCTATCGGAACGCCAAAGGTGAAGACAGGTGACTGGGCCAAATCTGACGCTGAGGCACGAAAGCGTG
GGGAGCAAACAGG
>OTU_282
GACGAGCTCTCCAAACGTTATTCGGTATCACTGGGCTTAAAGAGTTCGTAGGCGGCTTTGTAGGTGGGGTGTGAAAGCCC
TCGGCTTAACCGAGGAACTGCGCCCCAAACCACAGGGCTTGAGGGAGATAGGGGTAAGCGGAACAGATGGTGGAGCGGTG
AAATGCATTGATATCATCTGGAACACCGGTGGCGAAGGCGGCTTACTGGATCTTTTCTGACGCTGAGGAACGAAAGCTAG
GGTAGCGAACGGG
>OTU_283
TTCCAGCTCCAATAGCGTATACTAAAGTTGTTGCAGTTAAAAAGCTCGTAGTTGGATTTCTGGTCGTGAACCCAGGTCCG
GACCTCACGGTTTGTGTACCGGGTGTTTGCTGCCATCTTCCGGGAAAACACTGCTGTTCTTAATTGAATGGTTGTGCGAT
CTCGGTCAGTTACTGTGAGCAAAGTAGAGTGTTCAAAGCAGGCTTATGCCGTTGAATATATTAGCATGGAATAATAAGAT
AAGACTTTGGTTTATTTTGTTGGTTTACATTCCAAGGTAATGATTAATAGGGATAGTTGGGGGTATTCGTATTCAATTGT
CAGAGGTGAAATTCTTGGATTTATGGAAGACGAACTACTGCGAAAGCATTTACCAAGGATGTTTTCATTAATCAAGAACG
AAAGTTAGGGGATCGAAGATG
>OTU_284
TACGGAGGGTGCAAGCGTTATCCGGATTCACTGGGTTTAAAGGGTGCGTAGGCGGCTTTTTAAGTCAGTGGTGAAATCTT
GCCGCTTAACGGTAAAATTGCCATTGATACTGAAAAGCTTGAGTACATTTGAGGTAAGCGGAATGTGTAGTGTAGCGGTG
AAATGCTTAGATATTACACAGAACACCAATTGCGAAGGCAGCTTACTAAACTGTTACTGACGCTGATGCACGAAAGCGTG
GGGAGCGAACAGG
>OTU_285
TACGGAGGGTGCTAGCGTTGTTCGGAATCACTGGGCGTAAAGGGCGTGTAGGCGGCCTGCTAAGTCTGATGTGAAATCCC
CTCGCTCAACGAGGGAACTGCGTCGGATACTGGCAGACTCGAGTACCGGAGAGGAAGGTGGAATTCCCGGTGTAGCGGTG
AAATGCGTAGATATCGGGAGGAACACCGGTGGCGAAGGCGGCCTTCTGGACGGATACTGACGCTGAGACGCGAAAGCGTG
GGGAGCAAACAGG
>OTU_286
TACGAAGGGGGCTAGCGTTGCTCGGAATTACTGGGCGTAAAGGGAGCGTAGGCGGATAGTTTAGTCAGAGGTGAAAGCCC
AGGGCTCAACCTTGGAACTGCCTTTGATACTGGCTATCTTGAGTACGGGAGAGGTGTGTGGAACTCCGAGTGTAGAGGTG
AAATTCGTAGATATTCGGAAGAACACCAGTGGCGAAGGCGACACACTGGCCCGTTACTGACGCTGAGGCTCGAAAGCGTG
GGGAGCAAACAGG
>OTU_287
TACATAGGGTGCAAGCGTTGTCCGGATTTATTGGGCGTAAAGAGCTCGTAGGCGGTTAGACACGTCGGATGTGAAAACTG
GGGGCTCAACCCCCAGCCTGCATTCGATACGGTCTGACTAGAGTGTGGTAGGGGTAACTGGAATTCCTGGTGTAGCGGTG
AAATGCGCAGATATCAGGAGGAACACCGATGGCGAAGGCAGGTCTCTGGGCCAATACTGACACTGAGGAGCGAAAGTCTG
GGGAGCGAACAGG
>OTU_288
GACGAGCTCCCCAAACGTTATTCGGTATTACTGGGCTTAAAGAGTTCGTAGGCGGTCTTGTAGGTGAGGTGTGAAAGCCC
TCGGCTTAACCGAGGAATTGCGCTTCAAACCGCGAGGCTTGAGGGAGGTAGGGGTATGCGGAACAGATGGTGGAGCGGTG
AAATGCGTTGATATCATCTGGAACACCGGTGGCGAAAGCGGCATACTGGACCTCTTCTGACGCTGAGGAACGAAAGCTAG
GGTAGCGAACGGG
>OTU_289
TACGAGGGGGGCGAGCGTTGTTCGGAATTATTGGGCGTAAAGGGTGCGTAGGCGGTTTTGTAAGTCTTATGTGAAATCTA
TGGGCTCAACTCATAGACTGCATGAGAAACTGCAGGGCTTGAGTATGGGAGAGGTGAGTGGAATTCCTGGTGTAGCGGTG
AAATGCGTAGATATCAGGAGGAACACCTGTGGCGAAAGCGGCTCACTGGACCATAACTGACGCTGATGCACGAAAGCTAG
GGGAGCAAACAGG
>OTU_290
TACGGAGGATCCAAGCGTTATCCGGATTCATTGGGTTTAAAGGGTCCGTAGGCGGGTCAATAAGTCAGTGGTGAAATCCT
ACAGCTCAACTGTAGAACTGCCATTGAAACTGTTGACCTTGAATATAATTGAAGTAGGCGGAATGTGTCATGTAGCGGTG
AAATGCTTAGATATGCCACAGAACACCGATTGCGAAGGCAGCTTACTAAGTTATTATTGACGCTGAGGGACGAAAGCGTG
GGTAGCGAACAGG
>OTU_291
TACGAAGGGTGCAAGCGTTGTTCGGAATTACTGGGCGTAAAGCGCGCGTAGGCGGTTTGATAAGTTGGGAGTGAAATCCC
GGGGCTTAACTCCGGAATTGCTTTCAAAACTGTCAAGCTAGAATATGGTAGGGGACAGTGGAATTCCTAGTGTAGAGGTG
AAATTCGTAGATATTAGGAGGAACACCAGTGGCGAAAGCGACTGTCTGGACCATTATTGACGCTGAGGCGCGAAAGCGTG
GGGAGCAAACAGG
>OTU_292
GACAGAGGGTGCAAACGTTGTTCGGAATTACTGGGCGTAAAGCGCGTGTAGGCTGCTTCGCAAGTCGGATGTGAAAGCCC
TGGGCTCAACCCAGGAAGTGCATTCGAAACTGCAAAGCTGGAGTCCTGGAGAGGAAGGCGGAATTCTCGGTGTAGAGGTG
AAATTCGTAGATATCGAGAGGAACACCGGTGGCGAAGGCGGCCTTCTGGACAGTGACTGACGCTGAGACGCGAAAGCGTG
GGGAGCAAACAGG
>OTU_293
TACGGAGGGTGCAAGCGTTATCCGGATTCACTGGGTTTAAAGGGTGTGTAGGCGGGCCTGTAAGTCAGTGGTGAAATCTC
CGGGCTCAACCCGGAAACTGCCATTGATACTATAGGTCTTGAATTTTGTTGAGGTTGGCGGAATAAGTCATGTAGCGGTG
AAATGCATAGATATGACTTAGAACACCGATTGCGAAGGCAGCTAACTAAGCAAACATTGACGCTGAGGCACGAAAGCGTG
GGGATCAAACAGG
>OTU_294
TACAGAGGTCTCAAGCGTTGTTCGGATTCACTGGGCGTAAAGGGTGCGTAGGTGGCAAGATAAGTCTGACGTGAAATCTC
CGGGCTTAACCCGGAAATGGCGTTGGAAACTGCTTTGCTCGAGGATTGGAGGGGAGACTGGAATACTTGGTGTAGCAGTG
AAATGCGTAGATATCAAGTGGAACATCAGTGGCGAAGGCGAGTCTCTGGACAATTCCTGACACTGAGGCACGAAAGCTAG
GGGAGCAAACGGG
>OTU_295
GACGAAGGGGGCTAGCGTTGTTCGGAATTACTGGGCGTAAAGCGTGTGTAGGTGGTTGTCCAAGTTGGGTGTGAAAGCCT
TGAGCTCAACTCAAGAAATGCATTCAGGACTGGGCGACTAGAGGACCGGAGAGGATAGTGGAATTCCCAGTGTAGTGGTG
AAATACGTAGAGATTGGGAAGAACACCAGTGGCGAAGGCGGCTATCTGGACGGTTTCTGACACTAAGACACGAAAGCGTG
GGGAGCAAACAGG
>OTU_296
TACGTAGGGTGCGAGCGTTAATCGGAATTACTGGGCGTAAAGCGTGCGCAGGCGGTTATGTAAGACAGAGGTGAAATCCC
CGGGCTCAACCTGGGAACTGCCTTTGTGACTGCATAGCTAGAGTACGGTAGAGGGGGATGGAATTCCGCGTGTAGCAGTG
AAATGCGTAGATATGCGGAGGAACACCGATGGCGAAGGCAATCCCCTGGGCCTGCACTGACGCTCATGCACGAAAGCGTG
GGGAGCAAACAGG
>OTU_297
TACGTAGGGTGCAAGCGTTAATCGGAATTACTGGGCGTAAAGCGTGCGCAGGCGGTTTTGTAAGACAGATGTGAAAGCCC
CGGGCTTAACCTGGGAATTGCATTTGTGACTGCAAGGCTAGAGTGTGTCAGAGGGGGATGGAATTCCGCGTGTAGCAGTG
AAATGCGTAGATATGCGGAGGAACACCGATGGCGAAGGCAATCCCCTGGGCCTGCACTGACGCTCATGCACGAAAGCGTG
GGGAGCAAACAGG
>OTU_298
AACGTAGGAGGCAAGCGTTATCCGGATTTACTGGGCGTAAAGCGTGTGTAGGCGGTTCGGCAAGTTGGATGTGAAAGCTC
CTGGCTTAACTAGGAGAGGTCGTTCAATACTACCGAACTTGAGGGCATCAGAGGAAGGTGGAATTCCCGGTGTAGTGGTG
AAATGCGTAGATATCGGGAGGAACACCAGTGGCGAAGGCGGCCTTCTGGGATGTTCCTGACGCTCAGACACGAAAGCTAG
GGTAGCGAACGGG
>OTU_299
TACGGAGGGTGCAAGCGTTGTTCGGAATTACTGGGCGTAAAGCGCGCGTAGGCGGTTTTATAAGTCAGATGTGAAAGCCC
ATGGCTCAACCATGGACGTGCATTTGAAACTGTGAGACTTGAGTATTGGAGGGGGTGGTGGAATTCCCGGTGTAGAGGTG
AAATTCGTAGATATCGGGAGGAATACCAGTGGCGAAGGCGACCACCTGGCCAAATACTGACGCTAATGTGCGAAAGCGTG
GGGAGCAAACAGG
>OTU_300
TACGAAGGGTGCTAGCGTTGTTCGGATTTACTGGGCGTAAAATGTGTGCAGGTGGTTTAGTAAGTTGAAAGTGAAATCCC
AGGGCTTAACCTTGGAACTGCTTTCAAAACTGTTAAACTAGAGTGCGGTAGAGGATGACGGAATTTCTAGTGTAGAGGTG
GAATTCTTAGATATTAGAAGGAACACCAATGGCGAAGGCAGTCATCTGGGCCGATACTGACACTAATACACGAAAGCGTG
GGGAGCAAACAGG
>OTU_301
TACGGAGGGAGCTAGCGTTGTTCGGAATTACTGGGCGTAAAGCGCGCGTAGGCGGCTACCCAAGTCAGAGGTGAAAGCCC
GGGGCTCAACCCCGGAACTGCCTTTGAAACTAGGTGGCTAGAATCTTGGAGAGGTCAGTGGAATTCCGAGTGTAGAGGTG
AAATTCGTAGATATTCGGAAGAACACCAGTGGCGAAGGCGACTGACTGGACAAGTATTGACGCTGAGGTGCGAAAGCGTG
GGGAGCAAACAGG
>OTU_302
TACAGAGACTGCAAGCGTTATTCGGATTCACTGGGCGTAAAGGGTGCGCAGGCGGCCATGTGTGTCAGATGTGAAAGCCC
GGGGCTTAACCCCGGAACTGCGTCTGAAACTACATGGCTAGAGCATTGGAGAGGGAAGTGGAATTCATGGTGTAGCAGTG
AAATGCGTAGATATCATGAGGAACACCAGAGGCGAAGGCGACTTCCTGGACAATTGCTGACGCTCAGGCACGAAAGCGTG
GGTAGCAAAAGGG
>OTU_303
TACGGAGGTTGCAAGCGTTATCCGGATTTATTGGGTTTAAAGGGTGCGTAGGCGGGTTTGTAAGTCAGCGGTGAAAGACT
GTCGCTTAACGATAGCATTGCCATTGATACTGCAAGTCTTGAGTACATTTGAGGTGGGCGGAATGAGTAGTGTAGCGGTG
AAATGCTTAGATATTACTCAGAACACCAATTGCGAAGGCAGCTCACTAAACTGTAACTGACGCTGAGGCACGAAAGCGTG
GGGATCAAACAGG
>OTU_304
TACGGAGGGTGCAAACGTTGCTCGGAATCATTGGGCGTAAAGCGCACGTAGGCGGCCTGTTAAGTCGGATGTGAAAGCCC
TGGGCTCAACCCAGGAAGTGCATTCGAAACTGGCAGGCTCGAGTATGGAAGAGGGTCGCGGAATTCCCGGTGTAGAGGTG
AAATTCGTAGATATCGGGAGGAACACCAGTGGCGAAGGCGGCGACCTGGGCCAATACTGACGCTGAGGTGCGAAAGCGTG
GGGAGCAAACAGG
>OTU_305
TACGAAGGGGGCTAGCGTTGTTCGGAATTACTGGGCGTAAAGCGCACGTAGGCGGATCTTTAAGTCAGAGGTGAAATCCC
AAGGCTCAACCTTGGAACTGCCTTTGATACTGGGGATCTCGAGTTCGGGAGAGGTGAGTGGAACTGCGAGTGTAGAGGTG
AAATTCGTAGATATTCGCAAGAACACCAGTGGCGAAGGCGGCTCACTGGCCCGATACTGACGCTGAGGTGCGAAAGCGTG
GGGAGCAAACAGG
>OTU_306
TACGGAGGTGGCAAGCGTTACTCGGATTCATTGGGTGTAAAGGGCTAGTAGGCGGTTACGTAAGTTGAATGTGAAATCCC
ACGGCTTAACCGTGGAACTGCATTCAAGACTGCGCGACTTGGGTATGGGAGAGGAGAATGGAATTCCCGGTGTAAGGGTG
AAATCTGTGGATATCGGGAGGAACACCAGTGGCGAAGGCGATTCTCTGGCCCATTACCGACGCTGAGAAGCGAAAGCGTG
GGGAGCAAACAGG
>OTU_307
GACAGAGGATGCAAGTGTTATCCGGAATTACTGGGCGTAAAGCGTCTGTAGGTGGTTTAGTAAGTCTATTGTTAAATCTT
GAGGCTTAACTTCAAAACAGCAATGGAAACTATTAGACTTGAGTATGGTAGAGGTAAAAGGAATTTTCAGTGGAGCGGTG
AAATGCGTAGATATTGGAAAGAACACCGATGGCGAAAGCATTTTACTGGGCCATAACTGACACTCAGAGACGAAAGCTAG
GGTAGCAAATGGG
>OTU_308
TACGGAGGGTGCAAGCGTTATCCGGATTTACTGGGTTTAAAGGGTGCGTAGGCGGGATAATAAGTCAGTGGTGAAAGCTC
GTTGCTTAACAACGGAATTGCCATTGAAACTGTTATTCTTGAGATAAGTTGAGGTTGGCGGAATGTGACATGTAGCGGTG
AAATGCTTAGATATGTCATAGAACACCGATTGCGAAGGCAGCTGACTGGACTTTATCTGACGCTGAGGCACGAAAGCGTG
GGGATCAAACAGG
>OTU_309
TACGGAGGGTGCAAGCGTTACTCGGAATCACTGGGCGTAAAGGGTGCGTAGGCTGGCTTTTAAGTCAGATGTGAAATCCA
ATGGCTCAACCATTGAACTGCATTTGAAACTGAAAGCCTAGAGTTCAGAAGGGGCAGATGGAATTAGTGGTGTAGGGGTA
AAATCCGTAGATATCACTAGGAATATCAAAAGCGAAGGCGATCTGCTGGGATGATACTGACGCTGAGGCACGAAAGCGTG
GGGAGCAAACAGG
>OTU_310
TACAGAGGGTGCGAGCGTTGTCCGGAATCACTGGGCGTAAAGGGCGCGTAGGTGGCGAGATAAGCGTGTGGTGAAAGCCC
GGGGCTCAACCCCGTGTCTGCCATGCGGACTGTTTTGCTTGAGCGTAGTAGAGGCAGGTGGAATTCCGGGTGTAGCGGTG
GAATGCGTAGAGATCCGGAAGAACACCGGTGGCGAAGGCGGCCTGCTGGGCTACTGCTGACACTGATGCGCGACAGCGTG
GGGAGCAAACAGG
>OTU_311
TACGAAGGGGGCTAGCGTTGTTCGGAATCACTGGGCGTAAAGCGCACGTAGGCGGATTTATAAGTCAGGGGTGAAATCCC
GGGGCTCAACCTCGGAACTGCCTTTGATACTGTAAGTCTCGAGTTCGATAGAGGTGAGTGGAATTCCTAGTGTAGAGGTG
AAATTCGTAGATATTAGGAAGAACACCGGTGGTGAAGGCGGCTCACTGGATCGATACTGACGCTGAGGTGCGAAAGCGTG
GGGAGCAAACAGG
>OTU_312
TACGGAGGGAGCTAGCGTTGTTCGGAATTACTGGGCGTAAAGCGCACGTAGGCGGCTATTCAAGTCGGGGGTGAAAGCCC
GGGGCTCAACCCCGGAACTGCCCTCGAAACTAGGTAGCTAGAATCTTGGAGAGGCGAGTGGAATTCCGAGTGTAGAGGTG
AAATTCGTAGATATTCGGAAGAACACCAGTGGCGAAGGCGACTCGCTGGACAAGTATTGACGCTGAGGTGCGAAAGCGTG
GGGAGCAAACAGG
>OTU_313
TACGTAGGGTGCGAGCGTTAATCGGAATTACTGGGCGTAAAGCGTGCGCAGGCGGTGATGTAAGACAGGTGTGAAATCCC
CGGGCTTAACCTGGGAACTGCATTTGTGACTGCATCGCTGGAGTGCGGCAGAGGGGGATGGAATTCCGCGTGTAGCAGTG
AAATGCGTAGATATGCGGAGGAACACCGATGGCGAAGGCAATCCCCTGGGCCTGCACTGACGCTCATGCACGAAAGCGTG
GGGAGCAAACAGG
>OTU_314
GACGGAGGGGGCTAGCGTTGTTCGGAATTACTGGGCGTAAAGAGCGCGTAGGCGGTTTGGTAAGTTGGAAGTGAAATCCC
GGGGCTTAACCTCGGAATTGCTTTCAAAACTGCCAGGCTAGAGTGTAGTAGGGGATGATGGAATTCCTAGTGTAGAGGTG
AAATTCTTAGATATTAGGAGGAACACCGGTGGCGAAGGCGGTCATCTGGGCTACAACTGACGCTGATGCGCGAAAGCGTG
GGGAGCAAACAGG
>OTU_315
TACAGAGGGTGCAAGCGTTGTCCGGAATCACTGGGCGTAAAGGGCGCGTAGGCGGCCCGATAAGTCGGGGGTGAAACGCT
GCGGCTTAACCGCAGCACTGCCTTCGAGACTGTCAGGCTTGAGCACGGTAGAGGCTGGTGGAATTCCCGGTGTAGCGGTG
GAATGCGTAGAGATCGGGAAGAACATCGGTGGCGAAGGCGGCCAGCTGGGCCGTTGCTGACGCTGAGGCGCGACAGCGTG
GGGAGCAAACAGG
>OTU_316
TACGTAGGGTGCGAGCGTTAATCGGAATTACTGGGCGTAAAGCGTGCGCAGGCGGTTTCGTAAGTCAGATGTGAAAGCCC
CGGGCTTAACCTGGGAATTGCGTTTGAAACTGCGAGGCTAGAGTGTGTCAGAGGGGGGTAGAATTCCACGTGTAGCAGTG
AAATGCGTAGAGATGTGGAGGAATACCGATGGCGAAGGCAGCCCCCTGGGATAACACTGACGCTCATGCACGAAAGCGTG
GGGAGCAAACAGG
>OTU_317
TACGAAGGGGGCTAGCGTTGTTCGGAATTACTGGGCGTAAAGCGCACGCAGGCGGTGACCACAGTCAGAAGTGAAAGCCC
TGGGCTCAACCCGGGAATTGCTTTTGATACTAGGTCGCTAGAATCACGGAGAGGGTAGTGGAATTCCGAGTGTAGAGGTG
AAATTCGTAGATATTCGGAAGAACACCAGTGGCGAAGGCGACTACCTGGCCGTCGATTGACGCTCATGTGCGAAAGCGTG
GGGAGCAAACAGG
>OTU_318
TACGAAGGGGGCTAGCGTTGCTCGGAATCACTGGGCGTAAAGCGCACGTAGGCGGCTTTTTAAGTCAGGGGTGAAATCCT
GGAGCTCAACTCCAGAACTGCCATTGATACTATCTGTCTTGAATATTGTGGAGGTAAGCGGAATATGTCATGTAGCGGTG
AAATGCTTAGATATGACATAGAACACCCATTGCGAAGGCAGCTTACTACGCATATATTGACGCTGAGGCACGAAAGCGTG
GGGATCAAACAGG
>OTU_319
TACGGAGGGTGCAAGCGTTAATCGGAATTACTGGGCGTAAAGCGTGCGTAGGCGGTTATTTAAGTCAGATGTGAAAGCCC
CGGGCTTAACCTGGGAACTGCATTTGATACTGGATGACTAGAGTTGAGTAGAGGAGAGTGGAATTTCAGGTGTAGCGGTG
AAATGCGTAGAGATCTGAAGGAACACCAGTGGCGAAGGCGGCTCTCTGGACTCAAACTGACGCTGAGGTACGAAAGCGTG
GGTAGCAAACAGG
>OTU_320
TACGTAGGTGGCAAGCGTTGTCCGGATTTATTGGGTTTAAAGGGTGCGTAGGCGGCCCCGTAAGTCAGTGGTGAAATACG
GCAGCTCAACTGTCGAGGTGCCATTGATACTGCGGGGCTTGAGTACAGTCGAGGTAGGCGGAATTGACGGTGTAGCGGTG
AAATGCTTAGATATCGTCAAGAACACCGATAGCGAAGGCAGCCTACTGGGCTGTAACTGACGCTGAGGCACGAAAGTGCG
GGGATCAAACAGG
>OTU_321
TACGGAGGGTGCGAGCGTTAATCGGAATTACTGGGCGTAAAGCGTGCGTAGGCGGCCCGGTCAGCCCTGCGTGAAATCCC
CGGGCTCAACCTGGGAACTGCGCGGGGAACTGCCGGGCTGGAGTGCGGGAGAGGGCGGTGGAATTTCCGGTGTAGCAGTG
AAATGCGTAGAGATCGGAAGGAACACCAGTGGCGAAGGCGGCCGCCTGGACCGACACTGACGCTGAGGCACGAAAGCGTG
GGGAGCAAACAGG
>OTU_322
TACGTAGGGTGCAAGCGTTAATCGGAATTACTGGGCGTAAAGCGTGCGCAGGCGGTTGTGTAAGTCTGATGTGAAATCCC
CGGGCTCAACCTGGGAATTGCATTGGAGACTGCACGGCTAGAATCTGGCAGAGGGGGGTAGAATTCCACGTGTAGCAGTG
AAATGCGTAGATATGTGGAGGAACACCGATGGCGAAGGCAGCCCCCTGGGCCAAGATTGACGCTCATGCACGAAAGCGTG
GGGAGCAAACAGG
>OTU_323
TACGGAGGGAACTAGCGTTGTTCGGATTTACTGGGCGTAAAGAGCGCGTAGGCGGGTTATTAAGTTAGAAGTGAAAGCCC
AGGGCTCAACCCTGGAACTGCTTCTAAAACTGATAACCTAGAGTATGGGAGGGGACAGTGGAATTCCTAGTGTAGAGGTG
AAATTCTTAGATATTAGGAGGAACACCGGTGGCGAAAGCGACTGTCTGGAACATTACTGACGCTGAGGTGCGAAAGCGTG
GGGAGCAAACAGG
>OTU_324
TACGTAGGGTGCGAGCGTTAATCGGAATTACTGGGCGTAAAGCGTGCGCAGGCGGTTATATAAGACAGTTGTGAAATCCC
CGGGCTCAACCTGGGAACTGCAATTGTGACTGTATGGCTAGAGTGTGTCAGAGGGGGGTAGAATTCCACGTGTAGCAGTG
AAATGCGTAGAGATGTGGAGGAATACCGATGGCGAAGGCAGCCCCCTGGGATAACACTGACGCTCATGCACGAAAGCGTG
GGGAGCAAACAGG
>OTU_325
TACAGGGGATGCAAGTGTTATCCGGAATCATTGGGCGTAAAGCGTCTGCAGGTTGATATTTAAGTCTTTTGTTAAACCTC
TGGGCTCAACCTAGAATCTGCAAAAGAAACTATTTATCTTGAGTATGGTAGAGGTAAAGGGAATTTCCAGTGGAGCGGTG
AAATGCGTAGATATTGGAAAGAACACCAACAGCGAAGGCACTTTACTGGGCCAGTACTGACACTCAGAGACGAAAGCTAG
GGGAGCAAACGGG
>OTU_326
TACGTAGGCAGCGAGCGTTGTTCGGAATTACTGGGCGTAAAGAGTGCGTAGGCGGTTGGGCAAGTCTGGTGTGAAATCTC
CCGGCTTAACTGGGAGGGTGCGCCGGAAACTGCCTGGCTAGAGTGTGGGAGAGGAAAGCGGAATTCCTGGTGTAGCGGTG
AAATGCGTAGATATCAGGAGGAACACCTGCGGTGTAGACGGCTTTCTGGACCACTACTGACGCTGAGGCACGAAAGCGTG
GGGAGCAAACAGG
>OTU_327
TACATAGGGTGCAAGCGTTGTCCGGAATTATTGGGTTTAAAGGGTGCGTAGGCGGGCAGGTAAGTCAGTGGTGAAATCCT
GGAGCTCAACTCCAGAACTGCCATTGATACTATCTGTCTTGAATATTGTGGAGGTAAGCGGAATATGTCATGTAGCGGTG
AAATGCTTAGATATGACATAGAACACCTATTGCGAAGGCAGCTTACTACGCATATATTGACGCTGAGGCACGAAAGCGTG
GGGATCAAACAGG
>OTU_328
TACAGAGGTCCCAAGCGTTGTTCGGATTCACTGGGCGTAAAGGGTGCGTAGGTGGCTGAGTAAGTCTGATGTGAAATCTC
CGGGCTTAACCCGGAAACTGCATTGGAAACTACATGGCTAGAGGGTTGGAGGGGGGACTGGAATACTTGGTGTAGCAGTG
AAATGCGTAGATATCAAGTGGAACATCAGTGGCGAAGGCGAGTCCCTGGACAACTCCTGACACTGAGGCACGAAAGCTAG
GGGAGCAAACAGG
>OTU_329
TACGTAGGGTGCGAGCGTTAATCGGAATTACTGGGCGTAAAGCGTGCGCAGGCGGTTTGGTAAGACGGATGTGAAATCCC
TGGGCTCAACCTAGGAATTGCATTCGTGACTGCCCGGCTAGAGTGTGTCAGAGGGGGGTAGAATTCCACGTGTAGCAGTG
AAATGCGTAGATATGTGGAGGAATACCGATGGCGAAGGCAGCCCCCTGGGATAACACTGACGCTCATGCACGAAAGCGTG
GGGAGCAAACAGG
>OTU_330
TACGAAGGGTGCAAGCGTTGTTCGGATTTATTGGGCGTAAAGCGCGCGTAGGCGGACCTTTAAGTCAGATGTGAAATCTC
GGGGCTCAACCTCGAAACTGCGTCTGAAACTGAGGGTCTAGAATCTTGGAGGGGGAAGGGGAATTTCACATGTAGGGGTA
AAATCCGTAGATATGTGAAGGAACACCAGAGGCGAAGGCGCCTTCCTGGACAAGTATTGACGCTGAGGCGCGAAAGCGTG
GGGATCAAACAGG
>OTU_331
CACGGGGGGAGCAAGCGTTGTTCGGAATCACTGGGCGTAAAGGGCGTGTAGGCGGTCAGGTAAGTGAAATGTGAAATGCC
TCGGCTCACCCGAGGACCGGCATCTCATACTGCTTGGCTTGAGTACGGGAGAGGATGTGGGAATTCCTGGTGTAGCGGTG
AAATGCGTAGATATCAGGAGGAACACCGGTGGCGAAGGCGCACATCTGGCCCGATACTGACGCTGATGCGCGAAAGCTAG
GGGAGCAAACGGG
>OTU_332
TACATAGGGTGCAAGCGTTGTCCGGAATTATTGGGCGTAAAGAGCTCGTAGGTTGTTAGTTACGTCGGATGTGAAATTCT
GGGGCTCAACCCCGGACCTGCATTCGATACGGGCTAACTAGAGTTTGGTAGGGGAGACTGGAATTCCTGGTGTAGCGGTG
GAATGCGCAGATATCAGGAGGAACACCAATGGCGAAGGCAGGTCTCTGGGCCAATACTGACACTGAGGAGCGAAAGCGCG
GGGAGCGAACAGG
>OTU_333
TACGTAGGGTGCGAGCGTTAATCGGAATTACTGGGCGTAAAGCGTGCGCAGGCGGTTCGGAAAGAGAGGTGTGAAATCCC
AGGGCTTAACCTTGGAACTGCACTTTTAACTCCCGAGCTAGAGTACGGTAGAGGGGGATGGAATTCCGCGTGTAGCAGTG
AAATGCGTAGATATGCGGAGGAACACCGATGGCGAAGGCAATCCCCTGGACCTGTACTGACGCTCATGCACGAAAGCGTG
GGGAGCAAACAGG
>OTU_334
TACAGAGGTCCCAAGCGTTGTTCGGATTCACTGGGCGTAAAGGGTGCGTAGGTGGCCAGGTAAGTTCGATGTGAAAGCTC
GGAGCTTAACTCCGAAATGGCATTGAATACTCTCTGGCTAGAGGTTTGGAGGGGAGACTGGAATTCTCGGTGTAGCAGTG
AAATGCGTAGATATCGAGAGGAACACCAGTGGCGAAGGCGAGTCTCTGGACAACACCTGACACTGAGGCACGAAAGCTAG
GGGAGCAAACAGG
>OTU_335
TACGTAGGCAGCGAGCGTTGTTCGGAGTTACTGGGCGTAAAGAGTGCGTAGGCTGTTTTCTAAGTTTGGTGTGAAATCTC
CCGGCTCAACTGGGAGGGTGCGCCGAAAACTGGAGAACTTGAGTATGGGAGAGGTAAGCGGAATTCCTGGTGTAGCGGTG
AAATGCGTAGATATCAGGAGGAACACCGGTGGTGTAGACGGCTTACTGGACCATCACTGACGCTGAGGCACGAAAGCGTG
GGTAGCAAACAGG
>OTU_336
TACGTAGGGTGCAAGCGTTAATCGGAATTATTGGGCGTAAAGAGCTCGTAGGTGGTTCGATACGTCGGATGTGAAAATCA
GGGGCTCAACCCCTGACCTGCATCCGATACGGTCGAGCTGGAGTTTGGTAGGGGAGACTGGAATTCCTGGTGTAGCGGTG
GAATGCGCAGATATCAGGAGGAACACCAATGGCGAAGGCAGGTCTCTGGGCCAATACTGACACTGAGGAGCGAAAGTCTG
GGGAGCGAACAGG
>OTU_337
TACGGAGGGTGCAAGCGTTATCCGGATTTACTGGGTTTAAAGGGTGCGTAGGTGGGCAGGTAAGTCAGTGGTGAAATCTT
CAAGCTTAACTTGGAAACTGCCATTGATACTATTTGTCTTGAATTATCTGGAGGTAAGCGGAATATGTCATGTAGCGGTG
AAATGCTTAGATATGACATAGAACACCCATTGCGAAGGCAGCTTACTACGGATATATTGACACTGAGGCACGAAAGCGTG
GGGATCAAACAGG
>OTU_338
TACGAAGGGGGCTAGCGTTGTTCGGAATCACTGGGCGTAAAGCGCACGTAGGCGGACTTTCAAGTCAGGGGTGAAATCCC
GGGGCTCAACCTCGGAACTGCCTTTGATACTGTTGGTCTCGAGTCCGATAGAGGTGAGTGGAATTCCTAGTGTAGAGGTG
AAATTCGCAGATATTAGGAAGAACACCGGTGGCGAAGGCGGCTCACTGGATCGGTACTGACGCTGAGGTGCGAAAGCGTG
GGGAGCAAACAGG
>OTU_339
GACAGAGGTGGCAAGCGTTGTTCGGATTCATTGGGTGTAAAGGGTAGGTAGGCTGTTTTGTAAGTCTGACGTGAAATCCC
AGGGCTCAACCCTGGAACTGCGTTGGAAACTACATGACTTGAGTATCGGAGAGGTGAGGGGAATTCTCGGTGTAAGGGTG
AAATCTGTAGATATCGAGAGGAACACCAGTGGCGAAGGCGCCTCACTGGCCGATTACTGACGCTGAGCTACGAAAGCAAG
GGGAGCAAACAGG
>OTU_340
TACGTAGGGTGCAAGCGTTAATCGGAATTACTGGGCGTAAAGCGTGCGCAGGCGGTTTTGTAAGACTGTCGTGAAATCCC
CGGGCTTAACCTGGGAATGGCGATGGTGACTGCAAGGCTAGAGTTTGGCAGAGGGGGGTAGAATTCCACGTGTAGCAGTG
AAATGCGTAGATATGTGGAGGAATACCAATGGCGAAGGCAGCCCCCTGGGATAACACTGACGCTCATGCACGAAAGCGTG
GGGAGCAAACAGG
>OTU_341
TACGGAGGTGGCAGGCGTTACTCGGATTGATTGGGTGTAAAGGGCGTGTAGGTGGTGAATTAAGTCGATTGTGAAATCCC
TTGGCTTAACCAAGGAACTGCATTCGATACTGATTTGCTTGAGTGACAGAGAGGTAAATGGAATTCCCGGTGTAACAGTG
AAATGTGTAGATATCGGGAGGAACACCAGTGGCGAAGGCGATTTACTGGCTGTCTACTGACACTGAAACGCGAGAGCTAG
GGGAGCAAACAGG
>OTU_342
TACAGAGGGGGCAAGCGTTGTTCGGAATTACTGGGCGTAAAGGGCGCGTAGGCGGCCTTCTAAGTCGGACGTGAAATCCC
CGGGCTCAACCCGGGAACTGCGTCCGATACTGGGAGGCTTGAATCCGGGAGAGGGATGCGGAATTCCAGGTGTAGCGGTG
AAATGCGTAGATATCTGGAGGAACACCGGTGGCGAAGGCGGCATCCTGGACCGGTATTGACGCTGAGGCGCGAAAGCCAG
GGGAGCAAACGGG
>OTU_343
TACGAAGGGGGCTAGCGTTGTTCGGAATTACTGGGCGTAAAGCGCGTGTAGGCGGGTCGTTAAGTCGGGGGTGAAATCCC
AGAGCTCAACTCTGGAACTGCCTTCGATACTGGCGACCTGGACCCAAGTAGAGGCGGGTGGAATTGCGAGTGTAGAGGTG
AAATTCGTAGATATTCGCAGGAACACCAGTGGCGAAGGCGACTCGCTGGACTTGTGGTGACGCTGAGACGCGAAAGCGTG
GGTAGCAAACAGG
>OTU_344
TACGAACTGTGCGAACGTTATTCGGAATCACTGGGCTTAAAGGGTCCGTAGGCGGTTTTCTAAGTCAGGTGTGAAATCTT
CCGGCTCAACCGGAAAACTGCGCCTGAGACTGGATAACTTGAGTGAGGTAGGGGTGTGTGGAACTTCCGGTGGAGCGGTG
AAATGTGTAGAGATCGGAAGGAACGCCAGCAGCGAAAGCGGCACACTGGGCCTTTTCTGACGCTGAGGGACGAAAGCTAG
GGGAGTGAACGGG
>OTU_345
GACGAAGGGGGCTAGCGTTGTTCGGAATTACTGGGCGTAAAGCGAGTGTAGGTGGTTGTCGTAGTCAGGTGTGAAAGCCT
TGAGCTCAACTCAAGAAATGCACTTGATACTGGATGACTAGAGGACCGGAGAGGATAGTGGAATTCCCAGTGTAGTGGTG
AAATACGTAGAGATTGGGAAGAACACCAGTGGCGAAGGCGGCTATCTGGACGGTTTCTGACACTAAGACTCGAAAGCGTG
GGGAGCAAACAGG
>OTU_346
GACGAAGGTGGCGAGCGTTGTTCGGAATCACTGGGCATAAAGCGCACGTAGGCGGCGACGTAAGTTGGGTGTGAAATCCC
TCGGCCTAACCGAGGAACTGCGCTCAGTACTGCGTTGCTTGAGGATCAAAGGGGTGCATGGAATTCCCGGTGGAGCGGTG
AAATGCGTTGATATCGGGAGGAACTCCGGCGGCGAAAGCGGTGCACTGGTTGATTTCTGACGCTGAGGTGCGAAAGCCAG
GGGAGCAAACGGG
>OTU_347
TACGGAGGATGCAAGCGTTATCCGGAATCATTGGGCGTAAAGCGTCCGCAGGTGGCCTATCAAGTCTGCTGTCAAAGCGC
AGAGCTTAACTCTGTAAAGGCGGTGGAAACTGATAAGCTAGAGTACGGTAGGGGTAGCGGGAATTCCCAGTGTAGCGGTG
AAATGCGTAGATATTGGGAAGAACATCGGTGGCGAAGGCGCGCTACTGGGCCGAAACTGACACTGAGGGACGAAAGCTAG
GGGAGCGAAAGGG
>OTU_348
TACGGAGGATCCAAGCGTTATCCGGAATCATTGGGTTTAAAGGGTCCGTAGGCGGCTTTATAAGTCAGTGGTGAAATCTC
CCGGCTCAACCGGGAAATGGCCATTGATACTGTAAGGCTTGAATTATTAGGAAGTAACTAGAATATGTAGTGTAGCGGTG
AAATGCTTAGAGATTACATGGAATACCAATTGCGAAGGCAGGTTACTACTAATGGATTGACGCTGATGGACGAAAGCGTG
GGTAGCGAACAGG
>OTU_349
TACGGAGGGTACAAGCATTAATCGGATTTACTGGGCGTAAAGGGTGCGTAGGCGGAAAGGATAGTCAGATGTGAAATTCC
AGTACTCAATACTGGAGCTGCATTTGAAACTCCCTTTCTCGAGGATAGACGGAGAGAACGGAATTCCATGTGTAGCGGTG
AAATGCGTAGATATATGGAAGAACACCTGTGGCGTAAGCGGTTCTCTAGTTTATTTCTGACGCTGAGGCACGAGAGTGTG
GGGAGCAAACAGG
>OTU_350
GACGGAGGATGCAAGCGTTATCCGGAATTATTGGGCGTAAAGCGTACGTAGGCTGTTTCATAAGTCTGTTGTCAAAGCGC
GAGGCTTAACCTTGTAAAGGCAATGGAAACTGTAAGACTAGAGAGAGAAAGGGGCAGGAGGAATTCCAGGTGTAGCGGTG
AAATGCGTAGATATCTGGAAGAACACCAGTGGCGAAAGCGTCCTGCTGGATCTCAACTGACGCTGAAGTACGAAAGCTAG
GGGAGCGAATGGG
>OTU_351
TACGTAGGTGGCGAGCGTTGTCCGGAATTACTGGGTGTAAAGGGCGTGTAGGCGGGATTGTAAGTCAGATGTGAAATTCT
TAAGCTTAACTTAAGCGCTGCATCTGAAACTGCGATTCTTGAGTGCTGGAGAGGATAGTGGAATTCCTAGTGTAGCGGTG
AAATGCGTAGATATTAGGAGGAACACCAGTGGCGAAGGCGGCTATCTGGACAGTAACTGACGCTGAGGCGCGAAAGCGTG
GGGAGCAAACAGG
>OTU_352
TACGTAGGGGGCGAGCGTTGTCCGAAGTTACTGGGCGTAAAGCGCGCGTAGGCGGTTACTTAAGTCTGGGGTGAAAGGTT
CAACGCTCAACGTGAACAGTGCCTTGGATACTGGGTGACTTGAATCTGGAAGAGGGTAGTGGAATTCCTGGTGTAGCGGT
GAAATGCGTAGATATCAGGAGGAACACCCATGGCGAAGGCAGCTACCTGGTCTAAGATTGACGCTGAGGTGCGAAAGCGT
GGGGAGCAAACGGG
>OTU_353
TACGGAGGGTGCAAGCGTTATCCGGAATCATTGGGTTTAAAGGGTCCGCAGGCGGACTTATAAGTCAGTGGTGAAAGCCT
ACAGCTTAACTGTAGAACTGCCATTGATACTGTAGGTCTTGAATTCGGTCGAAGTGGGCGGAATGTGACATGTAGCGGTG
AAATGCTTAGATATGTCACAGAACACCGATAGCGAAGGCAGCTCACTAGGCCTGAATTGACGCTCATGGACGAAAGCGTG
GGGAGCAAACAGG
>OTU_354
TACATAGGGTGCAAGCGTTGTCCGGAATTATTGGGCGTAAAGAGCTCGTAGGCGGTTTGTCGCGTCTGCTGTGAAAATCC
GATGCTCAACATCGGACCTGCAGTGGGTACGGGCAAGCTAGAGTGCGGTAGGGGAGATGGGAATTCCTGGTGTAGCGGTG
GAATGCGCAGATATCAGGAGGAACACCAATGGCGAAGGCACATCTCTGGGCCGTAACTGACGCTGAGGAGCGAAAGCGTG
GGGAGCGAACAGG
>OTU_355
TACGTAGGGTGCGAGCGTTAATCGGAATTACTGGGCGTAAAGCGTGCGCAGGCGGTTATACAAGACAGGCGTGAAATCCC
CGGGCTCAACCTGGGAACTGCATTGGAGACTGTAAGGCTAGAGTGTGTCAGAGGGGGGTAGAATTCCACGTGTAGCAGTG
AAATGCGTAGATATGTGGAGGAATACCAATGGCGAAGGCAGCCCCCTGGGATAACACTGACGCTCATGCACGAAAGCGTG
GGGAGCAAACAGG
>OTU_356
GACGGAGGATGCAAGCGTTATCCGGAATTATTGGGCGTAAAGCGTGCGTAGGCTGTTTTATAAGTCTGTTGTCAAAGCCC
GAGGCTCAACCTTGGATCGGCAATGGAAACTGTGAGACTAGAGAGAGATAGGGGCAGGAGGAATTCCAGGTGTAGCGGTG
AAATGCGTAGATATCTGGAAGAACACCAGTGGCGAAAGCGTCCTGCTGGATCTCAACTGACGCTGAAGTACGAAAGCTAG
GGGAGCGAATGGG
>OTU_357
TACAGAGGTCCCAAGCGTTGTTCGGATTCACTGGGCGTAAAGGGTGCGTAGGTGGCGGGGTAAGTCGGATGTGAAAGCTC
GGAGCTCAACTCCGAAATGGCATTGGAAACTACCTTGCTCGAGGGTTGGAGGGGGGACTGGAATTCTCGGTGTAGCAGTG
AAATGCGTAGATATCGAGAGGAACACCAGTGGCGAAGGCGAGTCCCTGGACAACTCCTGACACTGAGGCACGAAAGCTAG
GGGAGCAAACAGG
>OTU_358
TACGTAGGCAGCAAGCGTTGTTCGGAGTTACTGGGCGTAAAGGGTGTGTAGGCGGTTGGATAAGTGTGGTGTGAAATCTC
CCGGCTTAACTGGGAGGGTGCGCTACAAACTGTCTGACTAGAGTGTGGGATGGGAGAGTGGAATTCCTGGTGTAGCGGTG
AAATGCGTAGATATCAGGAGGAACACCGGTGGTGTAGACGGCTCTCTGGACCATAACTGACGCTGAGACACGAAAGCGTG
GGTAGCAAACAGG
>OTU_359
GACAGAGGGTGCAAACGTTGTTCGGAATCACTGGGCGTAAAGCGCGTGTAGGCGGCTATGTAAGTCGGACGTGAAATCCC
ACGGCTCAACCGTGGAAGTGCGCTCGAAACTGTGTAGCTTGAGTCCTGGAGAGGAAGACGGAATACTTGGTGTAGAGGTG
AAATTCGTAGATATCAGGTAGAACACCAGTGGCGAAGGCGGTCTTCTGGACAGTGACTGACGCTGAGACGCGAAAGCGTG
GGGAGCAAACAGG
>OTU_360
TACGAAGGGTGCTAGCGTTGTTCGGAATGACTGGGCGTAAAGGGAGCGTAGGCGGCTTTGTACGTTTGATGTGAAAGTCC
TGGGCTTAACCTGGGGACTGCATTGAATACGGCAAGGCTTGAGGTATAGAGGGGAAGATGGAATTGCGTGTGTAGAGGTG
AAATTCGTAGATATACGCAAGAACACCAGTGGCGAAGGCGATCTTCTGGCTATTACCTGACGCTAAGGCTCGAAAGCGTG
GGGAGCAAACAGG
>OTU_361
TACGGAGGGAACTAGCGTTGTTCGGATTTACTGGGCGTAAAGGGCGCGTAGGCGGTCTGTTAAGTTAAAAGTGAAAGCCT
GGGGCTTAACCCCAGAACTGCTTCTAAAACTGGCAGACTAGAGTGCGGGAGAGGATAGTGGAATTCCTAGTGTAGAGGTG
AAATTCTTAGATATTAGGAGGAACACCGGTGGCGAAAGCGACTATCTGGAACGTTACTGACGCTGAGGCGCGAAAGCGTG
GGGAGCAAACAGG
>OTU_362
TACGAAGGGGGCTAGCGTTGCTCGGAATTACTGGGCGTAAAGGGCGCGTAGGCGGATATTTAAGTTAGAGGTGAAAGCCC
AGGGCTCAACCCTGGAATAGCCTTTAATACTGGATATCTTGAGTTCGGGAGAGGTGAGTGGAACTCCGAGTGTAGAGGTG
AAATTCGTAGATATTCGGAAGAACACCAGTGGCGAAGGCGACTCACTGGCCCGATACTGACGCTGAGGCGCGAAAGCGTG
GGGAGCAAACAGG
>OTU_363
TACGAACTGTGCGAACGTTATTCGGAATCACTGGGCTTAAAGGGTGCGTAGGCGGTTATCTAAGTCACGTGTGAAATCTT
CCGGCTCAACCGGAAAACTGCGCGTGATACTGGATGACTTGAGTGAGGTAGGGGTGTGTGGAACTTCCGGTGGAGCGGTG
AAATGTGTAGAGATCGGAAGGAACGCCAGCAGCGAAAGCGACACACTGGGCCTTGTCTGACGCTGAGGCACGAAAGCTAG
GGTAGTGAACGGG
>OTU_364
TACGGAGGGTGCAAGCGTTATCCGGATTCACTGGGTTTAAAGGGTGCGTAGGTGGGTTGGTAAGTCAGTGGTGAAATCTC
CGGGCTTAACCCGGAAACTGCCATTGATACTATCAGTCTTGAATATTGTGGAGGTCAGCGGAATATGTCATGTAGCGGTG
AAATGCTTAGATATGACATAGAACACCAATTGCGAAGGCAGCTGGCTACTCATATATTGACACTGAGGCACGAAAGCGTG
GGGATCAAACAGG
>OTU_365
TACGAAGGGTGCGAGCGTTAATCGGAATTACTGGGCGTAAAGCGCGCGTAGGTGGTTTGGTAAGCGATATGTGAAATCCC
CGGGCTTAACCTGGGAACTGCATGTCGAACTGCCAGGCTAGAGTATAGTAGAGGGGTGTGGAATTTCCGGTGTAGCGGTG
AAATGCGTAGATATCGGAAGGAACATCAGTGGCGAAGGCGACACCCTGGACTGATACTGACACTGAGGCGCGAAAGCGTG
GGTAGCGAACAGG
>OTU_366
TACGTAGGGACCAAGCGTTGTTCGGATTTACTGGGCGTAAAGGGCGCGTAGGCGGCTTTGTAAGTCACTTGTGAAATCTC
TGAGCTTAACTCAGAACGGCCAAGTGATACTGCAATGCTAGAGTGCAGAAGGGGCAATCGGAATTCTTGGTGTAGCGGTG
AAATGCGTAGATATCAAGAGGAACACCTGAGGTGAAGACGGGTTGCTGGGCTGACACTGACGCTGAGGCGCGAAAGCCAG
GGGAGCAAACGGG
>OTU_367
TACGAGGGGGGCGAGCGTTGTTCGGAATTATTGGGCGTAAAGGGTGCGTAGGCGGGCAGGTAAGTCAGTGGTGAAATCCT
GGAGCTCAACTCCAGAACTGCCATTGATACTATCTGTCTTGAATATTGTGGAGGTAAGCGGAATATGTCATGTAGCGGTG
AAATGCTTAGATATGACATAGAACACCCATTGCGAAGGCAGCTTACTACGCATATATTGACGCTGAGGCACGAAAGCGTG
GGGATCAAACAGG
>OTU_368
TACGTAGGGTGCAAGCGTTGTCCGGATTTATTGGGCGTAAAGAGCTCGTAGGCGGTTAGTCACGTCGGATGTGAAATCCC
GGAGCTCAACTCCGGGCCTGCATTCGATACGGGCTGACTCGAGTGTTGTAGGGGAGACTGGAACTCCTGGTGTAGCGGTG
AAATGCGCAGATATCAGGAAGAACACCGGTGGCGAAGGCGGGTCTCTGGGCAACTACTGACGCTGAGGAGCGAAAGCGTG
GGGAGCAAACAGG
>OTU_369
TACGTAGGGTGCAAGCGTTATTCGGAATTACTGGGCTTAAAGGGTGCGTAGGCTGCGCGGAAAGTTGGGTGTGAAAGCCC
TCAGCTCAACTGAGGAACTGCACTCAAAACTACCGTGCTCGAGGGAGACAGAGGTAAGCGGAACTCAAGGTGGAGCGGTG
AAATGCGTTGATATCTTGAGGAACACCGGTGGCGAAGGCGGCTTACTGGGTCTTTTCTGACGCTGAGGCACGAAAGCTAA
GGTAGCAAACGGG
>OTU_370
TACGGAGGGGGCTAGCGTTGTTCGGAATTACTGGGCGTAAAGCGTACGTAGGCGGCTTTTTAAGTCAGAGGTGAAATCCC
ACGACTCAATCGTGGAACTGCCTTTGAGACTGGATAGCTTGAAGATGGGAGAGGTTAGTGGAATTCCGAGTGTAGAGGTG
AAATTCGTAGATATTCGGAAGAACACCAGTGGCGAAGGCGGCTAACTGGACCATTCTTGACGCTGAGGTACGAAAGCGTG
GGGAGCAAACAGG
>OTU_371
TACGTAGGGTGCGAGCGTTAATCGGAATTACTGGGCGTAAAGCGTGCGCAGGCGGTTTTGTAAGTCAGATGTGAAATCCC
CGAGCTCAACTTGGGAACTGCGTTTGAAACTACAAGGCTAGAGTATGGTAGAGGGGGGTAGAATTCCACGTGTAGCAGTG
AAATGCGTAGATATGTGGAGGAACACCGATGGCGAAGGCAGCCCCCTGGGTCAAGACTGACGCTCATGCACGAAAGCGTG
GGGAGCAAACAGG
>OTU_372
TACGTAGGCAGCAAGCGTTGTTCGGAGTTACTGGGCGTAAAGGGTGCGTAGGCGGTTATTTAAGTTTGGCGTGAAATCTC
CCGGCTCAACTGGGAGGGTGCGTTAAATACTGAGTGACTAGAGTGCGGGAGAGGAAAGTGGAATTCCTGGTGTAGCGGTG
AAATGCGTAGATATCAGGAGGAACACCGGTGGTGTAAACGGCTTTCTGGACCGTAACTGACGCTGAGGCACGAAAGCGTG
GGTAGCAAACAGG
>OTU_373
TACGTAGGGTGCAAGCGTTAATCGGAATTACTGGGCGTAAAGCGTGCGCAGGCGGTCCTATAAGACAGATGTGAAATCCC
CGGGCTCAACCTGGGAACTGCATTTGTGACTGTAGGGCTTGAGTACGGTAGAGGGGGATGGAATTCCGCGTGTAGCAGTG
AAATGCGTAGATATGCGGAGGAACACCGATGGCGAAGGCAATCCCCTGGACCTGTACTGACGCTCATGCACGAAAGCGTG
GGGAGCAAACAGG
>OTU_374
TACAGAGACTGCAAGCGTTATTCGGATTCACTGGGCGTAAAGGGTGCGCAGGCGGTTGGGTGTGTCAGATGTGAAATCCC
GAGGCTCAACCTCGGAACTGCGTCTGAAACTACTCGACTAGAGTACTGGAGAGGGTAACGGAATTCACGGTGTAGCAGTG
AAATGCGTAGATATCGTGAGGAACACCAGAGGCGAAGGCGGTTACCTGGACAGTTACTGACGCTCAGGCACGAAAGCATG
GGGAGCAAACAGG
>OTU_375
GACGGAGGGTGCAAGCGTTGCTCGGAATCATTGGGCGTAAAGGGTGCGTAGGCGGCTTCTTAAGTCTGACGTGAAAGCCC
AGGGCTTAGCCTTGGAAGTGCGCCAGAAACTGGGAGGCTAGAGTGCCGGAGGGGAGAGTGGAATTCCTGGTGTAGCGGTG
AAATGCGTAGATATCAGGAGGAATACCGGTGGCGAAAGCGACTCTCTGGACGGTAACTGACGCTGAGGCACGAAAGCGTG
GGGAGCAAACAGG
>OTU_376
TACGTAGGGTGCAAGCGTTGTCCGGATTTATTGGGTTTAAAGGGTGCGTAGGCGGCCTGTTAAGTCAGTGTTTAAATTTT
GCAGCTTAACTGTAGGTATGGCATTGATACTGATGGGCTTGAATATTATAGAGGTAGCTAGAATTTATGGTGTAGCGGTG
AAATGCATAGATACCATAAGGAACACCGATAGCGGAGGCATGTTACCATGTGATGATTGACGCTGAGGCACGAAAGTGTG
GGGATCAAACAGG
>OTU_377
TACGTAGGTGGCGAGCGTTACTCGGAATTACTAGGCGTAAAGCGCGTGTAGGCGGGAGCTTAAGTTTGCTGTTAAATCTC
AGGGCTCAACCCTGAAATGCCGGCGAATACTGGGCTTCTTGAATTCGGTAGGGGTAACTGGAATTCCAGGTGTAGCGGTG
AAATGCGTAGATATCTGGAAGAACGCCAAAGGCGAAAGCAGGTTACTGGGCCGCAATTGACGCTGAGACGCGAAAGCTAG
GGGAGCAAACAGG
>OTU_378
TACGAAGGGGGCTAGCGTTGTTCGGAATTACTGGGCGTAAAGCGCGTGTAGGCGGGTCTTTAAGTCAGAGGTGAAATGCC
AAGGCTCAACCTTGGAACTGCCTTTGATACTGGAGATCTTGAGTCCGGGAGAGGTGAGTGGAATTGCGAGTGTAGAGGTG
AAATTCGTAGATATTCGCAAGAACACCAGTGGCGAAGGCGGCTCACTGGCCCGGAACTGACGCTGAGACGCGAAAGCGTG
GGGAGCAAACAGG
>OTU_379
TACGAAGGGGGCTAGCGTTGTTCGGAATGACTGGGCGTAAAGGGTGCGTAGGCGGTTTGATAAGTTTGGTGTGAAAGTCC
TGGGCTCAACCTGGGGATTGCACTGGAAACTATTAGACTAGAGATCGAGAGAGGAAAATGGAATTGCGAGTGTAGAGGTG
AAATTCGTAGATATTCGCAAGAACACCGGTGGCGAAGGCGGTTTTCTGGCTCGATACTGACGCTAAGGCACGAAAGCGTG
GGGAGCAAACAGG
>OTU_380
TACGAAGGTGGCAAGCGTTATTCGGATTTACTGGGCGTACAGGGAGCGTAGGCGGTTCGGTAAGCCCTCTGTGAAATCTC
CAGGCTTAACCTGGAACAGTCGGAGGGGACTGCTGGGCTAGAGGACGGGAGAGGAGCGCGGAATTCCCGGTGTAGCGGTG
AAATGCGTAGAGATCGGGAGGAAGGCCGGTGGCGAAGGCGGCGCTCTGGAACGTTTCTGACGCTGAGGCTCGAAAGCGTG
GGGAGCAAACAGG
>OTU_381
TACGTAGGTGGCAAGCGTTGTCCGGATTTACTGGGTGTAAAGGGCGTGTAGGCGGGAAGATAAGTCAGATGTGAAATTCC
AGGGCTCAACTCTGGCGCTGCATCTGAAACTATTTTTCTTGAGTGATGGAGAGGAAAGTGGAATTCCTAGTGTAGCGGTG
AAATGCGTAGATATTAGGAGGAACACCAGTGGCGAAGGCGACTTTCTGGACATTAACTGACGCTGAGGCGCGAAAGCGTG
GGGAGCAAACAGG
>OTU_382
TACGGAGGGTGCAAGCGTTAATCGGAATTACTGGGCGTAAAGAGCACGTAGGCGGTCTAGTAAGTCGGGTGTGAAAGCCC
TAGGCTCAACCTGGGAACTGCATTCGATACTGCAAGGCTAGAGTACGGGAGAGGGGGGTAGAATTCCTGGTGTAGCGGTG
AAATGCGTAGATATCAGGAGGAATACCAGTGGCGAAGGCGGCCCCCTGGACCGATACTGACGCTGAGGTGCGAAAGCGTG
GGTAGCAAACAGG
>OTU_383
TACGGAGGATGCGAGCGTTATCCGGATTCATTGGGTTTAAAGGGTGCGTAGGCGGCCTTTTAAGTCAGTGGTGAAATCTT
GCCGCTTAACGGTAAAATTGCCATTGATACTGAAAGGCTTGAGTACAGTTGAGGTAAGCGGAATGTGTAGTGTAGCGGTG
AAATGCTTAGATATTACACAGAACACCAATTGCGAAGGCAGCTTACTAAACTGGCAACTGACGCTGATGCACGAAAGCGT
GGGGAGCGAACAGG
>OTU_384
TACGTAGGGGGCCAGCGTTGCTCGGAATTACTGGGCGTAAAGGGTTCGTAGGTGGTGCGGCAAGTTGGGAGTGAAATCTC
TGGGCTTAACCCAGAGGCTGCTTTCAAAACTGCCGCGCTCGAGTGCGAGAGAGGTCAGTGGAATTGCAGGTGTAGCGGTG
AAATGCGTAGATATCTGCAGGAACACCCGTGGCGAAGGCGGCTGACTGGATCGCAACTGACACTGAGGAACGAAAGCTAG
GGGAGCAAACAGG
>OTU_385
TACGAGGGGTGCAAGCGTTAATCGGAATTACTGGGCGTAAAGCGTTCGTAGGCGGTTTGTTAAGCAAGATGTGAAAGCCC
AGGGCTCAACCTTGGAACTGCATTTTGAACTGGCAAACTAGAGTACTGTAGAGGGTGGTGGAATTTCCAGTGTAGCGGTG
AAATGCGTAGAGATTGGAAGGAACATCAGTGGCGAAGGCGGCCACCTGGACAGATACTGACGCTGAGGAACGAAAGCGTG
GGGAGCAAACAGG
>OTU_386
TACAGAGGGTGCAAGCGTTGTTCGGAATCATTGGGCGTAAAGGGCGTGTAGGCGGTTTGTTAAGTCATGTGTGAAATCCC
TCGGCTCAACCGGGGAACGACGCATGAAACTGGCAAGCTAGAGTACCAAAGAGGGGGGTGGAATTCCCGGTGTAGCGGTG
AAATGCGTAGATATCGGGAGGAACACCTGTGGCGAAGGCGACCCCCTGGTTGGATACTGACGCTGAGACGCGAAAGCGTG
GGGAGCAAACAGG
>OTU_387
TACATAGGGTGCAAGCGTTGTCCGGAATTATTGGGCGTAAAGAGCTCGTAGGTCGTTAATTACGTCGGGTGTGAAAATCT
GGGGCTCAACCCCAGACCTGCACTCGATACGGTCGAGCTGGAGTTTGGTAGGGGAGACTGGAATTCCTGGTGTAGCGGTG
GAATGCGCAGATATCAGGAGGAACACCGATGGCGAAGGCAGGTCTCTGGGCCAATACTGACACTGAGGAGCGAAAGCGTG
GGGAGCGAACAGG
>OTU_388
TACGTAGGGTGCGAGCGTTAATCGGAATTACTGGGCGTAAAGCGTGCGCAGGCGGCTTCGCAAGTCAGGCGTGAAATCCC
CGGGCTTAACCTGGGAATGGCGTCTGAAACTACGGAGCTGGAGTGTGGCAGAGGGAGGTAGAATTCCACGTGTAGCGGTG
AAATGCGTAGATATGTGGAGGAATACCGATGGCGAAGGCAGCCTCCTGGGCCAACACTGACGCTCATGCACGAAAGCGTG
GGGAGCAAACAGG
>OTU_389
TACGTAGGCAGCAAGCGTTGTTCGGAATTACTGGGCGTAAAGAGTGTGTAGGCGGTGTTCCAAGTCTGTTGTGAAATCTC
CCGGCTTAACCGGGAGGGTGCGGCGGAAACTGGAATGCTAGAGGATGGGAGAGGTAAGCGGAATTCCTGGTGTAGCGGTG
AAATGCGTAGATATCAGGAGGAACACCTGTGGTGTAGACAGCTTACTGGACCATTTCTGACGCTGAGACACGAAAGCGTG
GGTAGCAAACAGG
>OTU_390
GACAGAGGGTGCAAACGTTGTTCGGAATTACTGGGCGTAAAGCGTGTGTAGGCGGCTACGTAAGTCGGATGTGAAAGCCC
CAGGCTCAACCTGGGAAGTGCACTCGATACTGCGTAGCTTGAGTATCGGAGAGGTTGGTGGAATTCTCGGTGTAGAGGTG
AAATTCGTAGATATCGAGAGGAACACCGGTGGCGAAGGCGGCCAACTGGACGAATACTGACGCTGAGACACGAAAGCGTG
GGGAGCAAACAGG
>OTU_391
TACAGAGGTCCCAAGCGTTGTTCGGATTTACTGGGCGTAAAGGGTGCGTAGGCGGTTGTTTAAGTCTGACGTGAAATCTC
CGGGCCTAACCCGGAAACTGCGTTGGATACTATTCAACTAGAGGAATGGAGGGGAGACTGGAATACTTGGTGTAGCAGTG
AAATGCGTAGATATCAAGTGGAACACCAGTGGCGAAGGCGAGTCTCTGGACATTTCCTGACGCTGAGGCACGAAAGCCAG
GGGAGCAAACGGG
>OTU_392
TACATAGGGTGCAAGCGTTGTCCGGAATTATTGGGCGTAAAGAGCTCGTAGGTGGTTTGTTGCGTCGGGTGTGAAAATCT
GGGGCTCAACCCCAGACCTGCACTCGATACGGGTTAGCTAGAGTTTGGTAGGGGAGACTGGAATTCCTGGTGTAGCGGTG
GAATGCGCAGATATCAGGAGGAACACCGATGGCGAAGGCAGGTCTCTGGGCCATTACTGACACTGAGGAGCGAAAGCGTG
GGGAGCGAACAGG
>OTU_393
TACGGAGGTTGCAAGCGTTATCCGGATTTATTGGGTTTAAAGGGTGCGTAGGCGGATTTGTAAGTCAGTGGTGAAATCCT
GCAGCTTAACTGTAGAACTGCCATTGATACTGCTAATCTTGAGTACAGTTGAGGTAGGCGGAATGTGTAGTGTAGCGGTG
AAATGCTTAGATATTACACAGAACACCAATTGCGAAGGCAGCTTACTAAAGTGTAACTGACGCTGAGGCACGAAAGCATG
GGGAGCAAACAGG
>OTU_394
TACAGAGGGTGCAAGCGTTATCCGGATTTACTGGGTTTAAAGGGTGCGTAGGCGGGAATTTAAGTCAGTGGTGAAAGCTC
GTTGCTTAACAACGGAATTGCCATTGAAACTGAGTTTCTTGAGATAAGTTGAGGTTGGCGGAATGAGACATGTAGCGGTG
AAATGCATAGATATGTCTTAGAACACCGATTGCGAAGGCAGCTGACTGGACTTTATCTGACGCTGAGGCACGAAAGCGTG
GGGATCAAACAGG
>OTU_395
GACGGAGGATGCAAGTGTTATCCGGAATCACTGGGCGTAAAGCGTCTGTAGGTGGTTTAATAAGTCAACTGTTAAATCTT
GAGGCTCAACTTCAAAATCGCAGTCGAAACTATTAGACTAGAGTATAGTAGAGGTAAAGGGAATTTCCAGTGGAGCGGTG
AAATGCGTAGATATCGGAAAGAACACCAACTGCGAAGGCACTTTACTGGGCCAGTACTGACACTCAGAGACGAAAGCTAG
GGTAGCAAATGGG
>OTU_396
TACGTAGGGTGCGAGCGTTAATCGGAATTACTGGGCGTAAAGCGTGCGCAGGCGGTTATATAAGACAGATGTGAAATCCC
CGAGCTTAACTTGGGAACTGCATTTGTGACTGTATAGCTAGAGTACGGCAGAGGGGGATGGAATTCCGCGTGTAGCAGTG
AAATGCGTAGATATGCGGAGGAACACCGATGGCGAAGGCAATCCCCTGGGCCTGTACTGACACTGAGGAGCGAAAGTCTG
GGGAGCAAACAGG
>OTU_397
TACATACTGTGCGAACGTTATTCGGATTTACTGGGCTTAAAGGGTGCGTAGGCGGCTTGTTAAGTAGGGTGTGAAAGCCC
CCGGCTCAACCGGGGAACTGCATTCTAAACTGGCTCGCTAGAGTGAGATAGGGGTGTGTGGAACTGCCAGTGGAGCGGTG
AAATGTGTTGATATTGGCAGGAACGCCGGTGGCGAAAGCGACACACTGGGTCTCAACTGACGCTGAGGCACGAAAGCCAG
GGGAGCAAACGGG
>OTU_398
TACGGAGGGTGCAAGCGTTATCCGGATTCACTGGGTTTAAAGGGTGCGTAGGTGGGCAGGTAAGTCAGTGGTGAAATCTC
CGAGCTTAACTCGGAAACTGCCATTGATACTATCTGTCTTGAATTATCTGGAGGTGAGCGGAATATGTCATGTAGCGGTG
AAATGCTTAGATATGACATAGAACACCAATTGCGAAGGCAGCTCACTACGGATATATTGACACTGAGGCACGAAAGCGTG
GGGATCAAACAGG
>OTU_399
TACATAGGGTGCAAGCGTTGTCCGGAATTATTGGGCGTAAAGAGCTCGTAGGTGGTTTGTTACGTCGGATGTGAAACTCT
GGGGCTCAACCCCAGACCTGCATCCGATACGGGCAGACTAGAGTGTGGTAGGGGAGACTGGAATTCCTGGTGTAGCGGTG
GAATGCGCAGATATCAGGAGGAACACCAATGGCGAAGGCAGGTCTCTGGGCCAATACTGACACTGAGGAGCGAAAGCGCG
GGGAGCGAACAGG
>OTU_400
TACGTAGGTGGCGAGCGTTGTCCGGAATTACTGGGTGTAAAGGGCGTGTAGGCGGGATTGCAAGTCAGATGTGAAATTCC
AGAGCTTAACTCTGGCGCTGCATCTGAAACTGTGATTCTTGAGTGCTGGAGAGGATAGTGGAATTCCTAGTGTAGCGGTG
AAATGCGTAGATATTAGGAGGAACACCAGTGGCGAAGGCGGCTATCTGGACAGTAACTGACGCTGAGGCGCGAAAGCGTG
GGGAGCAAACAGG
>OTU_401
TACGTAGGGTGCGAGCGTTAATCGGAATTACTGGGCGTAAAGCGTGCGCAGGCGGTTTCGTAAGCCAGACGTGAAATCCC
CGGGCTTAACCTGGGAATTGCGTTTGGGACTGCGAAGCTAGAGTACGGCAGAGGGAGGTGGAATTCCACGTGTAGCAGTG
AAATGCGTAGATATGTGGAGGAACACCGATGGCGAAGGCAGCCTCCTGGGCTAGTACTGACGCTCATGCACGAAAGCGTG
GGGAGCAAACAGG
>OTU_402
TACGAGGGGAGCTAGCGTTGTTCGGAATTACTGGGCGTAAAGGGCGTGTAGGCGGTACCATAAGTCAGATGTGAAAGCCC
TAGGCTTAACCTAGGAATTGCATTTGAGACTGTGGAACTAGAGATCGAGAGAGGTAAGTGGAATTACGAGTGTAGAGGTG
AAATTCGTAGATATTCGTAAGAACACCAGTGGCGAAGGCGACTTACTGGCTCGATACTGACGCTAAGGCGCGAAAGCGTG
GGGAGCAAACAGG
>OTU_403
GACAGAGGTGGCAAGCGTTGTTCGGATTCATTGGGTGTAAAGGGCAGGTAGGTGGCCGGATAAGTCTGACGTGAAATCCC
ATGGCTCAACCGTGGAACTGCGTTGGAAACTGTCTGGCTTGAGTATCGGAGAGGTGTAGGGAATTCTCGGTGTAAGGGTG
AAATCTGTAGATATCGAGAGGAACACCAGTGGCGAAGGCGCTACACTGGCCGATTACTGACGCTGAGCTGCGAAAGCAAG
GGGAGCAAACAGG
>OTU_404
TACGGAGGGGGTTAGCGTTGTTCGGAATTACTGGGCGTAAAGCGTACGTAGGCGGATTAGTAAGTATGGGGTGAAATCCC
AGGGCTCAACCCTGGAACTGCCTCATAAACTGCTAGTCTTGAGTTCGAGAGAGGTGAGTGGAATTCCAAGTGTAGAGGTG
AAATTCGTAGATATTTGGAGGAACACCAGTGGCGAAGGCGGCTCACTGGCTCGATACTGACGCTGAGGTACGAAAGTGTG
GGGAGCAAACAGG
>OTU_405
TACGGAGGATCCAAGCGTTATCCGGAATCATTGGGTTTAAAGGGTCCGTAGGCGGTTTGTTAAGTCAGTGGTGAAAGCCC
ATCGCTCAACGGTGGAACGGCCATTGATACTGACAGACTTGAATTATAAGGAAGTAACTAGAATATGTAGTGTAGCGGTG
AAATGCTTAGAGATTACATGGAATACCAATTGCGAAGGCAGGTTACTACTTATTGATTGACGCTGATGGACGAAAGCGTG
GGTAGCGAACAGG
>OTU_406
TACGAAGGGGGCTAGCGTTGCTCGGAATGACTGGGCGTAAAGGGCGCGTAGGCGGCTTGGTTAGTTAGGCGTGAAATTCC
TGGGCTTAACCTGGGGGCTGCGCTTAATACAGCCAGGCTAGAGTGTGAAAGAGGGTCGTGGAATTCCCAGTGTAGAGGTG
AAATTCGTAGATATTGGGAAGAACACCGGTGGCGAAGGCGGCGACCTGGTTCATTACTGACGCTGAGGCGCGAAAGCGTG
GGGAGCAAACAGG
>OTU_407
GACGGAGGATGCAAGTGTTATCCGGAATCACTGGGCGTAAAGCGTCTGCAGGTGGTTTCTTAAGTCCACTGTTAAACCTT
GAGGCTCAACCTCAATTCAGCATTGGAAACTGGGAAACTTGAGTATAGTAGGGGTAGAGGGAATTTCCAGTGGAGCGGTG
AAATGCGTAGATATTGGAAAGAACACCGATGGCGAAGGCACTCTACTGGGCTATTACTGACACTCAGAGACGAAAGCTAG
GGGAGCAAACAGG
>OTU_408
TACGTAGGTGGCAAGCGTTGTCCGGATTTATTGGGTTTAAAGGGTGCGTAGGCGGTTCTGTAAGTCAGTGGTGAAATACT
CCAGCTCAACTGGAGAGGTGCCATTGATACTGCGGGACTTGAGTACAGTCGAGGTAGGCGGAATTGACGGTGTAGCGGTG
AAATGCTTAGATATCGTCAAGAACACCGATAGCGAAGGCAGCTTACTAGGCTGTAACTGACGCTGAGGCACGAAGGTGCG
GGGATCAAACAGG
>OTU_409
GACGAAGGATGCAAGCGTTATCCGGATTCATTGGGTTTAAAGGGAGCGTAGGTGGTCTTATAAGTCAGTGGTGAAATCTT
CGAGCTTAACTCGGAAATTGCCATTGATACTGTAGGACTTGAGTACAGTTGCTGTGGGCGGAATATGACATGTAGTGGTG
AAATACATAGAGATGTCATAGAACACCGATTGCGAAGGCAGCTCACAAAACTGTAACTGACACTGAGGCTCGAAAGTGCG
GGGATCAAACAGG
>OTU_410
TACAGAGACTGCAAGCGTTATTCGGATTCACTGGGCGTAAAGGGTGCGCAGGCGGCCGGGTGTGTGAGGCGTGAAAGCCC
GATGCTTAACATCGGAATTGCACCTCAAACTACACGGCTAGAGCATTGGAGAGGGTAGCGGAATTCACGGTGTAGCAGTG
AAATGCGTAGATATCGTGAGGAACACCAGAGGCGAAGGCGGCTACCTGGACAATTGCTGACGCTCAGGCACGAAAGCGTG
GGGAGCAAAAGGG
>OTU_411
TACAGAGGTCCCAAGCGTTGTTCGGATTTACTGGGCGTAAAGGGTGCGTAGGTGGCAGCGCAAGTCTGACGTGAAATCTC
CGAGCTTAACTCGGAAATGGCGTTGGAAACTGCGTTGCTAGAGGGTTGGAGGGGGGACTGGAATACTTGGTGTAGCAGTG
AAATGCGTAGATATCAAGTGGAACACCAGTGGCGAAGGCGAGTCCCTGGACAACTCCTGACACTGAGGCACGAAAGCTAG
GGGAGCAAACAGG
>OTU_412
TACGTAGGGTGCGAGCGTTAATCGGAATTACTGGGCGTAAAGCGTGCGCAGGCGGTTGGCAAAGTCAGCTGTGAAAGCCC
CGGGCTTAACCTGGGAATGGCGGTTGAAACTAGTCGACTAGAATCTGGCAGAGGGGGGTGGAATTCCACGTGTAGCAGTG
AAATGCGTAGAGATGTGGAGGAACACCGATGGCGAAGGCAGCCCCCTGGGCTGAGATTGACGCTCAGGCACGAAAGCGTG
GGGAGCAAACAGG
>OTU_413
TACGGAGGATGCAAGCGTTATCCGGAATGATTGGGCGTAAAGCGTCCGCAGGTGGCTTTGTAAGTCTGCTGTTAAATAGT
GAGGCTTAACCTCATAAAGGCAGTGGAAACTACAAGGCTAGAGTGCGTTCGGGGCAGAGGGAATTCCTGGTGTAGCGGTG
AAATGCGTAGAGATCAGGAAGAACACCGGTGGCGAAAGCGCTCTGCTAGGCCGCAACTGACACTGAGGGACGAAAGCTAG
GGGAGCGAATGGG
>OTU_414
TACGTAGGTGGCGAGCGTTACTCGGAATTACTAGGCGTAAAGCGCGTGTAGGCGGGAGCTTAAGTCTGTCGTTAAAGCTC
AGGGCTCAACCCTGAAATGTCGACAGAAACTGGGCTTCTTGAGTGCGGTAGAGGAGATCGGAATTCCAGGTGTAGCGGTG
AAATGCGTAGATATCTGGAAGAACGCCAAAGGCGAAGGCAGATCTCTGGGCCGTTACTGACGCTGAGACGCGAAAGCTAG
GGGAGCAAACAGG
>OTU_415
TACGGAGGATGCGAGCGTTATCCGGATTCACTAGGTTTAAAGGGTGCGTAGGCGGGCTTATAAGTCAGGGGTTAAAGGCA
GTGGCTCAACCATATGCATGCCTTTGATACTGTAGGTCTTGAGTATTGTCGAGGGTTGCGGAATGTGCAGTGTAGCGGTG
AAATGCTTAGATATTGCACAGAACACCGATAGCGAAGGCAGCAGCCCAGCCAATAACTGACGCTGATGCACGAAAGCGTG
GGGATCAAACAGG
>OTU_416
TACGGAGGTCCCAAGCGTTGTTCGGAATTACTGGGCGTAAAGGGAGCGCAGGCGGACAGGTCAGTCTGAAGTGGAAATCC
GGGGCTCAACCTCGGACTTGCTTCGGATACTGCTTGTCTTGAGTTCGTGAGAGGAAGATGGAATTCAGGGTGTAGCGGTG
AAATGCTCAGATATCCTGAGGAACACCGGTGGCGAAAGCGGTCTTCTGGCGCGAAACTGACGCTGAGGCTCGAAAGCGTG
GGGAGCAAACGGG
>OTU_417
TACATAGGGTGCAAGCGTTGTCCGGAATTATTGGGCGTAAAGAGTTCGTAGGTGGTTCGTTACGTCGGATGTGAAAATCT
GGGGCTCAACCCCAGACCTGCATTCGATACGGGCGAGCTTGAGTATGGTAGGGGAGTCTGGAATTCCTGGTGTAGCGGTG
GAATGCGCAGATATCAGGAGGAACACCAATGGCGAAGGCAGGACTCTGGGCCATTACTGACACTGAGGAGCGAAAGCGTG
GGGAGCAAACAGG
>OTU_418
GACGAAGGATCCAAGCGTTATCCGGATTTATTGGGTTTAAAGGGTGCGTAGGCGGATTGATAAGTCAGTGGTGAAAGCCT
GTTGCTTAACAACAGAACTGCCATTGATACTGTTGATCTTGAATATGTTTGATGTGGGCGGAATATGACATGTAGCGGTG
AAATGCTTAGATATGTCATAGAACACCGATTGCGAAGGCAGCTCACAAAGCCATTATTGACGCTGAGGCACGAAAGCGTG
GGGATCAAACAGG
>OTU_419
TACAGAGGTCCCAAGCGTTGTTCGGATTCACTGGGCGTAAAGGGTGCGTAGGCGGCCGGGAAAGTTCTAGGTGAAATCTC
CAGGCTCAACTTGGAAAATGCCTCGAAAACTTCCTCGCTCGAGGGTTGCAGAGGAGATTGGAATTCTCGGTGTAGCAGTG
AAATGCGTAGATATCGAGAGGAACATCAGTGGCGAAAGCGAATCTCTGGGCAACATCTGACGCTGAGGCACGAAAGCCAG
GGGAGCAAACGGG
>OTU_420
TACGGAGGGTGCAAGCGTTGTTCGGAATTACTGGGCGTAAAGCGCGCGTAGGCGGTTTGTTAAGTCAGATGTGAAAGCCC
AGGGCTTAACCCTGGACGTGCATTTGAAACTGGCAGACTTGAGTATTGGAGGGGGTGGTGGAATTCCCGGTGTAGAGGTG
AAATTCGTAGATATCGGGAGGAATACCGGTGGCGAAGGCGACCACCTGGCCAAATACTGACGCTGAGGTGCGAAAGCGTG
GGGAGCAAACAGG
>OTU_421
TACGGAGGGTGCAAGCGTTAATCGGAATCACTGGGCGTAAAGCGCTCGTAGGCGGTTTGGTCAGTCAGATGTGAAAGCCC
ACGGCTTAACCGTGGAACTGCATTTGATACTGCCAGACTTGAGTGTCGGAGAGGGTGGCGGAATTCCGGGTGTAGGAGTG
AAATCCGTAGATATCCGGAGGAACACCAGTGGCGAAGGCGGCCACCTGGACGACAACTGACGCTGAGGAGCGAAAGCGTG
GGTAGCAAACAGG
>OTU_422
TACGTAGGGTGCGAGCGTTAATCGGAATTACTGGGCGTAAAGCGTGCGCAGGCGGTTTTGTAAGACAGATGTGAAAGCCC
CGGGCTCAACCTGGGAATTGCATTTGTGACTGCAAGGCTAGAGTGTGTCAGAGGGAGGTGGAATTCCACGTGTAGCAGTG
AAATGCGTAGATATGTGGAGGAATACCAATGGCGAAGGCAGCCCCCTGGGATAACACTGACGCTCATGCACGAAAGCGTG
GGGAGCAAACAGG
>OTU_423
TACGTAGGGTGCAAGCGTTAATCGGAATTACTGGGCGTAAAGCGTGCGCAGGCGGTTATATAAGACAGTTGTGAAATCCC
CGGGCTCAACCTGGGAATTGCATCTGTGACTGTATAGCTAGAGTACGGTAGAGGGGGATGGAATTCCGCGTGTAGCAGTG
AAATGCGTAGATATGCGGAGGAACACCGATGGCGAAGGCAGCCCCCTGGGATGATACTGACGCTCATGCACGAAAGCGTG
GGGAGCAAACAGG
>OTU_424
TACGAACTGTGCAAACGTTATTCGGAATCACTGGGCTTACAGGGTGCGTAGGCGGCTTGTCAAGTAGGGTGTGAAAGCCC
CCGGCTCAACCGGGGAATTGCGCCCTAAACTGACGAGCTGGAGTGAGATAGGGGTGTGTGGAACTTCCGGTGGAGCGGTG
AAATGTGTTGATATCGGAAGGAACGCCGGTGGCGAAAGCGACACACTGGATCTTGTCTGACGCTGAGGCACGAAAGCCAG
GGGAGCGAACGGG
>OTU_425
TACGAAGGGGGCGAGCGTTGTTCGGAATCATTGGGCGTAAAGGGCGCGTAGGCGGACTTGTAAGTCGATTGTGAAATCCC
TGGGCTTAACCCGGGAATTGCAGTCGAAACTGCAAGTCTTGAGTTCTCGAGAGGATGGTGGAATTCCTGGAGTAGTAGTG
AAATACGTAGATATCAGGAGGAACACCGGAGGCGAAGGCGGCCATCTGGCGAGATACTGACGCTAAGGCGCGAAAGCGTG
GGTAGCAAACAGG
>OTU_426
TACGTGAGGGGCAAGCGTTATCCAGAATAATTGGGCGTAAAGGGTTCGTAGGCCGTATTGTAAGTTGATCGCGAAAATTT
AAAGCCTAACTTTAAAAATGCTTTCAAAACTACTTTACTAGAGTTTAATAGAGAATAGTGTAATTTCACATGGAGAGATG
GAATTCGAAGAGATGTGAAGGAACCTCAACGGCGAAGGCAACTATTTGGGTTATAAACTGACGCTGAGGAACGAAAGCAT
GGGGAGCAAACAGG
>OTU_427
TACGTAGGCAGCGAGCGTTGTTCGGAGTTACTGGGCGTAAAGGGTGTGTAGGCGGTTCACTAAGTTCGGTGTGAAATCTC
CCGGCTTAACTGGGAGGGTGCATTGAAAACTGGTGGGCTTGAGTATGGGAGAGGTAAGCGGAATTCCCGGTGTAGCGGTG
AAATGCGTAGATATCGGGAGGAACACCTGTGGTGTAGACAGCTTACTGGACCATCACTGACGCTGAGACACGAAAGCGTG
GGTAGCAAACAGG
>OTU_428
TACAGAGACTGCGAGCGTTATTCGGATTCACTGGGCGTAAAGGGTGCGCAGGTGGCCAAGTGTGTTAGGCGTGAAAGCCC
GGGGCTTAACCCCGGAATTGCACCTAAAACTACATGGCTAGAGCATTGGAGAGGGGAGCAGAATTCACGGTGTAGCAGTG
AAATGCGTAGATATCGTGAGGAATACCAGAGGCGAAGGCGGCTCCCTGGACAATTGCTGACACTCAGGCACGAAAGCGTG
GGGAGCAAACAGG
>OTU_429
TACGGAGGGTGCAAGCGTTAATCGGAATTACTGGGCGTAAAGCGCGCGTAGGCGGCTAGATAAGCTAGATGTGAAATCCC
TGGGCTCAACCTGGGAACTGCATTTAGAACTGTTTAGCTAGAGTGCAGAAGAGGAGTGTGGAATTTCAGGTGTAGCGGTG
AAATGCGTAGAGATCTGAAGGAACATCAGTGGCGAAGGCGACACTCTGGTCTGACACTGACGCTGAGGTGCGAAAGCGTG
GGTAGCAAACAGG
>OTU_430
TACGGAGGGTGCAAGCGTTATCCGGATTTATTGGGTTTAAAGGGTGCGTAGGCGGTATTATAAGTCAGTGGTGAAATCCT
GCAGCTTAACTGTAGCATTGCCATTGAAACTGCAGTACTTGAGTTATCTTGAAGTAGGCGGAATGTGTAGTGTAGCGGTG
AAATGCTTAGATATTACACAGAACACCGATTGCGAAGGCAGCTTACTAAGGGTACACTGACGCTGAGGCACGAAAGCGTG
GGGATCGAACAGG
>OTU_431
TACGAAGGGAGCGAGTGTTGTTCGGAATGACTGGGCGTAAAGGGTGCGTAGGCCGTTCCGTAAGTGAGACGTGAAATCCT
TGGGCTCAACCCAAGAAGTGCGTCTCATACTGCGGAACTTGAGTACGGTAGAGGAGATAGGAATTCCTGGTGTAGAGGTG
AAATTCACAGATATCAGGAGGAACACCAAAGGCGAAGGCAAATCTCTGGAACGTAACTGACGCTGAGGCACGAAAGTGTG
GGGAGCAAACAGG
>OTU_432
TACGTAGGCAGCAAACGTTGTTCGGAGTTACTGGGCGTAAAGAGTACGTAGGCGGTTTGCCAAGTTTGGTGTGAAATCTC
CTGGCTTAACTGGGAGGGTGCGCCGAATACTGGCGAACTTGAGTGTTGGAGAGGGGAGCGGAATTCCTGGTGTAGCGGTG
AAATGCGTAGATATCAGGAGGAACACCGGTGGTGTAGACGGCTCCCTGGACAACCACTGACGCTGAGGTACGAAAGCGTG
GGTAGCAAACAGG
>OTU_433
TACAGGGGATGCAAGTGTTATCCGGATTCATTGGGCGTAAAGCGTCTGCAGGTTGATACTTAAGTCTTTTGTTAAAACTT
CGGGCTTAACCCGAAATCTGCAAAAGAAACTATGTATCTTGAGTATGGTAGAGGTAAAGGGAATTTCCAGTGGAGCGGTG
AAATGCGTAGAGATTGGAAAGAACACCAACAGCGAAGGCACTTTACTGGGCTATTACTAACACTCAGAGACGAAAGCTAG
GGTAGCAAATGGG
>OTU_434
TACGTAGGGAGCAAGCGTTGTTCGGAATTATTGGGCGTAAAGAGCGCGTAGGCGGTTCGGTAAGTCTGATGTGAAATCCC
GGAGCTCAACTCCGGAACTGCATTGGATACTGCCGAGCTTGAGTGTGGGAGAGGAGAGTGGAATTCCCAGTGTAGAGGTG
AAATTCGTAGATATTGGGAGGAACACCGGTGGCGAAGGCGGCTCTCTGGACCACAACTGACGCTGAGGCGCGAAAGCTAG
GGTAGCAAACGGG
>OTU_435
TACGTAGGGTGCGAGCGTTAATCGGAATTACTGGGCGTAAAGGGTGCGCAGGCGGTTATTTAAGACAGGCGTGAAAGCCC
CGGGCTTAACCTGGGAGGTGCGCTTGTGACTGGATAGCTAGAGTGCGGCAGAGGGGGGTGGAATTCCACGTGTAGCAGTG
AAATGCGTAGAGATGTGGAGGAACACCGATGGCGAAGGCAGCCCCCTGGGCTAGCACTGACGCTCAGGCACGAAAGCGTG
GGGAGCAAACAGG
>OTU_436
TACGGAGGGTGCGAGCGTTAATCGGAATTACTGGGCGTAAAGCGCGCGTAGGCGGCTTTGTAAGTCGGATGTGAAAGCCC
CGGGCTTAACCTGGGAATTGCATTCGATACTGCATGGCTAGAGTATGGTAGAGGGTAGCGGAATTCCGGGTGTAGCGGTG
AAATGCGTAGATATCCGGAGGAACACCAGTGGCGAAGGCGGCTACCTGGACCAATACTGACGCTGAGGTGCGAAAGCGTG
GGGAGCAAACAGG
>OTU_437
GACGGAGGATGCAAGTGTTATCCGGAATCACTGGGCGTAAAGCGTCTGTAGGTGGTTCGAAAAGTCCACTGTTAAAAATT
GAGGCTTAACTTCAAAGATGCCGTGGAAACTTTCAAACTAGAGTATGGTAGGGGTAGAGGGAATTTCCAGTGGAGCGGTG
AAATGCGTAGATATTGGAAAGACCACCGATGGCGAAGGCACTCTACTGGGCCATTACTGACACTGAGAGACGAAAGCTAG
GGGAGCAAATGGG
>OTU_438
TACAGAGGTCTCAAGCGTTGTTCGGATTCATTGGGCGTAAAGGGTGCGTAGGTGGCGGGGTAAGTCTGGTGTGAAATCTC
GGAGCTCAACTCCGAAACTGCACTGGATACTGCCTTGCTCGAGTACTGGAGAGGAGATTGGAATTTACGGTGTAGCAGTG
AAATGCGTAGATATCGTAAGGAAGACCAGTGGCGAAGGCGAATCTCTGGACAGTTACTGACACTGAGGCACGAAGGCCAG
GGGAGCAAACGGG
>OTU_439
TACGGAGGGGGTTAGCGTTGTTCGGAATTACTGGGCGTAAAGCGCACGTAGGCGGATTAGTAAGTTAGAGGTGAAATCCC
AGGGCTCAACCCTGGAACTGCCTCATAAACTCCTGGTCTTGAGTTCGAGAGAGGTGAGTGGAATTCCAAGTGTAGAGGTG
AAATTCGTAGATATTTGGAGGAACACCAGTGGCGAAGGCGGCTCACTGGCTCGATACTGACGCTGAGGTGCGAAAGCGTG
GGGAGCAAACAGG
>OTU_440
TACAGAGGGTGCGAGCGTTGTCCGGAATCACTGGGCGTAAAGGGCGCGTAGGTGGCGGGATAAGCGTGCGGTGAAAGCCC
GGGGCTCAACTCCGGGTCTGCCGTGCGGACTGTCTTGCTCGAGCGTAGTAGAGGCAGGTGGAATTCCGGGTGTAGCGGTG
GAATGCGTAGAGATCCGGAAGAACACCGGTGGCGAAGGCGGCCTGCTGGGCTACTGCTGACACTGAGGCGCGACAGCGTG
GGGAGCAAACAGG
>OTU_441
TACAGAGGTGGCGAGCGTTGTTCGGATTTACTGGGCGTAAAGGGCGCGTAGGCGGTTTGGTGTGTCGAGTGTGAAATCTC
CAGGCTCAACCTGGAAAGTGCGCTCGAAACTGCTAGACTCGAGCATGGTAGGGGAGAGCGGAATACACGGTGTAGCGGTG
AAATGCGTTGATATCGTGTAGAACACCGGTGGCGAAGGCGGCTCTCTGGAACATTGCTGACGCTGAGGCGCGAAAGTTGG
GGGAGCAAACAGG
>OTU_442
TACGGAGGGTGCAAGCGTTATCCGGATTCACTGGGTTTAAAGGGTGCGTAGGTGGGCAAATAAGTCAGTGGTGAAATCCC
CGAGCTTAACTCGGAAACTGCCATTGATACTGTTTGTCTTGAATATAGTGGAGGTTGGCGGAATGTGTCATGTAGCGGTG
AAATGCTTAGATATGACACAGAACACCGATTGCGAAGGCAGCTGGCTACGCATATATTGACGCTGAGGCACGAAAGCGTG
GGGATCAAACAGG
>OTU_443
TACGTAGGGTGCGAGCGTTAATCGGAATTACTGGGCGTAAAGCGTGCGCAGGCGGTTTGGTAAGTCTGATGTGAAATCCC
CGGGCTCAACCTGGGAATGGCATTGGAGACTGCCAGGCTGGAGTGTGTCAGAGGGGGGTAGAATTCCACGTGTAGCAGTG
AAATGCGTAGAGATGTGGAGGAACACCGATGGCGAAGGCAGCCCCCTGGGATAACACTGACGCTCATGCACGAAAGCGTG
GGGAGCAAACAGG
>OTU_444
TACGAGGGGAGCTAGCGTTGTTCGGAATTACTGGGCGTAAAGGGCGCGTAGGCGGTTCTATAAGTCAGATGTGAAAGCCC
CGGGCTTAACCTGGGAGGTGCATTTGAAACTGTAGAACTTGAGATCGAGAGAGGAAAGTGGAATTACGAGTGTAGAGGTG
AAATTCGTAGATATTCGTAAGAACACCAGTGGCGAAGGCGACTTTCTGGCTCGATACTGACGCTAAGGCGCGAAAGCGTG
GGGAGCAAACAGG
>OTU_445
TACAGGGGATGCAAGTGTTATCCGGATTCATTGGGCGTAAAGCGTCTGCAGGTTGATACTTAAGTCTTTTGTTAAAACTT
CGGGCTTAACCCGAAATCTGCAAAAGAAACTATTTATCTCGAGTATGGTAGAGGTTAAGGGAATTTCCAGTGGAGCGGTG
AAATGCGTAGAGATTGGAAAGAACACCAACAGCGAAGGCACTTAACTGGGCCATTACTGACACTGAGAGACGAAAGCTAG
GGGAGCAAACGGG
>OTU_446
GACAGAGGATGCAAGCGTTATCCGGAATGATTGGGCGTAAAGCGTCTGTAGGTGGCTTGAAAAGTCTCCTGTCAAAGATC
AGGGCTTAACCCTGGGCCGGCAGGAGAAACTCTTAGGCTAGAGTTCGGTAGGGGCAGAGGGAATTCCCGGTGGAGCGGTG
AAATGCGTAGAGATCGGGAGGAACACCAAAGGCGAAAGCACTCTGCTGGGCCGCGACTGACACTGAGAGACGAAAGCGAG
GGGAGCAAATGGG
>OTU_447
TACGGAGGGTGCGAGCGTTATCCGGAATTACTGGGTTTAAAGGGTGCGTAGGCGGCCCTGTAAGTCAGGAGTGAAAGTTT
GCGGCTCAACCGTAAAATTGCTTTTGATACTGCGGGGCTAGAATTAGGATGAGGTCAGCGGAATGTGGCATGTAGCGGTG
AAATGCATAGATATGCCATAGAACACCAATTGCGAAGGCAGCTGGCTAGACCTGGATTGACGCTGAGGCACGAAAGCGTG
GGGAGCGAACAGG
>OTU_448
TACAGAGGGTGCGAGCGTTAATCGGAATTACTGGGCGTAAAGCGTGCGTAGGCGGATATTTAAGTCGAATGTGAAATCCC
CGGGCTTAACCTGGGAACTGCATCCGATACTGGATATCTAGAGTATGGTAGAGGAAAGTGGAATTCCCGGTGTAGCGGTG
AAATGCGTAGATATCGGGAGGAACATCAATGGCGAAGGCAACTTTCTGGACCAATACTGACGCTGAGGTACGAAAGCGTG
GGGAGCAAACAGG
>OTU_449
TTCCAGCTCCAATAGCGTATACTAAAGTTGTTGCAGTTAAAAAGCTCGTAGTTGGATTTCTGGTAGTGCACCCAGGTCCT
CCCCTCGCGGGGTGCGTACTCGGTGTGTGCTTCCATCATCGAGGAGAACGTATCGGTCATTAAGTTGTTCGGTACGGTGT
CCTCGTCATTTACTGTGAGCAAACTAGAGTGTTCAAAGCAGGCTTATGCCGTTGAATACATTAGCATGGAATAATAAGAT
ATGACCTCGGTCTATTTTGTTGGTTTGTATTCCAAGGTAATGATTAATAGGGACAGTTGGGGGTATTCGTATTCAATTGT
CAGAGGTGAAATTCTTGGATTTATGGAAGACGAACTACTGCGAAAGCATTTACCAAGGATGTTTTCATTAATCAAGAACG
AAAGTTAGGGGATCGAAGATG
>OTU_450
TACATGTGGGGCAAGCGTTGTTCGGAATCACTGGGCATAAAGGGTGCGTAGGCGGCATGATACGTCTTGGGTGAAATCCT
GCGGCCCAACCGCGGGTCTGCCTGAGATACGGTCAAGCTAGAGTGCGTGAGGGGTGACTGGAACGCGTGGTGTAGCGGTG
AAATGCGTAGATATCACGCGGAAGGCCAACGGCGAAGGCAAGTCACTGGTACGCAACTGACGCTGAGTGCACGAAAGCGT
GGGGAGCAAACAGG
>OTU_451
TACGGAGGGTGCGAGCGTTAATCGGAATTACTGGGCGTAAAGGGTGCGTAGGTGGTTGTTTAAGTTAGTTTTGAAATTCC
TGGGCTTAACCTGGGCTGGAGGACTAATACTGAGCGACTTGAGTATAGGAGAGGGTAGTGGAATTTCCGGTGTAGCGGTG
AAATGCGTAGAGATCGGAAGGAACACCAGTGGCGAAGGCGGCTACCTGGCCGGATACTGACACTGAGGCACGAAAGCGTG
GGGAGCAAACAGG
>OTU_452
TACGAAGGGAGCTAACGTTATCCAAAATAATTGGGCATAAAGTGTTTGTAGGCGGTATTTATTGTTATTTGTAAAATACC
TTATTTATTATATGATAGTGCATTTAATACTTAAATACTAGAATAAAACAGAGGATAACAGAATTTCATACGGAAGAGTA
AAATCTAGTGATTTATGAAGGAATGTCAGTTGCGAAAGCGGTTATCTAGGTTTTTTATTGACGCTGAGGAACGAAAGCAT
AGGGAGCAAACAGG
>OTU_453
TACGTAGGGTGCAAGCGTTAATCGGAATTACTGGGCGTAAAGCGTGCGCAGGCGGTTCGGAAAGAAAGATGTGAAATCCC
AGGGCTCAACCTTGGAACTGCATTTTTAACTACCGGACTAGAGTGTGTCAGAGGGAGGTGGAATTCCACGTGTAGCAGTG
AAATGCGTAGATATGTGGAGGAACACCGATGGCGAAGGCAGCCTCCTGGGACAACACTGACGCTCAGGCACGAAAGCGTG
GGGAGCAAACAGG
>OTU_454
TACGGAGGATCCAAGCGTTATCCGGATTTATTGGGTTTAAAGGGTGCGTAGGCGGACCTTTAAGTCAGTGGTGAAAGTTT
GCGGCTCAACCGTAAAATTGCCATTGAAACTGAAGGTCTTGAGTGTAAATAAGGTAGGCGGAATGTGTTGTGTAGCGGTG
AAATGCTTAGATATAACACAGAACACCAATTGCGAAGGCAGCTTACTGGGATACAACTGACGCTGAGGCACGAAAGCGTG
GGGATCAAACAGG
>OTU_455
TACAGAGGTGGCGAGCGTTGTTCGGATTTACTGGGCGTAAAGGGCGCGTAGGCTGCGATGTGTGTCGGGTGTGAAATCCC
AGGGCCCAACCCTGGAAGTGCGCCCGAAACTGCATCGCTCGAGTGCGGGAGGGGAGATCGGAATGCAGGGTGTAGCGGTG
AAATGCGTTGATATCCTGCAGAACACCGGTGGCGAAGGCGGATCTCTGGAACGCAACTGACGCTGAGGCGCGAAAGCCGG
GGGAGCAAACAGG
>OTU_456
TACAGAGGTCCCAAGCGTTGTTCGGATTCACTGGGCGTAAAGGGTGCGTAGGTGGTAGGGTAAGTCGGATGTGAAAGCTC
GGAGCTCAACTCCGAAATGGCATTGGAAACTACCCTGCTAGAGGATCGGAGGGGGGACTGGAATACTTGGTGTAGCAGTG
AAATGCGTAGATATCAAGTGGAACACCAGTGGCGAAGGCGAGTCCCTGGACGATTCCTGACACTGAGGCACGAAAGCTAG
GGGAGCAAACAGG
>OTU_457
TACGTAGGGTGCGAGCGTTAATCGGAATTACTGGGCGTAAAGCGTGCGCAGGCGGTTCGGAAAGAAGGATGTGAAATCCC
AGGGCTTAACCTTGGAACTGCATTCTTAACTACCGGGCTAGAGTATGTCAGAGGGGGGTGGAATTCCGCGTGTAGCAGTG
AAATGCGTAGATATGCGGAGGAACACCGATGGCGAAGGCAATCCCCTGGGCCTGTACTGACGCTCATGCACGAAAGCGTG
GGGAGCAAACAGG
>OTU_458
TACGAAGGGGGCTAGCGTTGCTCGGAATGACTGGGCGTAAAGGGCGCGTAGGCGGTTTGATTAGTTAGGCGTGAAATTCC
TGGGCTCAACCTGGGGACTGCGCTTAATACAGTTAGACTTGAGTTCGGAAGAGGGTCGTGGAATTCCCAGTGTAGAGGTG
AAATTCGTAGATATTGGGAAGAACACCGGTGGCGAAGGCGGCGACCTGGTCCGATACTGACGCTGAGGCGCGAAAGCGTG
GGGAGCAAACAGG
>OTU_459
TACAGAGGTCTCAAGCGTTGTTCGGAATCACTGGGCGTAAAGGGTGCGTAGGCGGCGGGGAAAGTCAGATGTGAAATCCG
GAGGCTCAACCTCCGAATTGCATCCGATACTTCCTCGCTAGAGATTTGTAGAGGAGCTTGGAATTCTCGGTGTAGCAGTG
AAATGCGTAGATCTCGAGAAGAACGCTCGCAGCGAAGGCGAAGCTCTGGGCAAATTCTGACGCTGATGCACGAAGGCTAG
GGGAGCAAACGGG
>OTU_460
TACGTAGGTGACTAGCGTTGTTCGGATTTATTGGGCGTAAAGGGTCCGCAGGGGGCCGATTAAGTCTGATGTGAAATACC
AAGGCTCAACCTTGGAACTGCATTGGAAACTGATTGGCTAGAGCATCGGAGAGGAGATTGGAATTCCTGGTGTAGCGGTG
GAATGCGTAGATATCAGGAGGAACACCAAAGGCGAAGGCAGATCTCTGGACGATTGCTGACCCTCAGGGACGAAAGCATG
GGGATCAAACAGG
>OTU_461
TACGTAGGGTGCGAGCGTTAATCGGAATTACTGGGCGTAAAGCGTGCGCAGGCGGTTCGCCAAGTCAGGTGTGAAATCCC
CGGGCTTAACCTGGGAATTGCGCTTGAAACTAGCGGGCTAGAGTGTGGCAGAGGGGGGTGGAATTCCACGTGTAGCAGTG
AAATGCGTAGAGATGTGGAGGAACACCGATGGCGAAGGCAGCCCCCTGGGTCAACACTGACGCTCAGGCACGAAAGCGTG
GGGAGCAAACAGG
>OTU_462
TACGTAGGTGGCGAGCGTTACTCGGAATTACTAGGCGTAAAGCGAGTGTAGGCGGGAGCTTAAGTCCGCTGTTAAATCTC
ATGGCTCAACCATGAAATGCCGGCGGATACTGGGCTTCTTGAATTCGGTAGAGGAAACTGGAATTCCAGGTGTAGCGGTG
AAATGCGTAGATATCTGGAAGAACGCCAAAGGCGAAGGCAGGTTTCTGGGCCGCAATTGACGCTGAGACTCGAAAGCTAG
GGGAGCAAACAGG
>OTU_463
TACGTAGGTGGCAAGCGTTGTCCGGATTTACTGGGCGTAAAGAGCGCGCAGGCGGTCGTTCAAGTCGCGTGTGAAAGCCC
CCGGCTCAACTGGGGAGGGTCACGCGATACTGATCGACTCGAAGGCAGGAGAGGGTAGTGGAATTCCCGGTGTAGTGGTG
AAATGCGTAGATATCGGGAGGAACACCAGTGGCGAAGGCGACTACCTGGCCTGTTCTTGACGCTGAGGCGCGAAAGCTAG
GGGAGCAAACGGG
>OTU_464
GACGAAGGATCCAAGCGTTGTCCGGATTTACTGGGCGTAAAGCGTGCGCAGGCGGTTATATAAGACAGATGTGAAATCCC
CGAGCTTAACTTGGGAACTGCATTTGTGACTGTATAGCTAGAGTACGGCAGAGGGGGATGGAATTCCGCGTGTAGCAGTG
AAATGCGTAGATATGCGGAGGAACACCGATGGCGAAGGCAATCCCCTGGACCTGTACTGACGCTCATGCACGAAAGCGTG
GGGAGCAAACAGG
>OTU_465
TACGAAGGGTGCGAGCGTTGTTCGGAATTACTGGGCGTAAAGGGTTCGTAGGCGGGAATGCAAGTCAAGTGTGAAATCCC
CAGGCTTAACCTGGGACGTGCATTTGAAACTGTGTTCCTTGAGTTTCGGAGAGGGTGGTGGAATTGCTGGTGTAGGAGTG
ACATCCGTAGAGATCAGCAGGAACACCGGAGGCGAAGGCGACCACCTGGCCGGATACTGACGCTGAGGAACGAAAGCGTG
GGGAGCAAACAGG
>OTU_466
TACAGAGGGTGCAAGCGTTAATCGGAATTATTGGGCGTAAAGCGCACGTAGGTGGGCTAGTAAGTTGGATGTGAAAGCCC
TGGGCTTAACCTGGGAATGGCATTCAAGACTGTTAGTCTAGAGTATGGGAGAGGGAAGTGGAATTTCTGGTGTAGCGGTG
AAATGCGTAGATATCAGAAGGAACATCAGTGGCGAAGGCGACTTCCTGGCCTAATACTGACACTAAGGTGCGAAAGCGTG
GGGAGCAAACAGG
>OTU_467
GACGGAGGATGCAAGCGTTATCCGGAATTATTGGGCGTAAAGCGTCCGCAGGTGGTTATACAAGTCTGTTGTCAAAGCGC
GAGGCTCAACCTTGTATAGGCGATGGAAACTGTAAGACTAGAGTGCGGTAGGGGTAGAGGGAATTCCCGGTGTAGCGGTG
AAATGCGTAGATATCGGGAAGAACACCAGTGGCGAAGGCGCTCTACTGGGCCTGCACTGACACTGAGGGACGAAAGCTAG
GGGAGCGAAAGGG
>OTU_468
TACAGAGGGTGCAAGCGTTGTTCGGAATTATTGGGCGTAAAGCGCGTGTAGGCGGCTTAGCAAGTCAGATGTGAAAGCCC
TCGGCTCAACCGAGGAAGTGCGTCTGAAACTGCTGAGCTTGAGTGTCGGAGAGGGTAGCGGAATTCCGCAAGTAGAGGTG
AAATTCGTAGATATGCGGAGGAACACCGGTGGCGAAGGCGGCTGCCTGGACGACTACTGACGCTGAGACGCGAAAGCGTG
GGGAGCAAACAGG
>OTU_469
TACGTAGGGTGCAAGCGTTAATCGGAATTACTGGGCGTAAAGCGTGCGTAGGTGGTTGCATAAGTTAGGTGTGAAATTCC
TGGGCTTAACCTGGGAACTGCGCCTAATACTGTACAGCTAGAGTATTGTAGAGGAAAGTGGAATTTCCGGTGTAGCGGTG
AAATGCGTAGATATCGGAAGGAACATCAGTGGCGAAGGCGACTTTCTGGACAAATACTGACACTGAGGCACGAAAGCATG
GGGAGCAAACAGG
>OTU_470
TACGGAGGGTGCAAGCATTAATCGGATTTATTGGGCGTAAAGGGCGCGTAGGCGGACGGATAAGTCAGATGTGAAATCCC
GGGGCTCAACCTCGGAACAGCATTTGAAACTATCCATCTAGAGGGTAGGCGGAGAAAACGGAATTCCACAAGTAGCGGTG
AAATGCGTAGATATGTGGAAGAACACCGGTGGCGAAGGCGGTTTTCTAGCTTATTCCTGACGCTGAGGCGCGAAAGCAAG
GGGATCAAACAGG
>OTU_471
TACGTAGGTGGCAAGCGTTGTCCGGATTTATTGGGTTTAAAGGGTGCGTAGGCGGTCAAATAAGTCAGTTGTGAAATACG
GCAGCTTAACTGTCGAGGTGCAATTGATACTGTTTGACTTGAGTACTGATGAGGTAGGCGGAATGGACGGTGTAGCGGTG
AAATGCTTAGAGATCGTCCAGAACACCGATAGCGAAGGCAGCTTACTAAGGAGTAACTGACGCTGAGGCACGAAAGTGTG
GGGATCAAACAGG
>OTU_472
TACGAAGGGTGCTAGCGTTGTTCGGAATTATTGGGCGTAAAGCGTATGTAGGCGGTTTGGTAAGTCAGTTGTGAAAGCCC
TAGGCTTAACCTAGGAATTGCAACCGAAACTGCCTTGCTTGAATTTGGTGGGGGATAGTGGAATTCTTAGTGTAGGGGTG
AAATCCGTAGATATTAAGAGGAACACCGGCGGCGAAAGCGACTATCTACACCAACATTGACGCTGAGATACGAAAGCGTG
GGGAGCAAACAGG
>OTU_473
TACGAAGGGGGCTAGCGTTGCTCGGAATTACTGGGCGTAAAGGGCGCGTAGGCGGACAGTTTAGTCAGAGGTGAAATCCC
AGGGCTCAACCTTGGAATTGCCTTTGATACTGACTGTCTTGAGTTCGGGAGAGGTGAGTGGAATGCCGAGTGTAGAGGTG
AAATTCGTAGATATTCGGCGGAACACCGGTGGCGAAGGCGACTCACTGGCCCGATACTGACGCTGAGGCGCGAAAGCGTG
GGGAGCAAACAGG
>OTU_474
GACGTAGGTGGCGAGCGTTGTTCGGAATCACTGGGCATAAAGCGCACGTAGGCGGCTGGGTCAGTCGGATGTGAAATACC
TCGGCTCAACCGAGGAACTGCGTCCGATACTGCCTGGCTTGAGGTCCGGAGGGGAGAGTGGAATTCCCGGTGGAGCGGTG
AAATGCGTAGAGATCGGGAAGAACGCCGGCGGCGAAAGCGACTCTCTGGTCGGAATCTGACGCTGAGGTGCGAAAGCTAG
GGGAGCAAACGGG
>OTU_475
TACGTAGGGTGCGAGCGTTAATCGGAATTACTGGGCGTAAAGCGTGCGCAGGCGGTTATATAAGACAGATGTGAAATCCC
CGGGCTTAACCTGGGAACTGCATTTGTGACTGCGAGACTAGAGTGTAGCAGAGGGGGGTAGAATTCCACGTGTAGCAGTG
AAATGCGTAGATATGTGGAGGAATACCAATGGCGAAGGCAGCCCCCTGGGATAACACTGACGCTCATGCACGAAAGCGTG
GGGAGCAAACAGG
>OTU_476
TACATAGGGTGCAAGCGTTGTCCGGAATTATTGGGCGTAAAGAGCTCGTAGGCGGTTGGTCGCGTCTGCTGTGAAAACCC
GAGGCTCAACCTCGGACCTGCAGTGGGTACGGGCCAACTAGAGTGCGGTAGGGGAGATCGGAATTCCTGGTGTAGCGGTG
GAATGCGCAGATATCAGGAGGAACACCAATGGCGAAGGCAGGTCTCTGGGCCAATACTGACACTGAGGAGCGAAAGCGCG
GGGAGCGAACAGG
>OTU_477
TACAGAGACTGCAAGCGTTATTCGGATTCACTGGGCGTAAAGGGTGCGCAGGTGGCCGTGTGTGTGAGGTGTGAAAGCCT
GGGGCTCAACCTCGGAATTGCACCTCAAACTACATGGCTAGAGCATTGGAGAGGGTAGCAGAATTCATGGTGTAGCAGTG
AAATGCGTAGATATCATGAGGAATACCAGAGGCGAAGGCGGCTACCTGGACAATTGCTGACGCTCAGGCACGAAAGCGTG
GGGAGCAAAAGGG
>OTU_478
TACGTAGGGTGCAAGCGTTAATCGGAATTACTGGGCGTAAAGAGCTCGTAGGTGGTTCGTCACGTCGGATGTGAAAATCT
GGGGCTCAACCCCAGACCTGCATTCGATACGGGCGATCTAGAGTGTGGTAGGGGAGACTGGAATTCCTGGTGTAGCGGTG
GAATGCGCAGATATCAGGAGGAACACCAATGGCGAAGGCAGGTCTCTGGGCCATTACTGACACTGAGGAGCGAAAGCGTG
GGGAGCGAACAGG
>OTU_479
TACAGAGGTGGCAAGCGTTGTTCGGATTTACTGGGCGTAAAGGGTGCGTAGGTGGTATGGTATGTCGGGCGTGAAAGCTC
ACCGCTCAACGGTGAAATGTCGTCCGAAACTACCAAACTAGAGTGCAGGAGAGGAGAGCGGAATACTTGGTGTAGCGGTG
GAATGCGTTGAGATCAAGTAGAACACCGGTGGCGTAGGCGGCTCTCTGGAATGTAACTGACACTGAGGCACGAAAGTTGG
GGGAGCAAACAGG
>OTU_480
TACAGAGGTGGCAAGCGTTGTTCGGAATTACTGGGCGTAAAGGGCGCGTAGGCGGCCTTATAAGTCTCGTGTGAAAGCCC
TCGGCTTAACTGAGGATCTGCACGGGATACTGCAAGGCTCGAGTTCGGGAGAGGAAAGCGGAATTCCGGGTGTAGCGGTG
AAATGCGTAGATATCCGGAGGAACACCAGTGGCGAAGGCGGCTTTCTGGACCGACACTGACGCTGAGGCGCGAAAGCTAG
GGGAGCAAACGGG
>OTU_481
TACGTAGGGTGCAAGCGTTAATCGGAATTACTGGGCGTAAAGCGTGCGCAGGCGGCTTTGCAAGACAGATGTGAAATCCC
CGGGCTTAACCTGGGAACTGCGTTTGAAACTGGGAGACTTGAGTGTGGCAGAGGGGGGTGGAATTCCACGTGTAGCAGTG
AAATGCGTAGATATGTGGAGGAACACCGATGGCGAAGGCAGCCCCCTGGGTTAACACTGACGCTCATGCACGAAAGCGTG
GGGAGCAAACAGG
>OTU_482
TACGGAGGATGCAAGCGTTATCCGGATTTATTAGGTTTAAAGGGTGTGTAGGCGGAATGATAAGTCAGCGGTGAAATGCC
ACAGCTTAACTGTGGAACTGCCATTGATACTGTCCTTCTTGAATGTAGTTGAAGTAGGCGGAATGTGTAATGTAGCGGTG
AAATGCTTAGATATTACACAGAACACCAATTGCGTAGGCAGCTTACTAAACTAAAATTGACGCTGAGGCACGAAAGCGTG
GGGAGCAAACAGG
>OTU_483
GACGAAGGGGGCTAGCGTTGTTCGGAATTACTGGGCGTAAAGCGTGTGTAGGTGGTTGTCATAGTCAGGCGTGAAAGCCT
TGAGCTCAACTCAAGAAATGCGCTTGATACTGGGCAGCTAGAGGACCGGAGAGGATAGTGGAATTCCCAGTGTAGTGGTG
AAATACGTAGAGATTGGGAAGAACACCAGTGGCGAAGGCGGCTATCTGGACGGTTTCTGACACTAAGACACGAAAGCGTG
GGGAGCAAACAGG
>OTU_484
TACGGAGGATCCAAGCGTTATCCGGATTTATTGGGTTTAAAGGGTGCGTAGGCGGATTAGTAAGTCAGTGGTGAAAGCCT
GCAGCTTAACTGTAGAACTGCCATTGATACTGCTAGTCTTGAATATAGTTGAGGTAGGCGGAATATGACATGTAGCGGTG
AAATGCTTAGATATGTCATAGAACACCGATTGCGAAGGCAGCTTGCTAAACTATTATTGACGCTGAGGCACGAAAGCGTG
GGGATCAAACAGG
>OTU_485
TACAGAGGTCTCAAGCGTTGTTCGGATTCATTGGGCGTAAAGGGTGCGTAGGCGGCTAGGTAAGTCAGATGTGAAATTCC
GGGGCTCAACCTGGGAACTGCATTTGAGACTGTATAGCTAGAGTACGGCAGAGGGGGATGGAATTCCGCGTGTAGCAGTG
AAATGCGTAGATATGCGGAGGAACACCGATGGCGAAGGCAATCCCCTGGACCTGTACTGACGCTCATGCACGAAAGCGTG
GGGAGCAAACAGG
>OTU_486
TACGGAGGGTGCAAGCGTTGTCCGGATTTATTGGGTTTAAAGGGTGCGTAGGCGGGCAGGTAAGTCAGTGGTGAAATCCT
AGAGCTCAACTCTAGAACTGCCATTGATACTATTTATCTTGAATATTGTGGAGGTAAGCGGAATATGTCATGTAGCGGTG
AAATGCTTAGATATGACATAGAACACCTATTGCGAAGGCAGCTTACTACGCATATATTGACGCTGAGGCACGAAAGCGTG
GGGATCAAACAGG
>OTU_487
TACAGAGGTCTCAACCGTTGTTCGGATTTATTGGGCGTAAAGGGTGCGTAGGCGGTTGCGTAAGTCAGGTGTGAAATCTC
GGGGCTCAACCTCGAAACTGCACTTGATACTGCGCGACTAGAGTACTGGAGAGGAGACTGGAATTTACGGTGTAGCAGTG
AAATGCGTAGATATCGTAAGGAAGACCAGTGGCGAAGGCGAGTCTCTGGACAGTTACTGACGCTGAGGCACGAAGGCTAG
GGGAGCAAACGGG
>OTU_488
TACAGGGGATGCAAGTGTTATCCGGAATTATTGGGCGTAAAGCGTCTGCAGGTGGAATGATAAGTCTTTTGTTAAATCTT
TGAGCTTAACTCAAAATATGCAAAGGAAACTATCTTTCTTGAGTATGATAGAGGTAAAGGGAATTTCCAGTGGAGCGGTG
AAATGCGTAGATATTGGAAAGAACACCAAGAGCGAAGGCACTTTACTGGGTCATTACTGACACTCAGAGACGAAAGCTAG
GGGAGCAAACGGG
>OTU_489
TACGTAGGCAGCAAGCGTTGTTCGGAATTACTGGGCGTAAAGAGTGTGTAGGCGGTGTCGTAAGTTTGGTGTGAAATCTC
CCGGCTTAACTGGGAGGGTGCGCCGAAGACTGCGATGCTCGAGTATGGGAGAGGAAAGCGGAATTCCTGGTGTAGCGGTG
AAATGCGTAGATATCAGGAGGAACACCTGCGGTGTAGACGGCTTTCTGGACCATTACTGACGCTGAGACACGAAAGCGTG
GGTAGCAAACAGG
>OTU_490
TACATAGGGTGCAAGCGTTGTCCGGAATTATTGGGCGTAAAGAGCTCGTAGGTCGTTTGTTACGTCGGATGTGAAAACCT
GAGGCTCAACCTCAGGCCTGCATTCGATACGGGCAAACTAGAGTTTGGTAGGGGAGACTGGAATTCCTGGTGTAGCGGTG
GAATGCGCAGATATCAGGAGGAACACCGGTGGCGAAGGCGGGTCTCTGGGCAGTAACTGACGCTGAGGAGCGAAAGCGTG
GGGAGCAAACAGG
>OTU_491
GACGGGGGATGCAAGTGTTATCCGGAATCACTGGGCGTAAAGCGTCTGTAGGTGGTTTCTTAAGTCCACTGTTAAACCTT
GAGGCTCAACCTCAAATCTGCAGTGGAAACTAGGAGACTTGAGTATAGTAGGGGTAGAGGGAATTTCCAGTGGAGCGGTG
AAATGCGTAGATATTGGAAAGAACACCGATGGCGAAGGCACTCTACTGGGCTATTACTGACACTCAGAGACGAAAGCTAG
GGGAGCAAATGGG
>OTU_492
TACGAAGGGGGCTAGCGTTGTTCGGAATTACTGGGCGTAAAGGGCGCGTAGGCGGCTTGACTAGTCGGGCGTGAAAGGCC
TGGGCTTAACCCGGGAACTGCGTTCGATACTGTCGAGCTAGAGTGTGGGAGAGGATGGCGGAATTCCCAGTGTAGAGGTG
AAATTCGTAGATATTGGGAAGAACACCAGTGGCGAAGGCGGCCATCTGGACCACAACTGACGCTGAGGCGCGAAAGCGTG
GGGAGCAAACAGG
>OTU_493
TACGTAGGGTGCAAGCGTTAATCGGAATTACTGGGCGTAAAGCGTGCGCAGGCGGTTATATAAGTCAGATGTGAAATCCC
CGGGCTCAACCTGGGAACTGCATTTGTGACTGTATAGCTAGAGTGCGGCAGAGGGGGATGGAATTCCGCGTGTAGCAGTG
AAATGCGTAGATATCAGGAGGAACACCGATGGCGAAGGCAGGTCTCTGGGCCAATACTGACACTGAGGAGCGAAAGCGTG
GGGAGCGAACAGG
>OTU_494
TACAGAGGGTGCAAGCGTTAATCGGAATTACTGGGCGTAAAGCGCACGTAGGTGGGTGCTTAAGTCGAATGTGAAACCCC
CGAGCTTAACTTGGGGACTGCATGCGATACTGAGCACCTAGAGTATGGTAGAGGGAAGTGGAATTTCCGGAGTAGCGGTG
AAATGCGTAGATATCGGAAGGAACACCAGTGGCGAAGGCGGCTTCCTGGGCTAATACTGACACTGAGGTGCGAAAGCGTG
GGGAGCAAACAGG
>OTU_495
TACGTAGGGTGCAAGCGTTAATCGGAATTACTGGGCGTAAAGCGTGCGCAGGCGGTTATATAAGACAGTTGTGAAATCCC
CGGGCTCAACCTGGGAATTGCATCTGTGACTGTATAGCTAGAGTACGGTAGAGGGGGGTAGAATTCCACGTGTAGCAGTG
AAATGCGTAGAGATGTGGAGGAATACCAATGGCGAAGGCAGCCCCCTGGGATAACACTGACGCTCATGCACGAAAGCGTG
GGGAGCAAACAGG
>OTU_496
TACGAAGGGTGCAAGCGTTATCCGGATTCATTGGGTTTAAAGGGTGCGTAGGTGGGGTGATAAGTCAGTGGTGAAATCTT
GCGGCTTAACCGTAAAATTGCCATTGATACTGTCATTCTTGAGTACGCTTGACGTGGGCGGAATGTGCCGTGTAGCGGTG
AAATGCTTAGATATGGCACAGAACACCGATAGTGAAGACAGCTCACGAAGGCGAAACTGACACTGAGGCACGAAAGCGTG
GGGATCGAACAGG
>OTU_497
TACGGAGGGGGCAAACGTTGTTCGGATTTATTGGGTGTAAAGGGTGTGTAGGCGGGCTTGTAAGTCGGATGTGAAATACT
ATAGCTTAACTATAGAACTGCATTCGAAACTGCTTGTCTTGAGTTTGGGAGAGGAGAGTGGAATTCTCGGTGTAAGGGTG
AAATCTGTAGATATCGAGAGGAACACCAGTGGCGAAAGCGACTCTCTGGACCAAAACTGACGCTGAAACACGAAAGCTAG
GGGAGCAAACAGG
>OTU_498
TACAGAGGTCCCAAGCGTTGTTCGGATTCACTGGGCGTAAAGGGTGCGTAGGTGGTTGGGTAAGTCTGATGTGAAATCTC
GAAGCTTAACTTCGAAACTGCATTGGATACTATCTGGCTAGAGGTTCGGAGGGGGGACTGGAATTCTCGGTGTAGCAGTG
AAATGCGTAGATATCGAGAGGAACACCAGTGGCGAAGGCGAGTCCCTGGACGACACCTGACACTGAGGCACGAAAGCTAG
GGGAGCAAACAGG
>OTU_499
TACGTAGGCAGCAAGCGTTGTTCGGAGTTACTGGGCGTAAAGGGTGTGTAGGCGGTCTTCTAAGTCTGGTGTGAAATCTC
CCGGCTCAACTGGGAGGGTGCGCCGGAAACTGGGAGGCTAGAGTGCGGGATGGGAGAGTGGAATTCCTGGTGTAGCGGTG
AAATGCGTAGATATCAGGAGGAACACCTGTGGTGTAGACGGCTCTCTGGACCGCAACTGACGCTGAGACACGAAAGCGTG
GGTAGCAAACAGG
>OTU_500
TACATACTGTGCGAACGTTATTCGGATTCACTGGGCTTAAAGGGTGCGTAGGTGGCATGTTAAGTAGGGTGTGAAAGCCC
CCAGCTCAACTGGGGAACTGCACTCTATACTGGCGTGCTAGAGTGAGATAGGGGTGTGTGGAACTGCCAGTGGAGCGGTG
AAATGTGTTGATATTGGCAGGAACGCCGGTGGCGAAAGCGACACACTGGGTCTCAACTGACACTGAGGCACGAAAGCCAG
GGGAGCGAACGGG
>OTU_501
TACGAAGGGGGCTAGCGTTGCTCGGAATTACTGGGCGTAAAGGGCGCGTAGGCGGATGTTTAAGTCAGCGGTGAAAGCCC
AGGGCTCAACCTTGGAACTGCCATTGATACTGGACATCTTGAGTACGGGAGAGGTGAGTGGAACACCGAGTGTAGAGGTG
AAATTCGTAGATATTCGGTAGAACACCAGTGGCGAAGGCGACTCACTGGCCCGTTACTGACGCTGAGGCGCGAAAGCGTG
GGGAGCAAACAGG
>OTU_502
TACGTAGGGTGCGAGCGTTAATCGGAATTACTGGGCGTAAAGCGTGCGCAGGTGGTTTCGTAAGTCAGATGTGAAATCCC
CGGGCTTAACCTGGGAATGGCATTTGAGACTGCGAAGCTAGAGTACGGCAGAGGGAGGTGGAATTCCACGTGTAGCAGTG
AAATGCGTAGATATGCGGAGGAACACCGATGGCGAAGGCAATCCCCTGGGCCTGCACTGACGCTCATGCACGAAAGCGTG
GGGAGCAAACAGG
>OTU_503
TACAGAGGCCCCAAGCGTTGTTCGGATTTACTGGGCGTAAAGGGTGTGTAGGGGGTTAGGTTAGTCTGACGTGAAATACC
GTTGCTCAACAACGGAACTGCGTCGAATACTGCTCGGCTGGAGGTTCGGAGATGAGGGCGGAATTCTCGGTGTAGCGGTG
AAATGCGTAGATATCGAGAGGAACGCCGATGGCGAAAGCAGCCCTCAAGACGAAATCTGACCCTGAAACACGAAGGCCAG
GGGAGCAAACAGG
>OTU_504
TACGGAGGATGCAAGCGTTATCCGGAATGATTGGGCGTAAAGCGTCTGTAGGTGGTTTCATAAGTCTACTGTTAAAGATC
AGGGCTTAACCCTGGGTAGGCAGTGGAAACTATGAGGCTTGAGTACGGTAGGGGCAGAGGGAATTCCCGGTGTAGCGGTG
AAATGCGTAGATATCGGGAAGAACACCAACGGCGAAAGCACTCTGCTGGGCCGAAACTGACACTGAGAGACGAAAGCTAG
GGGAGCAAATGGG
>OTU_505
TACATGTGGGGCAAGCGTTGTTCGGAATTACTGGGCATAAAGGGTGCGTAGGTGGCATGTTAAGTCACGGGTGAAAGTCT
GAGGCCCAACCTTAGAATCGCCTGTGATACTGGCGTGCTTGAGTGCGTAAGGGGTTACCGGAACGAGCAGTGTAGCGGTG
AAATGCGTAGATATTGCTCGGAAGGCCAGAGGCGAAGGCGGGTAACTGGTGCGCAACTGACACTGAGGCACGAAAGCGTG
GGGAGCAAACAGG
>OTU_506
TACAGAGGGTGCAAGCGTTGTTCGGAATTATTGGGCGTAAAGGGCGCGTAGGCGGTGCGGTAAGTCTGTGGTGAAATCTC
TGGGCTCAACTCAGAGTCTGCCATAGAAACTGCCGTGCTGGAGTGTGGGAGAGGTGAGTGGAATTCCCGGTGTAGCGGTG
AAATGCGTAGATATCGGGAGGAACACCTGTGGCGAAAGCGGCTCACTGGACCACAACTGACGCTGAGGCGCGAAAGCTAG
GGGAGCAAACAGG
>OTU_507
TACGTAGGGTGCGAGCGTTAATCGGAATTACTGGGCGTAAAGCGTGCGCAGGCGGTTTGACAAGTCAGATGTGAAAGCCC
CGGGCTCAACCTGGGAACTGCGTTTGAAACTGTCAGGCTAGAGTGTGTCAGAGGGGGGTAGAATTCCACGTGTAGCAGTG
AAATGCGTAGATATGTGGAGGAATACCAATGGCGAAGGCAGCCCCCTGGGATAACACTGACGCTCATGCACGAAAGCGTG
GGGAGCAAACAGG
>OTU_508
TACGAAGGGGGCTAGCGTTGTTCGGATTCACTGGGTTTAAAGGGTGCGTAGGCGGGCAGGTAAGTCAGTGGTGAAATCCT
GGAGCTCAACTCCAGAACTGCCATTGATACTATCTGTCTTGAATATTGTGGAGGTAAGCGGAATATGTCATGTAGCGGTG
AAATGCTTAGATATGACATAGAACACCCATTGCGAAGGCAGCTTACTACGCATATATTGACGCTGAGGCACGAAAGCGTG
GGGAGCAAACAGG
>OTU_509
TACAGGGGATGCAAGTGTTATCCGGAATCATTGGGCGTAAAGCGTCTGCAGGTTGATATTTAAGTCTTTTGTTAAATCTC
CGGGCTTAACCTGAATTCTGCAAAAGAAACTATTTATCTTGAGTATGGTAGAGGTAAAGGGAATTTCCAGTGGAGCGGTG
AAATGCGTAGAGATTGGAAAGAACACCAACAGCGAAGGCACTTTACTGGGCCATTACTGACACTGAGAGACGAAAGCTAG
GGGAGCAAACAGG
>OTU_510
TTCCAGCTCCAATAGCGTATACTAAAGTTGTTGCAGTTAAAAAGCTCGTAGTTGGATTTCTGGTTGCAAAAATCGGTCCG
TTCCTCACGGAATGTGTACTAGATATTTGCGTCCATCCTCGAAGAGAGCGTCCTTGGCATTCAGTTGTCGAGTACGGGAT
CTTCGTCATTTACTGTGAGCAAAATAGAGTGTTCAAAGCAGGCTTAGGCCGTTGAATATTTTAGCATGGAATAATAAGAT
AGGACCTTGGTCTATTTTGTTGGTTTGCACTCCAAGGTAATGATTAATAGGGATAGTTGGGGGTATTCGTATTCAATTGT
CAGAGGTGAAATTCTTGGATTTATGGAAGACGAACTACTGCGAAAGCATTTACCAAGGATGTTTTCATTAATCAAGAACG
AAAGTAAGGGGATCGAAGATG
>OTU_511
TACGAAGGGGGCGAGCGTTATTCGGAATGATTGGGCGTAAAGTGTTCGTAGGCTGTAATTGTGGTTATTAGTAAAATACT
AAGTTTATTGCTTAGAAATGCTTATAAAACTCTTTTACTTGAGTGTGGTAGAGGATAACAGAATTTCATGCATAGGAGTA
AAATCCGATAATTCATGAAGGAATGTCAGTGGCGAAGGCGGTTATCTGGATCATTTACTGACGCTGAGGAACGAAAGCGT
GGGGAGCAAACAGG
>OTU_512
TACGAAGGGTGCTAGCGTTACTCGGAATTACTGGGCGTAAAGAATGCGTAGGCGGACTTGCAAGTTGGAAGTGAAATCCC
TGGGCTCAACCTAGGAACTGCTTTCAAAACTGCTTGTCTTGAATGTTGGAATGATTAGGGGAATTCCTGGTGTAGGGGTA
ATATCCGTAGATATCAGGAGGAAGACCGGAAGCGAAAGCGCTTAATTAGCCAAATATTGACGCTGATGCATGAAAGCGTG
GGGAGCAAACAGG
>OTU_513
TACAGAGGTCTCAAGCGTTGTTCGGATTCATTGGGCGTAAAGGGTGCGTAGGCGGCAAGGTTAGTCGGATGTGAAATCCC
AGGGCTCAACCCTGGAACTGCATTCGATACTGCCTTGCTAGAGTACTGGAGAGGAGACTGGAATTTACGGTGTAGCAGTG
AAATGCGTAGATATCGTAAGGAAGACCAGTGGCGAAGGCGAGTCTCTGGACAGTTACTGACGCTGAGGCACGAAGGCCAG
GGGAGCAAACGGG
>OTU_514
TACAGAGGTCTCAAGCGTTGTTCGGATTCATTGGGCGTAAAGGGTGCGTAGGTGGCGCCATAAGTCAGGTGTGAAATCTC
GGGGCTCAACCTCGAAACTGCACTTGATACTGTGGTGCTCGAGTACTGGAGAGGAGATTGGAATTTACGGTGTAGCAGTG
AAATGCGTAGATATCGTAAGGAAGACCAGTGGCGAAGGCGAATCTCTGGACAGTTACTGACACTGAGGCACGAAGGCCAG
GGGAGCAAACGGG
>OTU_515
TACGTAGGGTGCAAGCGTTAATCGGAATTACTGGGCGTAAAGCGTACGCAGGCGGCTAGGTAAGACAGGTGTGAAATCCC
CGGGCCTAACCTGGGAACTGCATTTGTGACTGCCTGGCTAGAGTCTGTCAGAGGGGGGTGGAATTCCACGTGTAGCAGTG
AAATGCGTAGAGATGTGGAGGAACACCGATGGCGAAGGCAGCCCCCTGGGATGAGACTGACGCTCATGTACGAAAGCGTG
GGGAGCAAACAGG
>OTU_516
GACAGAGGTTGCAAACGTTGTTCGGAATTACTGGGCATAAAGCGCACGTAGGTGGTCCGCTAAGTCGGATGTGAAATTCC
CCGGCTCAACCGGGGAACGGCAATCGATACTGGCGGACTTGAGGTCCGGAGGGGTGAGTGGAACTCCTGGTGGAGCGGTG
AAATGCGTAGATATCAGGAGGAACACCGGTGGCGAAAGCGGCTCACTGGCCGGAATCTGACACTGAGGTGCGAAAGCTAG
GGTAGCAAACGGG
>OTU_517
TACAGAGGATGCAAGCGTTATCCGGAATCACTGGGCATAAAGCGTCTGTAGGTTGCACATCAAGTCTGCTGTTAAAGACT
AGGGCCTAACCCTGGGAAAGCAGTGGAAACTAGTGCGCTTGAGTGTGGTAGAGGTAGAGGGAATTCCTGGTGTAGCGGTG
AAATGCGTAGATATTAGGAAGAACACCAATGGCGAAAGCACTCTACTGGGCCATAACTGACACTGAGAGACGACAGCTAG
GGGAGCAAATGGG
>OTU_518
TACGAAGGGGGCTAGCGTTGTTCGGAATTACTGGGCGTAAAGCGCACGCAGGCGGTCCGTTAAATAAGGAGTGAAAGCCC
TGGGCTCAACCCGGGAAATGCTCTTTAGACTGGCGGACTAGAATCCGGAAGAGGGCAGTGGAATTCCAAGTGTAGAGGTG
AAATTCGTAGATATTTGGAAGAACACCAGTGGCGAAGGCGACTGCCTGGTCCGGCATTGACGCTCATGTGCGAAAGCGTG
GGGAGCAAACAGG
>OTU_519
TACAGAGGTGGCAAGTGTTGTTCGGATTTACTGGGCGTAAAGGGTCCGCAGGCGGCTTTGTGTGTCAGATGTGAAAGCCC
ACGGCTTAACCGTGGAATGGCATTTGAAACTACAGAGCTAGAGTACAGGAGAGGAGAGGGGAATTCATGGTGTAGCGGTG
AAATGCGTAGATATCATGAAGAACACCGGTGGCGAAAGCGCCTCTCTGGACTGATACTGACGCTCATGGACGAAAGCCAG
GGGAGCAAAGAGG
>OTU_520
GACAGAGGTGGCAAGCGTTGTTCGGATTTATTGGGTGTAAAGGGCAGGTAGGTGGTCGTTCAAGTCCGGTGTGAAATCCC
AGGGCTCAACCCTGGAACTGCATTGGAAACTGTATGACTTGAGTACCGGAGAGGTGAAGGGAATTCTCGGTGTAAGGGTG
AAATCTGTAGATATCGAGAGGAACACCAGTGGCGAAGGCGCTTCACTGGCCGGTTACTGACACTGAGCTGCGAAAGCAAG
GGGAGCAAACAGG
>OTU_521
TACGTAGGCAGCGAGCGTTGTTCGGAATTACTGGGCGTAAAGGGTGTGTAGGTGGTGGCGTAAGTTCTGTGTGAAATCTC
CCGGCTTAACCGGGAGGGTGCGCAGAAGACTGCGTCGCTAGAGTATGGGAGAGGTAAGCGGAATTTCTGGTGTAGCGGTG
AAATGCGTAGATATCAGAAGGAACACCTGTGGTGTAGACGGCTTACTGGACCATTACTGACACTGAGACACGAAAGCGTG
GGTAGCAAACAGG
>OTU_522
GACAGAGGGTGCAAACGTTGTTCGGAATTACTGGGCGTAAAGCGAGTGTAGGCGGTTCGATAAGTCGGATGTGAAAGCCC
CGGGCTCAACTCGGGAAGTGCATTCGATACTGTCGAGCTAGAGTATCGGAGAGGTTGGTGGAATTCTCGGTGTAGAGGTG
AAATTCGTAGATATCGAGAGGAACACCGGTGGCGAAGGCGGCCAACTGGACGAATACTGACGCTGAGACTCGAAAGCGTG
GGGAGCAAACAGG
>OTU_523
TACGTAGGGTGCAAGCGTTGTCCGGAATTACTGGGTGTAAAGGGTCCGCAGGCGGGCAAGCAAGTCGGTGGTGAAAGTTC
ACGGCTCAACCGTGAAATTGCCTTCGATACTGCTTGTCTTGAGTTCGAGAGAGGATAATGGAATTCATGGTGTAGCGGTG
AAATGTGTAGAGATCATGAAGAACACCGGTAGCGAAGGCGGTTATCTGGCTCGATACTGACGCTCAGGGACGAAAGCGTG
GGTAGCAAACAGG
>OTU_524
TACGAAGGGAGCTAGCGTTGTTCGGAATCACTGGGCGTAAAGCGCACGTAGGCGGACTTGTTAGTCAGGGGTGAAATCCC
GGGGCTCAACCTCGGAACTGCCTTTGATACTGCAGGTCTCGAGTCCGATAGAGGTGGGTGGAATTCCTAGTGTAGAGGTG
AAATTCGTAGATATTAGGAAGAACACCGGTGGCGAAGGCGGCCCACTGGATCGGTACTGACGCTGAGGTGCGAAAGCGTG
GGGAGCAAACAGG
>OTU_525
TACGAAGGTGGCTAGCGTTGTTCGGATTTATTGGGCGTAAAGGGTCCGCAGGCGGTTTGATAAGTCAGGTGTGAAATCCA
ACAGCTTAACTGTTGACACGCATTTGATACTGTTAGACTAGAGTATGAGAGGGGTAAGAGGAATTTCCAGTGTAGGGGTG
AAATCCGTAGATATTGGAAAGAACACCGGCCGCGAAGGCGTTTTACTGGCTCATTACTGACGCTCAGGGACGAAAGCTAG
GGGAGCAAACGGG
>OTU_526
TACAGGGGATGCAAGTGTTATCCGGATTCATTGGGCGTAAAGCGTCTGCAGGTTGATATTTAAGTCTTTTGTTAAATCTT
CGAGCTTAACTCGAAATCTGCAAAAGAAACTATCTATCTTGAGTATGGTAGAGGTAAAGGGAATTTCCAGTGGAGCGGTG
AAATGCGTAGAGATTGGAAAGAACACCAACAGCGAAGGCACTTTACTGGGCCAGTACTGACACTCAGAGACGAAAGCTAA
GGGAGCAAACAGG
>OTU_527
TACCAGCACCTCGAGTGGTCAGGACGTTTATTGGGCCTAAAGCATCCGTAGCCGGCTCTGCAAGTCTTCGGTTAAATCCA
CCTGCTCAACAGATGGGCTGCTGGAGATACTACAGAGCTAGGGAGTGGGAGAGGCAGACGGTATTCAGTGGGTAGGGGTA
AAATCCTCTGATCCATTGAGGACCACCAGTGGCGAAGGCGGTCTGCCAGAACACGTTCGACGGTGAGGGATGAAAGCTGG
GGGAGCAAACCGG
>OTU_528
TACGGAGGGTGCAAGCGTTGCTCGGAATTATTGGGCGTAAAGCGTATGTAGGCGGTTTTCTAAGTCTGATGTGAAATCCC
GGGGCTTAACTCCGGAACTGCATTGGATACTGGAAAGCTAGAGGACGATAGAGGATGGTGGAATTCCTGGTGTAGGGGTG
AAATCCGTAGATATCAGGAGGAACATCAGTGGCGAAGGCGGCCATCTGGATCGTACCTGACGCTGAGATACGAAAGCGTG
GGGAGCAAACAGG
>OTU_529
TACGGAGGATGCAAGCGTTATCCGGAATCATTGGGTTTAAAGGGTCCGTAGGTGGACAATTAAGTCAGCGGTGAAATCCC
ACAGCTCAACTGTCGAACTGCCATTGATACTGGAGACCTTGAGTACAAATGAAGTAGGCGGAATGAGTCATGTAGCGGTG
AAATGCATAGATATGACTCAGAACACCGATTGCGAAGGCAGCTTACTAACATGTAACTGACGCTGAGGGACGAAAGCGTG
GGGAGCGAACAGG
>OTU_530
TACGTAGGGGGCTAGCGTTGTTCGGATTTACTGGGCGTAAAGAGCGCGTAGGTGGTCATACAAGTTAGGAGTGAAATCCC
GGAGCTTAACTTCGGAACTGCTCTTAAAACTGTATGGCTTGAGTGTGGTAGGGGGTAATAGAATTCCTAGTGTAGAGGTG
AAATTCTTAGATATTAGGAGGAATACCGATGGCGAAGGCGATTACCTGGGCCACTACTGACACTGAGGCGCGAAAGCGTG
GGGAGCAAACAGG
>OTU_531
TACGGAGGGTGCAAGCGTTATCCGGATTCACTGGGTTTAAAGGGTGCGTAGGCGGGTAAGTAAGTCCGTGGTGAAATCTC
TGAGCTTAACTCAGAAACTGCCGTGGATACTATTTGCCTTGAATATTGTGGAGGTGAGCGGAATATGTCATGTAGCGGTG
AAATGCTTAGATATGACATAGAACACCAATTGCGAAGGCAGCTCACTACACAATTATTGACGCTGAGGCACGAAAGCGTG
GGGATCAAACAGG
>OTU_532
TACGTAGGGTGCAAGCGTTGTCCGGATTTATTGGGCGTAAAGAGCTCGTAGGTGGTTTGCCACGTCGGATGTGAAAACCT
GAGGCTCAACCTCAGGCCTGCATTCGATACGGGCAAACTAGAGTTTGGTAGGGGAGACTGGAATTCCTGGTGTAGCGGTG
GAATGCGCAGATATCAGGAGGAACACCAATGGCGAAGGCAGGTCTCTGGGCCAATACTGACACTGAGGAGCGAAAGTCTG
GGGAGCGAACAGG
>OTU_533
TACGTAGGGTGCAAGCGTTGTCCGGATTTATTGGGCGTAAAGAGCTCGTAGGCGGTTCATCACGTCGAATGTGAAAACTC
GGGGCTTAACCCCGAGCCTGCATTCGATACGGGTGGACTCGAGTGTGGTAGGGGAGACTGGAATTCCTGGTGTAGCGGTG
GAATGCGCAGATATCAGGAGGAACACCGGTGGCGAAGGCGGGTCTCTGGGCCAATACTGACACTGAGGAGCGAAAGCGTG
GGGAGCGAACAGG
>OTU_534
TTCCAGCTCCAATAGCGTATACTAAAGTTGTTGCAGTTAAAAAGCTCGTAGTTGGATTTCTGGAAGCGGACACCGGTCCG
TCCCTCACGGGATGTGTACCAGGGTCTGCTTCCATCCTCGAGGAGAGCGCATCTTGCATTAAGTTGTCGGGTGCGGGATC
CTCGTCATTTACTGTGAGCAAAATAGAGTGTTCAAAGCAGGCTTAGGCCGTTGAATATATTAGCATGGAATAATAAGATA
AGACCTTGGTCTATTTTGTTGGTTTGCACTCCAAGGTAATGATTAATAGGGATAGTTGGGGGTATTCGTATTCAATTGTC
AGAGGTGAAATTCTTGGATTTATGGAAGACGAACTACTGCGAAAGCATTTACCAAGGATGTTTTCATTAATCAAGAACGA
AAGTTAGGGGATCGAAGATG
>OTU_535
TACGGAAGGTGCAAGCGTTAATCGGAATTACTGGGCGTAAAGCGCGCGTAGGTGGTTTGTTAAGTTGGATGTGAAAGCCC
TGGGCTCAACCTAGGAACTGCATCCAAAACTAACTCACTAGAGTACGATAGAGGGAGGTAGAATTTATAGTGTAGCGGTG
GAATGCGTAGATATTGTGAAGAATACCAATGGCGAAGGCAGCCTCCTGGATCTGTACTGACACTGAGGTGCGAAAGCGTG
GGGAGCAAACAGG
>OTU_536
TACGTAGGGTGCGAGCGTTAATCGGAATTATTGGGCGTAAAGCGTGCGCAGGCGGTTGTATAAGATAGATGTGAAATCCT
TGGGCTCAACCTGAGAACTGCATTTATGACTGTACAACTAGAGTGTGTCAGAGGGGGGTAGAATTCCACGTGTAGCAGTG
AAATGCGTAGAGATGTGGAGGAATACCGATGGCGAAGGCAGCCCCCTGGGATAACACTGACGCTCATGCACGAAAGCGTG
GGGAGCAAACAGG
>OTU_537
TACGTAGGGTGCAAGCGTTATCCGGAATTATTGGGCGTAAAGAGCTCGTAGGCGGTTTGTCGCGTCTGCTGTGAAATTCT
GAGGCTCAACCTCGGACTTGCAGTGGGTACGGGCAGACTAGAGTGCAGTAGGGGAGAAGGGAATTCCTGGTGTAGCGGTG
GAATGCGCAGATATCAGGAGGAACACCAATGGCGAAGGCACTTCTCTGGGCTGTAACTGACGCTGAGGAGCGAAAGCGTG
GGGAGCGAACAGG
>OTU_538
GACGGGGGATGCAAGTGTTATCCGGAATCACTGGGCGTAAAGCGTCTGTAGGTGGTCCAATAAGTCAACTGTTAAATCTT
GAGGCTTAACCTCGAAATCGCAGTCGAAACTATTAGACTAGAGTATAGTAGGGGTAAAGGGAATTTCCAGTGGAGCGGTG
AAATGCGTAGATATTGGAAGGAACACCGATGGCGAAGGCACTTTACTGGGCTATTACTAACACTCAGAGACGAAAGCTAG
GGTAGCAAATGGG
>OTU_539
TACGGAGGGTGCAAGCGTTATCCGGATTTATTGGGTTTAAAGGGTGCGTAGGCGGTACTTTAAGTCAGTGGTGAAAAGCT
GCAGCTCAACTGTAGTCGTGCCATTGAAACTGAAATACTTGAGTAACCATGAGGTAGGCGGAATGTGTAGTGTAGCGGTG
AAATGCTTAGATATTACACAGAACACCGATTGCGTAGGCAGCTTACTAGCGGTTCACTGACGCTGATGCACGAAAGCGTG
GGGATCAAACAGG
>OTU_540
TACAGAGGGTGCAAGCGTTAATCGGAATTACTGGGCGTAAAGAGTGCGTAGGCGGTTATTTAAGTCAGATGTGAAAGCCC
TGGGCTCAACCTGGGAACGGCATTTGATACTGGATAACTCGAGTTTAGGAGAGGTAAGTGGAATTTCAGGTGTAGCGGTG
AAATGCGTAGAGATCTGAAGGAACACCAGTGGCGAAGGCGACTTACTGGCCTAAAACTGACGCTGAGGCACGAAAGCATG
GGTAGCAAACAGG
>OTU_541
TACGAAGGGGGCTAGCGTTGTTCGGATTTACTGGGCGTAAAGCGCTCGTAGGCGGATCTTTAAGTCAGAGGTGAAATCCC
GGAGCTCAACTTCGGAACTGCCTTTGATACTGGGGATCTCGAGTCCGGGAGAGGTGAGTGGAACTGCGAGTGTAGAGGTG
AAATTCGTAGATATTCGCAAGAACACCAGTGGCGAAGGCGGCTCACTGGCCCGGTACTGACGCTGAGGAGCGAAAGCGTG
GGGAGCAAACAGG
>OTU_542
TACGGAGGGGGTTAGCGTTGTTCGGAATTACTGGGCGTAAAGCGCACGTAGGCGGATTAGAAAGCAAGAGGTGAAATCCC
AGGGCTCAACCCTGGAACTGCCTTTAATACTGCTAGTCTTGAGTTCGAGAGAGGTAAGTGGAATTCCGAGTGTAGAGGTG
AAATTCGTAGATATTTGGAGGAACACCAGTGGCGAAGGCGGCTCACTGGCTCGATACTGACGCTGAGGTGCGAAAGCGTG
GGGAGCAAACAGG
>OTU_543
TACGGAGGGTGCAAGCATTGATCGGAATTACTGGGCGTAAAGGGCGCGTAGGCGGCACTGAAAGTCGGATGTGAAATTCC
GGGGCTCAACCCCGGAGCTGCATTTGAAACTCCAGAGCTAGAGTTCAGTTAGGGTAAACGGAATTCCACGTGTAGCGGTG
AAATGCGTAGATATGTGGAAGAACACCGGTGGTGAAGACGGTTTACTGAGCTGAAACTGACGCTGAGGCGCGAAAGCATG
GGGAGCAAACAGG
>OTU_544
TACAGAGGGTGCGAGCGTTAATCGGAATTACTGGGCGTAAAGGGTGCGTAGGTGGCTACGTAAGTTAGGTGTGAAATTCC
TGGGCTTAACCTGGGGACTGCGCCTGATACTGCGAGGCTAGAGTACTGTAGAGGAAGGTGGAATTTCCAGTGTAGCGGTG
AAATGCGTAGATATTGGAAGGAACATCGGTGGCGAAGGCGACCTTCTGGACAGATACTGACACTGAGGCACGAAAGCATG
GGGAGCAAACAGG
>OTU_545
TACAGAGAGTGCAAACGTTGTTCGGAATTACTGGGCTTAAAGCGCACGTAGGCGGCATCGTGAGTGTCAGGTGAAATCCC
ACGGCTTACCCGTGGAACTGCTTGGCATACTGCGAAGCTAGAGTGTGGTAGGGGAGAGCGGAACTCCTGGTGGAGCGGTG
AAATGCGTAGATATCAGGAGGAACACCGGTGGCGAAGGCGGCTCTCTGGTCCACAACTGACGCTGAGGTGCGAAAGCTAG
GGGAGCAAACGGG
>OTU_546
CACGGGGGGAGCAAGCGTTGTTCGGAATCACTGGGCGTAAAGGGCGTGTAGGCGGTCAAGTAAGTGGGATGTGAAATGCC
TCGGCTCACCCGAGGACCTGCATCCCAAACTGCTTGGCTCGAGTATGGGAGAGGATGAGGGAATTCCTGGTGTAGCGGTG
AAATGCGTAGATATCAGGAGGAACACCGGTGGCGAAAGCGCTCATCTGGCCCAATACTGACGCTGAGGCGCGAAAGCTAG
GGGAGCAAACGGG
>OTU_547
TACAGAGGTCCCGAGCGTTGTTCGGATTCACTGGGCGTAAAGGGTGCGTAGGCGGTGGGGTAAGTTTGAGGTGAAATCTC
CGGGCCCAACCCGGAAAATGCCTTGAATACTATCCCGCTAGAGGATCGGAGGGGAGACTGGAATTCTCGGTGTAGCAGTG
AAATGCGTAGATATCGAGAGGAACACCGGTGGCGAAGGCGAGTCTCTGGACGATTCCTGACGCTGAGGCACGAAAGCCAG
GGGAGCAAACGGG
>OTU_548
TACGGAGGGTGCAAGCGTTATCCGGAATCACTGGGTTTAAAGGGTACGTAGGCGGCCTGTTAAGTCGGGAGTGAAACGCC
GCAGCTCAACTGCGGAACTGCTCTCGATACTGGCGGGCTTGGATATGGTGGAGGCAAGCGGAATGCGTCATGTAGCGGTG
AAATGCATAGATATGACGTAGAACACCGATAGCGAAGGCAGCTTGCCATACCATTATCGACGCTGAGGTACGAAAGCGTG
GGTAGCAAACAGG
>OTU_549
TACGTAGGGTGCGAGCGTTAATCGGAATTACTGGGCGTAAAGCGTGCGCAGGCGGTTATACAAGACAGGCGTGAAATCCC
CGGGCTTAACCTGGGAATGGCGCCTGTGACTGTATAGCTAGAGTGTGTCAGAGGGGGGTAGAATTCCACGTGTAGCAGTG
AAATGCGTAGATATGTGGAGGAATACCGATGGCGAAGGCAGCCCCCTGGGACATGACTGACGCTCATGCACGAAAGCGTG
GGGAGCGAACAGG
>OTU_550
TACAGAGACTGCAAGCGTTATTCGGATTCACTGGGCGTAAAGGGTGCGCAGGCGGCCAAATGTGTGAGGCGTGAAAGCTT
GGAGCTTAACTCCAGAATTGCACCTCAAACTATTTGGCTAGAGCATTGGAGAGGGTAGCGGAATTCACGGTGTAGCAGTG
AAATGCGTAGATATCGTGAGGAACACCAGAGGCGAAGGCGGCTACCTGGACAATTGCTGACGCTCAGGCACGAAAGCGTG
GGGAGCAAAAGGG
>OTU_551
GACAGAGGGTGCAAACGTTGCTCGGAATCACTGGGCGTAAAGGGCGTGTAGGCGGGAAGTAAAGTCAGATGTGAAATCCC
TGGGCTCAACCCAGGAACTGCATTTGAAACTCACTTTCTTGAGTACCGGAGAGGAAGGTGGAATACCTGGTGTAGAGGTG
AAATTCGTAGATATCAGGTGGAACACCAGTGGCGAAGGCGGCCTTCTGGACGGTAACTGACGCTGAGACGCGAAAGCGTG
GGGAGCAAACAGG
>OTU_552
TACAGAGGTCTCAAGCGTTGTTCGGATTCATTGGGCGTAAAGGGTGCGCAGGCTGTGTGGTAAGTCAGGTGTGAAATTTA
GAGGCTCAACCTCTAAACTGCACTTGATACTGCCATGCTAGAGGACTGTAGAGGAGATTGGAATTCACGGTGTAGCAGTG
AAATGCGTAGATATCGTGAGGAAGACCGGTGGCGAAGGCGAATCTCTGGGCAGTTCCTGACGCTCATGCACGAAAGCGTG
GGGAGCAAACAGG
>OTU_553
TACGGAGGTCCCAAGCGTTGTTCGGAATTACTGGGCGTAAAGGGAGCGCAGGCGGACAGGTCAGTCTAAAGTGGAATCCC
GGGGCTCAACCTCGGAACTGCTTCGGATACTGCCTGTCTTGAGTTCGTGAGAGGAAAGCGGAATTCAGGGTGTAGCGGTG
AAATGCTTAGATATCCTGAGGAACACCAATGGCGAAGGCAGCTTTCTGGCGCGATACTGACGCTGAGGCTCGAAAGCGTG
GGGAGCGAACGGG
>OTU_554
TACGTAGGGTGCAAGCGTTGTCCGGATTTATTGGGTTTAAAGGGTGCGTAGGCGGCTTTATAAGTCAGTGTTTAAATTAC
ATAGCTTAACTATGGAGATGGCATTGATACTGTAGAGCTTGAGTAGAAACGGGGCAGGCGGAATTTATGGTGTAGCGGTG
AAATGCATAGATACCATAAAGAACACCGATAGCGAAGGCAGCTTGCCAGGATCTAACTGACGCTGAGGCACGAAAGCGTG
GGGATCAAACAGG
>OTU_555
GACGAACTGTCCTAACGTTGTTCGGAATCACTGGGCTTAAAGGGCGCGTAGGCGGTCGATCAAGTCAGGGGTGAAATCCT
GCAGCTTAACTGTAGAAGTGCCTCTGATACTGATCGTCTGGAGGGAGGTAGGGGTGTGTGGAACTTCCAGTGGAGCGGTG
AAATGCGTTGATATTGGAAGGAACGCCGGAGGCGAAAGCGACGCACTGGACCTCTTCTGACGCTGAGGCGCGAAAGCTAG
GGGAGCAAACGGG
>OTU_556
TACGAAGGGGGCTAGCGTTGTTCGGAATTACTGGGCGTAAAGCGCACGCAGGCGGCTCGTTAAATTAGAAGTGAAAGCCC
TGGGCTCAACCCGGGAATTGCTTTTAAGACTGGCGAGCTTGAATCCAGAAGAGGGTAGTGGAATTCCCAGTGTAGAGGTG
AAATTCGTAGATATTGGGAAGAACACCAGTGGCGAAGGCGACTGCCTGGTCTGGTATTGACGCTCATGTGCGAAAGCGTG
GGGAGCAAACAGG
>OTU_557
TACGGGAGGTGCAAGCGTTGTTCGGAGTGACTGGGCGTAAAGCGCACGTAGGTGGGCTTGTAAGTCGGATGTGAAATCCC
CGGGCTTAACCTGGGAACTGCATCCGAAACTACAAGTCTTGAATGCTTCAGAGGTTGGTAGAATTCCAGGTGTAGGAGTG
AAATCCGTAGATATCTGGAGGAATACCGGAGGCGAAGGCGGCCAACTGGGAATGCATTGACACTGAGGTGCGAAAGCGTG
GGGAGCAAACAGG
>OTU_558
TACGGAGGATGCAAGCGTTATCCGGAATCATTGGGCGTAAAGCGTCCGCAGGTGGTCAGACAAGTCTGCCGTTAAAGCGT
GGAGCTCAACTCCATAAAGGCGGTGGAAACTGTCAGACTCGAGTTCGGTAGGGGTAGCAGGAATTCCCAGTGTAGCGGTG
AAATGCGTAGAGATTGGGAAGAACATCGGTGGCGAAGGCGTGCTACTGGGCCGAAACTGACACTCAGGGACGAAAGCTAG
GGGAGCGAAAGGG
>OTU_559
GACGGAGGATGCAAGCGTTATCCGGAATCACTGGGCATAAAGCGTCTGTAGGTTGTTTGGTAAGTCTGCTGTTAAAGACT
GGGGCTCAACCCCAGAAAAGCAGTGGAAACTGCCGGACTTGAGTGTGGTAGAGGTAAAGGGAATTTCCAGTGGAGCGGTG
AAATGCGTAGATATTGGAAAGAACACCGATGGCGAAAGCACTTTACTGGGCTATTACTAACACTCAGAGACGAAAGCTAG
GGTAGCAAATGGG
>OTU_560
TACGGAGGGTGCGAGCGTTAATCGGAATTACTGGGCGTAAAGCGCGCGTATGTGGTTTGATAAGTCGATTGTGAAAGCCC
CGGGCTTAACCTGGGAATTGCATTCGATACTGTCTAACTAGAGTATGGTAGAGGAAAGCGGAATTCCCGGTGTAGCGGTG
AAATGCGTAGATATCGGGAGGAACATCAGTGGCGAAGGCGGCTTTCTGGACCAATACTGACACTGAGGCGCGAAAGCGTG
GGTAGCAAACAGG
>OTU_561
TACGAGTGCCTCAAGCGTTATCCGGAATCATTGGGCGTAAAGGATGTGTAGGTGGTCATATTAGTCTCTTGTTAAATTCT
TCGGCTTAACCGGGGGCATGCAAGGGAAACGGTATGACTCGAGGATGCGAGGGGTCTGCGGAACTCATAGTGTAGCGGTG
AAATGCGTTGATATTATGGGGAACACCAAAAGCGAAGGCAGCAGACTGGAGCACTCCTGACACTGAAACATGAAAGCGTG
GGTCGCGAATGGG
>OTU_562
TACGGAGGGTGCAAGCGTTGTCCGGAATCATTGGGCGTAAAGAGTTCGTAGGTGGCATGTTAAGTCTGGTGTTAAAGGCC
GAAGCTCAACTTCGGTAAGGCACTGGATACTGGCAAGCTTGAATGTGGTAGAGGTAAAGGGAATTCCTGGTGTAGCGGTG
AAATGCGTAGATATCAGGAGGAACATCGGTGGCGTAAGCGCTTTACTGGGCCATAATTGACACTGAGGAACGAAAGCCGG
GGTAGCAAATGGG
>OTU_563
GACGGAGGGGGCTAGCGTTGTTCGGAATTACTGGGCGTAAAGAGCGCGTAGGCGGCTCGGCAAGTTGGATGTGAAAGCCC
GGGGCTTAACCTCGGAACTGCATTCAAAACTGCTGAGCTAGAGTATGGTAGGGGGTGATGGAATTCCTAGTGTAGAGGTG
AAATTCTTAGATATTAGGAGGAACACCGGTGGCGAAGGCGGTCACCTGGGCCATTACTGACGCTGAGGCGCGAAAGCGTG
GGGAGCAAACAGG
>OTU_564
TACGGAGGGTGCGAACGTTAATCGGAATCACTGGGCGTAAAGCGCGCGTAGGCGGTTTGTTAAGTGGGATGTGAAATCCC
CGGGCTTAACCTGGGAATTGCATTTCAAACTGGCCGACTAGAGTACGATAGAGGGAGGTAGAATTTCCTGTGTAGCGGTG
AAATGCGTAGATATAGGAAGGAATACCAGTGGCGAAGGCGGCCTCCTGGATCGATACTGACGCTGAGGCGCGAAAGCGTG
GGGAGCAAACAGG
>OTU_565
TACAGAGGGTGCGAGCGTTGTTCGGATTTACTGGGCGTAAAGGGCGCGTAGGCGGTCTTGTAAGCCAGATGTGAAAGCCC
ACGGCTCAACCGTGGAAGTGCATCTGGAACTGTGAGACTTGAGTACTGGAGGGGAGTGTGGAATTCCCGGTGTAGAGGTG
AAATTCGTAGATATCGGGAGGAATACCGGTGGCGAAGGCGACACTCTGGACAGATACTGACGCTGAGGCGCGAAAGCGTG
GGGAGCAAACAGG
>OTU_566
TACGGAGGGTGCAAGCGTTATCCGGATTTACTGGGTTTAAAGGGTGCGTAGGTGGGTCTGTAAGTCAGTGGTGAAATCTC
CGGGCTTAACCCGGAAACTGCCATTGATACTATAGGTCTTGAATACTCTGGAGGTAAGCGGAATATGTCATGTAGCGGTG
AAATGCTTAGATATGACATAGAACACCAATTGCGAAGGCAGCTTACTACGGGGTTATTGACACTGAGGCACGAAAGCGTG
GGGATCAAACAGG
>OTU_567
TACGTAGGGTGCAAGCGTTAATCGGAATTACTGGGCGTAAAGAGTGCGCAGGCGGCTCTCTAAGACAGGTGTGAAATCCC
CGGGCTTAACCTGGGAACTGCATTTGTGACTGTATAGCTAGAGTACGGCAGAGGGGGATGGAATTCCGCGTGTAGCAGTG
AAATGCGTAGATATGCGGAGGAACACCGATGGCGAAGGCAATCCCCTGGGCCTGTACTGACGCTCATGCACGAAAGCGTG
GGGAGCAAACAGG
>OTU_568
TACAGAGGGTGCGAGCGTTAATCGGAATTACTGGGCGTAAAGAGCGCGTAGGCGGTAATGTAAGTCAGATGTGAAAGACC
TTGGCTCAACCAGGGAACTGCATTTGATACTGCATAACTAGAGTATGGTAGAGGAAAGTGGAATTTCCGGTGTAGCGGTG
AAATGCGTAGATACCGGAAGGAACACCAGTGGCGAAGGCGACTTTCTGGACCAATACTGACGCTGAGGCGCGAAAGCGTG
GGGAGCAAACAGG
>OTU_569
TACAGAGGTCCCAAGCGTTGTTCGGATTCACTGGGCGTAAAGGGTGCGTAGGTGGCAAGGTAAGTTTAATGTGAAATCTC
CGAGCCTAACTCGGAAACTGCATTAAATACTATCATGCTTGAGGGTTGGAGGGGAGACTGGAATACTTGGTGTAGCAGTG
AAATGCGTAGATATCAAGTGGAACACCAGTGGCGAAGGCGAGTCTCTGGACAACTCCTGACACTGAGGCACGAAAGCTAG
GGGAGCAAACGGG
>OTU_570
TACGTAGGGTGCGAGCGTTAATCGGAATTACTGGGCGTAAAGCGTGCGCAGGCGGCATGATAAGCCAGATGTGAAATCCC
CGGGCTTAACCTGGGAACTGCATTTGGAACTGTCAAGCTAGAGTGTAGCAGAGGGGGGTAGAATTCCACGTGTAGCAGTG
AAATGCGTAGATATGTGGAGGAATACCAATGGCGAAGGCAGCCCCCTGGGATAACACTGACGCTCATGCACGAAAGCGTG
GGGAGCAAACAGG
>OTU_571
TACGTAGGGTGCGAGCGTTAATCGGAATTACTGGGCGTAAAGCGTGCGCAGGCGGTTTTGTAAGCCAGATGTGAAAGCCC
CGGGCTCAACCTGGGAACTGCATTTGGGACTGCAAGGCTTGAGTACGGCAGAGGGGGGTAGAATTCCTGGTGTAGCAGTG
AAATGCGTAGATATCAGGAGGAATACCGATGGCGAAGGCAGCCCCCTGGGTCGATACTGACGCTCATGCACGAAAGCGTG
GGGAGCAAACAGG
>OTU_572
TACGAAGGGGGCTAGCGTTGCTCGGAATTACTGGGCGTAAAGGGAGCGTAGGCGGACAGTTTAGTCAGAGGTGAAAGCCC
AGGGCTCAACCTTGGAATTGCCTTTGATACTGGCTGTCTTGAGTATGGAAGAGGTATGTGGAACTCCGAGTGTAGAGGTG
AAATTCGTAGATATTCGGAAGAACACCAGTGGCGAAGGCGACATACTGGTCCATTACTGACGCTGAGGCTCGAAAGCGTG
GGGAGCAAACAGG
>OTU_573
TACGTAGGGTGCAAGCGTTAATCGGAATTACTGGGCGTAAAGCGTGCGCAGGCGGTTATGCAAGACAGATGTGAAATCCC
CGGGCTCAACCTGGGAACTGCATTTGTGACTGCATGACTGGAGTGCGGCAGAGGGAGATGGAATTCCGCGTGTAGCAGTG
AAATGCGTAGATATGCGGAGGAACACCGATGGCGAAGGCAATCTCCTGGGCCTGCACTGACGCTCATGCACGAAAGCGTG
GGGAGCAAACAGG
>OTU_574
TACGGAGGGTGCAAGCGTTGTCCGGATTTATTGGGTTTAAAGGGTGCGTAGGTGGGCAGGTAAGTCAGTGGTGAAATCTC
CGAGCTCAACTCCAGAACTGCCATTGATACTATCTGTCTTGAATATTGTGGAGGTAAGCGGAATATGTCATGTAGCGGTG
AAATGCTTAGATATGACATAGAACACCCATTGCGAAGGCAGCTTACTACGCATATATTGACGCTGAGGCACGAAAGCGTG
GGGATCAAACAGG
>OTU_575
TACGGAGGGTGCGAGCGTTAATCGGAATTACTGGGCGTAAAGCGTGCGTAGGCGGTTAATTAAGTCAGATGTGAAAGCCC
CGGGCTTAACCTGGGAACGGCATTTGATACTGGTTAACTAGAGTTTAGTAGAGGGGAGTGGAATTTCAGGTGTAGCGGTG
AAATGCGTAGATATCTGAAGGAACACCAGTGGCGAAGGCGACTCCCTGGACTAGAACTGACGCTGAGGTACGAAAGCGTG
GGTAGCAAACAGG
>OTU_576
TACGGAGGATCCAAGCGTTATCCGGAATCATTGGGTTTAAAGGGTCCGTAGGCGGTCAGATAAGTCAGTGGTGAAAGCCC
ATCGCTCAACGGTGGAACGGCCATTGATACTGTTTGACTTGAATTATTTGGAAGTAACTAGAATATGTAGTGTAGCGGTG
AAATGCTTAGAGATTACATGGAATACCAATTGCGAAGGCAGGTTACTACAAATGGATTGACGCTGATGGACGAAAGCGTG
GGTAGCGAACAGG
>OTU_577
TACGAAGGGGGCGAGCGTTATTCGGAATTATTGGGCGTAAAGGGCTCGCAGGCTGCTTGAACAGTTAGACGTGAAATCCC
CGGGCTCAACCTGGGAACTGCATTTGTGACTGTATAGCTAGAGTACGGCAGAGGGGGATGGAATTCCGCGTGTAGCAGTG
AAATGCGTAGATATGCGGAGGAACACCGATGGCGAAGGCAATCCCCTGGGCCTGCACTGACGCTCATGCACGAAAGCGTG
GGGAGCAAACAGG
>OTU_578
TACGTAGGGTGCAAGCGTTAATCGGAATTACTGGGCGTAAAGCGTGCGCAGGCGGTCGCACAAGACAGATGTGAAATCCC
CGGGCTTAACCTGGGAACTGCATTTGTGACTGTGTGGCTGGAGTGCGGCAGAGGGGGATGGAATTCCGCGTGTAGCAGTG
AAATGCGTAGATATGCGGAGGAACACCGATGGCGAAGGCAATCCCCTGGGCCTGCACTGACGCTCATGCACGAAAGCGTG
GGGAGCAAACAGG
>OTU_579
TACGGAGGATCCAAGCGTTATCCGGATTTATTGGGTTTAAAGGGTGCGTAGGCGGATTATTAAGTTAGTCGTTAAATCGG
GAGGCTCAACCTTCTCATGGCGATTAATACTGGTACTCTAGAGATTAGATGCAGAGGGCGGAATGTGTAGTGTAGCGGTG
AAATGCTTAGATATTACACAGAACACCGATTGCGAAGGCAGCTCTCTAAACTACATCTGACGCTGAGGCACGAAAGCGTG
GGGATCAAACAGG
>OTU_580
TACGGAGGGGGTTAGCGTTGTTCGGAATTACTGGGCGTAAAGCGTACGTAGGCGGATTGGAAAGTAGGGGGTGAAATCCC
AGGGCTCAACCCTGGAACTGCCTTTAATACTGCTAGTCTTGAGTTCGAGAGAGGTAAGTGGAATTCCGAGTGTAGAGGTG
AAATTCGTAGATATTCGGAGGAACACCAGTGGCGAAGGCGGCTTACTGGCTCGATACTGACGCTGAGGTGCGAAAGTGTG
GGGAGCAAACAGG
>OTU_581
TACGGAGGGTGCAAGCATTGATCGGAATTACTGGGCGTAAAGGGCGCGTAGGCGGTCATGAAAGTCAGATGTGAAATTCC
GGGGCTCAACCCCGGAGCTGCATTTGAAACTTCATAACTAGAGTTCAGTTAGGGTAAACGGAATTCCACGTGTAGCGGTG
AAATGCGTAGATATGTGGAAGAACACCGGTGGTGAAGACGGTTTACTGGGCTGATACTGACGCTGAGGCGCGAAAGCATG
GGGAGCAAACAGG
>OTU_582
TACAGAGGTCCCAAGCGTTGTTCGGATTCACTGGGCGTAAAGGGTGCGTAGGTGGTCAGGTAAGTTCGATGTGAAATCTC
CGGGCTTAACCCGGAAAGTGCATTGAATACTATCTGACTAGAGGGTTGGAGGGGGGACTGGAATTCTCGGTGTAGCAGTG
AAATGCGTAGATATCGAGAGGAACACCAGTGGCGAAGGCGAGTCCCTGGACAACTCCTGACACTGAGGCACGAAAGCTAG
GGGAGCAAACAGG
>OTU_583
GACAGGGGTCTCGAGCGTTAATCGGAATTACTGGGCTTAAAGGGTGCGTAGGCCGGCCCGCAAGTGCTTTGTGAAATCCC
CCGGCTCAACCGGGGAACAGCTCGGCATACTGCGGGTCTTGAGGAAGGTAGGGGTTGCCAGAACTGTAGGTGGAGCGGTG
AAATGCGTAGATATCTACAGGAATGCCGATGGTGAAGACGGGCAACTGGGCCTTTCCTGACGCTGAGGCACGAAAGCGTG
GGGAGCAAACAGG
>OTU_584
TACGGAAGGTGCAAGCGTTAATCGGAATTACTGGGCGTAAAGCGCGCGTAGGCGGCTTGGTAAGTCGGATGTGAAAGCCC
CGGGCTCAACCTGGGAACTGCATTCGATACTGCCGAGCTGGAGTACGAGAGAGGGGGGTGGAATTCCAGGTGTAGCGGTG
AAATGCGTAGAGATCTGGAGGAACATCGGTGGCGAAGGCGGCCCCCTGGCTCGATACTGACGCTGAGGTGCGAAAGCGTG
GGTAGCAAACAGG
>OTU_585
TACAGAGGATGCAAGCGTTATCCGGAATCACTGGGCATAAAGCGTCTGTAGGTTGTATAGCAAGTCTGCTGTTAAAGACT
AGGGCCTAACCCTAGGAAAGCAGTGGAAACTACTATACTTGAGTGTGGTAGAGGTAGAGGGAATTCCTGGTGTAGCGGTG
AAATGCGTAGATATTAGGAAGAACACCCATGGCGAAAGCACTCTACTAGGCCATAACTGACACTGAGAGACGACAGCTAG
GGGAGCAAATGGG
>OTU_586
TACGTAGGGTGCAAGCGTTAATCGGAATTACTGGGCGTAAAGAGTGCGTAGGCGGTGTTCCAAGTCTGTCGTGAAATCTC
CCGGCTTAACTGGGAGGGTGCGGCGGAAACTGGGATGCTAGAGGGTGGGAGAGGTAAGCGGAATTCCTGGTGTAGCGGTG
AAATGCGTAGATATCAGGAGGAACACCTGTGGTGTAGACAGCTTACTGGACCACTTCTGACGCTGAGGCACGAAAGCGTG
GGTAGCAAACAGG
>OTU_587
TACGAGAGGGGTTAGCGTTATCCGGAATAATTGGGCGTAAAGGGTTCGTAGGCGGTAATTGTTGTTATAAGTTAAATTTT
AATTTTATTTTTTAAACTTGCTTATAAAACTCTATTACTAGAGTATAGTAGAGGATAACAGAATTTCATACATAGGGGTA
AAATCCAATAATTTATGAAGGAATGTCAGTGGCGAAAGCGGTTATCTGGGCTATTTTACTGACGCTGAGGAACGAAAGTG
TAGGGAGCAAACAGG
>OTU_588
TACGAAGGGAGCTAGCGTTATTCGGAATGATTGGGTGTAAAGAGTTTGTAGATTGCAAAATTTTTGTTATTAGTAAAAAA
TTGAATTTATTATTTAAAAATGCTTTTAATACAATTTTGCTTGAGTATAGTAGAGGAAAATAGAATTTCATTTATAGGGG
TAAAATCTTATTATTTTTGAAGGAATGTCAGATGCGAAGGCGATTTTCTGGGCTATAACTGACATTGAGAAACGAAAGCA
TAGGTAGCAAACAGG
>OTU_589
TACGAAGGGTGCGAGCGTTGTTCGGAATTATTGGGCGTAAAGGGTTTGTAGGCTGGAATGCAAGTCAAGTGTGAAATCCC
CGAGCTAAACTTGGGACGTGCATTTGAAACTGTGTTTCTTGAGTATCGTAGAGGGTGGTGGAATTGTAGGTGTAGGAGTG
ACATCCGTAGAGATCTGCAGGAACATCAGAGGCGAAGGCGACCACCTGGCCGAAGACTGACGCTGAAGAACGAAAGCGTG
GGGAGCAAACAGG
>OTU_590
TACGGAGGGAGCTAGCGTTGTTCGGAATTACTGGGCGTAAAGCGTGCGTAGGCGGTTACTCAAGTCAGAGGTGAAAGCCC
GGGGCTCAACCCCGGAACGGCCTTTGAAACTAGGTAGCTAGAATCTTGGAGAGGTTAGTGGAATTCCGAGTGTAGAGGTG
AAATTCGTAGATATTCGGAAGAACACCAGTGGCGAAGGCGACTAACTGGACAAGCATTGACGCTGAGGCACGAAAGCGTG
GGGAGCAAACAGG
>OTU_591
GACAGAGGTGGCAAGCGTTGTTCGGATTTATTGGGTGTAAAGGGTCCGTAGGTGGCTATGTAAGTCCGGTGTGAAATCCC
AGGGCTCAACCCTGGAACTGCATTGGAAACTGCATGGCTTGAGTACCGGAGAGGTGAAGGGAATTCTCGGTGTAAGGGTG
AAATCTGTAGATATCGAGAGGAACACCAGTGGCGAAAGCGCTTCACTGGCCGGTTGCTGACACTGAGGGACGAAAGCAAG
GGGAGCAAACAGG
>OTU_592
TACAGAGGTCCCAAGCGTTGTTCGGATTCACTGGGCGTAAAGGGTGCGTAGGCGGTCAGGTAAGTCTGACGTGAAATCTT
CAAGCTCAACTTGGAAACTGCGTCCGATACTATTTGACTAGAGGAATGGAGGGGAGACTGGAATACTTGGTGTAGCAGTG
AAATGCGTAGATATCAAGTGGAACACCAGTGGCGAAGGCGAGTCTCTGGACATTTCCTGACGCTGAGGCACGAAAGCCAG
GGGAGCAAACGGG
>OTU_593
TACGGAGGATGCAAGCGTTGTCCGGATTCATTGGGTTTAAAGGGTGCGTAGGCGGAGAACTAAGTCAGTGGTGAAAGCTT
ACAGCTTAACTGTAAAATTGCCATTGAAACTGATTTTCTTGAGTTCGATTGAGGTAGATGGAATGTATCATGTAGCGGTG
AAATGCTTAGATATGATACAGAACACCAATTGCGAAGGCAGTCTACTAAGTCGATACTGACGCTGAGGCACGAAAGCATG
GGGAGCAAACAGG
>OTU_594
TACAGAGGGTGCAAGCGTTAATCGGAATTACTGGGCGTAAAGGGTCTGTAGGCGGATCATTAAGTCGGATGTGAAATCCC
CGGGCTCAACCTGGGAACTGCATTCGATACTGGTGATCTAGAGTGTGCAAGAGGATGGGGGAATTCCTGGTGTAGCAGTG
AAATGCGTAGATATCAGGAGGAACATCAATGGCGAAGGCACCTTTCTGGGGCAACACTGACGCTGAGAGACGAAAGCGTG
GGGAGCAAACAGG
>OTU_595
TACGTAGGGTGCAAGCGTTAATCGGAATTACTGGGCGTAAAGCGTGCGCAGGCGGTTTTGTAAGCCAGTCGTGAAATCCC
CGGGCTTAACCTGGGAATGGCGATTGGGACTGCAAGGCTCGAGTGCGGCAGAGGGGGGTGGAATTCCACGTGTAGCAGTG
AAATGCGTAGATATGTGGAGGAATACCAATGGCGAAGGCAGCCCCCTGGGATAACACTGACGCTCATGCACGAAAGCGTG
GGGAGCAAACAGG
>OTU_596
TACGGAGGATGCAAGCGTTATCCGGAATGATTGGGCGTAAAGGGTCCGCAGGTGGCATTGAAAGTCTGCTGTCAAAGAGT
TTGGCTCAACCAGATTAAGGCAGTGGAAACTACATTCGCTAGAGTGCGTTCGGGGTAGAGGGAATTCCTGGTGTAGCGGT
GAAATGCGTAGAGATCAGGAAGAACACCGGTGGCGAAGGCGCTCTACTAGGCCGCAACTGACACTGAGGGACGAAAGCTA
GGGGAGCGAATGGG
>OTU_597
TACGGAGGGTGCAAGCGTTATCCGGATTCACTGGGTTTAAAGGGTGCGTAGGCGGGTAGGTAAGTCAGTGGTGAAATCTC
GGAGCTTAACTCCGAAACTGCCATTGATACTGCTTATCTTGAATATTGTGGAGGTTTGCGGAATATGTCATGTAGCGGTG
AAATGCATAGATATGACATAGAACACCTATTGCGAAGGCAGCTTACTACGCATATATTGACGCTGAGGCACGAAAGCGTG
GGGATCAAACAGG
>OTU_598
TACGAAGGGTGCTAGCGTTATTCGGAATCACTGGGCGTAAAGAGCGTGTAGGCGGTTTCTTAAGTCGACTGTTAAAGCAC
CAAGCTTAACTTGGTAAAGGCAGGCGAAACTGGGAAGCTAGAGTACGAGAGAGAGAAGTGGAATTGTCGGAGTAGCGGTA
AAATGCGTAGATCTCGACAGGAACACCGGTTGCGAAGGCGGCTTCTTGGCTCGTTACTGACGCTAAAGCGCGAAAGCGTG
GGGAGCAAACAGG
>OTU_599
AACGTAGGAGACGAGCGTTATCCGGATTTACTGGGCGTAAAGCGTGTGCAGGCGGTTCGGCAAGTTGGATGTGAAATCTC
CCGGCTCAACTGGGAGGGGTCGTTCAATACTACCGAACTTGAGGTCATCAGAGGAAGGTGGAATTCCGGGTGTAGTGGTG
AAATGCGTAGATATCCGGAGGAACACCAGTGGCGAAGGCGGCCTTCTGGGATGATCCTGACGCTCAGACACGAAAGCTAG
GGGAGCGAACGGG
>OTU_600
TACAGAGGTCCCGAGCGTTGTTCGGATTTACTGGGCGTAAAGGGTGCGTAGGCGGTCGGGTAAGTCTGATGTGAAATTCC
TGGGCTCAACCCAGAAACGGCATTAGATACTATCCGGCTAGAGGATTGGAGGGGGGATTGGAATTCTCGGTGTAGCAGTG
AAATGCGTAGATATCGAGAGGAACACCAGTGGCGAAGGCGAATCCCTGGACAATTCCTGACGCTGAGGCACGAAAGCTAG
GGGAGCAAACAGG
>OTU_601
TACGGGAGTGGCAAGCGTTATCCGGAATTATTGGGCGTAAAGCGTCCGCAGGCGGCCTTGTAAGTCTGCTGTCAAAGCGT
GGAGCTCAACTCCATTTCGGCAGTGGAAACTACGAGGCTTGAGTGTGGTAGGGGCAGAGGGAATTCCCGGTGTAGCGGTG
AAATGCGTAGATATCGGGAAGAACACCAGTGGCGAAGGCGCTCTGCTGGGCCATAACTGACGCTCATGGACGAAAGCTAG
GGGAGCGAAAGGG
>OTU_602
TACGTAGGGACCAAGCGTTGTTCGGATTTACTGGGCGTAAAGGGCGCGTAGGCGGCTTAACAAGTCACTTGTGAAATCTC
CGGGCTTAACTCGGAACGGCCAAGTGAAACTGTTATGCTAGAGTGCAGAAGGGGCAATCGGAATTCTTGGTGTAGCGGTG
AAATGCGTAGATATCAAGAGGAACACCTGAGGTGAAGACGGGTTGCTGGGCTGACACTGACGCTGAGGCGCGAAAGCCAG
GGGAGCAAACGGG
>OTU_603
TACAGAGGGTGCAAGCGTTGTTCGGAATTATTGGGCGTAAAGGGTGCGTAGGCGGTGCGGTAAGTCTCTTGTGAAATCTC
CGGGCTCAACTCGGAGCCTGCAAGGGAAACTGCCGTGCTTGAGTATGGGAGAGGTGAGTGGAATTCCCGGTGTAGCGGTG
AAATGCGTAGATATCGGGAGGAACACCTGTGGCGAAAGCGGCTCACTGGACCATTACTGACGCTGATGCACGAAAGCTAG
GGGAGCAAACAGG
>OTU_604
TACAGAGGCCCCGAGCGTTAGTCGGAATCACTGGGCTTAAAGGGTGCGTAGGCGGCTGGATAAGTGTCGTGTGAAATCCC
ACTGCTCAACGGTGGAACTGCACGGCAAACTGTCTGGCTAGAAGTATGTAGAGGTCGCTAGAACGAATGGTGGAGCGGTG
GAATGCGTAGATATCATTCGGAATGCCAAAGGTGAAGACAGGCGACTGGGCATTACTTGACGCTGAGGCACGAAAGCGTG
GGGAGCAAACAGG
>OTU_605
TACAGAGGGTGCGAGCGTTAATCGGAATTACTGGGCGTAAAGCGTGCGTAGGCGGATATTTAAGTCGAATGTGAAATCCC
TGGGCTCAACCTGGGAACTGCATACGATACTGGGTATCTGGAGTATGGTAGAGGAAAGTGGAATTCCCGGTGTAGCGGTG
AAATGCGTAGATATCGGGAGGAACATCAGTGGCGAAGGCGACTTTCTGGACCAATACTGACGCTGAGGCACGAAAGCGTG
GGGAGCAAACAGG
>OTU_606
TACAGAGGTGGCAAGTGTTGTTCGGATTTACTGGGCGTAAAGGGTTCGCAGGCGGCTTTGTGTGTCAGATGTGAAAGCCC
ACGGCTTAACCGTGGAAATGCATTTGAAACTACAGGGCTAGAGTACGGGAGAGGAGAGGGGAATTCATGGTGTAGCGGTG
AAATGCGTAGATATCATGAAGAACACCGGTGGCGAAAGCGCCTCTCTGGACCGATACTGACGCTCATGAACGAAAGCCAG
GGGAGCAAACAGG
>OTU_607
TACAGAGGGTGCAAGCGTTAATCGGAATTACTGGGCGTAAAGCGTACGTAGGCGGTTGTTTAAGTCGGATGTGAAATCCC
CGGGCTCAACCTGGGAATTGCATTCGATACTGGATAGCTAGAGTTCGGCAGAGGGAAGCGGAATTTCCGGTGTAGCGGTG
AAATGCGTAGATATCGGAAGGAACATCAGTGGCGAAAGCGGCTTCCTGGACCAGAACTGACGCTCAGGTACGAAAGCGTG
GGGAGCAAACAGG
>OTU_608
TACGGAGGGTGCAAGCGTTATCCGGAATCATTGGGTTTAAAGGGTCCGTAGGCGGACTATTAAGTCAGAGGTGAAATCCC
ACAGCTCAACTGTGGAACTGCCTTTGATACTGGTAGTCTTGAGTTATATGGAAGTAGATAGAATGTGTAGTGTAGCGGTG
AAATGCATAGATATTACACAGAATACCGATTGCGAAGGCAGTCTACTACGTATATACTGACGCTAATGGACGAAAGCGTG
GGGAGCGAACAGG
>OTU_609
TACGGAGGATCCAAGCGTTGTCCGGATTTATTGGGTTTAAAGGGTGCGTAGGCGGGTTATTAAGTCAGTGGTGAAAGCCG
GCAGCTCAACTGTCGAACTGCCATTGAAACTGATAGCCTAGAATCTGGTAGAGGTAGGCGGAATGTATCATGTAGCGGTG
AAATGCTTAGATATGATACAGAACACCAATTGCGAAAGCAGCTTACTATGTCAGTATTGACGCTGAGGCACGAAAGCGTG
GGGATCAAACAGG
>OTU_610
TACGTAGGGTGCGAGCGTTAATCGGAATTACTGGGCGTAAAGCGTGCGCAGGCGGTTATACAAGACAGGCGTGAAATCCC
CGGGCTTAACCTGGGAATGGCGCCTGTGACTGTATGGCTAGAGTGTGTCAGAGGGGGGTAGAATTCCACGTGTAGCGGTG
GAATGCGCAGATATCAGGAGGAACACCAATGGCGAAGGCAGGACTCTGGGCCATTACTGACACTGAGGAGCGAAAGCGTG
GGGAGCGAACAGG
>OTU_611
TACGTAGGGTGCGAGCGTTGTCCGGAATTACTGGGCGTAAAGAGCTCGTAGGTGGTTTGTCGCGTTGTTCGTGAAAACTC
ACGGCTCAACTGTGAGCGTGCGGGCGATACGGGCAGACTAGAGTACTGCAGGGGAGACTGGAATTCCTGGTGTAGCGGTG
GAATGCGCAGATATCAGGAGGAACACCGGTGGCGAAGGCGGGTCTCTGGGCAGTAACTGACGCTGAGGAGCGAAAGCGTG
GGGAGCGAACAGG
>OTU_612
TACGGAGGGTGCAAGCGTTATCCGGATTTACTGGGTTTAAAGGGTGCGTAGGTGGGTCGGTAAGTCAGCGGTGAAATCTT
CGAGCTTAACTCGGAAACTGCCATTGATACTATCGATCTTGAATCATCTAGAGGTAAGCGGAATATGTCATGTAGCGGTG
AAATGCTTAGATATGACATAGAACACCCATTGCGAAGGCAGCTTACTACGCATATATTGACGCTGAGGCACGAAAGCGTG
GGGATCAAACAGG
>OTU_613
TACAGAGGTCCCAAGCGTTGTTCGGATTCACTGGGCGTAAAGGGTGCGTAGGTGGCCAGGTAAGTTTGATGTGAAAGCTC
GGAGCTTAACTCCGAAATGGCATTGAATACTATCTGGCTGGAGGGTCGGAGGGGAGACTGGAATTCTCGGTGTAGCAGTG
AAATGCGTAGATATCGAGAGGAACACCAGTGGCGAAGGCGAGTCTCTGGACGAATCCTGACACTGAGGCACGAAAGCTAG
GGGAGCAAACAGG
>OTU_614
TACAGAGGTCCCAAGCGTTGTTCGGATTCACTGGGCGTAAAGGGTGCGTAGGCGGTCGGGTAAGTCTGACGTGAAATCTT
CGAGCCTAACTCGGAAACTGCGTCGGATACTATTCGGCTAGAGGAATGGAGGGGAGACTGGAATACTTGGTGTAGCAGTG
AAATGCGTAGATATCAAGTGGAACACCAGTGGCGAAGGCGAGTCTCTGGACATTTCCTGACGCTGAGGCACGAAAGCCAG
GGGAGCAAACGGG
>OTU_615
CACGTACTGTGCGAACGTTATTCGGAATCACTGGGCTTAAAGGGTGCGTAGGCGGCGATTCAAGTCAGATGTGAAATGCC
TGAGCTCAACTGAGGCATTGCGTTTGAAACTGATTCGCTTGAGTATTTCAGGGGTGTGCGGAACTGCCAGTGGAGCGGTG
AAATGTGTTGATATTGGCAGGAACACCGGAGGCGAAAGCGGCACACTGGGGAATAACTGACGCTGAGGCACGAAAGCCAG
GGGAGCGAACGGG
>OTU_616
TACGTAGGGTGCAGGCGTTAATCGGAATTACTGGGCGTAAAGCGTGCGCAGGCGGTTTGTTAAGACAGATGTGAAATCCC
CGGGCTTAACCTGGGAACTGCGTTTGTGACTGTATAGCTAGAGTACGGTAGAGGGGGATGGAATTCCGCGTGTAGCAGTG
AAATGCGTAGATATGCGGAGGAACACCGATGGCGAAGGCAATCCCCTGGGCCTGTACTGACGCTCATGCACGAAAGCGTG
GGGAGCAAACAGG
>OTU_617
TACAGAGGTCTCAAGCGTTGTTCGGAATCACTGGGCGTAAAGGGTGCGTAGGCTGCGCGGAAAGTCGGATGTGAAATCCG
GAGGCTCAACCTCCGAAATGCATACGATACTGCCGCGCTAGAGTTCTCAAGAGGGGTCTGGAATTCTCGGTGTAGCAGTG
AAATGCGTAGATATCGAGAAGAACACTAGTGGCGAAGGCGAGACCCTGGGGAGACACTGACGCTGAGGCACGAAGGCTAG
GGTAGCAAACGGG
>OTU_618
TACGAAGGGGGCTAGCGTTGTTCGGATTTACTGGGCGTAAAGCGCACGTAGGCGGATCTTTAAGTCAGAGGTGAAATCCC
CGGGCTCAACCTGGGAACTGCATTTGTGACTGTATAGCTAGAGTACGGCAGAGGGGGATGGAATTCCGCGTGTAGCAGTG
AAATGCGTAGATATGCGGAGGAACACCGATGGCGAAGGCAATCCCCTGGACCTGTACTGACGCTCATGCACGAAAGCGTG
GGGAGCAAACAGG
>OTU_619
TACGTAGGCAGCGAGCGTTGTTCGGAATTACTGGGCGTAAAGCGTGCGTAGGCGGCGCTATAAGTTCGGTGTGAAATCTC
CCGGCTCAACTGGGAGGGTGCGCCGAAAACTGTGGTGCTCGAGTGTGGGAGAGGTAAGCGGAATTCCTGGTGTAGCGGTG
AAATGCGTAGATATCAGGAGGAACACCGGCGGTGTAGACGGCTTACTGGACCATTACTGACGCTGAGGCACGAAAGTGTG
GGTAGCAAACAGG
>OTU_620
TACGAAGGGGGCTAGCGTTGCTCGGAATCACTGGGCGTAAAGCGCACGTAGGCGGATCTTTAAGTCAGGGGTGAAATCCC
AAGGCTCAACCTTGGAACTGCCTTTGATACTGGGGATCTCGAGTCCGGAAGAGGTTGGTGGAACTGCGAGTGTAGAGGTG
AAATTCGTAGATATTCGCAAGAACACCAGTGGCGAAGGCGGCTCACTGGCCCGGTACTGACGCTGAGGTGCGAAAGCGTG
GGGAGCAAACAGG
>OTU_621
TACGTAGGATCCGAGCGTTGTCCGGAATTACTGGGTGTAAAGGGCGTGTAGGTGGAGCTTTAAGTCGGTGGTGAAAGCCT
GCAGCTTAACTGCAGAATTGCCATCGATACTGAGGCTCTTGAGTACGGCAGAGGGAGATGGAATTCATGGTGTAGCGGTG
AAATGTGTAGATATCATGAAGAACACCGGTAGCGAAGGCGGTCTCCTGGTCCGTAACTGACACTGAGGCGCGAAAGCGTG
GGGAGCAAACAGG
>OTU_622
TACAGAGGTCCCAAGCGTTGTTCGGATTCACTGGGCGTAAAGGGTGCGTAGGCGGTTAGATAAGTCTGACGTGAAATCTC
TGGGCCTAACCCAGAAACTGCGTTGGATACTGTTTAGCTAGAGGAATGGAGGGGAGACTGGAATACTTGGTGTAGCAGTG
AAATGCGTAGATATCAAGTGGAACACCAGTGGCGAAGGCGAGTCTCTGGACATTTCCTGACGCTGAGGCACGAAAGCCAG
GGGAGCAAACGGG
>OTU_623
TACAGAGGTGGCGAGCGTTGTTCGGATTTACTGGGCGTAAAGGGCGCGTAGGCGGCCGTGTGTGTCGGGTGTGAAATCTC
TGGGCTCAACCCAGAAAGTGCGCCCGAAACTGCACGGCTCGAGTTCGGGAGGGGGGATCGGAATACAGGGTGTAGCGGTG
AAATGCGTTGATATCCTGTAGAACACCGGTGGCGAAGGCGGATCCCTGGAACGAAACTGACGCTGAGGCGCGAAAGCAGG
GGGAGCAAACAGG
>OTU_624
TACGTAGGTGGCAAGCGTTGTCCGGATTTACTGGGCGTAAAGGATGCGTAGGCGGATATATAAGTCAGATGTGAAATACC
CGGGCTTAACTTGGGTGCTGCATTTGAAACTGTATATCTAGAGTGCGGGAGAGGTAAGTGGAATTCCTAGTGTAGCGGTG
AAATGCGTAGAGATTAGGAAGAACACCAGTGGCGAAGGCGACTTACTGGACCGTAACTGACGCTGAGGCATGAAAGCGTG
GGGAGCAAACAGG
>OTU_625
TACGTAGGTGGCAAGCGTTACTCGGAATCACTAGGCGTAAAGCGCAGGTAGGAGGTTTAGTAAGTCTGTTGTGAAAGCTC
CCGGCTTAACTGGGAGAGGTCAACGGAAACTGCTAGGCTAGAGTTCGGTAGAGGAAGGTGGAATTCCCGGTGTAGCGGTG
AAATGCGTAGATATCGGGAGGAATACCTATGGCGAAAGCAGCCTTCTGGACCGTAACTGACTCTGATCTGCGAAAGCTAG
GGGAGCAAACAGG
>OTU_626
TACGGGGGGTGCAAGCGTTGTTCGGATTTATTGGGCGTAAAGCGCGTGTAGGCGGTTTGGTAAGTCTGATGTGAAAGCCC
CGGGCTCAACCTGGGAAGTGCATTGGATACTGTCAGACTTGAATACGGGAGAGGGTAGTGGAATTCCTAGTGTAGGAGTG
AAATCCGTAGATATTAGGAGGAACACCGGTGGCGAAGGCGGCTACCTGGACCGATATTGACGCTGAGACGCGAAAGCGTG
GGGAGCAAACAGG
>OTU_627
TACGTAGGTGGCAAGCGTTGTCCGGATTTATTGGGTTTAAAGGGTGCGTAGGCGGCCCCCTAAGTCAGTGGTGAAATACG
GCAGCTTAACTGTCGAGGTGCCATTGATACTGGGAGGCTTGAGTACTGATGAGGTAGGCGGAATTGACGGTGTAGCGGTG
AAATGCTTAGATATCGTCAAGAACACCGATAGCGAAGGCAGCTTACTAAGGAGTAACTGACGCTGAGGCACGAAAGTGCG
GGGATCAAACAGG
>OTU_628
TACAGAGGGTGCGAGCGTTGTCCGGAATCACTGGGCGTAAAGGGCGCGTAGGCGGCTTGGTAAGTAGGGGGTGAAATCTC
ACGGCTTAACCGTGAGGCTGCCTTCTAAACTGCCTGGCTTGAGCACAGTAGAGGCGAGTGGAATTCCCGGTGTAGCGGTG
GAATGCGTAGAGATCGGGAAGAACATCGGTGGCGAAGGCGGCTCGCTGGGCTGTTGCTGACGCTGAGGCGCGAAAGCGTG
GGGAGCAAACAGG
>OTU_629
TACAGGGGATGCAAGTGTTATCCGGAATCATTGGGCGTAAAGCGTCTGCAGGTTGATAATTAAGTCTTTTGTTAAATTTC
TAGGCTTAACCTGGAGTCGGCAAAAGAAACTATTTATCTTGAGTATGGTAGAGGTAAAGGGAATTTCAAGTGGAGCGGTG
AAATGCGTAGATATTGGAAAGAACACCAACAGCGAAGGCACTTTACTGGGCCAGTACTGACACTCAGAGACGAAAGCTAG
GGGAGCAAACGGG
>OTU_630
TACGTAGGGTGCGAGCGTTAATCGGAATTACTGGGCGTAAAGCGTGCGCAGGCGGTTATGTAAGACAGAGGTGAAATCCC
CGGGCTCAACCTGGGAACTGCCTTTGTGACTGCATAGCTGGAGTGCGGCAGAGGGGGATGGAATTCCGCGTGTAGCAGTG
AAATGCGTAGATATGTGGAGGAATACCAATGGCGAAGGCAGCCCCCTGGGATAACACTGACGCTCATGCACGAAAGCGTG
GGGAGCAAACAGG
>OTU_631
GACGAAGGATGCAAGCGTTATCCGGATTCATTGGGTTTAAAGGGTGCGTAGGCGGACTGATAAGTCAGTGGTGAAATCTC
TCAGCTTAACTGAGAAACTGCCATTGATACTGTCAGTCTAGAGTATATTTGATGTGGGCGGAATATGACATGTAGTGGTG
AAATACTTAGATATGTCATAGAACACCGATTGCGAAGGCAGCTCACAAAACTATAACTGACGCTGAGGCACGAAAGTGCG
GGGATCAAACAGG
>OTU_632
TACAGAGGATGCAAGCGTTATCCGGAATCACTGGGCATAAAGCGTCTGTAGGTTGTTTAGTAAGTCTGCTGTTAAATCCT
AGGGCTTAACCCTAGACCAGCAGTGGAAACTGCTAGACTTGAGTGTGGTAGAGGTAGAGGGAATTCCTAGTGTAGCGGTG
AAATGCGTAGATATTAGGAAGAACACCAATGGCGAAAGCACTCTACTGGGCCATAACTGACACTGAGAGACGACAGCTAG
GGGAGCAAATGGG
>OTU_633
GACGAAGGATGCAAGCGTTATCCGGATTCATTGGGTTTAAAGGGTGCGTAGGCGGACCAGTAAGTCAGTGGTGAAATCTC
TTTGCTTAACAAAGAAACTGCCATTGATACTGCTAGTCTAGAGTATAGATGACGTTGGCGGAATATGACATGTAGTGGTG
AAATACTTAGATATGTCATAGAACACCGATTGCGAAGGCAGCTAACGAAACTATAACTGACGCTGAGGCACGAAAGTGCG
GGGATCAAACAGG
>OTU_634
TACAGGGGATGCAAGTGTTATCCGGAATCATTGGGCGTAAAGCGTCTGCAGGTTGATATGTAAGTCTTTTGTTAAAACTC
TAGGCTTAACCTGGAAAATGCAAAAGAAACTATTTATCTAGAGTATGGTAGAGGTAAAGGGAATTTCCAGTGGAGCGGTG
AAATGCGTAGATATTGGAAAGAACACCAACAGCGAAGGCACTTTACTGGGCCATTACTGACACTCAGAGACGAAAGCTAG
GGGAGCAAACAGG
>OTU_635
TACGAAGGGGGCTAGCGTTGTTCGGAATTACTGGGCGTAAAGGGCGCGTAGGCGGCCCGTTCAGTCAGATGTGAAAGCCC
CGGGCTCAACCTGGGAATTGCATTTGATACTGGCGGGCTTGAGTTCCGGAGAGGATGGTGGAATTCCCAGTGTAGAGGTG
AAATTCGTAGATATTGGGAAGAACACCGGTGGCGAAGGCGGCCATCTGGACGGACACTGACGCTGAGGCGCGAAAGCGTG
GGGAGCAAACAGG
>OTU_636
TACAGAGACTGCAAGCGTTATTCGGATTCACTGGGCGTAAAGGGTGCGCAGGCGGCCAAGTGTGTCAGGTGTGAAATCCC
GGGGCTTAACTCCGGAACTGCGCCTGAAACTACTTGGCTAGAGCATTGGAGAGGGAAGTGGAATTCACGGTGTAGCAGTG
AAATGCGTAGATATCGTGAGGAACACCAGAGGCGAAGGCGACTTCCTGGACAATTGCTGACGCTCAGGCACGAAAGCGTG
GGTAGCCAAAGGG
>OTU_637
GACGAACTGTGCAAACGTTATTCGGAATCACTGGGCTTAAAGGGTGCGTAGGCGGTCTATTAAGTAGGGTGTGAAATCCC
CCGGCTCAACCGGGGAACTGCGCCCTAAACTAGCAGGCTTGAGTGAGGTAGGGGTGTGTGGAACTTCCAGTGGAGCGGTG
AAATGTGTTGATATTGGAAGGAACGCCGGTGGCGAAAGCGACACACTGGACCTTGTCTGACGCTGAGGCACGAAAGCCAG
GGGAGCAAACGGG
>OTU_638
TACAGAGGTCCCAAGCGTTGTTCGGATTCACTGGGCGTAAAGGGTGCGTAGGTGGCGAGGTAAGTTTGATGTGAAATCTC
CGGGCTTAACCCGGAAACTGCATTGAATACTATCTCGCTCGAGGTTTGGAGGGGGGACTGGAATACTTGGTGTAGCAGTG
AAATGCGTAGATATCAAGTGGAACACCAGTGGCGAAGGCGAGTCCCTGGACAACACCTGACACTGAGGCACGAAAGCTAG
GGGAGCAAACAGG
>OTU_639
TACATAGGGTGCAAGCGTTGTCCGGAATTATTGGGCGTAAAGAGCTCGTAGGTCGTTTGTTACGTCGGATGTGAAAATCT
GGGGCTCAACCCCAGACCTGCATTCGATACGAGCGAGCTAGAGTTTGGTAGGGGAGACTGGAATTCCTGGTGTAGCGGTG
GAATGCGCAGATATCAGGAGGAACACCGATGGCGAAGGCAGGTCTCTGGGCCAATACTGACACTGAGGAGCGAAAGCGCG
GGGAGCGAACAGG
>OTU_640
TACGAAGGGGACTAGCGTTGTTCGGAATCACTGGGCGTAAAGCGCACGTAGGCGGATATATAAGTCAGGGGTGAAATCCC
GGGGCTCAACCTCGGAACTGCCTTTGATACTGTGTATCTCGAGTCCGATAGAGGTAAGTGGAATTCCTAGTGTAGAGGTG
AAATTCGTAGATATTAGGAAGAACACCAGTGGCGAAGGCGGCTTACTGGATCGGTACTGACGCTGAGGTGCGAAAGCGTG
GGGAGCAAACAGG
>OTU_641
CACGTAGGCACCAAGCGTTGTCCGGATTTATTGGGCGTAAAGCGCTCGTAGGCGGTTCGGTAAGTCAGGTGTGAAAACTT
TGGGCTCAACCCAAAGCCTGCATCTGATACTGCCGTGACTAGAGTTCGGTAGGGGAGTGGGGAATTCCTAGTGTAGCGGT
GAAATGCGCAGATATTAGGAGGAACACCGGTGGCGAAGGCGCCACTCTGGGCCGATACTGACGCTGAGGAGCGAAAGCGT
GGGTAGCAAACAGG
>OTU_642
TACGTAGGGTGCAAGCGTTAATCGGAATTACTGGGCGTAAAGCGCACGTAGGCGGATCTTTAAGTCAGAGGTGAAAGCCT
GGAGCTCAACTCCAGAACTGCCTTTGATACTGGGGATCTCGAGTCCGGGAGAGGTGAGTGGAACTGCGAGTGTAGAGGTG
AAATTCGTAGATATTCGCAAGAACACCAGTGGCGAAGGCGGCTCACTGGCCCGGAACTGACGCTGAGGTGCGAAAGCGTG
GGGAGCAAACAGG
>OTU_643
TACGTAGGCAGCAAGCGTTGTTCGGAATTACTGGGCGTAAAGGGTGCGTAGGCGGCTTTTTAAGTTTGGTGTGAAATCTC
CCGGCTCAACCGGGAGGGTGCGCCGAATACTGAGAAGCTAGAGTGTGGGAGAGGAAAGTGGAATTCCTGGTGTAGCGGTG
AAATGCGTAGATATCAGGAGGAACACCGGTGGTGTAAACGGCTTTCTGGACCATAACTGACGCTGAGGCACGAAAGCGTG
GGTAGCAAACAGG
>OTU_644
TACAGAGGTGGCAAGCGTTGTTCGGATTTACTGGGCGTAAAGGGTGCGTAGGCGGTTCTGTGTGTCGGGTGTGAAATACC
ACGGATTATCCGTGGAACTGCATTCGAAACTACAGGGCTGGAGTGCAGGAGAGGAAGGTGGAATTCTCGGTGTAGCGGTG
AAATGCGTTGATATCGAGAGGAACGCCGGAGGCGAAGGCGACCTTCTGGACTGCAACTGACGCTGAGGCACGAAAGCTAG
GGGAGCAAACAGG
>OTU_645
TACAGAGGGTGCAAGCGTTATCCGGAATCACTGGGTTTAAAGGGTGCGTAGGCGGGAAGATAAGTCAGAGGTGAAAGCTC
GTTGCTTAACAACGGAATTGCCTTTGATACTGTTTTTCTTGAAATTTGTTGAGGTTGGCGGAATGAGACATGTAGCGGTG
AAATGCTTAGATATGTCTTAGAACACCGATTGCGAAGGCAGCTGACTGGACAATATTTGACGCTGAGGCACGAAAGCGTG
GGGATCAAACAGG
>OTU_646
TACAGAGGTCCCAAGCGTTGTTCGGATTCACTGGGCGTAAAGGGTGCGTAGGTGGCGGGGTCAGTCTGACGTGAAATCTC
CGGGCTTAACCCGGAAATGGCGTTGGAAACTACCTTGCTTGAGGGTTGGAGGGGGGACTGGAATACTTGGTGTAGCAGTG
AAATGCGTAGATATCAAGTGGAACACCAGTGGCGAAGGCGAGTCCCTGGACAACTCCTGACACTGAGGCACGAAAGCTAG
GGGAGCAAACAGG
>OTU_647
TACAGAGGGTGCGAGCGTTATTCGGATTCACTGGGCGTAAAGGGTGCGCAGGCGGCCATGTGTGTGAGGCGTGAAAGCCC
GAGGCTCAACCTCGGAATTGCACCTCAAACTACATGGCTAGAGCATTGGAGAGGGTAGCAGAATTCATGGTGTAGCAGTG
AAATGCGTAGATATCATGAGGAATACCAGAGGCGAAGGCGGCTACCTGGACAATTGCTGACGCTCAGGCACGAAAGCGTG
GGGAGCAAAAGGG
>OTU_648
TACGAAGGGGGCTAGCGTTGTTCGGAATTACTGGGCGTAAAGGGTGCGTAGGTGGTTATGTAAGTCAGAAGTGAAAGCCC
TGGGCTCAACCCGGGAATTGCTTTTGAAACTATATAGCTAGAGTTCGAGAGAGGTAAGTGGAATATCCAGTGTAGAGGTA
AAATTCGTAGATATTGGATGGAACACCAGTGGCGAAGGCGGCTTACTGGCTCGATACTGACACTGAGGCACGAAAGCGTG
GGGAGCAAACAGG
>OTU_649
TACGAAGGATGCAAGCGTTATCCGGATTCACTGGGTTTAAAGGGTGTGCAGGTGGGGTAATAAGTCAGTGGTGAAAGCCC
CCGACTCAATCGGGGAACTGCCATAGATACTGTTATTCTTGAGTGTGGTTGAGGCGGATGGAATATGACATGTAGCGGTG
AAATGCTTAGATATGTCATAGAACACCGATCGCGAAGGCAGTCCGCCAAACCATTACTGACACTGAAACACGAAAGTGCG
GGGATCAAACAGG
>OTU_650
TACAGATAGGGCTAGCGTTATTCAATTTAATATTGGCGTAAAACGTATGTAGGTAGTTTTTAGTTTGCTATTTAATAAAA
TCCCAAAATTTTTTGGTTTTATTTTATAAACATAAAAACGTAACAGAGTTTTTAAAAAAAAAGAAGAATTTTCTAAAAAA
GGTTTAAAATCCAATAAACTAGAAAAGAATACCGAAGGTGAAAACATCTTTTTATAAAAAACTGGCACTGATTATACGAA
AGTACAGGGAGCAAATAGG
>OTU_651
TACGGAGGGTCCGAGCGTTATCCGGAATCATTGGGTTTAAAGGGTCCGCAGGCGGTCAATTAAGTCAGAGGTGAAATCCC
GTCGCTCAACGACGGAACTGCCTTTGATACTGGTTGACTTGAGTCATATGGAAGTAGATAGAATGTGTAGTGTAGCGGTG
AAATGCATAGATATTACACAGAATACCGATTGCGAAGGCAGTCTACTACGTATGTACTGACGCTCATGGACGAAAGCGTG
GGGAGCGAACAGG
>OTU_652
TACAGAGGTCTCAAGCGTTGTTCGGATTCACTGGGCGTAAAGGGTGCGTAGGTGGCTGGGTAAGTCTGATGTGAAATCTC
CGAGCTTAACTCGGAAACTGCATCGGATACTATTCGGCTCGAGGGTTGGAGGGGGGACTGGAATTCTCGGTGTAGCAGTG
AAATGCGTAGATATCGAGAGGAACACCAGTGGCGAAGGCGAGTCCCTGGACAACTCCTGACACTGAGGCACGAAAGCTAG
GGGAGCAAACAGG
>OTU_653
TACGGAGGGTGCGAGCGTTGTCCGGAATCACTGGGCGTAAAGGGCGCGTAGGTGGTCTGCTAAGCGTGCGGTGAAAGCCC
GGGGCTCAACCCCGGGTCTGCCGTGCGAACTGGTGGACTAGAGCACTGTAGAGGCAGGTGGAATTCCGGGTGTAGCGGTG
GAATGCGTAGAGATCCGGAAGAACACCGGTGGCGAAGGCGGCCTGCTGGGCAGTTGCTGACACTGAGGCGCGACAGCGTG
GGGAGCAAACAGG
>OTU_654
TACGGGAGTGGCAAGCGTTATCCGGAATTATTGGGCGTAAAGCGTCCGCAGGCGGCCTCGAAAGTCTGTCGTTAAAGCGT
GGAGCTTAACTCCATTTAAGCGGTGGAAACTACGAGGCTAGAGTGTGGTAGGGGCAGAGGGAATTCCCGGTGTAGCGGTG
AAATGCGTAGATATCGGGAAGAACACCAGTGGCGAAGGCGCTCTGCTGGGCCATAACTGACGCTCATGGACGAAAGCCAG
GGGAGCGAAAGGG
>OTU_655
GACGGAGGGGGCTAGCGTTGTTCGGAATTACTGGGCGTAAAGAGCGCGTAGGCGGTTTAGTAAGTTGGAAGTGAAAGCCC
GAGGCTTAACCTCGGAATTGCTTTCAAAACTGCTAATCTAGAGTGTAGTAGGGGATGATGGAATTCCTAGTGTAGAGGTG
AAATTCTTAGATATTAGGAGGAACACCGATGGCGAAGGCAATCATCTGGGCTACAACTGACGCTAATGCGCGAAAGCGTG
GGGAGCAAACAGG
>OTU_656
TACGAAGGTCCCAAGCGTTATCCGGATTTATTGGGTTTAAAGGGTGCGTAGGCGGGTTGTTAAGTCAGTGGTGAAATCCT
ACAGCTTAACTGTAGAATTGCCATTGATACTGACGATCTTGAGTATGGTTGAGGTGGGCGGAATGTGTCATGTAGCGGTG
AAATGCTTAGATATGACACAGAACACCGATTGCGAAGGCAGCTCACTAAGCCAACACTGACGCTGATGCACGAAAGCGTG
GGGAGCAAACAGG
>OTU_657
TACAGGGGATGCAAGTGTTATCCGGAATTACTGGGCGTAAAGCGTCTGCAGGTGGTTTATTAAGTCTGTTGTTAAATCTT
GAGGCTTAACCTTAAAATGGCAATGGAAACTATTAGACTTGAGTATGGTAGAGGTAAAAGGAATTTCCAGTGGAGCGGTG
AAATGCGTAGATATTGGAAAGAACACCGATGGCGAAGGCGTTTTACTGGGCCGTAACTGACACTCAGAGACGAAAGCTAG
GGTAGCAAATGGG
>OTU_658
TACGAGAGGTCCAAACGTTATTCGGAATCACTGGGCTTACAGAGTTCGTAGGCGGTTCTACAAGTGGGGTGTGAAAGCCC
TCGGCTCAACCGAGGAACTGCGCTCCAAACTGTAGAACTAGAGGAAGATAGAGGTGAGCGGAACTGATGGTGGAGCGGTG
AAATGCGTTGATATCATCAGGAACACCGGAGGCGAAGGCGGCTCACTGGGTCTTTTCTGACGCTGAGGAACGAAAGCTAG
GGGAGCAAACGGG
>OTU_659
TACGAAGGGTCCTAGCGTTGTTCGGAATTACTGGGCGTAAAGGGCGCGTAGGCGGTTTATTAAGTCAGGTGTGAAAGCCC
CAAGCTTAACTTGGGAACTGCACTTGATACTGGTAGACTAGAGATCGGAAGAGGTGAGTGGAATTCCTAGTGTAGAGGTG
AAATTCGTAGATATTAGGAAGAACACCAGTGGCGAAGGCGGCTCACTGGTCCGATACTGACGCTAAGGCGCGAAAGCGTG
GGGAGCAAACAGG
>OTU_660
TACAGAGGTCTCAACCGTTGTTCGGATTTATTGGGCGTAAAGGGTGCGTAGGTGGTCGTGTAAGTCGGATGTGAAATCCT
AAGGCTCAACCTTGGAACTGCATTCGATACTGCGCGGCTTGAGCGCTGGAAAGGAGACTGGAATTTACGGTGTAGCAGTG
AAATGCGTAGATATCGTAAGGAAGACCAGTGGCGAAAGCGAGTCTCTGGACAGATGCTGACACTGAGGCACGAAGGCCAG
GGGAGCAAACGGG
>OTU_661
TACGGAGGATCCGAGCGTTATCCGGAATTACTGGGCGTAAAGAGTTGCGTAGGTGGCATAGTAAGCAGGGCATGAAAGCG
TGTGGCTCAACCATACAAACATGTTCTGAACTGCTAGGCTAGAGGACGAGAGAGGTAACTAGAATTCCTAGTGTAGGAGT
GAAATCCGTAGATATTAGGAGGAATACCGATGGCGTAGGCAGGTTACTGGCTCGTTCCTGACACTAAGGCACGAAAGCGT
GGGGAGCAAACGGG
>OTU_662
TACAGAGGTCCCAAGCGTTGTTCGGATTCACTGGGCGTAAAGGGTGCGTAGGTGGCTGTGTAAGTCCGATGTGAAATCCC
GGAGCTTAACTCCGGAACTGCATTGGATACTATGTAGCTAGAGGGTTGGAGGGGGAACTGGAATTCTCGGTGTAGCAGTG
AAATGCGTAGATATCGAGAGGAACACCGGTGGCGAAGGCGAGTTCCTGGACAACTCCTGACACTGAGGCACGAAAGCTAG
GGGAGCAAACAGG
>OTU_663
TACAGAGGTCCCAAGCGTTGTTCGGATTCACTGGGCGTAAAGGGTGCGTAGGCGGTTGGGTAAGTTTGACGTGAAATCTC
CGGGCCTAACCCGGAAACTGCGTTGAATACTATCCAGCTAGAGGATTGGAAGGGAGACTGGAATACTTGGTGTAGCAGTG
AAATGCGTAGATATCAAGTGGAACACCAGTGGCGAAGGCGAGTCTCTGGACAATTCCTGACGCTGAGGCACGAAAGCCAG
GGGAGCAAACGGG
>OTU_664
GACGTAGGATGCGAGCGTTGTCCGGATTTATTGGGCGTAAAGAGTTCGTAGGCGGTTCGTTAAGTCTGATGTTAAAGATC
GAGGCTCAACCTCGAGAGTGCATTGGATACTGGCGGACTGGAGTGTGGTAGAGGCTAGTGGAATTCCCAGTGTAGCGGTG
AAATGCGTAGATATTGGGAAGAACACCGGTGGCGTAGGCGACTAGCTGGGCCATAACTGACGCTGAGGAACGAAAGCCAG
GGGAGCGAATGGG
>OTU_665
TACGGAGGGTGCAAGCGTTATCCGGATTCACTGGGTTTAAAGGGTGCGTAGGCGGGAATGTAAGTCAGTGGTGAAATCCT
AGAGCTTAACTCTGGAACTGCCATTGATACTATATTTCTTGAATATTGTGGAGGTTTGCGGAATATGTCATGTAGCGGTG
AAATGCATAGATATGACATAGAACACCTATTGCGAAGGCAGCAGGCTACACATATATTGACGCTGAGGCACGAAAGCGTG
GGGATCAAACAGG
>OTU_666
TACGGAGGGTGCAAGCGTTATCCGGATTCACTGGGTTTAAAGGGTGCGTAGGCGGGCAGGTAAGTCAGTGGTGAAATCCT
GGAGCTCAACTCCAGAACTGCCATTGATACTATCTGTCTTGAATATTGTGGAGGTAAGCGGAATATGTCATGTAGCGGTG
AAATGCTTAGATATGACATAGAACACCGATTGCGAAGGCAGCTTGCTAAGCTATAACTGACACTGATGCACGAAAGCGTG
GGGAGCAAACAGG
>OTU_667
GACGAACCGTCCAAACGTTGTTCGGAATCACTGGGCTTAAAGGGCGCGTAGGCGGGCCACCAAGTCCGGGGTGAAATCCT
CCAGCTTAACTGGAGAACTGCCTCGGATACTGGAGGTCTCGAGGATGATAGGGGCATGCGGAACTGTAGGTGGAGCGGTG
AAATGCGTTGATATCTACAGGAACTCCGGTGGCGAAGGCGGCATGCTGGATCATTTCTGACGCTGAGGCGCGAAAGCTAG
GGGAGCGAACGGG
>OTU_668
TACGAAGGGGGCTAGCGTTGTTCGGAATTACTGGGCGTAAAGCGCACGCAGGCGGTTCGGATAGTCAGAAGTGAAAGCCC
TGGGCTCAACCCGGGAATTGCTTTTGATACTGCCGGACTTGAATCACGGAGAGGGTAGGGGAATTCCGAGTGTAGAGGTG
AAATTCGTAGATATTCGGAAGAACACCAGTGGCGAAGGCGCCTACCTGGCCGTTGATTGACGCTCATGTGCGAAAGCGTG
GGGAGCAAACAGG
>OTU_669
TACGAAGGGGGCTAGCGTTGTTCGGAATTACTGGGCGTAAAGGGCGCGTAGGCGGTTCTTTTAGTCAGGCGTGAAAGCCC
CGGGCTCAACCTGGGAACTGCGCTTGATACTGGAGAGCTAGAGTTCCGGAGAGGATGGTGGAATTCCCAGTGTAGAGGTG
AAATTCGTAGATATTGGGAAGAACACCGGTGGCGAAGGCGGCCATCTGGACGGACACTGACGCTGAGGCGCGAAAGCGTG
GGGAGCAAACAGG
>OTU_670
TACGGAGGTGGCAGGCGTTACTCGGATTGATTGGGTGTAAAGGGTATGTAGGCGGTGCGCTAAGTCGAATGTGAAATCCC
TTGGCTTAACCAAGGAACTGCATTCGAAACTGGCGTGCTTGAGTGATGGAGAGGAAAGCGGAATTCCCGGTGTAACAGTG
AAATGTGTAGATATCGGGAGGAACACCAGCGGCGAAGGCGGCTTTCTGGACATCTACTGACGCTGAAATACGAAAGCATG
GGGAGCAAACAGG
>OTU_671
TACGTAGGGTGCAAGCGTTAATCGGAATTACTGGGCGTAAAGCGCGCGTAGGCGGTTTGTTAAGTGTGATGTGAAAGCCC
AGGGCTCAACCTTGGAACTGCATCACATACTGGCAAGCTAGAGTACGGCAGAGGGGGATGGAATTCCGCGTGTAGCAGTG
AAATGCGTAGATATGCGGAGGAACACCGATGGCGAAGGCAATCCCCTGGGCCTGTACTGACGCTCATGCACGAAAGCGTG
GGGAGCAAACAGG
>OTU_672
TACGAAGGGAGCTAGCGTTGTTCGGAATTACTGGGCGTAAAGCGCACGTAGGCGGATAGTTAAGTGAGGGGTGAAATCCT
GAGGCTCAACCTCAGAACTGCCTCTCATACTGGCTGTCTTGAGTTCGATAGAGGTTGGTGGAATTCCTAGTGTAGAGGTG
AAATTCGTAGATATTAGGAAGAACACCGGTGGCGAAGGCGGCCAACTGGATCGATACTGACGCTGAGGTGCGAAAGCGTG
GGGAGCAAACAGG
>OTU_673
TACGGAGGATGCAAGCGTTATCCGGATTTATTGGGTTTAAAGGGTGCGTAGGCGGGAAAATAAGTCAGTGGTGAAAGCCT
ACAGCTTAACTGTAGAACTGCCATTGATACTGTTATTCTTGAGTATAGTTGAAGTGGGTGGAATGTGTGGTGTAGCGGTG
AAATGCTTAGATATCACACAGAACGCCAATTGCGAAGGCAGCTCACTAAGCTATTACTGACGCTGAGGCACGAAAGCGTG
GGGATCAAACAGG
>OTU_674
TACGGAGGGTGCAAGCGTTATCCGGATTCACTGGGTTTAAAGGGTCCGTAGGCGGTTTGGTAAGTCAGTGGTGAAAGCCC
ATCGCTTAACGATGGAACGGCCATTGATACTGCCAGACTTGAATTACAAGGAAGTAACTAGAATATGTAGTGTAGCGGTG
AAATGCTTAGATATTACATGGAATACCAATTGCGAAGGCAGGTTACTACTTGTGGATTGACGCTGATGGACGAAAGCGTG
GGGAGCGAACAGG
>OTU_675
GACAGAGGTGGCGAGCGTTGTTCGGAATTACTGGGCTTAAAGGGCGCGTAGGCGGTGATGTAAGTCTAGGGTGGAATACT
GCAGCTTAACTGCGGAACTGCCTTGGAAACTGTATTGCTTGAGTCGGACAGGGGAAGGCGGAATTCCAGGTGTAGCGGTG
AAATGCGTAGATATCTGGAGGAAGGCCTGTGGTGAAGACGGCCTTCTGGGTCTTGACTGACGCTGAGGCGCGAAAGCGTG
GGTAGCAAACAGG
>OTU_676
TACGAAGGGTGCAAGCGTTGTTCGGAATTACTGGGCGTAAAGGGCGCGTAGGCGGGTTTGTAAGTCGAATGTGAAATCCC
CAGGCTTAACCTGGGACCTGCATTCGATACTGCTGATCTTGAATGCTTGAGAGGGTGGTGGAATTCCTAGTGTAGAAGTG
AAATTCGTAGATATTAGGAGGAACATCTGAGGCGAAGGCGGCCACCTGGCAAGACATTGACGCTAAGGCGCGAAAGTGCG
GGGAGCAAACAGG
>OTU_677
TACGAGGGGTGCAAGCGTTAATCGGATTTACTGGGCGTAAAGCGCGCGTAGGCGGCTTGTTAAGTCGGATGTGAAAGCCC
TGGGCTCAACCTAGGAACTGCATTCGATACTGGCGAGCTAGAGTACGATAGAGGGTGGTAGAATTCCTAGTGTAGCGGTG
AAATGCGTAGATATTAGGAGGAATACCAGTGGCGAAGGCGGCCACCTGGATCGATACTGACGCTGAAGTGCGAAAGCGTG
GGGAGCAAACAGG
>OTU_678
TACGGAGGGTGCAAGCGTTATCCGGATTCATTGGGTTTAAAGGGAGCGTAGGTGGACTTATAAGTCAGTGGTGAAATCTC
CGAGCTTAACTCGGAAATTGCCATTGATACTGTAGGTCTTGAGTACAGTTGCTGTGGGCGGAATATGACATGTAGTGGTG
AAATACATAGAGATGTCATAGAACACCGATTGCGAAGGCAGCTCACAAAGTTGTAACTGACACTGAGGCTCGAAAGTGCG
GGGATCAAACAGG
>OTU_679
TACAGAGGTCTCAAGCGTTGTTCGGATTCATTGGGCGTAAAGGGTGCGCAGGCTGTTGTGTAAGTCGGATGTGAAATCCC
GGGGCTTAACCCCGGAACTGCATTCGATACTGCATGACTAGAGGACTGGAGAGGAGATTGGAATTTACGGTGTAGCAGTG
AAATGCGTAGATATCGTAAGGAAGACCAGTGGCGAAGGCGAATCTCTGGACAGTTCCTGACGCTCATGCACGAAGGCTAG
GGGAGCAAACGGG
>OTU_680
TACGGAGGGTGCAAGCGTTATCCGGATTCACTGGGTTTAAAGGGAGCGTAGGTGGGTCGGTAAGTCAGTGGTGAAATCCC
CAAGCTTAACTTGGGAACTGCCATTGATACTCTCGACCTTGAATACTGTGGAGGTAAGCGGAATATGTCATGTAGCGGTG
AAATGCTTAGATATGACATAGAACACCGATAGCGAAGGCAGCTTACTACGCAGTTATTGACACTGAGGCTCGAAAGCGTG
GGGATCAAACAGG
>OTU_681
TACGAAGGATCCAAGCGTTATCCGGATTTATTGGGTTTAAAGGGTGCGTAGGCGGGCTATTAAGTCAGTGGTGAAAACCC
CAAGCTCAACTTGGGAACTGCCATTGATACTGATGGTCTTGAGTACACTTGAAGTGGGCGGAATGTGTCATGTAGCGGTG
AAATGCTTAGATATGACACAGAACACCGATTGCGAAGGCAGCTCACTAAATTGTAACTGACGCTGAGGCACGAAAGCGTG
GGGATCAAACAGG
>OTU_682
TACGGAGGTTGCAAGCGTTATCCGGATTTATTGGGTTTAAAGGGTGCGTAGGCGGGAAAATAAGTCAGTGGTGAAATCCT
GCAGCTTAACTGTAGAACTGCCATTGATACTGTTTTTCTTGAGTCTAGTTGAGGTGGGCGGAATGTGTAGTGTAGCGGTG
AAATGCTTAGATATTACACAGAACACCGATTGCGTAGGCAGCTCACTAAACTATAACTGACGCTGAGGCACGAAAGCGTG
GGGAGCAAACAGG
>OTU_683
TACGAAGGATTCGAGCGTTATCCGGATTTATTGGGTTTAAAGGGTGCGTAGGTGGACTAATAAGTCAGTGGTGAAAGCCC
GCAGCTTAACTGCGGAACTGCCATTGATACTGTTAGTCTTGAGTACAGTTGAGGTGGGCGGAATGTGTCATGTAGCGGTG
AAATGCTTAGATATGACACAGAACACCGATTGCGAAGGCAGCTCACTAAGCTGTAACTGACACTGAGGCACGAAAGCGTG
GGGAGCAAACAGG
>OTU_684
TACAGAGACTGCAAGCGTTATTCGGATTCACTGGGCGTAAAGGGTGCGCAGGCGGCCATGTGTGTCAGATGTGAAAGCCC
GGAGCTTAACTCCGGAATTGCGTCTGAAACTACATGGCTAGAGCATTGGAGAGGGTAGCAGAATTCATGGTGTAGCAGTG
AAATGCGTAGATATCATGAGGAATACCAGAGGCGAAGGCGGCTACCTGGACAATTGCTGACGCTCAGGCACGAAAGCGTG
GGGAGCAAAAGGG
>OTU_685
GACGAACTGTCCAAACGTTGTTCGGAATCACTGGGCTTAAAGGGCGCGTAGGCGGTCGATCAAGTCGGGGGTGAAATCCT
GCAGCTCAACTGTAGAAGTGCCTTCGATACTGATCGTCTGGAGGGAGATAGGGGTGTGTGGAACTTCCAGTGGAGCGGTG
AAATGCGTTGATATTGGAAGGAACGCCGGAGGCGAAAGCGACGCACTGGATCTCTACTGACGCTGAGGCGCGAAAGCTAG
GGGAGCAAACGGG
>OTU_686
TACGGAGGGTGCAAGCGTTAATCGGAATTACTGGGCGTAAAGCGCGCGTAGGTGGTTTGGTAAGTCAGATGTGAAAGCCC
TGGGCTTAACCTAGGAACTGCATTTGAAACTGTCTAACTAGAGTATGGTAGAGGGAAGTGGAATTCCACATGTAGCGGTG
AAATGCGTAGAGATGTGGAGGAACACCAGTGGCGAAGGCGACTTCCTGGACCAATACTGACACTGAGGTGCGAAAGCGTG
GGGAGCAAACAGG
>OTU_687
TACGAAGGGAGCTAGCGTTGTTCGGAATTACTGGGCGTAAAGCGCACGTAGGCGGATTTGTCAGTCAGGGGTGAAATCCC
GAGGCTCAACCTCGGAACTGCCTCCGATACAACAAGTCTTGAGGACGAGAGAGGTTGGTGGAATTCCTAGTGTAGAGGTG
AAATTCGTAGATATTAGGAAGAACACCAGTGGCGAAGGCGGCCAACTGGCTCGTATCTGACGCTGAGGTGCGAAAGCGTG
GGGAGCAAACAGG
>OTU_688
TACGAAGGACCCGAGCGTTATCCGGATTCATTGGGTTTAAAGGGTGCGTAGGTGGGCCTATAAGTCAGTGGTGAAAGCCC
TTCGCTTAACGAAGGAATTGCCATTGATACTGTAGGTCTTGAGTACAGTTGAGGTGGGCGGAATGTGTCATGTAGCGGTG
AAATGCTTAGATATGACACAGAACACCGATTGCGAAGGCAGCTCGCTAAACTGTAACTGACACTGAGGCACGAAAGCGTG
GGTAGCAAACAGG
>OTU_689
TACGTAGGGTGCAGGCGTTAATCGGAATTACTGGGCGTAAAGCGTGCGCAGGCGGTTTGTTAAGACAGATGTGAAATCCC
CGGGCTTAACCTGGGAACTGCGTTTGTTACTGGCAAGCTAGAGTGTGGCAGAGGGGGGTGGAATTCCAAGTGTAGCAGTG
AAATGCGTAGATATGCGGAGGAACACCGATGGCGAAGGCAATCCCCTGGGCCTGCACTGACGCTCATGCACGAAAGCGTG
GGGAGCAAACAGG
>OTU_690
TACGAAGGGGGCTAGCGTTGCTCGGAATGACTGGGCGTAAAGGGCGCGTAGGCGGTTTAGTTAGTTAGGCGTGAAATTCC
CGGGCTTAACCTGGGGACTGCGTTTAATACAGCTAGGCTTGAGTTCGGAAGAGGGTAGTGGAATTCCCAGTGTAGAGGTG
AAATTCGTAGATATTGGGAAGAACACCGGTGGCGAAGGCGGCTACCTGGTCCGATACTGACGCTGAGGCGCGAAAGCGTG
GGGAGCAAACAGG
>OTU_691
TACGGAGGATGCAAGCGTTATCCGGAATGATTGGGCGTAAAGCGTCCGCAGGTGGCATTTCAAGTCTGCCGTTAAATACT
AGGGCTCAACCCTGGACCGGCGGTGGAAACTGAAAAGCTAGAGTTCGGTAGGGGTAGAGGGAATTCCCAGTGTAGCGGTG
AAATGCGTAGAGATTGGGAAGAACACCGGTGGCGAAAGCGCTCTGCTAGGCCGAAACTGACACTCATGGACGAAAGCTAG
GGGAGCGAATGGG
>OTU_692
TACAGAGGATGCAAGCGTTATCCGGAATTATTGGGCGTAAAGCGTACGTAGGTGGCGATTCAAGTCTGTGGTTAAAGCCT
GCAGCCTAACTGCAGAAAGGCCATGGAAACTGAAACGCTAGAGTGCGATAGAGGTAAGGGGAATTCCCGGTGTAGCGGTG
AAATGTGGAGATATCGGGAAGAACACCAGCGGCGAAAGCGCCTTACTGGGTCGCAACTGACACTGAGGTACGAAAGCCAG
GGGAGCAAATGGG
>OTU_693
TACGGAGGGTGCAAGCGTTATCCGGATTCACTGGGTTTAAAGGGAGCGTAGGTGGGTTGGTAAGTCAGTGGTGAAATCCC
CGAGCTTAACTTGGGAACTGCCATTGATACTATCAATCTTGAATACTGTGGAGGTAAGCGGAATATATCATGTAGCGGTG
AAATGCTTAGATATGATATAGAACACCGATAGCGAAGGCAGCTTACTACGCATATATTGACGCTGAGGCACGAAAGCGTG
GGGATCAAACAGG
>OTU_694
TACAGAGACCTCAAGCGTTATCCGGAATCATTGGGCGTAAAGCGTACCGATAGGTGGTTTTACAAGTCAGAAGTGAAATC
TCTCAGCTTAACTGGGAGACTGTCTTTTGAAACTGTAAAACTAGAAGGGCAAAGAGGAAGCTGGAACAAACGGTGTAGTA
GTGAAATGCGTTGATATCGTTTGGAACACCAATAGCGTAGGCAGGCTTCTGGGTGCCACTTGACACTGCTAGGACGAAAG
CGTGGGGAGCGATAAGG
>OTU_695
TACGGAGGGTGCGAGCGTTGTTCGGAATTATTGGGCGTAAAGCGCGTGTAGGCGGTTTGTTAAGTCTGATGTGAAAGCCC
CGGGCTCAACCTGGGAAGTGCATTGGATACTGGCAGACTTGAATACGGGAGAGGGTAGTGGAATTCCGAGTGTAGGAGTG
AAATCCGTAGATATTCGGAGGAACACCGGTGGCGAAGGCGGCTACCTGGACCGATATTGACGCTGAGACGCGAAAGCGTG
GGTAGCAAACAGG
>OTU_696
TACGAAGGGGGCTAGCGTTGCTCGGAATGACTGGGCGTAAAGGGCGCGTAGGCGGATTGTTTAGTTAGGTGTGAAATTCC
TGGGCTTAACCTGGGGACTGCACTTAATACAGGCAGTCTAGAGTGGGATAGAGGGTTGTGGAATTCCCAGTGTAGAGGTG
AAATTCGTAGATATTGGGAAGAACACCGGTGGCGAAGGCGGCAACCTGGATCTTTACTGACGCTGAGGCGCGAAAGCGTG
GGGAGCAAACAGG
>OTU_697
TACGTAGGTGGCAAGCGTTGTCCGGAATTATTGGGCGTAAAGCGCGCGCAGGTGGGATCTTAAGTCTGTTCTGAAAGTTC
GGAGCTTAACTCCGTGATGGGATGGAAACTGGGATTCTTGAGTATCGGAGAGGAAAGCGGAATTCCCCGTGTAGCGGTGA
AATGCGTAGATATGGGGAGGAACACCAGTGGCGAAGGCGGCTTTCTGGACGATGTCTGACACTGAGGCGCGAAAGCTAGG
GGAGCGAACGGG
>OTU_698
TACGGAGGTGGCAAGCGTTACTCGGATTGATTGGGTGTAAAGGGCGTGTAGGCGGTGCGTTAAGTCGAGTGTGAAATCCC
TTGGCTCAACCAAGGAACTGCATTCGAAACTGACGCGCTTGAGTGATGGAGAGGAAAGCGGAATTCCCGGTGTAACAGTG
AAATGTGTAGATATCGGGAGGAACACCAGTGGCGAAGGCGGCTTTCTGGACATCTACTGACGCTGAAACGCGAGAGCTAG
GGGAGCAAACAGG
>OTU_699
TACGAAGGGGGCTAGCGTTGCTCGGAATTACTGGGCGTAAAGGGCGCGTAGGCGGGTCGTTTAGTTAGAGGTGAAAGCCC
AGGGCTCAACCCTGGAATTGCCTTTAATACTGGCGGCCTTGAGTATGGCAGAGGTATGTGGAACTCCGAGTGTAGAGGTG
AAATTCGTAGATATTCGGAAGAACACCAGTGGCGAAGGCGACATACTGGGCCATTACTGACGCTGAGGCGCGAAAGCGTG
GGGAGCAAACAGG
>OTU_700
TACAGGGGATGCAAGTGTTATCCGGAATTATTGGGCGTAAAGCGTCTGCAGGTGGATGATTAAGTCTTTTGTTAAATTTC
TAGGCTTAACCTGGAACTCGCAAAAGAAACTATTTATCTTGAGTATGGTAGAGGTAAAGGGAATTTCAAGTGGAGCGGTG
AAATGCGTAGATATTTGAAAGAACACCAACAGCGAAGGCACTTTACTGGGCCATTACTGACACTCAGAGACGAAAGCTAG
GGGAGCAAACAGG
>OTU_701
TACGGAGGGTGCAAGCGTTAATCGGAATTACTGGGCGTAAAGCGCGCGTAGGCGGTTTGTTAAGTCGGATGTGAAAGCCC
TGGGCTCAACCTGGGAATTGCATTCGATACTGATCGACTAGAGTACGAGAGAGGGAGGTAGAATTCCATGTGTAGCGGTG
AAATGCGTAGATATGTGGAGGAATACCGGTGGCGAAGGCGACCTCCTGGCTCGATACTGACGCTGAGGTGCGAAAGCGTG
GGGAGCAAACAGG
>OTU_702
TACGGAGGGAGCTAGCGTTGTTCGGAATTACTGGGCGTAAAGAGCGCGTAGGCGGCTAACTAAGTTGGAAGTGAAATCCC
AGGGCTTAACCCTGGAATTGCTTTCAAAACTGGCTAGCTAGAGGACGATAGAGGATGGTGGAATTCCTAGTGTAGAGGTG
AAATTCTTAGATATTAGGAGGAACATCGGAGGCGAAGGCGACCATCTGGGTCGTATCTGACGCTGAGGCGCGAAAGCGTG
GGGAGCAAACAGG
>OTU_703
TACGTAGGGTGCGAGCGTTAATCGGAATTACTGGGCGTAAAGCGTGCGCAGGCGGTTTCTTAAGCCAGACGTGAAATCCC
CGGGCTTAACCTGGGAACTGCGTTTGGAACTGGGAGACTAGAGTACGGCAGAGGGAGGTGGAATTCCACGTGTAGCAGTG
AAATGCGTAGAGATGTGGAGGAACACCGATGGCGAAGGCAGCCTCCTGGGCCTGTACTGACGCTCATGCACGAAAGCGTG
GGGAGCAAACAGG
>OTU_704
TACGTAGGGTGCGAGCGTTAATCGGAATTACTGGGCGTAAAGCGTGCGCAGGCGGTTATGCAAGACAGTCGTGAAATCCC
CGGGCTCAACCTGGGAATTGCGATTGTGACTGCATAGCTAGAGTATGTCAGAGGGGGGTAGAATTCCACGTGTAGCAGTG
AAATGCGTAGATATGTGGAGGAATACCAATGGCGAAGGCAGCCCCCTGGGACAATACTGACGCTCATGCACGAAAGCGTG
GGGAGCAAACAGG
>OTU_705
TACATAGGGTGCAAGCGTTGTCCGGAATTATTGGGCGTAAAGAGCTCGTAGGTCGTTTGTTACGTCGGATGTGAAAACCT
GAGGCTCAACCCCAGACCTGCATTCGATACGGGCGATCTAGAGTGTGGTAGGGGAGACTGGAATTCCTGGTGTAGCGGTG
GAATGCGCAGATATCAGGAGGAACACCAATGGCGAAGGCAGGTCTCTGGGCCATTACTGACACTGAGGAGCGAAAGCGTG
GGGAGCGAACAGG
>OTU_706
TACGTAGGGTGCGAGCGTTAATCGGAATTACTGGGCGTAAAGCGTGCGCAGGCGGTTTTGTAAGTCAGATGTGAAATCCC
CGGGCTCAACCTGGGAACTGCGTTTGAAACTACAAGGCTAGAGTGTAGAAGAGGGGGGTAGAATTCCACGTGTAGCAGTG
AAATGCGTAGAGATGTGGAGGAATACCGATGGCGAAGGCAGCCCCCTGGGCTAACACTGACGCTCATGCACGAAAGCGTG
GGGAGCAAACAGG
>OTU_707
TACGAAGGGTGCGAGCGTTGTTCGGAATTACTGGGCGTAAAGGGTTTGTAGGCTGAAATGTAAGTCAAGTGTGAAATCCC
CGAGCTTAACTTGGGACGTGCATTTGAAACTGTGTTTCTTGAGTATCGTAGAGGGTGGTGGAATTGCAGGTGTAGGAGTG
ACATCCGTAGAGATTTGCAGGAACATCAGAGGCGAAAGCGACCACCTGGCCGATTACTGACGCTGAGGAACGAAAGCGTG
GGGAGCAAACAGG
>OTU_708
GACGTAGGGGGCCAGCGTTGTTCGGAATTACTGGGTGTAAAGGGTTCGTAGGCGGTGCGGCAAGTTGGGAGTGAAATCTC
TGGGCTTAACCCAGAGGCTGCTTCCAAAACTGCTGTGCTTGAGTGTGAGAGAGGCTCGTGGAATTGCAGGTGTAGCGGTG
AAATGCGTAGATATCTGCAGGAACACCCGTGGCGAAAGCGGCGAGCTGGATCACTACTGACGCTGAGGAACGAAAGCTAG
GGGAGCAAACAGG
>OTU_709
TACGTAGGGTGCGAGCGTTAATCGGAATTACTGGGCGTAAAGCGTGCGCAGGCGGTTTCGCAAGTCAGATGTGAAAGCCC
CGGGCTCAACCTGGGAACTGCGTTTGAAACTACGAAGCTAGAGTACGGCAGAGGGAGGTGGAATTCCAAGTGTAGCAGTG
AAATGCGTAGATATTTGGAGGAACACCGATGGCGAAGGCAGCCTCCTGGGCTAGTACTGACGCTCATGCACGAAAGCGTG
GGGAGCAAACAGG
>OTU_710
TACGGAGGGTGCAAGCGTTATCCGGATTTACTGGGTTTAAAGGGTGTGTAGGCGGGCCCTTAAGTCAGTGGTGAAATCTC
CGAGCTTAACTTGGAAACTGCCATTGATACTATAGGTCTTGAATTCTGTTGAGGTGGGCGGAATAAGTCATGTAGCGGTG
AAATGCATAGATATGACTTAGAACCCCGATTGCGAAGGCAGCTCACTAACCAGACATTGACGCTGAGGCACGAAAGCGTG
GGGATCAAACAGG
>OTU_711
TACGTAGGATCCGAGCGTTGTCCGGATTTACTGGGTGTAAAGGGTGCGCAGGCGGACTGGTAAGTCAGTGGTGAAATCTC
GTCGCTTAACGACGAAACTGCCTTTGATACTATCAGTCTTGAATCCGGTAGAGATCTGTGGAATTCCGAGTGTAGCAGTG
AAATGTGTAGATATTCGGAAGAACACCAGTGGCGAAGGCAGCAGATTGGGCCGGTATTGACGCTCAGGCACGAAAGCATG
GGGATCAAACAGG
>OTU_712
TACGGAGGGTCCAAGCGTTGTCCGGATTTATTGGGTTTAAAGGGTACGTAGGCGGGACTTTAAGTCAGTGGTGAAAGCCT
CCAGCTCAACTGGAGAATTGCCATTGAAACTGAAGTTCTTGAATATGGATGAGGTGGTTGGAATACAACATGTAGCGGTG
AAATGCTTAGATATGTTATAGAACACCAATTGCGAAGGCAGATCACTAAACCATTATTGACGCTGAGGTACGAAAGCGTG
GGGAGCGAACAGG
>OTU_713
GACGAAGGGGGCTAGCGTTGTTCGGAATTACTGGGCGTAAAGCGCGTGTAGGCGGTTTGCCAAGTTGGGTGTGAAAGCCT
TGGGCTTAACCCAAGAAATGCACTCAGTACTGGCAGACTAGAGGACCGGAGAGGATAGTGGAATTCCCAGTGTAGTGGTG
AAATACGTAGATATTGGGAAGAACACCAGTGGCGAAGGCGGCTATCTGGACGGTTTCTGACGCTAAGACGCGAAAGCGTG
GGGAGCAAACAGG
>OTU_714
TACGGAGGGTGCGAGCGTTAATCGGAATTACTGGGCGTAAAGAGTGCGTAGGTGGTTTCTTAAGTCAGATGTGAAAGCCC
CGGGCTTAACCTGGGAACGGCATTTGATACTGGGTAACTCGAGTTTGGGAGAGGTAAGTGGAATTTCAGGTGTAGCGGTG
AAATGCGTAGATATCTGAAGGAACACCAGTGGCGAAGGCGACTTACTGGCCTAAAACTGACGCTGAGGCACGAAAGCATG
GGTAGCAAACAGG
>OTU_715
GACGGAGGGTGCGAGCGTTATTCGGATTTATTGGGCGTAAAGAGCGTGTAGGCGGCCGGTCAAGCCAGATGTGAAAGCCC
AGGGCTTAACCCTGGAAGTGCATTTGGAACTGGTTGGCTTGAGTTCGGGAGAGGGAAGTGGAATTCCGGGTGTAGAGGTG
AAATTCGTAGATATCCGGAGGAACACCGGTGGCGAAGGCGACTTCCTGGACCGAAACTGACGCTGAGACGCGAAAGCGTG
GGGAGCAAACAGG
>OTU_716
TACAGGGGATGCAAGTGTTATCCGGAATTATTGGGCGTAAAGCGTCTGTAGGTGGATAATTAAGTCTTTTGTTAAATCTT
CAGGCTCAACCTGAAATCTGCAAAAGAAACTATTTATCTCGAGTATGGTAGAGGTTAAGGGAATTTCCAGTGGAGCGGTG
AAATGCGTAGATATTGGAAAGAACACCGACAGCGAAGGCACTTTACTGGGCCATTACTGACACTCAGAGACGAAAGCTAG
GGGAGCAAACGGG
>OTU_717
TTCCAGCTCCAATAGCGTATATTAAAGTTGTTGCAGTTAAAAAGCTCGTAGTTGAATTTCTGGGCCCGTCCGCTGCGTCC
GCTTCTGTGTGACGTGGCGGCGTGTCCATCCTTGCGGGGCCGGCGCACTTTACTGGGCGTCGTACCCGCAGCCTTTACTG
TGAAAAAATTAGAGTGTTTAAAGCAAGCTTTGGCTTGAATACATTAGCATGGAATAATGAGATAGGACTTCGGTGCTATT
TTGTTGGTTAGGTACCGAGTAATGATTAATAGGGACAGTTGGGGGTATTCATATTCAGCTGTCAGAGGTGAAATTCTTGG
ATTTGCTGAAGATGAACAACTGCGAAAGCATTTACCAAGGATGTTTTCATTAATCAAGAACGAAAGTCAGGGGATCGAAG
AGG
>OTU_718
TACGAAGGGGGCTAGCGTTGCTCGGAATTACTGGGCGTAAAGCGCACGTAGGCGGGTTCTTAAGTCGGTGGTGAAATCCT
GGAGCTCAACTCCAGAACTGCCTTCGAAACTGGGAATCTTGAGTCCGGGAGAGGTGAGTGGAACTGCGAGTGTAGAGGTG
AAATTCGTAGATATTCGCAAGAACACCAGTGGCGAAGGCGGCTCACTGGCCCGGTACTGACGCTGAGGTGCGAAAGCGTG
GGGAGCAAACAGG
>OTU_719
CACGTAAGGGGCGAGCGTTGTTCGGAATTATTGGGCGTAAAGGGCACGCAGGCGGTTTTACAAGTCCGATGTTAAAGACC
TGGGCTTAACTCAGGGGATGCGTTGGAAACTGTAAGACTAGAGTATTAGAGGGGGAGTCGGAATTCCTAGTGTAGGGGTG
AAATCTGTTGATATTAGGAAGAACACCGGTGGCGAAGGCGGACTCCTGGCTGAATACTGACGCTGAGGTGCGAAAGCATA
GGGAGCAAACAGG
>OTU_720
TACGGGGGGGGCAAGCGTTGTTCGGAATTACTGGGCGTAAAGGGCTCGTAGGCGGCCAACTAAGTCAGACGTGAAATCCC
TCAGCTTAACTGAGGAACTGCGTCTGATACTGGATGGCTTGGATTCGGGAGAGGGATGCGGAATTCCAGGTGTAGCGGTG
AAATGCGTAGATATCTGGAGGAACACCGGTGGCGAAGGCGGCATCCTGGACCGATATTGACGCTGAGGAGCGAAAGCTAG
GGGAGCAAACGGG
>OTU_721
TACGTAGGGTGCAAGCGTTAATCGGAATTACTGGGCGTAAAGCGTGCGCAGGCGGTTTTGTAAGACAGGCGTGAAATCCC
CGGGCTCAACCTGGGAACTGCATTTGAGACTGTATAGCTAGAGTACGGCAGAGGGGGATGGAATTCCGCGTGTAGCAGTG
AAATGCGTAGATATGCGGAGGAACACCGATGGCGAAGGCAGCCCTCTGGACCTGTACTGACGCTCATGCACGAAAGCGTG
GGGAGCAAACAGG
>OTU_722
TACGGAGGGGACTAGCGTTGTTCGGATTTACTGGGCGTAAAGGGTGCGTAGGCGGTTTAGTAAGTTAGAAGTGAAAGCCC
AGGGCTTAACCCTGGAACTGCTTCTAAAACTATTAGACTAGAGTGCGGGAGAGGATAGTGGAATTCCTAGTGTAGAGGTG
AAATTCTTAGATATTAGGAGGAACACCGGTGGCGAAAGCGACTATCTGGAACGTTACTGACGCTGAGGCACGAAAGCGTG
GGGAGCAAACAGG
>OTU_723
TACGGGAGGGGCAAGCGTTATTCGCCATGACTGGGCGTAAAGAGTCCGTAGACCGTAAAGTAAGTTAATAGTTAAACTTT
AGAGCCTAACTTTAAATAAGCTTTTAATACTGCTTTACTTGAGTTTTATATAGAAGAGTAGAATTTTATATGAAAGGGTA
AAATCTAGATATATATAAAGGAATACCAATAGCGAAGGCAACTCTTTGATAAAAACTGACGTTGAGGGACGAAAGTATGG
GGAGCAAACAGG
>OTU_724
TACGAAGGGGGCAAGCGTTATTCGGAATTACTGGGCGTAAAGAGCGTGTAGGTGGTTGTCTAAGTCAGTTGTTAAATATC
ACGGCCTAACTGTGAAAATGCGATTGATACTGGATGGCTAGAGGGCAGGAGAGAGAAGTGGAATTCTCGGAGTAGCGGTA
AAATGCGTAGATCTCGAGAGGAACACCGATGGCGAAGGCAGCTTCTTGGTCTGTCCCTGACACTCAAATGCGACAGCGTG
GGGAGCAAACAGG
>OTU_725
TACGGAGGGTGCAAGCGTTGTCCGGATTTATTGGGTTTAAAGGGTGCGTAGGCGGTTTATTAAGTCAGTGGTGAAATCCT
GGAGCTCAACTCCAGAACTGCCATTGATACTATCTGTCTTGAATATTGTGGAGGTAAGCGGAATATGTCATGTAGCGGTG
AAATGCTTAGATATGACATAGAACACCTATTGCGAAGGCAGCTTACTACGCATATATTGACGCTGAGGCACGAAAGCGTG
GGGATCAAACAGG
>OTU_726
TACATAGGGTGCAAGCGTTGTCCGGATTTATTGGGCGTAAAGAACTCGTAGGTGGTTTGTTACGTCGGATGTGAAACTCT
GGGGCTTAACCCCAGACCTGCATTCGATACGGGCGAGCTAGAGTGTGGTAGGGGAGACTGGAATTCCTGGTGTAGCGGTG
GAATGCGCAGATATCAGGAGGAACACCAATGGCGAAGGCAGGTCTCTGGGCCAATACTGACACTGAGGAGCGAAAGCGTG
GGGAGCGAACAGG
>OTU_727
GACGAAGGGGGCTAGCGTTGTTCGGAATTACTGGGCGTAAAGCGCGTGTAGGCGGTTATCCAAGTCAGGTGTGAAAGCCT
TGAGCTTAACTCAAGAAATGCACTTGGTACTGGGTGACTAGAGGACCGGAGAGGATAGTGGAATTCCCAGTGTAGTGGTG
AAATACGTAGAGATTGGGAAGAACACCAGTGGCGAAGGCGGCTATCTGGACGGTTTCTGACGCTAAGACGCGAAAGCGTG
GGGAGCAAACAGG
>OTU_728
TACGTAGGGTGCGAGCGTTAATCGGAATTACTGGGCGTAAAGCGTGCGTAGGCGGTTCGCTAAGTCTGATGTGAAAGCCC
CGGGCTCAACCTGGGAACTGCATTGGAAACTGACGAGCTTGAGTGTGGCAGAGGGGGGTGGAATTCCACGTGTAGCAGTG
AAATGCGTAGAGATGTGGAGGAACACCGATGGCGAAGGCAGCCCCCTGGGCTAACACTGACGCTCAGGCACGAAAGCGTG
GGGAGCAAACAGG
>OTU_729
TACGTAGGGGGCGAGCGTTGTCCGAAGTTACTGGGCGTAAAGCGCGCGTAGGCGGTTTCTTAAGTCTGGGGTGAAAGGTT
CAACGCTCAACGTGAACAGTGCCTTGGATACTGGGAGACTTGAGTTAGGGAGAGGGTAGTGGAATTCCTGGTGTAGCGGT
GAAATGCGTAGATATCAGGAGGAACACCAATGGCGAAGGCAGCTACCTGGCCTATAACTGACGCTGAGGTGCGAAAGCGT
GGGGAGCAAACGGG
>OTU_730
TACGGAGGGGGCTAGCGTTGTTCGGAATTACTGGGCGTAAAGCGTACGTAGGCGGCTATTCAAGTCAGAGGTGAAAGCCT
GGAGCTCAACTTCAGAACTGCCTTTGAAACTAGATAGCTAGAATCACGGAGAGGTGAGTGGAATTCCGAGTGTAGAGGTG
AAATTCGTAGATATTCGGAAGAACACCAGTGGCGAAGGCGGCTCACTGGACGTGTATTGACGCTGAGGTACGAAAGCGTG
GGGAGCAAACAGG
>OTU_731
TACGTAGGCAGCAAGCGTTGTTCGGAGTTACTGGGCGTAAAGAGTGCGTAGGCGGTTTCGTAAGTTTGGTGTGAAATCTC
CCGGCTTAACTGGGAGGGTGCGCCGAAAACTGCGGGACTGGAGAGTGGGAGAGGTAAGCGGAATTCCCGGTGTAGCGGTG
AAATGCGTAGATATCGGGAGGAACACCAGCGGTGTAGACGGCTTACTGGACCACGACTGACGCTGAGGCACGAAAGCGTG
GGGAGCAAACAGG
>OTU_732
TACGGAGGATGCAAGCGTTATCCGGATTCATTGGGTTTAAAGGGTGCGCAGGCGGAGTGATAAGTCAGTGGTGAAATCCT
ACGGCTCAACTGTAGAACTGCCATTGATACTGTCATTCTTGAGTACTGTTGAGGTGGGCGGAATGTGTCATGTAGCGGTG
AAATGCTTAGATATGACACAGAACACCGATCGCGAAGGCAGCTCACCAAGCAGTAACTGACGCTCATGCACGAAAGCGTG
GGGATCAAACAGG
>OTU_733
TACAGAGACTGCAAGCGTTATTCGGATTCACTGGGCGTAAAGGGTGCGCAGGTGGCCGTGTGTGTGAGGTGTGAAAGCCT
GGGGCTTAACCCCAGAATTGCACCTCAAACTACATGGCTAGAGCATTGGAGAGGGAAGTAGAATTCACGGTGTAGCAGTG
AAATGCGTAGATATCGTGAGGAATACCAGAGGCGAAGGCGAGTCCCTGGACAACTCCTGACACTGAGGCACGAAAGCTAG
GGGAGCAAACAGG
>OTU_734
GACGAACTGTGCAAACGTTATTCGGAATCACTGGGCTTGAAGAGTGCGTAGGCGGTTTCGTAAGTAGGGTGTGAAAGCCC
CCGGCTCAACCGGGGAATTGCGCCCTAAACTGCGAGGCTGGAGTGAGGTAGGGGTGTGTGGAACTTCTAGTGGAGCGGTG
AAATGTGTTGATATTAGAAGGAACGCCGGTGGCGAAAGCGACACACTGGACCTTGTCTGACGCTGAGGCACGAAAGCCAG
GGGAGCAAACGGG
>OTU_735
TACGGAGGGTGCAAGCGTTATCCGGATTCACTGGGTTTAAAGGGTGCGCAGGCGGACTAATAAGTCAGTGGTGAAATTCT
ACGGCTCAACTGTAGAACTGCCATTGATACTGTTAGACTAGAGTATAATTGGAGTGGGCGGAATGTGTCATGTAGCGGTG
AAATGCATAGATATGACACAGAACACCGATCGCGAAGGCAGCTCACTAAGTTACAACTGACGCTCATGCACGAAAGCGTG
GGGATCAAACAGG
>OTU_736
TACAGGGGATGCAAGTGTTATCCGGAATTATTGGGCGTAAAGCGTCTGCAGGTGGATATATAAGTCTTTTGTTAAATCTT
CAGGCTTAACCTGAAATGTGCAAAAGAAACTATATATCTTGAGTATGGTAGAGGTAAAGGGAATTTCCAGTGGAGCGGTG
AAATGCGTAGATATTGGAAAGAACACCAACAGCGAAGGCACTTTACTGGGCCAGTACTGACACTCAGAGACGAAAGCTAG
GGGAGCAAACGGG
>OTU_737
TACGGAGGGTGCAAGCGTTGTCCGGATTTATTGGGTTTAAAGGGTGCGCAGGTGGTTTATTAAGTCAGTGGTGAAAGACG
GTCGCTCAACGATTGCAGTGCCATTGATACTGGTAGACTTGAGTGTGATTGAGGTAGCTGGAATGGATAGTGTAGCGGTG
AAATGCATAGATATTATCCAGAACACCAATTGCGAAGGCAGGTTACTAAGTCACAACTGACGCTGATGCACGAAAGTGTG
GGTATCAAACAGG
>OTU_738
TACGGAGGGTGCAAGCGTTATCCGGATTCACTGGGTTTAAAGGGTGCGTAGGCGGGCTGATAAGTCAGTGGTGAAAGCTC
CGAGCTTAACTTGGAAACTGCCATTGATACTGCCAGTCTTGAATATCGTAGAGGTAAGCGGAATGTTGCATGTAGCGGTG
AAATGCTTAGATATGTTACAGAACACCAATTGCGAAGGCAGCTTACTATGCGATGATTGACGCTGAGGCACGAAAGCGTG
GGGAGCAAACAGG
>OTU_739
TACGAGTGCCCCGAGCGTTATCCGGAATCATTGGGCGTAAAGGGTGTGTAGGTGGCAGTGTTAGTCGGTTGTTAAAACCT
GGGGCTTAACCCCAGATCCGCGACCGAAACGGCACAGCTAGAGGATGGCAGGGATGTATGGAACTCATGGAGTAGGGGTG
AAATCCGTTGATATCATGGGGAACACCAAAAGCGAAGGCAGTACATTGGGCCACTCCTGACACTGAAACACGAAAGCGTG
GGTAGCGAATGGG
>OTU_740
TACATAGGGTGCAAGCGTTGTCCGGAATTATTGGGCGTAAAGAGCTCGTAGGCGGTTTGTCACGTCTGCTGTGAAAACTG
GAGGCTCAACCTCCAGCCTGCAGTGGGTACGGGCAGACTAGAGTGCGGTAGGGGAGATTGGAATTCCTGGTGTAGCGGTG
GAATGCGCAGATATCAGGAGGAACACCGATGGCGAAGGCAGATCTCTGGGCCGTAACTGACGCTGAGGAGCGAAAGCATG
GGGAGCGAACAGG
>OTU_741
TACGGAGGGGGCTAGCGTTATTCGGAATTACTGGGCGTAAAGCGCACGTAGGCGGATTAGAAAGTCAGAGGTGAAATCCC
AGGGCTCAACCCTGGAACTGCCTTTAAAACTCCTAGTCTTGAGTTCGAGAGAGGTGAGTGGAATTCCAAGTGTAGAGGTG
AAATTCGTAGATATTTGGAGGAACACCAGTGGCGAAGGCGGCTCACTGGCTCGATACTGACGCTGAGGTACGAAAGTGTG
GGGAGCAAACAGG
>OTU_742
TACATGTGGGGCAAGCGTTGTTCGGAATTACTGGGCATAAAGGGTGCGTAGGCGGCATGTTAAGTCAGGGGTGAAATCCC
ACGGCCCAACCGTGGAACTGCCTTTGATACTGGCGTGCTTGAGTGCGTGAGGGGTAACCGGAACGAGTAGTGTAGCGGTG
AAATGCGTAGATATTACTCGGAAGGCCAAAGGCGAAGGCAGGTTACTGGTACGCAACTGACGCTGAGGCACGAAAGCGTG
GGGAGCAAACAGG
>OTU_743
TACGTAGGGTGCGAGCGTTAATCGGAATTACTGGGCGTAAAGCGTGCGCAGGCGGTTTTGAAAGTCAGATGTGAAATCCC
CGAGCTCAACTTGGGAACTGCGTTTGAAACTCCAAAGCTAGAGTATAGGAGAGGGGGGTAGAATTCCACGTGTAGCAGTG
AAATGCGTAGAGATGTGGAGGAATACCAATGGCGAAGGCAGCCCCCTGGGATAACACTGACGCTCATGCACGAAAGCGTG
GGGAGCAAACAGG
>OTU_744
TACGTAGGGTGCAAGCGTTAATCGGAATTACTGGGCGTAAAGCGTGCGCAGGCGGTTCGGAAAGAGAGGTGTGAAATCCC
AGGGCTTAACTTGGGAACTGCATTTGTGACTGTATAGCTAGAGTACGGCAGAGGGGGATGGAATTCCGCGTGTAGCAGTG
AAATGCGTAGATATGCGGAGGAACACCGATGGCGAAGGCAATCCCCTGGACCTGTACTGACGCTCATGCACGAAAGCGTG
GGGAGCAAACAGG
>OTU_745
TACGGAGGATCCAAGCGTTATCCGGATTTATTGGGTTTAAAGGGTGCGTAGGTGGCTTTTTAAGTCAGGGGTGAAAGACG
GTAGCTTAACTATCGCAGTGCCTTTGATACTGAAGAGCTTGAATAAACTAGAGGTAGGCGGAATGTGACAAGTAGCGGTG
AAATGCATAGATATGTCACAGAACACCAATTGCGAAGGCAGCTTACTATGGTTTTATTGACACTGAGGCACGAAAGCGTG
GGGATCAAACAGG
>OTU_746
TACGAAGGTCCCGAGCGTTGTTCGGAATCACTGGGCGTAAAGGGAGCGTAGGCGGCGTGGTAAGTCAGATGTGAAATCCC
GGGGCTCAACCCCGGAACTGCATCCGATACTGCCGTGCTAGAGGATTGGAGAGGTAGCTGGAATTCACGGTGTAGCAGTG
AAATGCGTGGATATCGTGAGGAACACTCGTGGCGAAAGCGAGCTACTGGACAACTCCTGACGCTGAGGCTCGAAGGCCAG
GGTAGCGAAAGGG
>OTU_747
TACGGAGGGTGCAAGCGTTATCCGGATTCACTGGGTTTAAAGGGTCCGCAGGCGGATTTATAAGTCAGTGGTGAAAGCCT
ATTGCTCAACAATAGAACTGCCATTGATACTGTAAGTCTTGAATTCGGTCGAAGTGGGCGGAATGTGTAGTGTAGCGGTG
AAATGCATAGATATTACACAGAACACCGATAGCGAAGGCAGCTCACTAGGCCTGGATTGACGCTCAGGGACGAAAGCGTG
GGGATCAAACAGG
>OTU_748
GACAGAGGGTGCAAACGTTGCTCGGAATTACTGGGCGTAAAGCGCGTGTAGGCGGACCACCAAGTCGGACGTGAAAGCCC
TGAGCTCAACTCAGGAACTGCATCCGAAACTGGCGGTCTGGAGTGGTGGAGAGGAAAGCAGAATTCCTGGTGTAGAGGTG
AAATTCGTAGATATCAGGAGGAACACCGGTGGCGAAGGCGGCTTTCTGGACACTTACTGACGCTGAGACGCGAAAGCGTG
GGGAGCAAACAGG
>OTU_749
TACGGAGGGTGCAAGCGTTAATCGGAATTACTGGGCGTAAAGGGTGCGTAGGTTGTTAGATAAGTTATCTGTGAAATCCC
CGGGCTCAACCTGGGCAGGTCAGATAAGACTGTTTAACTCGAGTATGGGAGAGGGTAGTGGAATTTCCGGTGTAGCGGTG
AAATGCGTAGAGATCGGAAGGAACACCAGTGGCGAAGGCGGCTACCTGGCCTGTTACTGACACTGAAGCACGAAAGCGTG
GGGAGCAAACAGG
>OTU_750
TACAGAGGTCCCGAGCGTTGTTCGGATTCACTGGGCGTAAAGGGTGCGTAGGTGGCGGGGTAAGTTTGACGTGAAATCTC
CGGGCTTAACCCGGAAATGGCGTTGAATACTCTCCCGCTCGAGGGTTGTAGGGGGGACTGGAATTCTCGGTGTAGCAGTG
AAATGCGTAGATATCGAGAGGAACACCAGTGGCGAAGGCGAGTCCCTGGACAACTCCTGACACTGAGGCACGAAAGCTAG
GGGAGCAAACAGG
>OTU_751
TACAGAGGTCTCAAGCGTTGTTCGGATTCATTGGGCGTAAAGGGTGCGTAGGTGGCGTGGAAAGTTGAGTGTGAAATCCT
AGGGCTTAACCTTAGAACTGCACTCAATACTCCCATGCTAGAGGAATGTAGAGGAGAGTGGAATTCACGGTGTAGCAGTG
AAATGCGTAGATATCGTGAGGAAGACCAGTTGCGAAGGCGACTCTCTGGGCATTTCCTGACGCTCATGCACGAAGGCCAG
GGGAGCAAACAGG
>OTU_752
TACGGAGGGGGTTAGCGTTGTTCGGAATTACTGGGCGTAAAGCGTACGTAGGCGGATTAATAAGTTAGAGGTGAAATCCC
AGGGCTCAACCCTGGAACTGCCTTTAATACTGGAAGTCTTGAGTTCGAGAGAGGTAAGTGGAATTCCAAGTGTAGAGGTG
AAATTCGTAGATATTTGGAGGAACACCAGTGGCGAAGGCGGCTTACTGGCTCGATACTGACGCTGAGGTGCGAAAGCGTG
GGGAGCAAACAGG
>OTU_753
TACAGAGGTCCCAAGCGTTGTTCGGATTCACTGGGCGTAAAGGGTGCGTAGGTGGTCGGATAAGTTTGATGTGAAATCTC
CGGGCTTAACCCGGAAACTGCATTGAATACTATTCGGCTAGAGGGTTGGAGGGGAGACTGGAATACTTGGTGTAGCAGTG
AAATGCGTAGATATCAAGTGGAACACCAGTGGCGAAGGCGAGTCTCTGGACAACTCCTGACACTGAGGCACGAAAGCTAG
GGGAGCAAACAGG
>OTU_754
TTCCAGCTCCAATAGCGTATATTAAAGTTGTTGCAGTTAAAAAGCTCGTAGTTGGATTTCAAGGGTCGCAGCGTGGACAA
CACGTTTGCTCCCTACCAGTCTTTGACTGTTACTGTGAGAAAATTAGAGTGTTTCAAGCAGGCTGTTGCAGGAATACATT
AGCATGGAATAACGAATGTGTCTAGAATCGTGGTTAATTCTAGATTACGATTAATAGGGACAGTTGGGGGCATTAGTATT
TAATTGTCAGAGGTGAAATTCTTGGATTTGTTAAAGACTAACGTATGCGAAAGCATTTGCCAAGGATGTTTTCATTAATC
AAGAACGAAAGATAGGGGATCAAAGACG
>OTU_755
TACGGAGGATGCAAGCGTTATCCGGATTTATTAGGTTTAAAGGGTGTGTAGGCGGGATAGCAAGTCAGCGGTGAAAGCCC
AAAGCTCAACTTTGGAACTGCCGTAGATACTGTTGTCCTTGAGTGTAGTTGAAGTGGGCGGAATGTGTCATGTAGCGGTG
AAATGCTTAGATATGACACAGAACACCGATTGCGAAGGCAGCTCACTAAACTATAACTGACGCTGAGGCACGAAAGCGTG
GGGAGCAAACAGG
>OTU_756
TACGGAGGGAGCTAGCGTTGTTCGGAATTACTGGGCGTAAAGCGTGCGTAGGCGGTGACTCAAGTCAGAGGTGAAAGCCT
GGAGCTCAACTCCAGAACTGCCTTTGAAACTAGGTCGCTAGAATCATGGAGAGGTGAGTGGAATTCCGAGTGTAGAGGTG
AAATTCGTAGATATTCGGAAGAACACCAGTGGCGAAGGCGGCTCACTGGACATGTATTGACGCTGAGGCACGAAAGCGTG
GGGAGCAAACAGG
>OTU_757
TACGTAGGGTGCGAGCGTTAATCGGAATTACTGGGCGTAAAGCGTGCGCAGGCGGCTTTGCAAGACAGGTGTGAAATCCC
CGGGCTTAACCTGGGAACTGCATTTGTGACTGCATCGCTAGAGTACGGCAGAGGGGGATGGAATTCCGCGTGTAGCAGTG
AAATGCGTAGATATGCGGAGGAACACCGATGGCGAAGGCAATTCCCTGGGCCTGTACTGACGCTCATGCACGAAAGCGTG
GGGAGCAAACAGG
>OTU_758
TACGTAGGTGGCGAGCGTTACTCGGAGTTACTGGGCGTAAAGGGTCCGTAGGTGGCCGTCTAAGTCTGAGGTGAAAGCCT
GCAGCTCAACTGCAGAACTGCCTTGGAAACTGGAAGGCTAGAGTGCAGGAGAGGTAAGTGGAATTTGTGGTGTAGCGGTG
GAATGCGTGGATATCACAAGGAACACCAGAGGCGAAAGCGGCTTACTGGACTGCAACTGACACTGAGGGACGAAAGCCAG
GGGAGCAAAAAGG
>OTU_759
TACATAGGGTGCAAGCGTTGTCCGGAATTATTGGGCGTAAAGAGCTCGTAGGTGGTTCGTCACGTCGGATGTGAAACTCT
GGGGCTTAACCCCAGACCTGCATTCGATACGGTCGAGCTAGAGTTTGGTAGGGGAGACTGGAATTCCTGGTGTAGCGGTG
GAATGCGCAGATATCAGGAGGAACACCAATGGCGAAGGCAGGACTCTGGGCCATTACTGACACTGAGGAGCGAAAGCGTG
GGGAGCAAACAGG
>OTU_760
TACGTAGGGTGCAAGCGTTAATCGGAATTACTGGGCGTAAAGCGTGCGCAGGCGGTTCGGAAAGAAAGATGTGAAATCCC
AGGGCTTAACCTTGGAACTGCATTTTTAACTCCCGAGCTAGAGTATGTCAGAGGGGGGTGGAATTCCGCGTGTAGCAGTG
AAATGCGTAGATATGCGGAGGAACACCGATGGCGAAGGCAGCCCCCTGGGATAATACTGACGCTCATGCACGAAAGCGTG
GGGAGCAAACAGG
>OTU_761
TACGTAGGGTGCAAGCGTTAATCGGAATTACTGGGCGTAAAGCGTGCGCAGGCGGTCCCGTAAGTCTGTCGTGAAATCCC
CGGGCTCAACCTGGGAATGGCGATGGAGACTGCAGGGCTAGAGTCTGGCAGAGGGGGGCGGAATTCCACGTGTAGCAGTG
AAATGCGTAGAGATGTGGAGGAACACCGATGGCGAAGGCAGCCCCCTGGGCCAAGATTGACGCTCATGCACGAAAGCGTG
GGGAGCAAACAGG
>OTU_762
TACGAAGGGTGCTAGCGTTGTTCGGATTTACTGGGCGTAAAATGCGTGCAGGTGGTTTAATAAGTTGAAAGTGAAATCCC
AGGGCTTAACCTTGGAACTGCTTTCAAAACTGTTAGGCTAGAGTGCGGTAGAGGATGATGGAATTTCTAGTGTAGAGGTG
AAATTCTTAGATATTAGAAGGAACACCGATGGCGAAGGCAATCATCTGGGCCGTTACTGACACTAATACGCGAAAGCGTG
GGGAGCAAACAGG
>OTU_763
TACGGAGGGTGCAAGCGTTGTCCGGATTCATTGGGTTTAAAGGGTGCGTAGGCGGGGTGATAAGTCAGTGGTGAAATCCA
GCGGCTCAACCGTTGAATTGCCATTGATACTGTCATTCTTGAATGAAGCTGAGGTGGCCGGAATGTGTGGTGTAGCGGTG
AAATGCATAGATATCACACAGAACACCGATTGCGAAGGCAAGTCACTAAGCTTCGATTGACGCTGAGGCACGAAAGTGTG
GGGATCAAACAGG
>OTU_764
TACGTAGGGTGCAGGCGTTAATCGGAATTACTGGGCGTAAAGCGTGCGCAGGCGGTTTGCTAAGACAGATGTGAAATCCC
CGGGCTTAACCTGGGAACTGCGTTTGTAACTGGCAAGCTAGAGTGTGGCAGAGGGGGGTGGAATTCCAAGTGTAGCAGTG
AAATGCGTAGATATTTGGAGGAACACCGATGGCGAAGGCAGCCCCCTGGGCTAACACTGACGCTCATGCACGAAAGCGTG
GGGAGCAAACAGG
>OTU_765
TACGTAGGGTGCAAGCGTTAATCGGAATTACTGGGCGTAAAGCGTGCGCAGGTGGTTTTGCAAGACCGACGTGAAAGCCC
CGGGCTCAACCTGGGAACGGCGTTGGTGACTGCAAGACTAGAGTGTGGCAGAGGGGGGTGGAATTCCACGTGTAGCAGTG
AAATGCGTAGAGATGTGGAGGAACACCGATGGCGAAGGCAGCCCCCTGGGCTAACACTGACACTCATGCACGAAAGCGTG
GGGAGCAAACAGG
>OTU_766
TACGGAGGGGGTTAGCGTTGTTCGGAATTACTGGGCGTAAAGCGTACGTAGGCGGATTAATAAGTTAGAGGTGAAATCCC
AGGGCTCAACCCTGGAACTGCCTCCTAAACTATCAGTCTAGAGTTCGAGAGAGGTGAGTGGAATTCCAAGTGTAGAGGTG
AAATTCGTAGATATTTGGAGGAACACCAGTGGCGAAGGCGGCTCACTGGCTCGATACTGACGCTGAGGTACGAAAGTGTG
GGGAGCAAACAGG
>OTU_767
GACAGAGGTGGCAAGCGTTGTTCGGATTCATTGGGTGTAAAGGGCAGGTAGGTGGTCTTGTAAGTCCGGTGTGAAATCCC
AGGGCTCAACCCTGGAACTGCATTGGAAACTGCAAGACTTGAGTACCGGAGAGGTGAGGGGAATTCTCGGTGTAAGGGTG
AAATCTGTAGATATCGAGAGGAACACCAGTGGCGAAGGCGCCTCACTGGCCGGTTACTGACACTGAGCTGCGAAAGCAAG
GGGAGCAAACAGG
>OTU_768
TACAGAGGTCTCAAGCGTTGTTCGGATTCACTGGGCGTAAAGGGTGCGCAGGCGGTGGGGTTAGTCATGTGCGAAATCTC
CGAGCTCAACTCGGATAATGTACATGAAACTGCCTCACTTGAGATTTTGAGAGGGGGTTAGAATTCACGGAGTAGCAGTG
AAATGCGTAGAGATCGTGAGGAATACCAAAGGCGAAGGCAGGCCCCTGGCATATATCTGACGCTAAGGCACGAAGGCCAA
GGTAGCGAACGGG
>OTU_769
TACGGAGGATGCAAGCGTTATCCGGAATGATTGGGCGTAAAGCGTCCGCAGGTGGCTATGTAAGTCTGCTGTTAAAGAGT
CTAGCTCAACTAGATAAAGGCGGTAGAAACTACATTTGCTAGAGTACGTTCGGGGCAGAGGGAATTCCTGGTGTAGCGGT
GAAATGCGTAGATATCAGGAAGAACACCAGTGGCGAAGGCGCTCTGCTAGGCCGTAACTGACACTGAGGGACGAAAGCTA
GGGGAGCGAATGGG
>OTU_770
TACGTAGGGTGCGAGCGTTAATCGGAATTACTGGGCGTAAAGCGTGCGCAGGCGGTTCGGAAAGAAAGGTGTGAAATCCC
AGGGCTTAACCTTGGAACTGCACTTTTAACTCCCGAGCTAGAGTATGGTAGAGGGGGGTAGAATTCCACGTGTAGCAGTG
AAATGCGTAGAGATGTGGAGGAATACCAATGGCGAAGGCAGCCCCCTGGACTAATACTGACGCTCATGCACGAAAGCGTG
GGGAGCAAACAGG
>OTU_771
TACAGAGGGTGCGAGCGTTAATCGGAATTACTGGGCGTAAAGGGCGCGTAGGCGGTTATATAAGTTAGATGTGAAATCCC
CGGGCTTAACCTGGGAATGGCATTTAATACTGTATGACTAGAGTAGAGTAGAGGGAAGTGGAATTTCCGGTGTAGCGGTG
AAATGCGTAGATATCGGAAAGAACACCAGTGGCGAAGGCGGCTTCCTGGACTCATACTGACGTTGAGGCGCGAAAGCGTG
GGTAGCAAACAGG
>OTU_772
TACGTAGGGTGCAAGCGTTAATCGGAATTACTGGGCGTAAAGCGTGCGCAGGCGGTTTTGTAAGACAGGCGTGAAATCCC
CGGGCTCAACCTGGGCATGGCGCTTGTGACTGCAAGGCTAGAGTACGGCAGAGGGGGGTAGAATTCCACGTGTAGCAGTG
AAATGCGTAGAGATGTGGAGGAATACCGATGGCGAAGGCAGCCCCCTGGGTCGATACTGACGCTCATGCACGAAAGCGTG
GGGAGCAAACAGG
>OTU_773
TACATAGGGTGCAAGCGTTGTCCGGAATTATTGGGCGTAAAGAGCTCGTAGGTCGTTAATTACGTCGGTTGTGAAATTCA
GGGGCTCAACCCCTGACTTGCAGCCGATACGGGCAAGCTAGAGTTTGGTAGGGGAGACTGGAATTCCTGGTGTAGCGGTG
GAATGCGCAGATATCAGGAGGAACACCAATGGCGAAGGCAGGTCTCTGGGCCATTACTGACACTGAGGAGCGAAAGCGTG
GGGAGCGAACAGG
>OTU_774
TACGAAGGGGGCTAGCGTTGTTCGGAATTACTGGGCGTAAAGCGAACGTAGGCGGTGATCCATGTCAGAGGTGAAAGCCT
GGGGCTCAACTCCAGAATTGCCTTTGAAACGGGATCGCTTGAGTCCGAGAGAGGGTGGCGGAATTCCTAGTGTAGAGGTG
AAATTCGTAGATATTAGGAAGAACACCAGTGGCGAAGGCGGCCACCTGGCTCGGTACTGACGCTCAGGTTCGAAAGCGTG
GGGAGCAAACAGG
>OTU_775
TACGTAGGGTGCGAGCGTTACTCGGATTCACTGGGCGTAAAGGGAGCGCAGGCGGACTAGTGTGTCAGGCGTGAAATCTC
AGGGCTCAACCCTGAGGCTGCGTCCGAAACTACTAGTCTAGAGACTTGGAGGGGTAAGCGGAATTCTTGGTGGAGCAGTG
AAATGCGTAGATATCAAGAGGAACACCAACGGCGAAGGCAGCTTACTGGACAAGATCTGACGCTCAGGCTCGAAAGCGTG
GGGAGCAAACAGG
>OTU_776
TACAGAGGGTGCTAGCGTTGTTCGGAATTACTGGGCGTAAAGGGCGCGTAGGCGGCCTGTTGAGTTAAGTGTGAAAGCCC
AGGGCTCAACCTTGGAACTGCATTTAACACTGGCAGGCTAGAGATCGCAAGAGGATGGTGGAATTCCTAGTGTAGAGGTG
AAATTCGTAGATATTAGGAAGAATATCAATGGCGAAGGCAGCCATCTGGGGCGATACTGACGCTAAGGCGCGAAAGCGTG
GGGAGCAAACAGG
>OTU_777
TACGAGGGGTGCGAGCGTTATTCGGAATTACTGGGCGTAAAGGGTATGTAGGCGGTTTATTAAGTCTGTTGTTAAATTTC
CCAGCCTAACTGGGAGTCGGCGATAGAAACTGGTTCACTAGAGTGTGGGAGAGAGAGGTGGAATTCTCGGAGTAGCGGTA
AAATGCGTAGATCTCGAGAGGAACACCGATGGCGAAGGCAGCCTCTTGGCCCACTACTGACGCTGAGATACGAAAGCGTG
GGGAGCAAACAGG
>OTU_778
TACGTAGGGTGCGAGCGTTAATCGGAATTACTGGGCGTAAAGCGTGCGCAGGCGGTTTTGTAAGACAGATGTGAAAGCCC
CGGGCTCAACCTGGGAATTGCATTTGTGACTGCAAGGCTAGAGTGTGTCAGAGGGAGGTGGAATTCCGCGTGTAGCAGTG
AAATGCGTAGAGATGCGGAGGAACACCGATGGCGAAGGCAGCCTCCTGGACCTGTACTGACGCTCATGCACGAAAGCGTG
GGGAGCAAACAGG
>OTU_779
TACGGAGGGTGCAAGCATTGATCGGAATTACTGGGCGTAAAGGGCGCGTAGGCGGCTAGGTAAGTCAGATGTGAAATTCC
GGGGCTCAACCTCGGAACTGCATTTGATACTGCTTGGCTAGAGTACTGGAGAGGAGACTGGAATTTACGGTGTAGCAGTG
AAATGCGTAGATATCGTAAGGAAGGCCAGTGGCGAAAGCGAGTCTCTGGACAGTAACTGACGCTGATGCACGAAGGCTAG
GGGAGCAAACGGG
>OTU_780
TACGTAGGTGGCGAGCGTTACTCGGAATTACTAGGCGTAAAGCGTGTGTAGGCGGGAGGTTAAGTCTGCTGTTAAATCTC
ATAGCTCAACTATGAAATGCCGGCGGATACTGGCCTTCTTGAATTCGGTAGAGGTAACTGGAATTCCAGGTGTAGCGGTG
AAATGCGTAGATATCTGGAAGAACGCCAAAGGCGAAAGCAGGTTACTGGGCCGCAATTGACGCTGAGACACGAAAGCTAG
GGGAGCAAACAGG
>OTU_781
TACAGGGGATGCAAGTGTTATCCGGAATTATTGGGCGTAAAGCGTCTGCAGGTTGATATTTAAGTCTTTTGTTAAATTTC
CAGGCTTAACCTGGAATCTGCAAAAGAAACTATTTATCTTGAGTATGATAGAGGTAAAGGGAATTTCCAGTGGAGCGGTG
AAATGCGTAGATATTGGAAAGAACACCAACAGCGAAGGCACTTTACTGGGTCATTACTGACACTCAGAGACGAAAGCTAG
GGGAGCAAACAGG
>OTU_782
TACGGAGGGTGCAAGCGTTATCCGGATTTATTGGGTTTAAAGGGTCCGTAGGCGGGCTGATAAGTCAGAGGTGAAATCCT
ACAGCTTAACTGTAGAACTGCCTTTGATACTGTTGGCCTTGAATTTTTGTGAAGTTGCTGGAATAAGTAGTGTAGCGGTG
AAATGCATAGATATTACTTAGAACACCAATTGCGAAGGCAGGTAACTAACAAAACATTGACGCTGATGGACGAAAGCGTG
GGGAGCGAACAGG
>OTU_783
TACAGGGGATGCAAGTGTTATCCGGAATTATTGGGCGTAAAGCGTGCGCAGGCGGTTATATAAGTCAGATGTGAAATCCC
CGGGCTCAACCTGGGAACTGCATTTGAGACTGTATAGCTAGAGTACGGCAGAGGGGGATGGAATTCCGCGTGTAGCAGTG
AAATGCGTAGATATGCGGAGGAACACCGATGGCGAAGGCAATCCCCTGGGCCTGCACTGACGCTCATGCACGAAAGCGTG
GGGAGCAAACAGG
>OTU_784
TACATAGGGTGCAAGCGTTGTCCGGAATTATTGGGCGTAAAGAGCTCGTAGGTGGCTCGTCACGTCGAATGTGAAACCCT
GAGGCTCAACCTCAGGCCTGCATCCGATACGGGCGAACTGGAGTGTGGTAGGGGAGACTGGAATTCCTGGTGTAGCGGTG
GAATGCGCAGATATCAGGAGGAACACCGATGGCGAAGGCAGGTCTCTGGGCCAATACTGACACTGAGGAGCGAAAGCGTG
GGGAGCGAACAGG
>OTU_785
TACGGAGGGTGCAAGCGTTATCCGGATTTATTGGGTTTAAAGGGTCCGTAGGCGGACCATTAAGTCAGTGGTGAAAGCCC
TCTGCTCAACAGAGGAACTGCCATTGATACTGATGGTCTTGAGTATAAGTGAGGTTGGCGGAATGTGTGGTGTAGCGGTG
AAATGCTTAGATATCACACAGAACACCGATTGCGAAGGCAGCTGGCCAACTTATAACTGACGCTGAGGGACGAAAGTGTG
GGGATCAAACAGG
>OTU_786
TACGTAGGGTGCAAGCGTTAATCGGAATTACTGGGCGTAAAGCGTGCGCAGGCGGTGAGTTAAGTCTGCTGTGAAAGCCC
CGGGCTCAACCTGGGAATGGCAGTGGAAACTGGCTCGCTGGAGTATGGCAGAGGGGGGTGGAATTCCGCGTGTAGCAGTG
AAATGCGTAGAGATGCGGAGGAACACCGATGGCGAAGGCAGCCCCCTGGGCCAATACTGACGCTCAGGCACGAAAGCGTG
GGGAGCAAACAGG
>OTU_787
TACAGAGGGTCCAAGCGCTATCCGGAATTATTGGGCGTAAAGCGTCTGTAGGTGGTTTAAAAAGTCTACTGTCAAATACC
AAGGCTTAACCTTGGACAGGCAGTAGAGTACCTTTAAACTTGAGTGCGGTAGAGGTAGAGGGAATCCCTAGCGTAACAGT
GAAATGTGTAGATTTTAGGGAGAACACCAGCGGCGAAGGCGCTCTACTGGGCCGAGACTGACACTGAGAGACGAAAGCTA
AGGGAGCGAATAGG
>OTU_788
TACGAAGGTCCCGAGCGTTATTCGGAATCACTGGGCGTAAAGAGTACGTAGGCGGTTTGGTAAGTCAGGTGTGAAATCCC
GAAGCTCAACTTCGGAACTGCATCCGATACTGCCAGACTAGAGTAATGGAGAGGCAGGTGGAATTCTCGGTGTAGCAGTG
AAATGCGTGGATATCGAGAGGAAGACCAATGGCGAAGGCAGCCTGCTGGACATTTACTGACGCTGAGGTACGAAGGCTAG
GGTAGCGAAAGGG
>OTU_789
TACAGAGGGTGCAAGCGTTAATCAGAATGACTGGGCGTAAAGGGCGTGTAGGTGGTTGACTAGGTTTGATGTGAAATCCC
CGGGCTTAACCTGGGAATTGCGTCGAAAACGGGTCGACTCGAGTGAGATAGAGGGTTGTGGAATTTCCGGTGTAGCGGTG
AAATGCGTAGATATCGGAAAGAACATCAGTGGCGAAGGCGGCAACCTGGATCTTAACTGACACTGAGGCGCGAAGGCGTG
GGGAGCAAACAGG
>OTU_790
TACGTAGGTCCCAAGCGTTATCCGGATTTACTGGGCGTAAAGTGTACGTAGCCTGATATGTAAGTCTGTTTTCAAATACC
TCGACTCAATCGAGGAAAGGGAATAGATACTGCATATCTAGAGATATTTGGGGGTTAGTGGAATTTCCGGTGGAGCGGTG
AAATGCGTTGATATCGGAAAGAACGCCAAAAGCGAAAGCAGCTAACTACAATACATCTGACGGTGAGGTACGAAAGTTTG
GGGAGCAAACGGG
>OTU_791
TACAGGGGATGCAAGTGTTATCCGGAATCATTGGGCGTAAAGCGTGCGCAGGCGGTTATATAAGACAGATGTGAAATCCC
CGAGCTTAACTTGGGAACTGCATTTGTGACTGTATAGCTAGAGTACGGCAGAGGGGGATGGAATTCCGCGTGTAGCAGTG
AAATGCGTAGATATGCGGAGGAACACCGATGGCGAAGGCAATCCCCTGGACCTGTACTGACGCTCATGCACGAAAGCGTG
GGGAGCAAACAGG
>OTU_792
TACGGAGGGTGCGAGCGTTGTCCGGAATCACTGGGCGTAAAGGGCGCGTAGGCGGCCTGCTAAGTGTGCGGTGAAAGCCT
GGGGCTCAACCCCAGGTCTGCCGTGCAAACTGGTGGGCTTGAGCACTGTAGAGGCAGGTGGAATTCCGGGTGTAGCGGTG
GAATGCGTAGAGATCCGGAAGAACACCGGTGGCGAAGGCGGCCTGCTGGGCAGTAGCTGACGCTGAGGCGCGACAGCGTG
GGGAGCAAACAGG
>OTU_793
TACGGAGGGTGCGAGCGTTGTTCGGATTTATTGGGCGTAAAGCGCGTGTAGGCGGTCTTTTAAGTCTGATGTGAAAGCCC
CGGGCTCAACCTGGGAAGTGCATTGGATACTGGAAGACTTGAGTACGGGAGAGGGCAGTGGAATTCCCAGTGTAGGAGTG
AAATCCGTAGATATTGGGAGGAACACCGGTGGCGAAGGCGGCTGCCTGGACCGATACTGACGCTGAGACGCGAAAGCGTG
GGGAGCAAACAGG
>OTU_794
TACGGAGGGTGCAAGCGTTATCCGGATTCACTGGGTTTAAAGGGTGCGTAGGCGGGCAGGTAAGTCAGTGGTGAAATCCT
GGAGCTCAACTCCAGAACTGCCATTGATACTATCTGTCTTGAATATTGTGGAGGTAAGCGGAATATGTCATGTAGCGGTG
AAATGCTTAGATATGACACAGAACACCAATTGCGAAGGCAGCTCGCTAAACTGTAACTGACGCTGAGGCACGAAAGCGTG
GGGATCAAACAGG
>OTU_795
TACGGAGGATGCAAGCGTTATCCGGAATGATTGGGCGTAAAGCGTCCGCAGGTGGTACAACAAGTCTAGTGTCAAAGACC
GGAGCTCAACTCCGGGAAGGCGGTGGAAACTGTTGAACTAGAGGGTCGTAGGGGTAGAGGGAATTCCCAGTGTAGCGGTG
AAATGCGTAGAGATTGGGAAGAACATCGGTGGCGAAGGCGCTCTACTGGACGGCAACTGACACTCAGGGACGAAAGCTAG
GGGAGCGAATGGG
>OTU_796
TACGAAGGGGGCTAGCGTTGTTCGGAATTACTGGGCGTAAAGCGCACGTAGGCGGATTGTTAAGTCAGAGGTGAAATCCC
GGAGCTCAACTTCGGAACTGCCTTTGATACTGGCAATCTAGAGTTCGGAAGAGGTTAGTGGAATTCCCAGTGTAGAGGTG
AAATTCGTAGATATTGGGAAGAACACCAGTGGCGAAGGCGGCTAACTGGTCCGATACTGACGCTGAGGTGCGAAAGCGTG
GGGAGCAAACAGG
>OTU_797
GACAGAGGTGCCAAGCGTTAGGCGGAATCACTGGGCTTAAAGCGCGTGTAGGTGGCGGCCTAAGTACCTTGTGAAATCCT
GCGGCTCAACCGCAGAACTGCTCGGTATACTGGGTCGCTTGAGACATTCAGGGGCAACTGGAACAAGCGGTGGAGCGGTG
AAATGCGTAGATATCGCTTGGAACGCCAAAGGTGAAAACAGGTTGCTGGGGATGTTCTGACACTGAGACGCGAAAGCCAG
GGGAGCGAACGGG
>OTU_798
TACGTAGGGTGCGAGCGTTAATCGGAATTACTGGGCGTAAAGCGTGCGCAGGCGGTTTCGTAAGCCAGACGTGAAATCCC
CGGGCTTAACCTGGGAATGGCGTTTGGGACTGCGAGGCTTGAGTTCGGCAGAGGGGGGTGGAATTCCACGTGTAGCAGTG
AAATGCGTAGAGATGTGGAGGAACACCGATGGCGAAGGCAGCCCCCTGGGTCGCGACTGACGCTCATGCACGAAAGCGTG
GGGAGCAAACAGG
>OTU_799
TACGAGAGGGGCGTGCGTTATTCACACGAACTTGGCGTAAAGCGTCTTTAGGCGGTTTTTTGTCAGTTAACAACTAAATT
TTAGAACGTAATTCTAGAATGTTTGTTAAGACGATTTTTCTAGAGTTTATTATGGGTTAGTGGTATTTCTTCAAGAGGGT
TAAAATTCATAGAAAGAAGAAAGAGGTTCATGGGTGAAGACAACTAACTAGAGTAAACTGACGCTAAAGGACTAAAGTGT
AGGGAGCGATAGGG
>OTU_800
TACGAAGGGTGCTAGCGTTGTTCGGAATCATTGGGCGTAAAGCGTACGTAGGCGGTTTAGTAAGTCGTTTGTGAAATACC
CGAGCTCAACTTGGGAATTGCAATCGAAACTGCTTTGCTAGAGTTTAGTGGGGGATAGTGGAATTCCTAGTGTAGGGGTG
AAATCCGTAGATATTAGGAGGAACATCAGTGGCGAAGGCGACTATCTACGCTAATACTGACGCTAAGGTACGAAAGCGTG
GGGAGCAAACAGG
>OTU_801
TACGGAGGATCCAAGCGTTATCCGGAATCATTGGGTTTAAAGGGTCCGTAGGCGGACCAGTAAGTCAGTGGTGAAATCTC
TCCGCTCAACGGGGAAATGGCCATTGATACTGCTGGTCTTGAATTATTAGGAAGTAACTAGAATATGTAGTGTAGCGGTG
AAATGCTTAGAGATTACATGGAATACCAATTGCGAAGGCAGGTTACTACTAATGGATTGACGCTGATGGACGAAAGCGTG
GGTAGCGAACAGG
>OTU_802
TACAGGGGATGCAAGTGTTATCCGGATTTATTGGGCGTAAAGCGTCTGCAGGTTGATATTTAAGTCTTTTGTTAAACCTT
CGGGCTCAACCTGAATTCTGCAAAAGAAACTATATATCTTGAGTATGGTAGAGGTAAAGGGAATTTCCAGTGGAGCGGTG
AAATGCGTAGATATTGGAAAGAACACCAACAGCGAAGGCACTTTACTGGGCCAGTACTGACACTCAGAGACGAAAGCTAG
GGGAGCAAACAGG
>OTU_803
TACAGAGGGTGCAAGCGTTGTTCGGAATTATTGGGCGTAAAGCGCGTGTAGGCGGCCTTGCAAGTTGGGTGTGAAAGCCC
TCGGCTTAACCGAGGAAGTGCGCCCAAAACTACAAAGCTTGAGTACCGGAGAGGGTGGCGGAATTCCCGGTGTAGAGGTG
AAATTCGTAGATATCGGGAGGAACACCAGTGGCGAAGGCGGCCACCTGGACGGATACTGACGCTGAGACGCGAAAGCGTG
GGTAGCAAACAGG
>OTU_804
TACGTAGGGTGCGAGCGTTAATCGGAATTACTGGGCGTAAAGCGTGCGCAGGTGGTTCGTCAAGTCTGATGTGAAAGCCC
CGGGCTCAACCTGGGAATGGCATTGGAAACTAGCGGGCTTGAGTGTGGCAGAGGGGGGTGGAATTCCACGTGTAGCAGTG
AAATGCGTAGAGATGTGGAGGAACACCGATGGCGAAGGCAGCCCCCTGGGCTAACACTGACGCTCATGCACGAAAGCGTG
GGGAGCAAACAGG
>OTU_805
GACGGAGGATGCAAGTGTTATCCGGAATCACTGGGCGTAAAGCGTCTGTAGGTGGCTAATTAAGTCAACTGTTAAATCTT
GAGGCTTAACCTCAAAATCGCAGTCGAAACTATTTGGCTAGAGTATAGTAGGGGTAAAGGGAATTTCCAGTGGAGCGGTG
AAATGCGTAGAGATTGGAAAGAACACCGATGGCGAAGGCACTTTACTGGGCTATTACTAACACTCAGAGACGAAAGCTAG
GGTAGCAAATGGG
>OTU_806
TACAGAGGTCTCAAGCGTTGTTCGGATTCATTGGGCGTAAAGGGTGCGCAGGCGGCGTGGTAAGTTGAGTGTGAAATCCT
GGGGCTTAACCTCAGAACTGCACTCAATACTGCCATGCTAGAGGAATGTAGAGGAGAGTGGAATTCACGGTGTAGCAGTG
AAATGCGTAGATATCGTGAGGAAGACCAGTTGCGAAGGCGACTCTCTGGGCATTTCCTGACGCTCAGGCACGAAGGCCAG
GGGAGCAAACGGG
>OTU_807
TACAGAGGGTGCGAGCGTTAATCGGAGTTACTGGGCGTAAAGGGTGCGTAGGCGGTAAGATGTGTGTGATGTGAAAGCCC
CGGGCTTAACCTGGGAAGTGCATCGCAAACTATTTAACTAGAGTATATGAGAGGGTGGCGGAATTTCCGGTGTAGCGGTG
AAATGCGTAGAGATCGGAAGGAACGTCAATGGCGAAGGCAGCCACCTGGCATAATACTGACGCTGAGGCACGAAAGCGTG
GGGAGCGAACAGG
>OTU_808
TACAGAGACTGCAAGCGTTATTCGGATTCACTGGGCGTAAAGGGTGCGCAGGTGGCCAAGTGTGTGAGGCGTGAAAGCCC
GGGGCTTAACCCCGGAATTGCACCTCAAACTACCTGGCTAGAGCATTGGAGAGGGGAGCAGAATTCATGGTGTAGCAGTG
AAATGCGTAGATATCATGAGGAATACCAGAGGCGAAGGCGGCTCCCTGGACAATAGCTGACACTCAGGCACGAAAGCGTG
GGGAGCAAAAGGG
>OTU_809
TACATAGGGTGCAAGCGTTGTCCGGAATTATTGGGCGTAAAGAGCTCGTAGGCGGTTTGTCGCGTCTGCTGTGAAATTTC
GAGGCTCAACCTCGAACTTGCAGTGGGTACGGGCAGGCTAGAGTGCAGTAGGGGAGATGGGAATTCCTGGTGTAGCGGTG
GAATGCGCAGATATCAGGAGGAACACCAATGGCGAAGGCAGGTCTCTGGGCCAATACTGACACTGAGGAGCGAAAGTCTG
GGGAGCGAACAGG
>OTU_810
TACGGAGGGTGCAAGCGTTAATCGGAATTACTGGGCGTAAAGGGTGCGTAGGCGGTTGAGTAAGTTATCTGTGAAATCCC
TGGGCTTAACCTAGGTGGGAAAGATAAGACTGCTTGACTGGAGTGTGGTAGAGGATAGTGGAATTTCAGGTGTAGCGGTG
AAATGCGTAGATATCTGAAGGAACACCAGTGGCGAAGGCGGCTATCTGGACCAACACTGACGCTGAGGCACGAAAGCGTG
GGGAGCAAACAGG
>OTU_811
TACGGAGGGTGCGAGCGTTAATCGGAATTACTGGGCGTAAAGCGTGCGTAGGTGGTTAATTAAGTTAGATGTAAAAGCCC
TGGGCTCAACCTGGGAATGAGATTTAATACTGATTAGCTGGAGTATTGGAGAGGGTAGTGGAATTTCCGGTGTAGCGGTG
AAATGCGTAGAGATCGGAAGGAACACCAGTGGCGAAGGCGGCTACCTGGCCAGATACTGACACTGAGGCACGAAAGCGTG
GGGAGCAAACAGG
>OTU_812
TACGAGGGGGGCAAGCGTTGTTCGGAATTATTGGGCGTAAAGGGCGCGTAGGCGGTGCGGTAAGTCACCTGTGAAACCTC
TAGGCTCAACCTAGAGCCTGCAGGCGAAACTGCCGTGCTTGAGGGTGGGAGAGGTGCGTGGAATTCCCGGTGTAGCGGTG
AAATGCGTAGATATCGGGAGGAACACCTGTGGCGAAAGCGGCGCACTGGACCACTTCTGACGCTGAGGCGCGAAAGCTAG
GGGAGCAAACAGG
>OTU_813
TACGAAGGGGGCTAGCGTTACTCGGAATTACTGGGCGTAAAGCGTGCGTAGGCTGTTTTGTAAGTTGGTAGTTAAATTCT
CGGGCTCAACCCGAGGCCTGCTATCAAAACTGCAAGACTAGAGTGTCGGAAAAGATAGTGGAATTCCTAGTGTAGAGGTG
AAATTCATAGATATTAGGAGGAACACCAGAAGCGTAAGCGACTATCTAGCCGAATACTGACGCTGTTGCACGAAAGCGTG
GGGAGCAAACAGG
>OTU_814
TACGTAGGGTGCAAGCGTTAATCGGAATTACTGGGCGTAAAGCGTGCGCAGGTGGTTTTGTAAGACAGGCGTGAAATTCC
CGGGCTTAACCTTGGGATTGCGCTTGTGACTGCAAGGCTAGAGTGTGGCAGAGGGAGATAGAATTCCGCGTGTAGCAGTG
AAATGCGTAGATATGCGGAGGAATACCGATGGCGAAGGCAGTCTCCTGGGCCTACACTGACGCTCATGCACGAAAGCGTG
GGGAGCAAACAGG
>OTU_815
TACGAGGGGGGCGAGCGTTGTTCGGAATTATTGGGCGTAAAGGGTGCGTAGGCGGTTTGGTAAGTCTCATGTGAAATCTA
CAGGCTCAACTTGTAGTCTGCATGAGAAACTGCCGGGCTTGAGTGTGGGAGAGGTGAGTGGAATTTCCGGTGTAGCGGTG
AAATGCGTAGATATCGGAAGGAACACCTGTGGCGAAAGCGGCTCACTGGACCACAACTGACGCTGATGCACGAAAGCTAG
GGGAGCAAACAGG
>OTU_816
TACAGAGGGTGCTAGCGTTGTTCGGAATTATTGGGCGTAAAGCGCGTGTAGGCGGCCGGCCAAGTCGGATGTGAAAGCCC
TCGGCTTAACCGAGGAAGTGCGTTCGATACTAGCTGGCTTGAGTACCGGAGAGGGTGGTGGAATTCCCGGTGTAGAGGTG
AAATTCGTAGATATCGGGAGGAACACCAGTGGCGAAGGCGACCACCTGGACGGATACTGACGCTGAGACGCGAAAGCGTG
GGGAGCAAACAGG
>OTU_817
TACGTAGGGTGCGAGCGTTAATCGGAATTACTGGGCGTAAAGGGTGCGCAGGCGGCCCCGCAAGTCAGGCGTGAAATCCC
CGAGCTTAACTTGGGAATTGCGTTTGAAACTACGAGGCTGGAGTGTGGCAGAGGGAGGTGGAATTCCACGTGTAGCGGTG
AAATGCGTAGATATGTGGAGGAACACCGATGGCGAAGGCAGCCTCCTGGGCCAACACTGACGCTCATGCACGAAAGCGTG
GGGAGCAAACAGG
>OTU_818
GACGGAGGATGCAAGTGTTATCCGGAATCACTGGGCGTAAAGCGTCTGTAGGTTGTTTAGAAAGTCTATTGTTAAAGCTT
GAAGCTTAACTTCAAAAATGCAATAGAAACTCCTAAACTTGAGTGTGGTAGGGGTAAAGGGAATTTCCAGTGGAGCGGTG
AAATGCGTAGATATTGGAAAGACCACCAATGGCGAAGGCACTTTACTGGGCCATTACTGACACTGAGAGACGAAAGCTAG
GGGAGCAAATGGG
>OTU_819
TACGAAGGGGGCTAGCGTTGTTCGGAATTACTGGGCGTAAAGCGCGCGTAGGCGGTTTTGCAAGCCAGAGGTGAAATGCC
TGAGCTTAACTTAGGAATTGCCTTTGGGACTGCGAGGCTTTGAGGACGAGAGAGGTGAGTGGAATTCCCAGTGTAGAGGT
GAAATTCGTAGATATTGGGAAGAACACCGGTGGCGAAGGCGGCTCACTGGCTCGTTTCTGACGCTGTAGCGCGAAAGCGT
GGGGATCAAACAGG
>OTU_820
TACGAAGGGGGCTAGCGTTGCTCGGAATTACTGGGCGTAAAGGGCGCGTAGGCGGCTCTGTTAGTCAGGCGTGAAATTCC
TGGGCTCAACCTGGGGACTGCGCTTGATACGGCGGGGCTAGAGGACGGAAGAGGCTTGCGGAATTCCCAGTGTAGAGGTG
AAATTCGTAGATATTGGGAAGAACACCGGTGGCGAAGGCGGCAAGCTGGTCCGTTACTGACGCTGAGGCGCGACAGCGTG
GGGAGCAAACAGG
>OTU_821
TACGTAGGGTGCAAGCGTTAATCGGAATTACTGGGCGTAAAGCGTGCGCAGGCGGTTTTGTAAGACAGGCGTGAAATCCC
CGGGCTTAACCTGGGAATGGCGCCTGTGACTGTATAGCTAGAGTGTGTCAGAGGGGGGTAGAATTCCACGTGTAGCAGTG
AAATGCGTAGATATGTGGAGGAATACCAATGGCGAAGGCAGCCCTCTGGACCTGTACTGACGCTCATGCACGAAAGCGTG
GGGAGCAAACAGG
>OTU_822
TACGTAGGGGGCCAGCGTTGCTCGGAATTACTGGGCGTAAAGGGTTCGTAGGCGGTGCGGCAAGTCGGAAGTGAAATCTC
CAGGCTCAACTTGGAGGCTGCTCCCGAAACTGCCGCGCTAGAGTGCGGGAGAGGCCAGTGGAATTGCAGGTGTAGCGGTG
AAATGCGTAGATATCTGCAGGAACACCCGTGGCGAAGGCGGCTGGCTGGACCGCAACTGACGCTGAGGAACGAAAGCTAG
GGGAGCAAACAGG
>OTU_823
TACGAAGGGGGCTAGCGTTGTTCGGAATCACTGGGCGTAAAGCGCACGTAGGCGGACTCATAAGTCAGGGGTGAAATCCC
GGGGCTCAACCTCGGAACTGCCTTTGATACTGTGAGCCTAGAGTCCGATAGAGGTGAGTGGAATTCCTAGTGTAGAGGTG
AAATTCGTAGATATTAGGAAGAACACCGGTGGCGAAGGCGGCTCACTGGATCGGTACTGACGCTGAGGTGCGAAAGCGTG
GGGAGCAAACAGG
>OTU_824
TACGTAGGGTGCAAGCGTTATTCGGATTCACTGGGCGTAAAGGGTGCGCAGGCGGCCATGTGTGTGAGGCGTGAAAGCCC
GGGGCTTAACCCCGGAATTGCACCTCAAACTATTTGGCTAGAGCATTGGAGAGGGTAGCAGAATTCACGGTGTAGCAGTG
AAATGCGTAGATATCGTGAGGAATACCAGAGGCGAAGGCGGCTACCTGGACAATTGCTGACGCTCAGGCACGAAAGCGTG
GGGAGCAAAAGGG
>OTU_825
TTCCAGCTCCAATAGCGTATACTAAAGTTGTTGCAGTTAAAAAGCTCGTAGTTGAATTTCTGGTCTTGAATAGCGGTCTG
CCTCAAACGAGGTATGCACCATCTGTTCGAGTCCATCCTCGGGGAAAACATATCTGTGATTCAGTTCATGGGTATGGGAT
CCTCGTCATTTACTGTGAGCAAAATAGAGTGTTCAAAGCAGGCTTATGCCGTTGAATACATTAGCATGGAATAATAAGAT
AAGACCTTGGTCTATTTTGTTGGTTTGTACTCCAAGGTAATGATTAATAGGGACAGTTGGGGGTATTCGTATTCAATTGT
CAGAGGTGAAATTCTTGGATTTATGGAAGACGAACTACTGCGAAAGCATTTACCAAGGATGTTTTCTTTAATCAAGAACG
AAAGTTAGGGGATCGAAGATG
>OTU_826
TACGGAGGGGGTTAGCGTTGTTCGGAATTACTGGGCGTAAAGCGCACGTAGGCGGATCTTTAAGTCAGAGGTGAAATCCC
AGGGCTCAACCCTGGAACTGCCTTTGATACTGGGGATCTCGAGTCCGGGAGAGGTGAGTGGAACTGCGAGTGTAGAGGTG
AAATTCGTAGATATTCGCAAGAACACCAGTGGCGAAGGCGGCTCACTGGCCCGGAACTGACGCTGAGGTGCGAAAGCGTG
GGGAGCGAACAGG
>OTU_827
TACGAAGGGAGCTAGCGTTGTTCGGAATTACTGGGCGTAAAGGGCGCGTAGGCGGTTTGACAAGTTGGGTGTGAAAGCCC
AGGGCTCAACCCTGGAATTGCACTCAAGACTGTTTTACTTGAATTCGGTAGAGGTTGGTAGAATTCCCAGTGTAGAGGTG
AAATTCGTAGAGATTGGGAAGAATACCCGTGGCGAAGGCGGCCAACTGGACCGACATTGACGCTGAGGCGCGAAAGCGTG
GGGATCAAACAGG
>OTU_828
TACGGAGGGTGCAAGCGTTACTCGGAATCACTGGGCGTAAAGAGCGTGTAGGCGGGTGTATAAGTCAGAAGTGAAATCCA
ATAGCTTAACTATTGAACTGCTTTTGAAACTGTATACCTAGAATGTGGGAGAGGTAGATGGAATTTCTGGTGTAGGGGTA
AAATCCGTAGAGATCAGAAGGAATACCGATTGCGAAGGCGATCTACTGGAACATTATTGACGCTGAGACGCGAAAGCGTG
GGGAGCAAACAGG
>OTU_829
TACGTAGGCAGCGAGCGTTGTTCGGAATTACTGGGCGTAAAGAGTGTGTAGGCGGTGCTCTAAGATTGGTGTGAAATCTC
CCGGCTTAACTGGGAGGGTGCGCCGAAGACTGGAGTGCTTGAGCGTGGGAGAGGAAAGCGGAATTCCTGGTGTAGCGGTG
AAATGCGTAGATATCAGGAGGAACACCTGCGGTGTAGACGGCTTTCTGGACCATTGCTGACGCTGAGACACGAAAGCGTG
GGTAGCAAACAGG
>OTU_830
TACGTAGGGTGCGAGCGTTAATCGGAATTACTGGGCGTAAAGCGTGCGCAGGCGGTTTAGTAAGACAGGCGTGAAATCCC
CGGGCTTAACCTGGGAACTGCGCTTGTGACTGCTAGACTAGAGTATGGAAGAGGGGGGTGGAATTCCACGTGTAGCAGTG
AAATGCGTAGAGATGTGGAGGAACACCGATGGCGAAGGCAGCCCCCTGGGCCAATACTGACGCTCATGCACGAAAGCGTG
GGGAGCAAACAGG
>OTU_831
GACAGAGGGGGCAAGCGTTGCTCGGAATTACTGGGCGTAAAGGGCGCGTAGGCGGGATGGCAAGTCGGTCGTGAAATCCC
TCGGCTCAACTGAGGATCGTCGATCGATACTGCCGTTCTTGAGGATTGCAGAGGAGACTGGAATTCCCGGTGTAGCGGTG
AAATGTGTAGAGATCGGGAGGAACACCGGTGGCGAAGGCGGGTCTCTGGGCAATTCCTGACGCTGAGGCGCGAAAGCGTG
GGGAGCAAACGGG
>OTU_832
TACGTAGGGTGCAAGCGTTAATCGGAATTACTGGGCGTAAAGCGTGCGCAGGCGGTTTCTTAAGTCAGATGTGAAAGCCC
CGGGCTTAACCTGGGAACTGCGTTTGAAACTGGGAGACTTGAGTGTGTCAGAGGGGGGTAGAATTCCACGTGTAGCAGTG
AAATGCGTAGATATGTGGAGGAATACCAATGGCGAAGGCAGCCCCCTGGGATAACACTGACGCTCATGCACGAAAGCGTG
GGGAGCAAACAGG
>OTU_833
TACGTAGGGTGCGAGCGTTAATCGGAATTACTGGGCGTAAAGCGTGCGCAGGCGGATATTTAAGCCAGACGTGAAATCCC
CGGGCTTAACCTGGGAATGGCGTTTGGGACTGGCTATCTAGAGTGAGGCAGAGGGAACTGGAATTCCAGGTGTAGCAGTG
AAATGCGTAGATATCTGGAGGAACACCGATGGCGAAGGCAGGTTCCTGGGCCATCACTGACGCTCATGCACGAAAGCGTG
GGGAGCAAACAGG
>OTU_834
TACAGAGGGTGCGAGCGTTAATCGGAATGACTGGGCGTAAAGCGCGCGTAGGCGGTTATATAAGTTGGATGTGAAATCCC
TGGGCTCAACCTAGGAATTGCATTCAAAACTGTATGACTTGAGTGAAGTAGAGGTGAGTGGAATTTCCGGAGTAGCGGTG
AAATGCGTAGATACCGGAAGGAACACCAGTGGCGAAGGCGACTCACTGGGCTTTAACTGACGCTGAGGTGCGAAAGCGTG
GGGAGCAAACAGG
>OTU_835
TACGAGGGGTGCTAGCGTTATTCGGAATCATTGGGCGTAAAGGGTATGTAGGCGGTTTATTAAGTCTGCTGTTAAATTTC
CCAGCCTAACTGGGAGTAGGCGGCAGAAACTGATTTACTAGAGTGTGGGAGAGAGAGGTGGAATTCTCGGAGTAGCGGTA
AAATGCGTAGATCTCGAGAGGAACACCGATGGCGAAGGCAGCCTCTTGGCCCACTACTGACGCTGAGGTACGAAAGCGTG
GGGAGCAAACAGG
>OTU_836
TACGAAAGGTGCAAGCGTTACTCGGAATCACTGGGCGTAAAGCGCACGTAGGCGGACTCGTAGGTCAGTTGTGAAATACC
TGGGCTCAACCCAGGAATTGCAGCTGAAACCGCTTGTCTTGAATACCTGAGAGGGTGGGGGAATACCTGGTGGAGAAGTG
AAATTCGTAGAGATCAGGTGGAACACCGGAGGCGAAGGCGCCTGCCTGGCAGTGTATTGACGCTGAGGTGCGAAAGTGCG
GGGAGCAAACAGG
>OTU_837
TACGAAGGGGGCTAGCGTTGCTCGGAATTACTGGGCGTAAAGCGTGCGCAGGCGGTTATATAAGTCAGATGTGAAATCCC
CGGGCTCAACCTGGGAACTGCATTTGAGACTGTATAGCTAGAGTACGGCAGAGGGGGATGGAATTCCGCGTGTAGCAGTG
AAATGCGTAGATATGCGGAGGAACACCGATGGCGAAGGCAATCCCCTGGGCCTGCACTGACGCTCATGCACGAAAGCGTG
GGGAGCAAACAGG
>OTU_838
TACGGAGGATCCAAGCGTTATCCGGATTCATTGGGTTTAAAGGGTGCGTAGGCGGCTTATTAAGTCAGCGGTGAAATCCT
AGGGCTTAACCCTAGAACTGCCATTGATACTGATGAGCTTGAGTACACTTGAAGTGGGCGGAATGTGTCGTGTAGCGGTG
AAATGCTTAGATATGACACAGAACACCGATTGCGAAGGCAGCTCACTAAATTGTAACTGACGCTGAGGCACGAAAGCGTG
GGGATCAAACAGG
>OTU_839
TACAGAGGGTGCGAGCGTTGTCCGGAATCACTGGGCGTAAAGGGCGCGTAGGTGGCTGGGTAAGCGTGCGGTGAAAGTTC
GGGGCTCAACCCCGAATCGGCCGTGCGGACTGCCTAGCTCGAGCATAGTAGAGGCAGGTGGAATTCCGGGTGTAGCGGTG
GAATGCGTAGAGATCCGGAAGAACACCGGTGGCGAAGGCGGCCTGCTGGGCTATTGCTGACACTGAGGCGCGACAGCGTG
GGGAGCAAACAGG
>OTU_840
TACAGAGGATGCAAGCGTTATCCGGAATGATTGGGCGTAAAGCGTCCGTAGGTGGTTTGTCAAGTCTGTGGTTAAAGCGC
GAAGCTCAACTTCGTAAGGGCCATGGAAACTGACAGACTAGAGTTAAGTAGGGGTAGAGGGAATTCCCAGTGTAGCGGTG
AAATGCGTAGAGATTGGGAAGAACACCGGTGGCGAAAGCGCTCTACTGGACTTATACTGACACTGAGGGACGAAAGCTAG
GGGAGCGAAAGGG
>OTU_841
TACGAAGGGTGCTAGCGTTGTTCGGAATCACTGGGCGTAAAGCGCGCGTAGGCGGCGATATAAGTCAGAGGTGAAAGCCT
GGAGCTCAACTCCAGAACTGCCTTTGAAACTATATTGCTAGAGTGTCGGAGGGGATAGCGGAATTGCTAATGTAGAGGTG
AAATTCGTAGATATTAGCAGGAACACCGGTGGCGAAGGCGGCTATCTGGACGACAACTGACGCTGAGGCGCGAAAGCGTG
GGGATCAAACAGG
>OTU_842
TACAGAGGGTGCGAACGTTGCTCGGAATTACTGGGCGTAAAGCGCGTGTAGGCGGATCCATAAGTCGGGCGTGAAATCCC
CAGGCTCAACCTGGGAACTGCGCTCGAAACTGTGGGTCTTGAGTGTTGGAGAGGATGGCGGAATTCCTGGTGTAGAGGTG
AAATTCGTAGATATCAGGAGGAACACCGGTGGCGAAGGCGGCCATCTGGACAACAACTGACGCTGAGACGCGAAAGCGTG
GGGAGCAAACAGG
>OTU_843
TACGAAGGGAGCTAGCGTTGTTCGGAATCACTGGGCGTAAAGCGCACGTAGGTGGATCATTAAGTTAGGGGTGAAAGCCC
GAGGCTCAACCTCGGAACTGCCTCTAATACTGGTGATCTAGAGTTCGAGAGAGGTGAGTGGAATTCCTAGTGTAGAGGTG
AAATTCGTAGATATTAGGAAGAACACCGGTGGCGAAGGCGGCTCACTGGCTCGATACTGACACTGAGGTGCGAAAGCGTG
GGGAGCAAACAGG
>OTU_844
TACGGGGGGTGCAAGCGTTGTTCGGAATCATTGGGCGTAAAGAGCGTGTAGGCGGCTTGACAAGTCAGATGTGAAAGCCC
TGGGCTCAACCTGGGAAGTGCATTTGAAACTGTCATGCTTGAGTAGGGGAGAGGGAAGTGGAATTCCTGGTGTAGAGGTG
AAATTCGTAGATATCAGGAGGAACACCGGTGGCGAAGGCGACTTCCTGGCCCTATACTGACGCTGAGACGCGAGAGCGTG
GGTAGCAAACAGG
>OTU_845
TACGGAGGATTCAAGCGTTATCCGGATTTATTGGGTTTAAAGGGTGCGTAGGCGGCTTGATAAGTCAGTGGTGAAATCCC
GTAGCTTAACTGCGGAACTGCCATTGATACTGTTAAGCTTGAGTATGTTTGAAGAGGGCGGAATGTGCAGTGTAGCGGTG
AAATGCTTAGATATTGCACAGAACACCAATTGCGAAGGCAGCTCTCTAAACCATAACTGACGCTGAGGCACGAAAGCGTG
GGTATCAAACAGG
>OTU_846
TACGGAGGATCCAAGCGTTATCCGGAATCATTGGGTTTAAAGGGTCCGTAGGCGGTTAGATAAGTCAGTGGTGAAAGCCC
ATCGCTCAACGGTGGAACGGCCATTGATACTGTCTGACTTGAATTACAAGGAAGTAACTAGAATATGTAGTGTAGCGGTG
AAATGCTTAGATATTACATGGAATACCAATTGCGAAGGCAGGTTACTACTTGTGGATTGACGCTGATGGACGAAAGCGTG
GGTAGCGAACAGG
>OTU_847
TACGTAGGTGGCAAGCGTTATCCGGATTTATTGGGTTTAAAGGGTGCGTAGGCGGTTCTATAAGTCAGTGGTTAAAGGTA
GCAGCTTAACTGTTTTACATGCCACTGATACTGCAGAACTTGAGTTGACAGAAGGCAGATAGAATTTCTGGTGTAGCGGT
GAAATGCTTAGATACCAGAAGGAATACCGATTGCGAAGGCAGTCTGCTGCAGTCACACTGACGCTGAGGCACGAAAGTGC
GGGGATCAAACAGG
>OTU_848
AACGTAGGAGACAAACGTTATCCGGAGTTACTGGGCGTAAAGGGCGTGTAGGTGGTTTTGTAAGTCTGGCGTGAAATATC
TCGGCTTAACCGGGACAGGTCGTCGGATACTGCAGAACTAGAGGACGGTAGAGGCGTGTGGAATTCCGGGTGTAGTGGTG
AAATGCGTAGAGATCCGGAGGAACACCAGTGGCGAAGGCGACACGCTGGGCCGTACCTGACACTGAGGCGCGATAGCATG
GGGAGCAAACAGG
>OTU_849
TACGTAGGGTGCAAGCGTTAATCGGAATTACTGGGCGTAAAGCGTGCGCAGGCGGTTTGTTAAGACAGATGTGAAATCCC
CGAGCTTAACTTGGGAATTGCGTTTGTAACTGGCAAGCTAGAGTGTAGCAGAGGGGGGTAGAATTCCACGTGTAGCAGTG
AAATGCGTAGATATGCGGAGGAACACCGATGGCGAAGGCAATCCCCTGGGCCTGCACTGACGCTCATGCACGAAAGCGTG
GGGAGCAAACAGG
>OTU_850
TACGAAGGGGGCTAGCGTTGTTCGGAATTACTGGGCGTAAAGCGTATGCAGGCGGATCGTTAAGTCGGGGGTGAAATCCC
GAGGCTCAACCTCGGAACTGCCTTCGATACTGGCGATCTTCGAGTCCGGGAGAGGTGAGTGGAACTCCGAGTGTAGAGGT
GAAATTCGTAGATATTCGGAAGAACACCAGTGGCGAAGGCGGCTCACTGGCCCGGTACTGACGCTGAGATACGAAAGCGT
GGGGAGCAAACAGG
>OTU_851
TACGGAGGATCCAAGCGTTATCCGGAATCATTGGGTTTAAAGGGTCCGTAGGTGGATAATTAAGTCAGAGGTGAAATCCT
GCAGCTCAACTGTAGAATTGCCTTTGATACTGGTTATCTTGAGTTATTATGAAGTAGTTAGAATATGTAGTGTAGCGGTG
AAATGCATAGATATTACATAGAATACCAATTGCGAAGGCAGATTACTAATAATCAACTGACACTGATGGACGAAAGCGTG
GGGAGCGAACAGG
>OTU_852
TACAGAGACTGCAAGCGTTACTCGGATTCACTGGGCGTAAAGGGAGCGCAGGCGGACTAGTGTGTCAGGCGTGAAATCCC
GGGGCTCAACCCCGGGGCTGCGCCCGAAACTACTAGTCTAGAGACTTGGAGAGGTAAGCGGAATTCTTGGTGGAGCAGTG
AAATGCGTAGATATCAAGAGGAACACCAACGGCGAAGGCAGCTTACTGGACAAGATCTGACGCTCAGGCTCGAAAGCGTG
GGGAGCAAACAGG
>OTU_853
TACGGAGGGTGCGAGCGTTGTCCGGAATCACTGGGCGTAAAGGGCGCGTAGGCGGTCTGCTAAGCGTGTGGTGAAAGCTC
GGGGCTCAACCCCGAGTCTGCCATGCGAACTGGTGGACTGGAGCACTGTAGAGGCAGGTGGAATTCCGGGTGTAGCGGTG
GAATGCGTAGAGATCCGGAAGAACACCAGTGGCGAAGGCGGCCTGCTGGGCAGTTGCTGACGCTGAGGCGCGACAGCGTG
GGGAGCAAACAGG
>OTU_854
GACAGAGGGACCTAGCGTTGTTCGGAATGACTGGGCGTAAAGGGTGCGTAGGTGGTTATTTAAGTAGAGTGTTAAATCCT
TGGGCTCAACCCAAGAATCGCATTCTATACTGGGTGACTAGAGTATGGGAGAGGAGATTGGAATTCCTAGTGTAGAGGTG
AAATTCGTAGATATTAGGAGGAACACCAGAGGCGAAGGCGAATCTCTGGCCCATTACTGACACTGAGGCACGAAAGCGTG
GGGAGCAAACAGG
>OTU_855
TACAGAGGTCTCAAGCGTTGTTCGGATTCATTGGGCGTAAAGGGTGCGCAGGCTGCGAGGCAAGTCGGACGTGAAATCCC
GGGGCTTAACCCCGGAACTGCGTTCGATACTGCCTTGCTAGAGGACTGGAGAGGAGACTGGAATTCCTGGTGTAGCAGTG
AAATGCGTAGATATCAGGAGGAACGCCAATGGCGAAGGCAAGTCTCTGGACAGTTCCTGACGCTCATGCACGAAGGCTAG
GGGAGCAAACGGG
>OTU_856
TACAGAGGGTGCGAGCGTTAATCGGATTTACTGGGCGTAAAGCGTGCGTAGGCGGCTAATTGAGTCGGATGTGAAATCCC
CGAGCTTAACTTGGGAATTGCATTCGATACTGGTTAGCTAGAGTGTGGGAGAGGATGGTAGAATTCCAGGTGTAGCGGTG
AAATGCGTAGAGATCTGGAGGAATACCGATGGCGAAGGCAGCCATCTGGCCTAACACTGACGCTGAGGTACGAAAGCATG
GGGAGCAAACAGG
>OTU_857
TACGTAGGGTGCAAGCGTTAATCGGAATTACTGGGCGTAAAGCGTGCGCAGGCGGTTATGTAAGTCTGTCGTGAAATCCC
CGGGCTCAACCTGGGAATTGCGATGGAGACTGCATGGCTAGAATCTGGCAGAGGGGGGTAGAATTCCACGTGTAGCAGTG
AAATGCGTAGAGATGTGGAGGAACACCGATGGCGAAGGCAGCCCCCTGGGCTAAGATTGACGCTCATGCACGAAAGCGTG
GGGAGCAAACAGG
>OTU_858
TACAGAGGTTGCGAGCGTTAATCGGAATGACTGGGCGTAAAGGGCGCGTAGGTGGATGTGTGTGTTGGATGTGAAAGCCC
CGGGCTTAACCTGGGAATTGCATACAAAACTGCACATCTAGAGTAGAGCAGAGGTAAGTGGAATTTCCGGAGTAGCGGTG
AAATGCGTAGATACCGGAAGGAACACCAGTGGCGAAGGCGACTTACTGGGCTCAAACTGACACTGAGGCGCGAAAGCGTG
GGGAGCAAACAGG
>OTU_859
TACGGAGGGTGCAAGCGTTATCCGGATTCACTGGGTTTAAAGGGTGCGTAGGTGGGTCTGTAAGTCAGTGGTGAAATCCC
CGAGCTCAACTTGGGAACTGCCGTTGATACTATAGGTCTTGAATGTCGTGGAGGTAAGCGGAATATGTCATGTAGCGGTG
AAATGCTTAGATATGACATAGAACACCCATTGCGAAGGCAGCTTACTACGCATATATTGACGCTGAGGCACGAAAGCGTG
GGGATCAAACAGG
>OTU_860
TACGTAGGGTGCAAGCGTTAATCGGAATTACTGGGCGTAAAGCGTGCGCAGGCGGCCTCGCAAGTCAGATGTGAAATCCC
CGAGCTCAACTTGGGAACTGCATTTGAAACTACGAGGCTAGAGTGTGTCAGAGGGAGGTAGAATTCCACGTGTAGCAGTG
AAATGCGTAGATATGTGGAGGAATACCAGTGGCGAAGGCGGCCTCCTGGGATAACACTGACGCTCATGCACGAAAGCGTG
GGGAGCAAACAGG
>OTU_861
TACGGAGACTGCAAGCGTTACTCGGAATCACTGGGCGTAAAGGGTGCGTAGGCGGATGGGTGTGACTGACGTGAAATCCC
AAGGCTTAACCTTGGAACTGCGTTGGTTCCTACCTATCTAGAGTGTCGGAGAGGCAGGCGGAATTCCCGGAGTAGCGGTG
AAATGCGTAGATATCGGGAAGAACACCGAAAGCGAAGGCAGCCTGCTGGACGACAACTGACGCTGAGGCACGAAAGCGCG
GGTAGCAAAAGGG
>OTU_862
TACGGAGGGAGCTAGCGTTGTTCGGAATTACTGGGCGTAAAGCGCACGTAGGCGGCTATTCAAGTCAGAGGTGAAAGCCC
AGGGCTCAACCCTGGAACTGCCTTTGAAACTAGGTAGCTAGAATTCTGGAGAGGTCAGTGGAATTCCGAGTGTAGAGGTG
AAATTCGTAGATATTCGGAAGAACACCAGTGGCGAAGGCGACTGACTGGACAGACATTGACGCTGAGGTGCGAAAGCGTG
GGGAGCAAACAGG
>OTU_863
TACGTAGGCAGCAAGCGTTGTTCGGAATTACTGGGCGTAAAGCGAGTGTAGGTGGTGCTATAAGTTTGGTGTGAAATCTC
CCGGCTCAACTGGGAGGGTGCGCCGAAGACTGTAGTGCTAGAGTGTGGGAGAGGTAGGCGGAATTCCTGGTGTAGCGGTG
AAATGCGTAGATATCAGGAGGAACACCTGCGGTGTAGACGGCTTACTGGACCACGACTGACACTGAAACTCGAAAGTGTG
GGGAGCAAACAGG
>OTU_864
TACGGAGGGTGCAAGCATTGATCGGAATTACTGGGCGTAAAGGGCGCGTAGGCGGCAAGAAAAGTCAGATGTGAAATTCC
GGGGCTCAACCCCGGAGCTGCATTTGAAACTTTCTAGCTAGAGGATGGTAAGGGAAAACGGAATTCCACGTGTAGCGGTG
AAATGCGTAGATATGTGGAAGAACACCGGTGGTGAAGACGGTTTTCTGTGCCAAACCTGACGCTGAGGCGCGAAAGCTAG
GGGAGCAAACAGG
>OTU_865
TACGAGAGGTCCTAGCGTTAGTCGGAATCACTGGGCTTAAAGGGTGCGTAGGCGGGTCTGTAAGTGCTTTGTGAAATCCC
CGGGCTCAACCCGGGAATTGCAGGGCATACTGCGGATCTTGAGGAATCTAGAGGCCGGCAGAACGATAGGTGGAGCGGTG
GAATGCGTAGATATCTATCGGAATGCCAAAGGTGAAGACAGCCGGCTGGGGATTTCCTGACGCTGAGGCACGAAAGCGTG
GGGATCAAACAGG
>OTU_866
TACGAAGGGGGCTAGCGTTGTTCGGAATCACTGGGCGTAAAGCGCACGTAGGCGGACCATCAAGTCAGGGGTGAAATCCC
GGGGCTCAACCTCGGAACTGCCTTTGATACTGTTGGTCTCGAGTCCGGAAGAGGTGGGTGGAATTCCTAGTGTAGAGGTG
AAATTCGTAGATATTAGGAAGAACACCGGTGGCGAAGGCGGCCCACTGGTCCGGTACTGACGCTGAGGTGCGAAAGCGTG
GGGAGCAAACAGG
>OTU_867
TACGAAGGGGGCTAGCGTTGTTCGGAATCACTGGGCGTAAAGCGCACGTAGGCGGATTGTTAAGTCGGGGGTGAAATCCT
GAGGCTCAACCTCAGAACTGCCTCCGATACTGGCAATCTCGAGTTCGGAAGAGGTCGGTGGAACAGCTAGTGTAGAGGTG
AAATTCGTAGATATTAGCTAGAACACCAGTGGCGAAGGCGGCCGACTGGTCCGACACTGACGCTGAGGTGCGAAAGCGTG
GGGAGCAAACAGG
>OTU_868
TTCCAGCTCCAATAGCGTATACTAAAGTTGTTGCAGTTAAAAAGCTCGTAGTTGGATTTCTGGATAGCAACCCAGGTCCG
CCCCTCGCGGGGTGTGTACTCGGAGCTGTTATCCATCATCGGGGAGAGCATATCTGTCATTTATTTGTCGGGTATGGTAT
CCTCGTCATTTACTGTGAGCAAACTAGAGTGTTCAAAGCAGGCTTATGCCGTTGAATACATTAGCATGGAATAATAAGAT
ATGACCTTGGTCTATTTTGTTGGTTTGTATTCCAAGGTAATGATTAATAGGGACAGTTGGGGGTATTCGTATTCAATTGT
CAGAGGTGAAATTCTTGGATTTATGGAAGACGAACTACTGCGAAAGCATTTACCAAGGATGTTTTCATTAATCAAGAACG
AAAGTTAGGGGATCGAAGATG
>OTU_869
TACGAAGGGGGCTAGCGTTGCTCGGAATTACTGGGCGTAAAGGGAGCGTAGGCGGACTGTTTAGTCAGAGGTGAAAGCCC
AGGGCTCAACCTTGGAATTGCCTTTGATACTGGCAGTCTTGAGTATGGGAGAGGTAAGCGGAACTCCGAGTGTAGAGGTG
AAATTCGTAGATATTCGGAAGAACACCAGTGGCGAAGGCGGCTTACTGGCCCATTACTGACGCTGAGGCTCGAAAGCGTG
GGGAGCAAACAGG
>OTU_870
TACGGAGGATCCAAGCGTTATCCGGATTTATTGGGTTTAAAGGGTGCGTAGGCGGTTTGATAAGTCAGTGGTGAAATCTT
GCAGCTTAACTGTAAAATTGCCATTGATACTGTCAGACTTGAGTATAGTTGAGGTGGGCGGAATGTGTTGTGTAGCGGTG
AAATGCATAGATATAACACAGAACACCAATTGCGAAGGCAGCTCACTAAGCTATAACTGACGCTGAGGCACGAAAGCGTG
GGTAGCGAACAGG
>OTU_871
TACGTAGGGTGCAAGCGTTGTCCGGATTTATTGGGCGTAAAGAGCTCGTAGGCGGTTTGACACGTCGGATGTGAAAACTC
GGAGCTTAACTCCGAGCCTGCATTCGATACGGTCTAACTAGAGTGTGGTAGGGGAAACTGGAATTCCTGGTGTAGCGGTG
AAATGCGCAGATATCAGGAGGAACACCAATGGCGAAGGCAGGTTTCTGGGCCACCACTGACGCTGAGGAGCGAAAGCGTG
GGGAGCGAACAGG
>OTU_872
CACGTAAGGGGCGAGCGTTGTTCGGAATTATTGGGCGTAAAGGGCACGCAGGCGGTTTTACAAGTCCGATGTTAAAGACC
TGGGCTTAACCCAGGGAATGCGTTGGAAACTGTGAGACTAGAATCTTGGAGGGGGAGTCGGAATTCCTAGTGTAGGGGTG
AAATCTGTTGATATTAGGAAGAACACCGGTGGCGAAGGCGGACTCCTGGCCGAAGATTGACGCTGAGGTGCGAAAGCATA
GGGAGCAAACAGG
>OTU_873
GACGAGTCTCACAAACGTTATTCGGAATTACTGGGCTTAAAGGGTGCGTAGGCGGTGAAGTAAGTCGGGTGTGAAATACC
ATAGCTTAACTATGGAACTGCACTCGATACTACTTTGCTAGAGTAAGACAGAGGTGAGTGGAACTGAGGGTGGAGCGGTG
AAATGCGTTGATATCCTCAGGAACACCGGTGGCGAAGGCGACTCACTGGGTCTTTACTGACGCTGATGCACGAAAGCTAG
GGTAGCAAACGGG
>OTU_874
TACGGAGGGTGCAAGCGTTGTCCGGATTTATTGGGTTTAAAGGGTGCGTAGGCGGCTTGATAAGTCAGCGGTAAAAGGTA
GCAGCTTAACTGTTTTACTCGCCGTTGATACTGTTGAGCTTGAATGTACGGGAGGCAGATAGAACTCCTGATGTAGCGGT
GAAATGCATAGATATCAGGAAGAATACCGATTGCGAAGGCAGTCTGCTGTAGTACGATTGACGCTGAGGCACGAAAGCAT
GGGGATCAAACAGG
>OTU_875
GACGAACCGCCCGAACGTTATTCGGAATCACTGGGCTTAAAGGGAGCGTAGGCGGGCTGCCAAGTCCGGGGTGAAATCCT
CCAGCTTAACTGGAGAACTGCCTCGGATACTGGAAGTCTCGAGGAGGGTAGGGGCAAGTGGAACCGTGGGTGGAGCGGTG
AAATGCGTTGATATCCATGGGAACTCCGGTGGCGAAGGCGACTTGCTGGACCCTTTCTGACGCTGAGGCTCGAAAGCCAG
GGGAGCAAACGGG
>OTU_876
TACGAAGGGTGCTAGCGTTGTTCGGAATTATTGGGCGTAAAGCGTGCGTAGGCGGTCTAGTAAGTCGACTGTGAAAGCCC
AGGGCTTAACCTTGGAATTGCAGTCGAAACTACTAAACTAGAGTATGGCGGGGGATAGTGGAATTCTTAGTGTAGGGGTG
AAATCCGTAGATATTAAGAGGAACACCAGTGGCGAAGGCGACTATCTACACCATTACTGACGCTGAGGCACGAAAGCGTG
GGGAGCAAACAGG
>OTU_877
TACGTAGGCAGCAAGCGTTGTTCGGAATTACTGGGCGTAAAGAGTGTGTAGGCGGTGTTCTAAGTCTGTTGTGAAATCTC
CCGGCTTAACTGGGAGGGTGCGGCGGAGACTGGAATGCTAGAGTGTGGGAGAGGTAAGCGGAATTCCTGGTGTAGCGGTG
AAATGCGTAGATATCAGGAGGAACACCTGTGGTGTAGACAGCTTACTGGACCACGACTGACGCTGAGACACGAAAGCGTG
GGTAGCAAACAGG
>OTU_878
GACAGAGGGTGCAAACGTTGTTCGGAATTACTGGGCGTAAAGCGCGTGTAGGCGGCTTGGCAAGTCGGATGTGAAAGCCC
AGGGCTCAACCCTGGAAGTGCACTCGAAACTGCCGAGCTTGAGTCCCGGAGAGGAAGGCGGAATTCTCGGTGTAGAGGTG
AAATTCGTAGATATCGAGAGGAACACCTGTGGCGAAGGCGGCCTTCTGGACGGTGACTGACGCTGAGACGCGAAAGCGTG
GGGAGCAAACAGG
>OTU_879
GACAGAGGGTGCAAACGTTGTTCGGAATTACTGGGCGTAAAGCGCGTGTAGGCTGCTCAGAAAGTCGGATGTGAAAGCCC
TGGGCTTAACCCAGGAAGTGCATTCGAAACTTCTGAGCTTGAGTTCTGGAGAGGAAGGCGGAATTCTCGGTGTAGAGGTG
AAATTCGTAGATATCGAGAGGAACACCGGTGGCGAAGGCGGCCTTCTGGACAGTGACTGACGCTGAGACGCGAAAGCGTG
GGGAGCAAACAGG
>OTU_880
TTCCAGCTCCAATAGCGTATACTAAAGTTGTTGCAGTTAAAAAGCTCGTAGTTGGATTTCTGGTCGTGGGTTCAGGTCCT
ACCCTCACGGGTTGAGTACCTGATTCTGCGTCCATCCTCGGGGAAAATATATCTGGCATTAAGTTGTTGGGTATAGGATC
CTCGTCATTTACTGTGAGCAAAATAGAGTGTTCAAAGCAGGCTTATGCCGTTGAATATATTAGCATGGAATAATAAGATA
AGACCTTGGTCTATTTTGTTGGTTTGCTGTCCAAGGTAATGATTAATAGGGATAGTTGGGGGTATTCGTATTCAATTGTC
AGAGGTGAAATTCTTGGATTTATGGAAGACGAACTACTGCGAAAGCATTTACCAAGGATGTTTTCATTAATCAAGAACGA
AAGTTAGGGGATCAAAGATG
>OTU_881
TACGTAGGGGGCGAGCGTTGTCCGAAGTTACTGGGCGTAAAGCGTGCGCAGGCGGTTATATAAGACAGATGTGAAATCCC
CGGGCTCAACCTGGGAACTGCATTTGTGACTGTATAGCTAGAGTGCGGCAGAGGGGGATGGAATTCCGCGTGTAGCAGTG
AAATGCGTAGATATGCGGAGGAACACCGATGGCGAAGGCAATCCCCTGGGCCTGTACTGACGCTCATGCACGAAAGCGTG
GGGAGCAAACAGG
>OTU_882
TACGTAGGGTGCAAGCGTTAATCGGAATTACTGGGCGTAAAGCGTGCGCAGGCGGTTTTGTAAGTCGGATGTGAAATCCC
CGGGCTCAACCTGGGAACTGCGTTCGAAACTGCAAGGCTAGAGTGTGTCAGAGGGGGGTAGAATTCCACGTGTAGCAGTG
AAATGCGTAGAGATGTGGAGGAACACCGATGGCGAAGGCAGCCCCCTGGACCTGTACTGACGCTCATGCACGAAAGCGTG
GGGAGCAAACAGG
>OTU_883
TACGTAGGGTGCAAGCGTTAATCGGAATTACTGGGCGTAAAGCGCGCGCAGGTGGTCTCGTAAGTCGGGCGTGAAATCCC
GGGGCTCAACCTCGGAAGTGCGCTCGATACTGCAAGACTTGAGTACTGGAGAGGATCGCGGAATTCCCGGTGTAGAGGTG
AAATTCGTAGATATCGGGAGGAACACCAGTGGCGAAGGCGGCGATCTGGACAGATACTGACACTGAGGCGCGAAAGCGTG
GGAAGCAAACAGG
>OTU_884
TACGAAGGGTCCAAGCGTTATCCGGATTTATTGGGTTTAAAGGGTGCGTAGGCGGGCTATTAAGTCAGTGGTGAAAGCCC
GCAGCTCAACTGTGGAACTGCCATTGAAACTGATTTTCTTGAATATAGCTGAGGCAGATGGAATATAACATGTAGCGGTG
AAATGCTTAGATATGTTATAGAACACCGATTGCGAAGGCAGTCTGCTAAACTATTATTGACGCTGAGGCACGAAAGCGTG
GGGAGCGAACAGG
>OTU_885
TACGAAGGGGGCTAGCGTTGTTCGGAATTACTGGGCGTAAAGCGCGCGCAGGCGGTCCTTCAAGTCAGGGGTGAAAGCCC
AGAGCTCAACTCTGGAACTGCCCTTGAGACTGTGGGACTTGGGTGTGGGAGAGGTGAGTGGAATTCCGAGTGTAGAGGTG
AAATTCGTAGATATTCGGAAGAACACCAGTGGCGAAGGCGGCTCACTGGCCCATTACCGACGCTCAGGCGCGATAGCGTG
GGGAGCAAACAGG
>OTU_886
TACGGAGGGTGCAAGCGTTATCCGGATTTACTGGGTTTAAAGGGTGCGTAGGCGGATGATTAAGTTAGATGTGAAAGCTT
GCAGCTTAACTGTAAGATTGCGTTTGATACTGGTCGTCTTGAATATGGTAGAAGTGGGCGGAATAAATCATGTAGCGGTG
AAATGCATAGATATGATTTAGAACACCGATTGCGAAGGCAGCTCGCTATGTCATTATTGACGCTGAGGCACGAAAGCGTG
GGGATCAAACAGG
>OTU_887
TACGTAGGACCCAAGCGTTGTCCGGATTTACTGGGTGTAAAGGGTGCGTAGGCGGACAGGTGCGTCAGAGGTGAAATATC
CCGGCTTAACTGGGAGGGTGCCTTTGATACGGCTTGTCTTGAGTGCGAAAGAGGATGATGGAATTCCTGGTGTAGCGGTG
AAATGCGTAGATATCAGGAGGAACACCAGTGGCGAAGGCGGTCATCTGGTTCGCAACTGACGCTGAGGCACGAAAGCGTG
GGGATCAAACAGG
>OTU_888
TACGTAGGCAGCAAGCGTTGTTCGGAGTTACTGGGCGTAAAGGGTGCGTAGGCGGTTCTATAAGTATGGTGTGAAATCTC
CCGGCTTAACTGGGAGGGTGCGCTATAGACTGTGGGACTAGAGGGTGGGAGAGGAAAGTGGAATTCCTGGTGTAGCGGTG
AAATGCGTAGATATCAGGAGGAACACCGGTGGTGTAAACGGCTTTCTGGACCACTTCTGACGCTGAGGCACGAAAGCGTG
GGTAGCAAACAGG
>OTU_889
TACGGAGGATGCAAGCGTTATCCGGAATGATTGGGCGTAAAGGGTCCGCAGGTGGCATTGTAAGTCTGCTGTTAAAGAGT
TTGGCTCAACCAAATAAAAGCAGTGGAAACTACAAAGCTAGAGTGTGGTCGGGGCAGAGGGAATTCCTGGTGTAGCGGTG
AAATGCGTAGATATCAGGAAGAACACCAGTGGCGAAGGCGCTCTGCTAGGCCGAGACTGACACTGAGGGACGAAAGCTAG
GGGAGCGAATGGG
>OTU_890
TACATAGGGTGCAAGCGTTGTCCGGAATTATTGGGCGTAAAGAGCTCGTAGGCGGTTCGATTAGTCGGGTGTTAAACCCC
CAGGCTCAACCTGGGGCAGCCATCCGAAACTGTCGTGACTAGAGTTTGGTAGGGGATCACGGAATTCCTGGTGTAGCGGT
GGAATGCGCAGATATCAGGAGGAACACCGATGGCGAAGGCAGGTCTCTGGGCCAATACTGACACTGAGGAGCGAAAGCGT
GGGGAGCGAACAGG
>OTU_891
TACGAGGGGTCCTAGCGTTGTTCGGAATCATTGGGCGTAAAGGGTGCGTAGGTGGCCATTCAAGTCAGTTGTGAAATCCC
CGGGCTCAACCCGGGAAGTGCTTCTGATACTGTTTGGCTTGAGTACTGGAGAGGATAGTAGAATTCCAGGTGTAGTGGTG
AAATACGTAGATATCTGGAGGAATACCGGTGGCGAAGGCGGCTATCTGGCCATGTACTGACACTGAAGCACGAAAGCGTG
GGGAGCAAACAGG
>OTU_892
TACGTAGGGTGCGAGCGTTAATCGGAATTACTGGGCGTAAAGCGTGCGCAGGCGGTCTTGTAAGACAGTTGTGAAAGCCC
CGGGCTTAACCTGGGAACTGCAATTGTGACTGCAAGGCTAGAGTGTGTCAGAGGGGGGTGGAATTCCACGTGTAGCAGTG
AAATGCGTAGAGATGTGGAGGAACACCGATGGCGAAGGCAGCCCCCTGGGATAACACTGACGCTCATGCACGAAAGCGTG
GGGAGCAAACAGG
>OTU_893
TACAGAGGGTGCAAGCGTTGTTCGGAATTATTGGGCGTAAAGCGCGTGTAGGCGGCCTATCAAGTCAGATGTGAAAGCCC
TCGGCTCAACCGAGGAAGTGCGTCTGAAACTGATGGGCTTGAGTGCCGGAGAGGATGGCGGAATTCCGCAAGTAGAGGTG
AAATTCGTAGATATGCGGAGGAACACCGGTGGCGAAGGCGGCCATCTGGACGGCAACTGACGCTGAGACGCGAAAGCGTG
GGGAGCAAACAGG
>OTU_894
TACAGAGGTCTCAAGCGTTGTTCGGATTCATTGGGCGTAAAGGGTGCGTAGGTGGCATGGTAAGTTGAAGGTGAAATCTC
GGAGCTCAACTCCGAAACTGCCTTCAATACTGCTGTGCTTGAGGACTGTAGAGGAGAATGGAATTCACGGTGTAGCAGTG
AAATGCGTAGATATCGTGAGGAAGACCAGTGGCGAAGGCGATTCTCTGGGCAGTTCCTGACACTGAGGCACGAAGGCTAG
GGGAGCAAACGGG
>OTU_895
TACGGAGGATCCAAGCGTTATCCGGATTCATTGGGTTTAAAGGGTGCGTAGGCGGAATAATAAGTCAGTGGTGAAAGCCT
GCAGCTTAACTGCAGAACTGCCATTGATACTGTTGTTCTTGAGTACATTTGATGTGGGCGGAATGTGTCATGTAGCGGTG
AAATGCTTAGATATGACACAGAACACCGATTGCGAAGGCAGCTCACAAAACTGTAACTGACGCTGAGGCACGAAAGCGTG
GGTATCAAACAGG
>OTU_896
TACGTAGGGTGCAAGCGTTAATCGGAATTACTGGGCGTAAAGCGCGCGTAGGTGGATTAATAAGTTGGATGTGAAATCCC
TGGGCTTAACCTGGGAATTGCATCCAAAACTGTTATTCTAGAGTACAGTAGAGGGAAGTGGAATTTCCGGTGTAGCGGTG
AAATGCGTAGATATCGGAAAGAACATCAGTGGCGAAGGCGACTTCCTGGACTGATACTGACACTGAGGTGCGAAAGCGTG
GGGAGCAAACAGG
>OTU_897
TACGAAGGGGGCTAGCGTTGCTCGGAATCACTGGGCGTAAAGCGCACGTAGGCGGACTTTTAAGTCGGAGGTGAAATCCC
AAGGCTCAACCTTGGAACTGCCTTCGATACTGGGAGTCTCGAGTCCGGAAGAGGTGAGTGGAACTCCGAGTGTAGAGGTG
AAATTCGTAGATATTCGGAAGAACACCAGTGGCGAAGGCGGCTCACTGGTCCGGTACTGACGCTGAGGTGCGAAAGCGTG
GGGAGCAAACAGG
>OTU_898
TACAGAGGTCCCAAGCGTTGTTCGGATTCACTGGGCGTAAAGGGTGCGTAGGTGGTGATGTAAGTTTGATGTGAAATCTC
CGGGCTTAACCCGGAAATTGCATTGAATACTACATGGCTTGAGGTTTGGAGGGGGGACTGGAATTCTTGGTGTAGCAGTG
AAATGCGTAGATATCAAGAGGAACACCAGTGGCGAAGGCGAGTCCCTGGACAAATCCTGACACTGAGGCACGAAAGCTAG
GGGATCAAACGGG
>OTU_899
TACGTAGGGTGCAAGCGTTAATCGGAATTACTGGGCGTAAAGCGTGCGCAGGCGGTTTTGTAAGTCGGATGTGAAATCCC
CGGGCTCAACCTGGGAACTGCGTTCGAAACTGCAAGGCTAGAGTGTGTCAGAGGGGGGTAGAATTCCACGTGTAGCAGTG
AAATGCGTAGAGATGTGGAGGAACACCAATGGCGAAGGCAGGTCTCTGGGCCAATACTGACACTGAGGAGCGAAAGTCTG
GGGAGCGAACAGG
>OTU_900
TACGTAGGGTGCGAGCGTTAATCGGAATTACTGGGCGTAAAGCGCGCGTAGGCGGCCGAATAAGTCGGATGTGAAATCCC
CGAGCTTAACTTGGGAACTGCATTTGTGACTGTATAGCTAGAGTACGGCAGAGGGGGATGGAATTCCGCGTGTAGCAGTG
AAATGCGTAGATATGCGGAGGAACACCGATGGCGAAGGCAATCCCCTGGGCCTGTACTGACGCTCATGCACGAAAGCGTG
GGGAGCAAACAGG
>OTU_901
TACAGAGACTGCAAGCGTTATTCGGATTCACTGGGCGTAAAGGGTGCGCAGGTGGCCGTGTGTGTGAGGTGTGAAAGCCT
GGGGCTTAACCCCAGAATTGCACCTCAAACTACATGGCTAGAGCATTGGAGAGGGAAGTAGAATTCACGGTGTAGCAGTG
AAATGCGTAGATATCGTGAGGAATACCAGAGGCGAAGGCAGGTCACTGGGCAGTTACTGACACTGAGGCACGAAGGCCAG
GGGAGCAAACGGG
>OTU_902
TACGGAGGATCCAAGCGTTATCCGGATTCATTGGGTTTAAAGGGTCCGTAGGCGGGTCTTTAAGTCAGTGGTGAAAGCCG
ACAGCTCAACTGTCGAACTGCCATTGATACTGGTGATCTTGAGTACGGTTGAAGTAGGCGGAATATGACATGTAGCGGTG
AAATGCTTAGATATGTCATAGAACACCGATTGCGAAGGCAGCCTACTAAGCCGTTACTGACGCTGAGGGACGAAAGTGTG
GGGAGCGAACAGG
>OTU_903
TACGTAGGGTGCGAGCGTTAATCGGAATTACTGGGCGTAAAGCGTCCGCAGGTGGCTTGATAAGATAGACGTGAAATCCC
TGGGCTCAACCTAGGAATTGCGTTTATGACTGTCTCGCTAGAGTATGGGAGAGGGGGGTGGAATTCCACGTGTAGCAGTG
AAATGCGTAGAGATGTGGAGGAACACCGATGGCGAAGGCAACCCCCTGGCCTAATACTGACACTCATGGACGAAAGCGTG
GGGAGCAAACAGG
>OTU_904
TACGGAAGGAGCGAGCGTTGTTCGGAATTATTGGGCGTAAAGGGCGCGTAGGCGGTTAAACAAGTCTGTAGTCAAATACC
TCGGCTTAACTGAGGGAAGGCAATGGAAACTGTTTAACTAGAATTACCTAGGGGAAACTGGAATTTCTGGTGTAGGGGTG
GAATCTGTTGATATCAGAAGGAACACCAAAGGCGAAGGCAAGTTTCTGGGGGATAATTGACGCTGAGGCGCGAAAGTGTG
GGGAGCAAACAGG
>OTU_905
TACGGAGGGTGCGAGCGTTGTCCGGAATCACTGGGCGTAAAGGGCGCGTAGGTGGCCTTGTAAGCGGGTGGTGAAAGTCC
GGGGCTCAACCCCGGATCTGCCATGCGAACTGCAAGGCTCGAGCACTGTAGAGGCAGGTGGAATTCCGGGTGTAGCGGTG
GAATGCGTAGAGATCCGGAGGAACACCAGTGGCGAAGGCGGCCTGCTGGGCAGTGGCTGACACTGAGGCGCGACAGCGTG
GGGAGCAAACAGG
>OTU_906
TACGGAGGATCCAAGCGTTATCCGGATTCATTGGGTTTAAAGGGTTCGCAGGCGGAATTTTAAGTCAGTGGTGAAAGCCT
ACAGCTCAACTGTCGAACTGCCATTGATACTGGAGACCTTGAGTACAAATGAAGTAGGCGGAATGAGTCATGTAGCGGTG
AAATGCATAGATATGACTCAGAACACCGATTGCGAAGGCAGCTTACTAACATGTAACTGACGCTGAGGGACGAAAGCGTG
GGGAGCGAACAGG
>OTU_907
TACGAAGGGTGCTAGCGTTGTTCGGATTTACTGGGCGTAAAATGTGTGTAGGTGGTTTAACAAGTTGGAAGTGAAATCCC
AGGGCTTAACCTTGGAACTGCTTTCAAAACTGTTAAACTAGAGTGCGGTAGAGGATGACGGAATTTCTAGTGTAGAGGTG
AAATTCTTAGATATTAGAAGGAACACCAATGGCGAAGGCAGTCATCTGGGCCGATACTGACACTGAGGCACGAAAGCGTG
GGGAGCAAACAGG
>OTU_908
TACAGGGGATGCAAGTGTTATCCGGAATTATTGGGCGTAAAGCGTCTGCAGGTTGATAATTAAGTCTTTTGTTAAACATC
CGGGCTTAACCCAGAAAATGCAAAAGAAACTATTTATCTTGAGTATGGTAGAGGTAAAGGGAATTTCCAGTGGAGCGGTG
AAATGCGTAGATATTGGAAAGAACACCAACAGCGAAGGCACTTTACTGGGCCAGTACTGACACTCAGAGACGAAAGCTAG
GGGAGCAAACGGG
>OTU_909
TACAGAGGTCCCAAGCGTTGTTCGGATTTACTGGGCGTAAAGGGTGCGTAGGTGGTTGGACAAGTCTGACGTGAAATCTC
CGGGCTCAACCCGGAAATGGCGTTGGATACTGTCCGGCTAGAGGGTTGGAGGGGGGACTGGAATACTTGGTGTAGCAGTG
AAATGCGTAGATATCGAGAGGAACACCAGTGGCGAAGGCGAGTCTCTGGACAACACCTGACACTGAGGCACGAAAGCTAG
GGGAGCAAACAGG
>OTU_910
TACATAGGGTGCAAGCGTTGTCCGGAATTATTGGGCGTAAAGAGCTCGTAGGTGGTTCGTCACGTCGGATGTGAAACTCT
GGGGCTCAACCCCCAGCCTGCATTCGATACGGTCTGACTAGAGTGTGGTAGGGGTAACTGGAATTCCTGGTGTAGCGGTG
GAATGCGCAGATATCAGGAGGAACACCGATGGCGAAGGCAGGTCTCTGGGCCAATACTGACACTGAGGAGCGAAAGCGTG
GGGAGCGAACAGG
>OTU_911
TACGAAGGGAGCTAGCGTTGTTCGGAATCACTGGGCGTAAAGCGCACGTAGGCGGATGTGTCAGTCAGAGGTGAAATCCC
GGAGCTCAACTTCGGAACTGCCTTTGATACAGCACGTCTTGAGTCCGATAGAGGTGGGTGGAATTCCTAGTGTAGAGGTG
AAATTCGTAGATATTAGGAAGAACACCGGTGGCGAAGGCGGCCCACTGGATCGGTACTGACGCTGAGGTGCGAAAGCGTG
GGGAGCAAACAGG
>OTU_912
TACGTAGGGTGCGAGCGTTAATCGGAATTACTGGGCGTAAAGCGTGCGCAGGCGGTTCGGAAAGAAGGATGTGAAATCCC
AGGGCTTAACCTGGGAATGGCGCCTGTGACTGTATAGCTAGAGTGTGTCAGAGGGGGGTAGAATTCCACGTGTAGCAGTG
AAATGCGTAGATATGTGGAGGAATACCAATGGCGAAGGCAGCCCCCTGGGATAACACTGACGCTCATGCACGAAAGCGTG
GGGAGCAAACAGG
>OTU_913
TACGGAGGGTGCAAGCGTTATCCGGATTCACTGGGTTTAAAGGGTGCGTAGGCGGGTATATAAGTCAGTGGTGAAAGCTC
CGAGCTTAACTTGGAAACTGCCATTGATACTGTATATCTTGAATATCGTTGAGGTAAGCGGAATGTTGCATGTAGCGGTG
AAATGCTTAGATATGTTACAGAACACCAATTGTGAAGACAGCTTACTAAGCGATGATTGACGCTGAGGCACGAAAGCGTG
GGGAGCAAACAGG
>OTU_914
TACGGGAGTGGCAAGCGTTATCCGGAATTATTGGGCGTAAAGCGTCCGCAGGCGGCCTTGTAAGTCTAGCGTTAAAGCGT
GGAGCTCAACTCCATTTAAGCGCTGGAAACTACAAGGCTGGAGTGTGGTAGGGGCAGAGGGAATTCCCGGTGTAGCGGTG
AAATGCGTAGATATCGGGAAGAACACCAGTGGCGAAGGCGCTCTGCTGGGCCATAACTGACGCTCATGGACGAAAGCCAG
GGGAGCGAAAGGG
>OTU_915
TACGGAGGATCCGAGCGTTATCCGGATTTATTGGGTTTAAAGGGTGCGTAGGCGGGCCTTTAAGTCAGTGGTGAAAGTTT
GCGGCTCAACCGTAAAATTGCCATTGAAACTGAAGGCCTTGAGTACAAATGAGGTAGGCGGAATGTGTTGTGTAGCGGTG
AAATGCTTAGATATAACACAGAACACCAATTGCGAAGGCAGCTTACTGGGATGTAACTGACGCTGAGGCACGAAAGCGTG
GGGATCGAACAGG
>OTU_916
TACGGAGGGAGCTAGCGTTGTTCGGAATTACTGGGCGTAAAGAGTACGTAGGCGGCTATTCAAGTCAGAGGTGAAAGCCC
GGGGCTCAACCCCGGAACTGCCTTTGAAACTAGATAGCTAGAGTCTTGGAGAGGTTAGTGGAATTCCGAGTGTAGAGGTG
AAATTCGTAGATATTCGCAAGAACACCAGTGGCGAAGGCGGCTCACTGGCCCGGTACTGACGCTGAGGTGCGAAAGCGTG
GGGAGCAAACAGG
>OTU_917
TACGTAGGGTGCGAGCGTTAATCGGAATTACTGGGCGTAAAGCGTGCGCAGGCGGTTTGTCAAGCCAGACGTGAAAGCCC
CGGGCTTAACCTGGGAACGGCGTTTGGGACTGACAGACTGGAGTGCGGCAGAGGGAACTGGAATTCCTGGTGTAGCAGTG
AAATGCGTAGATATCAGGAGGAACACCGATGGCGAAGGCAGGTTCCTGGGCCAGCACTGACGCTCATGCACGAAAGCGTG
GGGAGCAAACAGG
>OTU_918
TACAGAGGTCCCAAGCGTTGTTCGGATTCATTGGGCGTAAAGGGTGCGTAGGTGGCGAGGTAAGTTGGATGTGAAATCCT
GGGGCTCAACCCTAGAACTGCATTCAATACTGCCTTGCTAGAGTACTGGAGAGGAGATTGGAATTTACGGTGTAGCAGTG
AAATGCGTAGATATCGTAAGGAAGACCGGTGGCGAAGGCGGATCTCTGGACAGTTACTGACACTGAGGCACGAAGGCCAG
GGGAGCAAACGGG
>OTU_919
TACGGAGGGTGCAAGCGTTATCCGGATTCACTGGGTTTAAAGGGTGCGTAGGCGGAATAATAAGTCAGTGGTGAAAGCCT
GTTGCTTAACAACAGAACTGCCATTGATACTGTTAATCTTGAGTACATTTGATGTGGGCGGAATGTGTCATGTAGCGGTG
AAATGCTTAGATATGACACAGAACACCGATTGCGAAGGCAGCTCACAAAACTGTAACTGACGCTGAGGCACGAAAGCGTG
GGTATCAAACAGG
>OTU_920
TACGGAGGGTGCAAGCGTTGTCCGGATTTATTGGGTTTAAAGGGTGCGTAGGTGGCTTTTTAAGTCCGCTCTGAAAGCTG
GTCGCTTAACGATCAGGGGTGGGTGGATACTGGGGAGCTTGGATCAGGTGGCGGTTTCTGGAACGGGTCGTGTAGCGGTG
AAATGCATAGATATGACCCAGAACTCCGATTGCGAAGGCAGGAGGCTACGCCTGGATTGACACTGAGGCACGAGAGCATG
GGGAGCAAACAGG
>OTU_921
TACGTAGGGTGCAAGCGTTAATCGGAATTACTGGGCGTAAAGCGTGCGCAGGCGGTTATATAAGACAGATGTGAAATCCC
CGGGCTCAACCTGGGAACTGCCTTTGTGACTGCAAGGCTAGAGTGCGGCAGAGGGGGATGGAATTCCGCGTGTAGCAGTG
AAATGCGTAGATATGCGGAGGAACACCGATGGCGAAGGCAGCCCCCTGGGATGATACTGACGCTCATGCACGAAAGCGTG
GGGAGCAAACAGG
>OTU_922
TACGTAGGGTGCGAGCGTTAATCGGAATTACTGGGCGTAAAGCGTGCGCAGGCGGTTATATAAGACAGATGTGAAATCCC
CGGGCTCAACCTGGGACCTGCATTTGTGACTGTATAGCTAGAGTACGGTAGAGGGGGATGGAATTCCGCGTGTAGCAGTG
AAATGCGTAGATATGCGGAGGAACACCGATTGCGAAGGCAGTCTGCTAAACTATTATTGACGCTGAGGCACGAAAGCGTG
GGGAGCAAACAGG
>OTU_923
GACGAAGGGGGCTAGCGTTGTTCGGAATTACTGGGCGTAAAGAGCGCGTAGGCGGTCTGATAAGTCGGGAGTGAAAGCCT
GGGGCTTAACCTCAGAACTGCTTCCGAAACTGTCAGACTAGAGTTTGGTAGGGGGTGATAGAATTCCTAGTGTAGAGGTG
AAATTCTTAGATATTAGGAGGAATACCGGTGGCGAAGGCGATCACCTGGGCCATAACTGACGCTGAGGCGCGAAAGCGTG
GGGAGCAAACAGG
>OTU_924
TACGAGGGGAGCAAGCGTTATACAGTCAAACTGGGCGTAAAGGGTCTTTCAGTGAAAAAGTGTAAGAAAATAACTAAATC
TTAGGAGGTAACCCTAGCCATTTATTTTTACTACTTTTTTAGAATCCTATAAGGGTTAACAGTATTTCAACAAAAGAGTT
AAAATGCTTAGACTGTTGAAGGAAAGCCATCGGCGAAAGCAGTTAACTATATAGGATTGACACTTAAGGACAAAAGCATG
GGGAGCAATCGGG
>OTU_925
GACGGAGGGGGCTAGCGTTGTTCGGAATGACTGGGCGTAAAGGGCGCGTAGGCGGTATTTTAAGTGAGGCGTGAAAGCCC
CGGGCTTAACCCGGGAGGTGCGTTTCATACTGGAATGCTAGAGTGCGAGAGAGGAAAGTGGAATTCCTAGTGTAGAGGTG
AAATTCGTAGATATTAGGAAGAACACCAGAGGCGAAGGCGGCTTTCTGGCTCGCAACTGACGCTGAGGCGCGAAAGCGTG
GGGAGCAAACAGG
>OTU_926
TACGTAGGTGGCAAGCGATACTCGGAATCACTAGGCGTAAAGCGCAGGTAGGCGGTTTAGTAAGTCTTTTGTGAAAGCTC
CTGGCTCAACTGGGAGAGGTCAAAGGAAACTACTAGGCTAGAGTTTGGTAGGGGAGACTGGAATTCCTGGTGTAGCGGTG
AAATGCGTAGATATCAGGAGGAATACCTATGGCGAAAGCAGGTCTCTGGGCCACAACTGACGCTGAGCTGCGAAAGCTAG
GGGAGCAAACAGG
>OTU_927
TACGAAGGGGGCTAGCGTTGTTCGGAATTACTGGGCGTAAAGCGCACGTAGGCGGGTTGGTAAGTAGGGGGTGAAATCCC
AGCGCTCAACGCTGGAACTGCCTTCTAGACTGCCAGCCTTGAGGTCAGGAGAGGCGAGTGGAATTCCGAGTGTAGAGGTG
AAATTCGTAGATATTCGGAGGAACACCAGTGGCGAAGGCGACTCGCTGGACTGATACTGACGCTGAGGTGCGAAAGCGTG
GGGAGCAAACAGG
>OTU_928
TACGTAGGGTGCAAGCGTTAATCGGAATTACTGGGCGTAAAGCGCACGTAGGCGGATTAGAAAGCAAGAGGTGAAATCCC
AGGGCTCAACCCTGGAACTGCCTTTAATACTGCTAGTCTTGAGTTCGAGAGAGGTAAGTGGAATTCCGAGTGTAGAGGTG
AAATTCGTAGATATTCGGAGGAACACCAGTGGCGAAGGCGGCTTACTGGCTCGATACTGACGCTGAGGTGCGAAAGTGTG
GGGAGCAAACAGG
>OTU_929
TACGTAGGGTGCGAGCGTTAATCGGAATTACTGGGCGTAAAGCGTGCGCAGGCGGTTTTGTAAGACAGGTGTGAAAACCC
CGGGCTCAACCTGGGAACTGCATTTGTGACTGCAAGACTAGAGTACGGTAGAGGGGGATGGAATTCCGCGTGTAGCAGTG
AAATGCGTAGATATGCGGAGGAACACCGATGGCGAAGGCAATCCCCTGGACCTGTACTGACGCTCATGCACGAAAGCGTG
GGGAGCAAACAGG
>OTU_930
GACAGAGGGTGCAAACGTTGTTCGGAATTACTGGGCGTAAAGCGAGTGTAGGCGGTCTCATAAGTCGGGTGTGAAAGCCC
TGGGCTCAACCCAGGAAGTGCACTCGATACTGCGAGGCTAGAGTATCGGAGAGGTTGGTGGAATTCTCGGTGTAGAGGTG
AAATTCGTAGATATCGAGAGGAACACCGGTGGCGAAGGCGGCCAACTGGACGAATACTGACGCTGAGACTCGAAAGCGTG
GGGAGCAAACAGG
>OTU_931
TACGAAGGGGGCTAGCGTTGCTCGGAATGACTGGGCGTAAAGGGCGCGTAGGCGGTTCGTACAGTCAGACGTGAAATTCC
CGGGCTCAACCTGGGACCTGCATTTGTGACTGTATAGCTAGAGTGCGGCAGAGGGGGATGGAATTCCGCGTGTAGCAGTG
AAATGCGTAGATATGCGGAGGAACACCGATGGCGAAGGCAATCCCCTGGGCCTGTACTGACGCTCATGCACGAAAGCGTG
GGGAGCAAACAGG
>OTU_932
TACAGAGGTCCCAAGCGTTGTTCGGATTCACTGGGCGTAAAGGGTGCGTAGGTGGCCGGGTAAGTTTGACGTGAAATCTC
CGGGCTCAACCCGGAAACTGCGTTGAATACTATCCGGCTGGAGGGTTGGAGGGGGGACTGGAATTCTCGGTGTAGCAGTG
AAATGCGTAGATATCGAGAGGAACACCAGTGGCGAAGGCGAGTCCCTGGACAACACCTGACACTGAGGCACGAAAGCTAG
GGGAGCAAACAGG
>OTU_933
TACGAAGGTCCCAAGCGTTATCCGGATTTATTGGGTTTAAAGGGTGCGTAGGCGGGCTATTAAGTCAGTGGTGAAAGCCC
CAAGCTTAACTTGGGAATTGCCATTGATACTGATGACCTTGAGTACATTTGAAGTGGGCGGAATGTGTCGTGTAGCGGTG
AAATGCTTAGATATGACACAGAACACCGATTGCGTAGGCAGCTCACTAAACTGTAACTGACGCTGAGGCACGAAAGCATG
GGGATCAAACAGG
>OTU_934
TACGGAGGGTGCAAGCGTTATCCGGATTCACTGGGTTTAAAGGGTGCGTAGGCGGGCTTGTAAGTCAGTGGTGAAAGCCC
GGAGCTTAACTCCGGAATTGCCGTTGATACTGCAAGTCTTGAGTACAGTTGAGGTGGGCGGAATACATCATGTAGTAGTG
AAATACTTAGATATGATGTAGAACACCGATTGCGAAGGCAGCTCACTAAAGTGTAACTGACGCTGAGGCACGAAAGCGTG
GGGATCAAACAGG
>OTU_935
TACGAGAGGTGCAAGCGTTATTCGGAATTACTGGGCGTAAAGGGTGCGTAGACGGTTCATTAAGTCTTTTGTTTAAGACC
CCGGCCTAACTGGGGACCAGCAGGAGATACTGATAGACTAGAGGATGGAAGAGAGAAGCGGAATTCTCGGAGTAGCGGTT
AAATGCGTAGATCTCGAGAGGAACACCGATGGCGAAAGCAGCTTCTTGGTCCATATCTGACGTTGAGGCACGAAAGCGTG
GGGAGCAAACAGG
>OTU_936
GACAGAGGCCCCGAGCGTTAGTCGGAATTACTGGGCTTAAAGGGTGCGTAGGCGGGCGTGTAAGTGCCTTGTGAAAGCCC
TGGGCTCAACCCAGGAACCGCAGGGCATACTGCACGTCTCGAGGTAGCTAGAGGCCGGTGGAACGATCGGTGGAGCGGTG
GAATGCGTAGAGATCGATCGGAACGCCAAGGGTGAAGACAACCGGCTGGGGCTTACCTGACGCTGAGGCACGAAAGCGTG
GGGATCAAACAGG
>OTU_937
TACGAAGGGGGCTAGCGTTGTTCGGATTTACTGGGCGTAAAGCGCGTGTAGGCGGGTCGTTAAGTTGGGGGTGAAATCCC
GAGGCTCAACCTCGGAACTGCCTTCAAAACTGGCGACCTGGACTCAAGTAGAGGCAAGTGGAATTGCGAGTGTAGAGGTG
AAATTCGTAGATATTCGCAGGAACACCAGTGGCGAAGGCGACTTGCTGGACTTGTAGTGACGCTGAGACGCGAAAGCGTG
GGGAGCAAACAGG
>OTU_938
TACGGAGGATGCAAGCGTTATCCGGAATGATTGGGCGTAAAGCGTCCGCAGGTGGCTATGTAAGTCTGCTGTTAAAGAGC
AAGGCTCAACCTTGTAAAGGCAGTGGAAACTACATGGCTAGAGTGCGTTCGGGGCAGAGGGAATTCCTGGTGTAGCGGTG
AAATGCGTAGAGATCAGGAAGAACACCGGTGGCGAAGGCGCTCTGCTAGGCCGCAACTGACACTGAGGGACGAAAGCTAG
GGGAGCGAATGGG
>OTU_939
TACGTAGGGTCCGAGCGTTAATCGGAATTACTGGGCGTAAAGCGTGCGCAGGTGGTTTTGTAAGCCAGATGTGAAATCCC
CGGGCTTAACCTGGGAACTGCATTTGGGACTGCAAGGCTAGAGTACGGCAGAGGGAGGTGGAATTCCACGTGTAGCAGTG
AAATGCGTAGAGATGTGGAGGAACACCGATGGCGAAGGCAGCCTCCTGGGCTAGTACTGACGCTCATGCACGAAAGCGTG
GGGAGCAAACAGG
>OTU_940
GACGAAGGATTCAAGCGTTGTCCGGATTTACTGGGTTTAAAGGGTGCGTAGGCGGAAATCTAAGTCAGTGGTGAAATCCT
CCCGCTTAACGGGAGAACTGCCATTGAAACTGGTTTTCTTGAATACAGTGGAGGTAGATGGAATATAACATGTAGCGGTG
AAATGCTTAGATATGTTATAGAACACCGATTGCGAAGGCAGTCTGCTACACTGTCATTGACGCTGAGGCACGAAAGCGTG
GGGAGCGAACAGG
>OTU_941
TACAGAGGTCTCAAGCGTTGTTCGGATTCATTGGGCGTAAAGGGTGCGTAGGTGGCATGGTCAGTCGGATGTGAAATCCC
GGGGCTTAACCCCGGAACTGCATTCGATACTGCCAGGCTAGAGTACTGGAGAGGAGATTGGAATTTACGGTGTAGCAGTG
AAATGCGTAGATATCGTAAGGAAGACCGGTGGCGAAGGCGGATCTCTGGACAGTTACTGACACTGAGGCACGAAGGCCAG
GGGAGCAAACGGG
>OTU_942
TACGAAGGGGGCTAGCGTTGTTCGGAATTACTGGGCGTAAAGGGCGCGTAGGCGGTTTGTCAAGTCAGGCGTGAAAGCCC
CGGGCTCAACCTGGGAATTGCGCTTGAGACTGGCAGGCTTGAGTTCGGGAGAGGTGAGTGGAATTCCCAGTGTAGAGGTG
AAATTCGTAGATATTGGGAAGAACACCGGTGGCGAAGGCGGCTCACTGGACCGATACTGACGCTGAGGCGCGAAAGCGTG
GGGAGCAAACAGG
>OTU_943
TACGAAGGGGGCTAGCGTTGTTCGGAATTACTGGGCGTAAAGCGCACGCAGGCGGCTCGTTAAATTAGAAGTGAAAGCCC
CGGGCTCAACCTGGGAATCGCTTTTAAGACTGGCGAGCTTGAATCCGGAAGAGGGTAGCGGAATTCCCAGTGTAGAGGTG
AAATTCGTAGATATTGGGAAGAACACCAGTGGCGAAGGCGGCTACCTGGTCCGGCATTGACGCTCATGTGCGAAAGCGTG
GGGAGCAAACAGG
>OTU_944
TACGTAGGGTGCAAGCGTTAATCGGAATTACTGGGCGTAAAGCGTGCGCAGGCGGTTTGTTAAGACAGATGTGAAATCCC
CGGGCTTAACCTGGGAACTGCGTTTGTAACTGGCAAGCTAGAGTGTAGCAGAGGGGGGTAGAATTCCAAGTGTAGCAGTG
AAATGCGTAGATATTTGGAGGAATACCGATGGCGAAGGCAATCCCCTGGACCTGTACTGACGCTCATGCACGAAAGCGTG
GGGAGCAAACAGG
>OTU_945
TACGTAGGGGGCAAGCGTTATCCGGAATTACTGGGTGTAAAGGGTGAGTAGGCGGTAAGATAAGTCATATGTGAAAGCCC
GAGGCTCAACCTCGGGATTGCATAAGAAACTGTTTTACTAGAGTACAGGAGAGGTAAGTGGAATTCCTAGTGTAGCGGTG
AAATGCGTAGATATTAGGAAGAACACCAGTGGCGAAGGCGACTTACTGGACTGAAACTGACGCTGAGTCACGAAAGCGTG
GGGAGCAAACAGG
>OTU_946
TACGGAGGATCCAAGCGTTATCCGGATTCATTGGGTTTAAAGGGTCCGTAGGCGGGTCATTAAGTCAGTGGTGAAATCCT
ACAGCTCAACTGTAGAACTGCCATTGAAACTGGTGACCTTGAGTACAAATGAAGTAGGCGGAATGAGTCATGTAGCGGTG
AAATGCATAGATATGACTCAGAACACCGATTGCGAAGGCAGCTTACTAACATGTAACTGACGCTGAGGGACGAAAGCGTG
GGGAGCGAACAGG
>OTU_947
TACGTAGGGTGCAAGCGTTAATCGGAATTACTGGGCGTAAAGCGTGCGCAGGCGGTTATACAAGACAGGCGTGAAATCCC
CGGGCTTAACCTGGGAACTGCGTTTGTGACTGCAAGACTAGAGTGTGGCAGAGGGGGGTAGAATTCCACGTGTAGCAGTG
AAATGCGTAGAGATGTGGAGGAATACCGATGGCGAAGGCAGCCCCCTGGGTTAACACTGACGCTCATGCACGAAAGCGTG
GGGAGCAAACAGG
>OTU_948
TACAGAGGTCTCAAGCGTTGTTCGGAATCACTGGGCGTAAAGGGTGCGTAGGCGGTGCGGAAAGTCAGATGTGAAATCCC
CGGGCTCAACCTGGGAACTGCATTTGTGACTGCAAGGCTAGAGTGCGGCAGAGGGGGATGGAATTCCGCGTGTAGCAGTG
AAATGCGTAGATATGCGGAGGAACACCGATGGCGAAGGCAATCCCCTGGGCCTGTACTGACGCTCATGCACGAAAGCGTG
GGGAGCAAACAGG
>OTU_949
TACGGAGGGTGCAAGCGTTATCCGGATTCACTGGGTTTAAAGGGAGCGTAGGTGGGCAGGTAAGTCAGTGGTGAAATCTT
TGGGCTTAACCCGAAAACTGCCATTGATACTATTTGTCTTGAATATTCTGGAGGTAAGCGGAATATGTCATGTAGCGGTG
AAATGCTTAGATATGACATAGAACACCCATTGCGAAGGCAGCTTACTACGCATATATTGACGCTGAGGCACGAAAGCGTG
GGGATCAAACAGG
>OTU_950
TACAGAGGTCTCAAGCGTTGTTCGGATTCATTGGGCGTAAAGGGTGCGTAGGCGGTAATGTAAGTTGGATGTGAAATCCC
GGGGCTTAACCCCGGAACTGCATTCAATACTGCAATACTAGAGTACTGGAGAGGAGATTGGAATTCACGGTGTAGCAGTG
AAATGCGTAGATATCGTGAGGAAGACCAGTGGCGAAGGCGAATCTCTGGACAGTTACTGACGCTGAGGCACGAAGGCTAG
GGGAGCAAACGGG
>OTU_951
TACAGAGGGTGCGAGCGTTAATCGGAATTACTGGGCGTAAAGCGTGCGTAGACGGTTGTCTAAGTCGGATGTGAAAGCCC
CGGGCTCAACCTGGGAATTGCATTCGAGACTGAACAGCTAGGGTGCGGAAGAGGGAAGCGGAATTTCCGGTGTAGCAGTG
AAATGCGTAGATATCGGAAGGAACATCAGCGGCGAAAGCGGCTTCCTGGTCCAGCACCGACGTTCAGGCACGAAAGCGTG
GGGAGCAAACAGG
>OTU_952
TACGTAGGGTGCGAGCGTTAATCGGAATTACTGGGCGTAAAGCGTGCGCAGGCGGTTATGTAAGACAGATGTGAAATCCC
TGGGCTCAACCTAGGAACTGCATTTGTGACTGCATGACTAGAGTGCGGCAGAGGGGGATGGAATTCCGCGTGTAGCAGTG
AAATGCGTAGATATGCGGAGGAACACCGATGGCGAAGGCAATCCCCTGGGCCTGCACTGACGCTCATGTACGAAAGCGTG
GGGAGCAAACAGG
>OTU_953
TACGTAGGGTGCGAGCGTTAATCGGAATTACTGGGCGTAAAGCGTGCGCAGGCGGTTTTGTAAGACAGATGTGAAATCCC
CGGGCTCAACCTGGGAACTGCGTTTGTGACTGCAAGACTTGAGTATGGCAGAGGGGGGTGGAATTCCACGTGTAGCAGTG
AAATGCGTAGAGATGTGGAGGAACACCGATGGCGAAGGCAGCCCCCTGGGTCAATACTGACGCTCATGCACGAAAGCGTG
GGGAGCAAACAGG
>OTU_954
TACGAAGGGGGCTAGCGTTGTTCGGAATTACTGGGCGTAAAGCGCGCGCAGGTGGTCTTGCAAGTCAGGGGTGAAAGCCC
AGAGCTCAACTCTGGAACTGCCTTTGAGACTGTGAGACTTGGGTACGGGAGAGGTGAGTGGAATTCCGAGTGTAGAGGTG
AAATTCGTAGATATTCGGAAGAACACCAGTGGCGAAGGCGGCTCACTGGCCCGTTACCGACACTCAGGCGCGATAGCGTG
GGGAGCAAACAGG
>OTU_955
TACGAAGGGGGCTAGCGTTGTTCGGAATTACTGGGCGTAAAGGGCGCGTAGGCGGCTTGGCAAGTTGGGCGTGAAAGGCC
TGGGCTTAACCCGGGAAATGCGTTCGATACTGCCGAGCTAGAGTGTGGGAGAGGATAGCGGAATTCCCAGTGTAGAGGTG
AAATTCGTAGATATTGGGAAGAACACCAGTGGCGAAGGCGGCTATCTGGACCACAACTGACGCTTAGGCGCGAAAGCGTG
GGGAGCAAACAGG
>OTU_956
TACGGGGGGTGCAAGCGTTAATCGGAATTACTGGGCGTAAAGGGCACGCAGGCGGTTAATTAAGTCAGGTGTGAAATCCC
CGAGCTCAACTTGGGAACTGCATTTGAGACTGGTTAGCTAGAGTCTTGTAGAGGGGGGTAGAATTCCACGTGTAGCGGTG
AAATGCGTAGAGATGTGGAGGAATACCGGTGGCGAAGGCGGCCCCCTGGACAAAGACTGACGCTGAGGTGCGAAAGCGTG
GGGAGCAAACAGG
>OTU_957
TACGTAGGGTGCGAGCGTTAATCGGAATTACTGGGCGTAAAGCGCACGCAGACGGTTTGGAAGGTCGGACGTGAAAGCCC
TGGGCTCAACCCAGGAACTGCGTTCGAAACCACCATCCTAGAGTTCGGGAGAGGGAGGCGGAATTCCTGGTGTAGAGGTG
AAATTCGTAGATATCAGGAGGAACACCAGCGGCGAAGGCGGCTTCCTGGCCCGATACTGACGTTCAGGTGCGAAAGCGTG
GGTAGCAAACAGG
>OTU_958
TACGGAGGGTGCAAGCGTTAATCGGAATTACTGGGCGTAAAGGGTGTGTAGGTGGTTGGATAAGTTATCTGTGAAAGCCC
TGGGCTCAACCTGGGAAGGTCAGATAAGACTGTTTGACTCGAGTATGGGAGAGGGTAGTGGAATTTCCGGTGTAGCGGTG
AAATGCGTAGAGATCGGAAGGAACACCAGTGGCGAAGGCGGCTACCTGGCCCAATACTGACACTGAAACACGAAAGCGTG
GGGAGCAAACAGG
>OTU_959
TACGGAGGGTGCAAGCGTTATCCGGATTCACTGGGTTTAAAGGGTGCGTAGGTGGATTGGTAAGTCAGTGGTGAAATCTC
CGGGCTTAACTCGGAAACTGCCATTGATACTATCAGTCTTGAATACCGTGGAGGTCAGTAGAATATGTCATGTAGCGGTG
AAATGCTTAGATATGACATAGAATACCAATTGCGAAGGCAGCTGGCTACACGAATATTGACACTCAGGCACGAAAGCGTG
GGGATCAAACAGG
>OTU_960
TACATAGGGTGCAAGCGTTGTCCGGAATTATTGGGCGTAAAGAGCTCGTAGGTCGTTTGTTACGTCGGATGTGAAAACCT
GAGGCTCAACCTCAGGCCTGCATTCGATACGGGCAAACTAGAGTTTGGTAGGGGAGACTGGAATTCCTGGTGTAGCGGTG
GAATGCGCAGATATTAGGAGGAACACCGGTGGCGAAGGCGCTGCTCTGGGCCGATACTGACGCTGAGGAGCGAAAGCGTG
GGGAGCGAACAGG
>OTU_961
TACGGAGGGGGTTAGCGTTGTTCGGAATTACTGGGCGTAAAGCGCGCGTAGGCGGACTATTAAGTTAGAGGTGAAATCCC
AGGGCTCAACCCTGGAACTGCCTTTAATACTGGTAGTCTTGAGTTCGAGAGAGGTGAGTGGAATTCCAAGTGTAGAGGTG
AAATTCGTAGATATTTGGAGGAACACCAGTGGCGAAGGCGGCTCACTGGCTCGATACTGACGCTGAGGTGCGAAAGTGTG
GGGAGCAAACAGG
>OTU_962
TACGAAGGGTGCAAGCGTTACTCGGAATTACTGGGCGTAAAGCGTGCGTAGGTGGTGCGTTAAGTCTGTCGTGAAAGCCC
CGGGCTCAACCTGGGAATGGCGATGGATACTGGCGCGCTAGAGTGCGGTAGAGGAGAGTGGAATTCCCGGTGTAGCAGTG
AAATGCGTAGAGATCGGGAGGAACATCAGTTGCGAAGGCGGCTCTCTGGACCAGCACTGACACTGAGGCACGAAAGCGTG
GGGAGCAAACAGG
>OTU_963
TACGTAGGGGGCAAGCGTTGTTCGGAATCACTGGGCGTAAAGGGAGCGTAGGCGGATCGGTAAGTTAGGAGTGTAATCCA
CAGGCTCAACCTGTGGCTTGCTTTTAATACTGCCAGTCTTGAGTATGGGAGAGGATGATGGAATTCCAGGTGTAGCGGTG
GAATGCGTAGAGATCTGGAAGAACACCAGTTGCGTAGGCGGTCATCTGGCCCAATACTGACGCTGAGGCTCGAAAGCTAG
GGGAGCAAACAGG
>OTU_964
TACAGAGGGTGCAAGCGTTGTTCGGAATTATTGGGCGTAAAGCGCGTGTAGGCTGCTTGATAAGTCAGATGTGAAAGCCC
TCGGCTCAACCGAGGAAGTGCGTCTGAAACTGTCGAGCTTGAGTACCGGAGAGGGTGGCGGAATTCTGCAAGTAGAGGTG
AAATTCGTAGATATGCAGAGGAACACCGGTGGCGAAGGCGGCCACCTGGACGGTTACTGACGCTGAGACGCGAAAGCGTG
GGGAGCAAACAGG
>OTU_965
TACGTGAGGGGCGAACGTTGTTCGGTGTCACTGGGCTTAAAGGGTGCGTAGGTGGTTGTGTAAGTAAGGAGTGAAATCCC
TCGGCTTACCCGGGGAATTGCTTTTTATACTGCATGACTTGAGGACTAGAGGGGAAAAGGGAACTCCAGGTGTAGCGGTG
AAATGCGCAGATATCTGGGGGAAGGCCGGCGGCGAAGGCGCTTTTCTGGCTAGTACCTGACACTGAGGCACGAAAGCGTG
GGGAGCAAACAGG
>OTU_966
TACGGGGGGTGCAAGCGTTGTTCGGATTTATTGGGCGTAAAGCGCGTGTAGGCGGTTTGTTAAGTCTGTTGTGAAAGCCC
TGGGCTCAACCCGGGAAGTGCACTGGATACTGGCAAACTTGAATACGGGAGAGGGCAGTGGAATTCCTAGTGTAGGAGTG
AAATCCGTAGATATTAGGAGGAACACCGGTGGCGAAGGCGGCTGCCTGGACCGATATTGACGCTGAGACGCGAAAGCGTG
GGTAGCAAACAGG
>OTU_967
TACGAAGGGGGCTAGCGTTGTTCGGAGTTACTGGGCGTAAAGGGCGCGTAGGCGGCTTGGTCAGTCTGGTGTGAAAGCCC
GGGGCTCAACCCCGGAATTGCACTGGAGACGGCCAGGCTTGAGTGTGGGAGAGGATGGTGGAATTCCCAGTGTAGAGGTG
AAATTCGTAGATATTGGGAAGAACACCGGTGGCGAAGGCGGCCATCTGGACCATTACTGACGCTGAGGCGCGAAAGCGTG
GGGAGCAAACAGG
>OTU_968
TACGTAGGGGGCGAGCGTTGTTCGGATTTACTGGGCGTAAAGAGCGCGTAGGCGGTACGATAAGTCGGATGTGAAATCCC
TCGGCTCAACCGAGGACCCGCGTCCGATACTGTCGAACTTGAGTGCAGGAGAGGAGAGCGGAATTCCCAGTGTAGCGGTG
AAATGCGTAGATACTGGGAGGAACACCGGTGGCGAAGGCGGCTCTCTGGACTGTCACTGACGCTGAGGCGCGAAAGCTAG
GGGAGCAAACGGG
>OTU_969
TACAGAGGTCCCAAGCGTTGTTCGGATTCACTGGGCGTAAAGGGTGCGTAGGTGGTGAGGCAAGTTCGATGTGAAATCTC
CGGGCTTAACCCGGAAATGGCATTGAAAACTGCTTCGCTTGAGGGTTGGAGGGGAGACTGGAATTCTTGGTGTAGCAGTG
AAATGCGTAGATATCAAGAGGAACACCAGTGGCGAAGGCGAGTCTCTGGACAACACCTGACACTGAGGCACGAAAGCTAG
GGGAGCAAACAGG
>OTU_970
TACGGAGGGTGCAAACGTTGCTCGGAATTATTGGGCGTAAAGCGAACGTAGGCGGTCCGATAAGTCGGATGTGAAAGCCC
TCGGCTTAACCGAGGAAGTGCATTCGAAACTGCCGGACTTGAGTACAGTAGAGGGTCGCGGAATTCCCGGTGTAGAGGTG
AAATTCGTAGATATCGGGAGGAACACCAGTGGCGAAGGCGGCGACCTGGGCTGATACTGACGCTGAGGTTCGAAAGCGTG
GGGAGCAAACAGG
>OTU_971
TACGTAGGGGGCAAGCGTTGTCCGGAATTATTGGGCGTAAAGGGCGCGTAGGCGGATTATTAAGTCCGGTGTGAAAGATC
AGGGCTCAACCCTGAGAGTGCATCGGAAACTGGTGATCTTGAGGACAGGAGAGGAAAGTGGAATTCCACGTGTAGCGGTG
AAATGCGTAGATATGTGGAGGAACACCAGTGGCGAAGGCGACTTTCTGGACTGTAACTGACGCTGAGGCGCGAAAGCGTG
GGGAGCAAACAGG
>OTU_972
GACAGAGGCCTCAAGCGTTAGGCGGAATCACTGGGCTTAAAGCGTGTGTAGGTGGATTCCTAAGTGCCTTGTGAAATCCC
ACGGCTCAACCGTGGAACTGCTTGGCATACTGGGAGTCTTGAGCCATCTAGGGGCAACTGGAACAGACGGTGGAGCGGTG
AAATGCGTAGATATCGTCTGGAACGCCAATGGTGAAGACAGGTTGCTGGGGATGTGCTGACACTGAGACACGAAAGCCAG
GGGAGCAAACGGG
>OTU_973
TACGGAGGATGCAAGCGTTATCCGGATTTATTGGGTTTAAAGGGTGCGTAGGCGGGCCCATAAGTCAGTGGTGAAATCCT
GTAGCTTAACTACAGCACTGCCATTGATACTGTGGGCCTTGAGTACAGTTGAGGTAGGCGGAATGTACAGTGTAGCGGTG
AAATGCTTAGATATTGTACAGAACACCGATTGCGTAGGCAGCTTACTAAACTGTAACTGACGCTGAGGCACGAAAGCGTG
GGGAGCAAACAGG
>OTU_974
TACAGGGGATGCAAGTGTTATCCGGAATTATTGGGCGTAAAGCGTCTGCAGGTTGATATTTAAGTCTTTTGTTAAAAGTC
TGGGCTTAACCCAGAATCTGCAAAAGAAACTATTTATCTTGAGTATGGTAGAGGTAAAGGGAATTTCCAGTGGAGCGGTG
AAATGCGTAGAGATTGGAAAGAACACCAAGAGCGAAGGCACTTTACTGGGCCAGTACTGACACTGAGAGACGAAAGCTAG
GGGAGCAAACAGG
>OTU_975
TACGAAGGGGGCTAGCGTTGCTCGGAATTACTGGGCGTAAAGGGCGCGTAGGCGGCGGACTTAGTCAGGCGTGAAAGTCC
TGGGCTCAACCTGGGAACTGCGCTTGAGACGGGTTTGCTAGAGGATGGAAGAGGCTCGCGGAATTCCCAGTGTAGAGGTG
AAATTCGTAGATATTGGGAAGAACACCGGTGGCGAAGGCGGCGAGCTGGTCCATTACTGACGCTGAGGCGCGACAGCGTG
GGGAGCAAACAGG
>OTU_976
TACGTAGGGTGCGAGCGTTAATCGGAATTACTGGGCGTAAAGCGTGCGCAGGCGGTTGTGCAAGACAGGCGTGAAATCCC
CGGGCTCAACCTGGGAATGGCGCTTGTGACTGCACGGCTAGAGTACGGCAGAGGGGGGTGGAATTCCACGTGTAGCAGTG
AAATGCGTAGAGATGTGGAGGAACACCGATGGCGAAGGCAGCCCCCTGGGCCAGTACTGACGCTCATGCACGAAAGCGTG
GGGAGCAAACAGG
>OTU_977
TACAGAGGATGCAAGCGTTATCCGGAATCACTGGGCATAAAGCGTCTGTAGGTTGTTTAGTAAGTCTGCTGTTAAAGACT
GGGGCTTAACCCCAGAAAAGCAGTGGAAACTGCTAGACTCGAGTGTGGTAGAGGTAGAGGGAATTCCTAGTGTAGCGGTG
AAATGCGTAGATATTAGGAAGAACACCAATGGCGAAGGCACTCTACTGGGCCATGACTGACACTCAGAGACGACAGCTAG
GGGAGCAAACGGG
>OTU_978
TACAGAGGGTGCAAGCGTTAATCGGATTTACTGGGCGTAAAGCGTGCGTAGGCGGTTGGTTAAGTCGATTGTGAAAGCCC
TGGGCTCAACCTAGGAATTGCAGTCGATACTGATCAGCTAGAGAACGGTAGAGGGAGGCGGAACTCCAGGTGTAGCAGTG
AAATGCGTAGATATCTGGAAGAACACCGATGGCGAAGGCAACCTCCTGGGCCTGTTCTGACGCTGAGGCACGAAAGCGTG
GGGAGCAAACAGG
>OTU_979
TACGGAGGATGCAAGCGTTATCCGGATTCATTGGGTTTAAAGGGTGCGCAGGCGGAACTATAAGTCAGTGGTGAAATCCT
ACAGCTTAACTGTAGAACTGCCATTGATACTGTAATTCTTGAGTGTTGTTGAGGTAGGCGGAATGTGTCATGTAGCGGTG
AAATGCTTAGATATGACACAGAACACCGATCGCGAAGGCAGCTTACCAAGCAACAACTGACGCTCATGCACGAAAGCGTG
GGGATCAAACAGG
>OTU_980
TACGTAGGGTGCGAGCGTTAATCGGAATTACTGGGCGTAAAGCGTGCGCAGGCGGTTATATAAGACAGGTGTGAAATCCC
CGGGCTTAACCTGGGAATTGCATCTGTGACTGTATAGCTAGAGTGTGTCAGAGGGGGGTAGAATTCCACGTGTAGCAGTG
AAATGCGTAGATATGTGGAGGAACACCGATGGCGAAGGCAGGTCTCTGGGCCAATACTGACACTGAGGAGCGAAAGCGTG
GGGAGCGAACAGG
>OTU_981
GACAGAGGTGCCAAGCGTTAGGCGGAATCACTGGGCTTAAAGCGTGTGTAGGCGGATTGACAAGTACCTTGTGAAATCCC
ACGGCTTAACCGTGGAACTGCTCGGTATACTGTCTGTCTTGAGCTATCTAGAGGCAACTGGAACAAACGGTGGAGCGGTG
AAATGCGTAGATATCGTTTGGAATGCCAAAGGTGAAAACAGGTTGCTGGGGATATGCTGACGCTGAGACACGAAAGCCAG
GGGAGCAAACGGG
>OTU_982
TACGGAGGTGGCAGGCGTTACTCGGATTGATTGGGTGTAAAGGGCATGTAGGCGGTGCGCTAAGTCGAATGTGAAATCCC
TTGGCTTAACCAAGGAACTGCATTCGAAACTGGCGTACTTGAGTGTTGGAGAGGAAGATGGAATTCCCGGTGTAACAGTG
AAATGTGTAGATATCGGGAGGAACACCAGTGGCGAAGGCGATCTTCTGGACAACTACTGACGCTGAAATGCGAAAGCTAG
GGGAGCAAACAGG
>OTU_983
TACGTAGGTTGCGAGCGTTATCCGGATTCATTGGGCGTAAAGAGCTTGTAGGTGGCTATGTAAGTTGGACGTGAAAACTC
CGGGCTTAACTTGGAGAGGCCGTTCAATACTGCGTAGCTTGAGTATGTCAGAGGGAAGTAGAATTCCTGGTGTAGCAGTG
AAATGCGTAGATATCAGGAGGAATACCCGTGGCGAAGGCGGCTTCCTGGGACATAACTGACACTGAGAAGCGAAAGCTAG
GGGAGCAAACGGG
>OTU_984
TACGGAGGGTGCGAGCGTTAATCGGAATTACTGGGCGTAAAGCGTACGCAGGCGGTTGGTTAAGCGAGATGTGAAATCCC
TGGGCTCAACCCAGGAACTGCATTTCGAACTGGCCAACTAGAGTATGAGAGAGGGTGGTAGAATTTCAGGTGTAGCGGTG
AAATGCGTAGAGATCTGAAGGAATACCGATGGCGAAGGCAGCCACCTGGTTCAATACTGACGCTCATGTACGAAAGCGTG
GGGAGCAAACAGG
>OTU_985
TACAGAGACCTCAAGCGTTATCCGGATTTATTGGGCGTAAAGAGCTGGTAGGTGGTTATGCTAGTCAGATGTCAAATCTT
CGAGCTCAACTCGAAAACTGCATTTGAAACGGCATAACTAGAGGGTGTGAGAGATCTATGGAACTCATGGTGTAGCAGTG
AAATGCGTTGATATCATGAGGAACACCAAAGGCGAAGGCATTAGATTGGCACACTCCTGACACTGAGCAGCGAAAGCGTG
GGTAGCGAATGGG
>OTU_986
TACAGAGGTCTCAACCGTTGTTCGGATTTATTGGGCGTAAAGGGTGCGTAGGCGGCGGAGTAAGTCAGGTGTGAAATCTC
GGGGCTCAACCCCGAAACTGCACTTGATACTGCTTTGCTAGAGTACTGGAGAGGAGACTGGAATTTACGGTGTAGCAGTG
AAATGCGTAGATATCGTAAGGAAGACCAGTGGCGAAAGCGAGTCTCTTGACAGTTACTGACGCTGAGGCACGAAGGCCAG
GGGAGCAAACGGG
>OTU_987
TACGAAGGGGGCTAGCGTTGTTCGGAATTACTGGGCGTAAAGCGCACGCAGGCGGTGATCATAGTCAGAAGTGAAAGCCC
TGGGCTCAACCTGGGAACTGCTTTTGATACTGGGTCACTAGAATCACGGAGAGGGTAGGGGAATTCCGAGTGTAGAGGTG
AAATTCGTAGATATTCGGAAGAACACCAGTGGCGAAGGCGCCTACCTGGCCGTCGATTGACGCTCATGTGCGAAAGCGTG
GGGAGCAAACAGG
>OTU_988
TACAGAGGGTGCAAGCGTTGTTCGGAATTATTGGGCGTAAAGCGCGTGTAGGCGGCTTTGCAAGTCGGGTGTGAAAGCCC
TCAGCTTAACTGAGGAAGTGCGCCCGAAACTGCATGGCTTGAGTACCGGAGAGGATGGCGGAATTCCCGAAGTAGAGGTG
AAATTCGTAGATATCGGGAGGAACACCGGTGGCGAAGGCGGCCATCTGGACGGATACTGACGCTGAGACGCGAAAGCGTG
GGGAGCAAACAGG
>OTU_989
TACGGGAGATGCAAGCGTTATCCGGAATCACTGGGCGTAAAGCGTCTGTAGGTGGTTAATTAAGTCTGTTGTTAAAAACT
GAAGCTTAACTTCAGGGGTGCGACAGAAACTGATAGACTCGAGTATGGTAGGGGTAGGAGGAATTTCTAGTGTAGCGGTG
AAATGCGTAGATATTAGGAAGAACACCATTAGCGAAAGCGTCCTACTGGGCCATAACTGACACTGAGAGACGAAAGCTAG
GGGAGCAAACGGG
>OTU_990
TACGGAGGGTGCAAGCGTTGTCCGGAATCACTGGGCGTAAAGGGCGCGTAGGCGGCCTGATAAGTCGGGGGTGAAATCCT
GCGGCTCAACCGCAGGGCTGCCTCCGAGACTGTCGGGCTAGAGCACGGTAGAGGCAGATGGAATTCCCGGTGTAGCGGTG
GAATGCGTAGAGATCGGGAAGAACATCAGTGGCGAAGGCGGTCTGCTGGGCCGTTGCTGACGCTGAGGCGCGACAGCGTG
GGGAGCAAACAGG
>OTU_991
TACGTAGGGTGCAAGCGTTAATCGGAATTACTGGGCGTAAAGCGTGCGCAGGCGGTTATATAAGTCAATTGTGAAATCCC
TGGGCTTAACCTAGGAACTGCAGTTGAGACTGTATGGCTAGAGTGTGTCAGAGGGGGGTAGAATTCCACGTGTAGCAGTG
AAATGCGTAGATATGTGGAGGAATACCAATGGCGAAGGCAGCCCCCTGGGATAACACTGACGCTCATGCACGAAAGCGTG
GGGAGCAAACAGG
>OTU_992
TACAGGGGATGCGAGTGTTATCCGGAATTATTGGGCGTAAAGCGTCTGCAGGTTGATATTTAAGTCTTTTGTTAAATTTC
TAGGCTTAACCTGGAGCAGGCAAAAGAAACTACTTATCTTGAGTATGGTAGAGGTAAAGGGAATTTCAAGTGGAGCGGTG
AAATGCGTAGATATTTGAAAGAACACCAATAGCGAAGGCACTTTACTGGGCCAGTACTGACACTCAGAGACGAAAGCTAG
GGGAGCAAACAGG
>OTU_993
TACAGGGGATGCAAGTGTTATCCGGATTCATTGGGCGTAAAGCGTCTGCAGGTTGATATTTAAGTCTTTTGTTAAAACTT
CGGGCTTAACCTGGAATCTGCAAAGGAAACTATGTATCTTGAGTATGGTAGAGGTAAAGGGAATTTCCAGTGGAGCGGTG
AAATGCGTAGATATTGGAAGGAACACCGAGAGCGAAGGCACTTTACTGGGCCATTACTGACACTCAGAGACGAAAGCTAG
GGGAGCAAACAGG
>OTU_994
TACGGAGGGTGCAAGCGTTGTTCGGAATTACTGGGCGTAAAGCGCGTGTAGGCGGCCTTCTAAGTCTGGTGTGAAAGCCC
GGGGCTCACCCCCGGAAGTGCATTGGATACTGGGAGGCTGGAGTACCGGAGAGGAAGGTGGAATTCCTGGTGTAGCGGTG
AAATGCGTAGATATCAGGAGGAACACCGGTGGCGAAGGCGGCCTTCTGGACGGATACTGACGCTGAGACGCGAAAGCGTG
GGGAGCAAACAGG
>OTU_995
TACAGAGGTCTCAAGCGTTGTTCGGAATCACTGGGCGTAAAGGGTGTGTAGGTGGCGTGGTAAGTCAGATGTGAAAGCCC
GGGGCTCAACCTCGGAATTGCATCCGATACTGCTATGCTAGAGTATTGAAGGGGAGTCTAGAATTCACGGTGTAGCAGTG
AAATGCGTAGATATCGTGAGGAATACCAAAGGCGAAGGCAGGACTCTGGGCAATTACTGACACTGAGACACGAAGGCTAG
GGGAGCAAACGGG
>OTU_996
TACAGGGGGTGCAAGCGTTGTTCGGAATCACTGGGCGTAAAGGGAGCGTAGGCGGATCTACAAGACAGAGGTTAAATGTT
CGGGCTCAACCTGAAACCTGCCTTTGTGACTGTAGATCTTGAGTATGGCAGAGGCTAGTGGAATTACAGGTGTAGCGGTG
GAATGCGTAGATATCTGTAAGAACACCAGAGGCGAAGGCGACTAGCTGGGCCAATACTGACGCTGAGGCTCGAAAGTGTG
GGGAGCAAACAGG
>OTU_997
TACGGAGGGTGCAAACGTTGCTCGGAATCATTGGGCGTAAAGCGCACGTAGGCGGCCTATTAAGTCGGGTGTGAAAGCCC
TCGGCTCAACCGAGGAAGTGCATTCGAAACTGCTAGGCTTGAATATGGAAGAGGGTCGCGGAATTCCCGGTGTAGAGGTG
AAATTCGTAGATATCGGGAGGAACACCAGTGGCGAAGGCGGCGACCTGGGCCAATATTGACGCTGAGGTGCGAAAGCGTG
GGGAGCAAACAGG
>OTU_998
GACGGGGGATGCAAGTGTTATCCGGAATTACTGGGCGTAAAGCGTCTGCAGGTGGTTTTCTAAGTCTGCTGTTAAACCTT
GAGGCTTAACCTCAAATAGGCAGTGGAAACTGGGAGACTTGAGTATAGTAGGGGTAGAGGGAATTTCCAGTGGAGCGGTG
AAATGCGTAGATATTGGAAAGAACACCGATGGCGAAGGCACTCTACTAGGCTATTACTGACACTCAGAGACGAAAGCTAG
GGGAGCAAATGGG
>OTU_999
GACAGAGGTGGCAAGCGTTGTTCGGATTCATTGGGTGTAAAGGGCAGGTAGGCGGCCTAGCAAGTCCGGTGTGAAATCCC
AGGGCTCAACCCTGGAACTGCATTGGAAACTGCTTGGCTTGAGTATCGGAGAGGTGAGGGGAATTCTCGGTGTAAGGGTG
AAATCTGTAGATATCGAGAGGAACACCAGTGGCGAAGGCGCCTCACTGGCCGATTACTGACGCTGAGCTGCGAAAGCAAG
GGGAGCAAACAGG
>OTU_1000
TACGTAGGTGGCGAGCGTTGTCCGGAATTACTGGGTGTAAAGGGCGTGTAGGCGGGTTATTAAGTCAGATGTGAAATTCC
AAGGCTCAACCTTGGCGCTGCATCTGAAACTGATAATCTTGAGTGTTGGAGAGGAAAGCGGAATTCCTAGTGTAGCGGTG
AAATGCGTAGATATTAGGAGGAACACCAGTGGCGAAGGCGGCTTTCTGGACAATAACTGACGCTGAGGCGCGAAAGCGTG
GGGAGCAAACAGG
>OTU_1001
TACGAAGGGGGCTAGCGTTGCTCGGATTTACTGGGCGTAAAGGGCGCGTAGGCGGACAGCTAAGTTGGGGGTGAAAGCCC
GGGGCTCAACCTCGGAATTGCCTTCAATACTGACTGTCTTGAGTGTGAGAGAGGTGTGTGGAACTCCGAGTGTAGAGGTG
AAATTCGTAGATATTCGGAAGAACACCAGTGGCGAAGGCGACACACTGGCTCACTACTGACGCTGAGGCGCGAAAGCGTG
GGGAGCAAACAGG
>OTU_1002
TACGGAGGATCCAAGCGTTATCCGGATTCATTGGGTTTAAAGGGTGCGTAGGCGGAACGATAAGTCAGTGGTGAAAGCCC
TCAGCTTAACTGAGGAACTGCCATTGATACTGTCGATCTTGAGTACATTTGATGTGGGCGGAATGTGTCATGTAGCGGTG
AAATGCTTAGATATGACACAGAACACCGATTGCGAAGGCAGCTCACAAAACTGTAACTGACGCTGAGGCACGAAAGCGTG
GGTATCAAACAGG
>OTU_1003
TACGTGGGATGCAAGCGTTATCCGGATTTATTGGGCGTAAAGCGTCTGTAGGTGGCTTCGCAAGTTTGTTGTGAAATCAT
TCAGCTTAACTGAATTCAAGCATCAAAAACTATGAAGCTCGAGTGTGGTAGAGGAAGAGGGAATTCCCTGTGGAGCGGTG
AAATGCGTAGAGATAGGGAAGAACACCAACGGCGAAAGCACTCTTCTGGGCCTGCACTGACACTGAGAGACGAAAGCTAG
GGGAGCGAGTAGG
>OTU_1004
TACGTAGGGTCCGAGCGTTGTCCGGAATTACTGGGCGTAAAGAGCTCGTAGGTGGTTTGTCGCGTTGTTCGTGAAATCTC
ACAACTCAATTGTGAGCGTGCGGGCGATACGGGCAGACTGGAGTACTGCAGGGGAGACTGGAATTCCTGGTGTAGCGGTG
GAATGCGCAGATATCAGGAGGAACACCGATGGCGAAGGCAGGTCTCTGGGCCAATACTGACACTGAGGAGCGAAAGCGTG
GGGAGCAAACAGG
>OTU_1005
TACGTATGGGGCAAGCGTTATCCGGATTCATTGGGCGTAAAGAGCGCGTAGGCGGTTTGTTAAGCGAGGTGTGAAATCCG
GGGGCTCAACCCGCGGCTTGCATCTCGAACTGGCAGACTTGAGTCTGGTAGAGGAAAGTGGAATTCCTAGTGTAGCGGTG
AAATGCGCAGATATTAGGAGGAACACCAGTGGCGAAGGCGGCTTTCTGGGCCACGACTGACGCTGAGGCGCGAAAGCTAG
GGGAGCAAACAGG
>OTU_1006
GACAGAGGGTGCAAACGTTGCTCGGATTTACTGGGCGTAAAGCGCAAGTAGGCGGTCTTGTAAGTCGGGTGTGAAAACCC
AGGGCTCAACCCTGGCAGTGCACACGATACTGCTTGACTGGGGTACTGAAGAGGAGAGCGGAATTCTCGGTGTAGAGGTG
AAATTCGTAGATATCGGGAGGAACACCAGTGGCGAAGGCGGCTCTCTGGGCAGATACCGACGCTGAGATGCGAAAGCGTG
GGAAGCAAACAGG
>OTU_1007
TACGAAGGGGGCTAGCGTTGCTCGGAATGACTGGGCGTAAAGGGCGCGTAGGCGGTTTAGACAGTCAGATGTGAAATTCC
TGGGCTTAACCTGGGGGCTGCATTTGATACGTCTAGACTAGAGTGAGGAAGAGGGTTGTGGAATTCCCAGTGTAGAGGTG
AAATTCGTAGATATTGGGAAGAACACCGGTGGCGAAGGCGGCAACCTGGTCCTTGACTGACGCTGAGGCGCGAAAGCGTG
GGGAGCAAACAGG
>OTU_1008
TACAGAGGGGGCAAGCGTTATTCGGAATTATTGGGCGTAAAGGGCGCGTAGGCGGTGATTCAAGTCGGATGTGTAATCCC
CGAGCTTAACTTGGGAACTGCATCCGAGACTGGATCGCTAGAGTGCTGGAGAGGGTGGTGGAATTCCTCGTGTAGCGGTG
AAATGCGTAGAGATGAGGAGGAACACCAGTGGCGAAGGCGGCCACCTGGACAGTAACTGACGCTGAGGCGCGAAAGTGTG
GGTAGCAAACAGG
>OTU_1009
TACGTAGGGTGCAAGCGTTAATCGGAATTACTGGGCGTAAAGCGTGCGCAGGCGGTTTTGTAAGTCGGATGTGAAATCCC
CGGGCTCAACCTGGGAACTGCGTTCGAAACTGCAAGGCTAGAGTACGGTAGAGGGGGGTAGAATTCCGCGTGTAGCAGTG
AAATGCGTAGATATGCGGAGGAACACCGATGGCGAAGGCAGCCCTCTGGACCTGTACTGACGCTCATGCACGAAAGCGTG
GGGAGCAAACAGG
>OTU_1010
TACGAAGGACCCGAGCGTTATCCGGATTTACTGGGTTTAAAGGGTGCGTAGGTGGACTTGTAAGTCAGTGGTGAAATCCC
CAAGCTCAACTTGGGAACTGCCATTGATACTGCTAGTCTTGAGTATAGTTGAGGTAGGCGGAATATGTCATGTAGTGGTG
AAATACTTAGATATGACATAGAACACCGATTGCGAAGGCAGCTTGCTAAGCTATAACTGACACTGATGCACGAAAGCGTG
GGGAGCAAACAGG
>OTU_1011
TACATAGGGTGCAAGCGTTGTCCGGAATTATTGGGCGTAAAGAGCTCGTAGGTGGTTCGATACGTCGGATGTGAAAATCA
GGGGCTCAACCCCTGACCTGCATCCGATACGGTCGAGCTGGAGTTTGGTAGGGGAGACTGGAATTCCTGGTGTAGCGGTG
GAATGCGCAGATATCAGGAGGAACACCGATGGCGAAGGCAGGTCTCTGGGCCAATACTGACACTCAGAGACGAAAGCTAG
GGTAGCAAATGGG
>OTU_1012
TACAGAGGGTGCAAGCGTTAATCGGAATTACTGGGCGTAAAGCGCACGTAGGTGGTTAGATAAGTTGGATGTGAAAGCCC
TGGGCTCAACCTAGGAATTGCATTCAATACTGTATGACTAGAGTATGATAGAGGATAGTGGAATTTCCGGTGTAGCGGTG
AAATGCGTAGATATCGGAAGGAACATCAGTGGCGAAGGCGACTATCTGGATTAATACTGACACTGAGGAGCGAAAGCGTG
GGGATCAAACAGG
>OTU_1013
TACGGAGGTGGCAGGCGTTACTCGGATTGATTGGGTGTAAAGGGTGCGTAGGTGGTGAGTTAAGTCGAACGTGAAATCCC
ATGGCTCAACCATGGAACTGCGTTTGATACTGACTTGCTTGAGCGATAGAGAGGTAGATGGAATTCCCGGTGTAACAGTG
AAATGTGTAGATATCGGGAGGAACACCAGTGGCGAAGGCGATCTACTGGCTATCCGCTGACACTGAAGCACGAGAGCATG
GGGAGCAAACAGG
>OTU_1014
TACGGAGGGTGCAAGCGTTATCCGGATTCACTGGGTTTAAAGGGTGCGTAGGCGGGCAGGTAAGTCAGTGGTGAAATCCT
GGAGCTCAACTCCAGAACTGCCATTGATACTATCTGTCTTGAATTATCTGGAGGTGAGCGGAATATGTCATGTAGCGGTG
AAATGCTTAGATATGACATAGAACACCAATTGCGAAGGCAGCTCACTACGGATATATTGACACTGAGGCACGAAAGCGTG
GGGATCAAACAGG
>OTU_1015
TACGAAGGGGGCTAGCGTTGCTCGGAATTACTGGGCGTAAAGGGAGCGTAGGCGGACATTTAAGTCAGGGGTGAAATCCC
AGAGCTCAACTCTGGAACTGCCTTTGATACTGGATGTCTTGAGTGTGAGAGAGGTATGTGGAACTCCGAGTGTAGAGGTG
AAATTCGTAGATATTCGGAAGAACACCAGTGGCGAAGGCGACATACTGGCTCATTACTGACGCTGAGGCTCGAAAGCGTG
GGGAGCAAACAGG
>OTU_1016
GACGTAGGATGCGAGCGTTGTCCGGATTTATTGGGCGTAAAGAGTTCGTAGGTGGTTTGTTAAGTTTGGTGTTAAAGATT
GGGGCTCAACCCTGAAACTGCACTGAATACTGGCAGACTCGAGTGTGGTAGAGGCTAGTGGAATTCCCAGTGTAGCGGTG
AAATGCGTAGATATTGGGAAGAACACCGGTGGCGTAGGCGACTAGCTGGGCCATAACTGACACTGAGGAACGAAAGCCAG
GGGAGCGAATGGG
>OTU_1017
TACAGAGGGTGCAAGCGTTAATCGGAATTACTGGGCGTAAAGCGCGCGTAGGCGGCTTGACAAGTCGAGTGTGAAATCCC
CGGGCTTAACCTGGGAGCTGCATTCGAAACTGTCTTGCTAGAGTATGGGAGAGGGAAGTGGAATTTCAGGTGTAGCGGTG
AAATGCGTAGATATCTGAAGGAACATCAGTGGCGAAAGCGACTTCCTGGACCAATACTGACGCTCAGGTGCGAAAGCGTG
GGGAGCAAACAGG
>OTU_1018
TACGTAGGGTGCAAGCGTTAATCGGAATTACTGGGCGTAAAGCGTGCGCAGGCGGTTATATAAGACAGATGTGAAATCCC
CGGGCTCAACCTGGGAACTGCGTTTGTGACTGCACGACTAGAGTACGGCAGAGGGAGGTGGAATTCCACGTGTAGCAGTG
AAATGCGTAGAGATGTGGAGGAACACCGATGGCGAAGGCAGCCTCCTGGGCCAGTACTGACGCTCATGCACGAAAGCGTG
GGGAGCAAACAGG
>OTU_1019
TACGAAGGGGGCTAGCGTTGCTCGGAATTACTGGGCGTAAAGGGAGCGTAGGCGGACAGTTAAGTCAGTGGTGAAAGCCC
AGAGCTCAACTCTGGAATTGCCTTTGATACTGATTGTCTTGAGTATGGGAGAGGTATGCGGAACTCCGAGTGTAGAGGTG
AAATTCGTAGATATTCGGAAGAACACCAGTGGCGAAGGCGGCATACTGGCCCATTACTGACGCTGAGGCTCGAAAGCGTG
GGGAGCAAACAGG
>OTU_1020
TACGAGGGGTGCAAGCGTTGCTCGGAATTATTGGGCGTAAAGGGTAGGTAGGTGGTCTCATTTGTCTGTGGTGAAAGCCT
TGGGCTTAACTCAAGAAGTGCCGCAGAAACGGTGAGACTAGAGTACTGGAGAGGGTCGTGGAATTCCCGGTGTAGCGGTG
AAATGCGTAGAGATCGGGAGGAACACCAGAGGCGAAGGCGGCGACCTGGACAGTAACTGACACTCAACTACGAAAGCGTG
GGGAGCAAACAGG
>OTU_1021
TACGTAGGGGGCGAGCGTTGTCCGAAGTTACTGGGCGTAAAGCGCGCGTAGGCGGTCTATTAAGTCTGAGGTGAAAGGTT
CAACGCTCAACGTGAACAGTGCCTTGGATACTGGTAGACTTGAGTGTGGCAGAGGAGTATGGAATTCCTGGTGTAGCGGT
GAAATGCGTAGATATCAGGAGGAATACCGATGGCGAAGGCAGTACTCTGGGCTAACACTGACGCTGAGGTGCGAAAGCGT
GGGGAGCAAACGGG
>OTU_1022
TACGTGGGACCCAAGCGTTATCCGGAATTACTGGGCGTAAAGAGTTGCGTAGGTGGCAATGTAAGTAGATAGTGAAATCA
TGTGGCTCAACCATATACACATTATCTAAACTGCATAGCTTGAGAATGGGAGAGGTAGATGGAATTTCTAGTGTAGGAGT
GAAATCCGTAGATATTAGAAGGAACACCGATGGCGTAAGCAGTCTACTGGCCCATTTCTGACACTAAGGCACGAAAGCGT
GGGGAGCGAACGGG
>OTU_1023
TACGAAGGGGGCTAGCGTTGTTCGGATTTACTGGGCGTAAAGCGTACGTAGGCGGATTGTTAAGTGAGAGGTGAAATCCC
AGGGCTCAACCCTGGAACTGCCTTTCATACTGGTAATCTTGAGTTCGGAAGAGGTGAGTGGAATTCCTAGTGTAGAGGTG
AAATTCGTAGATATTAGGAAGAACACCGGTGGCGAAGGCGGCTCACTGGTCCGATACTGACGCTGAGGTACGAAAGCGTG
GGGAGCAAACAGG
>OTU_1024
GACGGAGGATGCAAGTGTTATCCGGAATCACTGGGCGTAAAGCGTCTGTAGGTGGTTTAATAAGTCAACTGTTAAATCTT
GAGGCTCAACTTCAAAATCGCAATCGAAACTACTAGACTTGAGTATGGTAAAGGTAAAAGGAATTTCCAGTGGAGCGGTG
AAATGCGTAGATATTGGAAAGAACACCGATGGCGAAAGCATTTTACTGGGCCACTACTGACACTCAGAGACGAAAGCTAG
GGTAGCAAATGGG
>OTU_1025
TACGGAGGGTGCAAGCGTTATCCGGATTCACTGGGTTTAAAGGGTGCGTAGGCGGGTAGGTAAGTCAGTGGTGAAATCTC
GAAGCTTAACTTCGAAACTGCCATTGATACTATTTATCTTGAATATTGTGGAGGTTTGCGGAATATGTCATGTAGCGGTG
AAATGCTTAGATATGACATAGAACACCTATTGCGAAGGCAGCAGGCTACACATATATTGACGCTGAGGCACGAAAGCGTG
GGGATCAAACAGG
>OTU_1026
TACGTAGGGTGCAAGCGTTAATCGGAATTACTGGGCGTAAAGCGCACGTAGATGGCTTCGTAAGTCGGATGTGAAATCCC
CGGGCTCAACCTGGGAACTGCATTCGAAACTGCGTTGCTAGAATGTGGAAGAGGGAAGCGGAATTCCAGGTGTAGCGGTG
AAATGCGTAGATATCTGGAGGAACATCAGTGGCGAAGGCGGCTTCCTGGTCCAACATTGACATTCAGGTGCGAAAGCGTG
GGGAGCAAACAGG
>OTU_1027
GACAGAGGGTGCAAACGTTGCTCGGAATTACTGGGCGTAAAGCGCGTGTAGGCGGACCCACAAGTCGGACGTGAAAGCCC
TGGGCTCAACCCAGGAACTGCATCCGAAACTGTGGGCCTAGAGTGGTGGAGAGGGAAGCAGAATTCCTGGTGTAGAGGTG
AAATTCGTAGATATCAGGAGGAACACCGGTGGCGAAGGCGGCTTCCTGGACACTTACTGACGCTGAGACGCGAAAGCGTG
GGGAGCAAACAGG
>OTU_1028
TACGTGAGGGGCAAACGTTGTTCGGTGTCACTGGGCTTAAAGGGCGCGTAGGTGGCTATGTAAGTAAGGTGTGAAAGCCC
TCGGCTTACCCGGGGAATTGCGCCTTAAACTGCATGGCTTGAGGATCAGAGAGGTTGGAGGAACTCCAGGTGTAGCGGTG
AAATGCGTAGATATCTGGGGGAAGGCCGGAGGCGAAGGCGTCCAACTGGCTGATTCCTGACACTGAGGCGCGAAAGCGTG
GGGAGCAAACAGG
>OTU_1029
TACGTAGGGTGCGAGCGTTAATCGGAATTACTGGGCGTAAAGGGTGCGCAGGCGGATATACAAGTTAGATGTGAAAGCCC
TGGGCTCAACCTAGGAATAGCATTTAAGACTGTATGTCTAGAGTTTGTCAGAGGGTGGTAGAATTCCAAGTGTAGCAGTG
AAATGCGTAGAGATTTGGAGGAATACCTGTGGCGAAGGCGGCCACCTGGGATAGAACTGACGCTCATGCACGAAAGCGTG
GGGAGCAAACAGG
>OTU_1030
TACGAAGGGTGCTAGCGTTACTCGGAATTACTGGGCGTAAAGAATGCGTAGGCGGACTTGCAAGTTAGGAGTGAAATCCC
TGGGCTCAACCTAGGAACTGCTTTTAAAACTACAAGTCTTGAATGTTGGATTGATTAGGGGAATTCCTGGTGTAGGGGTA
ATATCCGTAGATATCAGGAGGAAGACCGGAAGTGAAAACGCTTAATTAGCCAAATATTGACGCTGATGCATGAAAGCGTG
GGGAGCAAACAGG
>OTU_1031
TACGGAGGATGCAAGCGTTATCCGGAATGATTGGGCGTAAAGAGTCCGTAGGTTGCCTTTCAAGTCTGCCGTTAAAGAGC
GAGGCTCAACCTCGTCATGGCGGTGGAAACTGAAAAGCTAGAGTATGGTAGGGGTAAGGGGAATTCCTAGTGTAGCGGTG
AAATGCGTAGAGATTAGGAAGAACACCAGTGGCGAAAGCGCCTTGCTGGACCATAACTGACACTGAGGGACGAAAGCTAG
GGGAGCGAATGGG
>OTU_1032
TACAGAGGTCCCAAGCGTTGTTCGGATTCACTGGGCGTAAAGGGTGCGTAGGTGGTTGGGTAAGTCTAATGTGAAATCTC
CGAGCCTAACTCGGAAACTGCATCGGATACTATCTGGCTAGAGGATTGGAGGGGGGACTGGAATACTTGGTGTAGCAGTG
AAATGCGTAGATATCAAGTGGAACACCAGTGGCGAAGGCGAGTCCCTGGACAATTCCTGACACTGAGGCACGAAAGCTAG
GGGAGCAAACAGG
>OTU_1033
TACGGAGGGAGCTAGCGTTGTTCGGAATTACTGGGCGTAAAGAGTACGTAGGCGGTTATTCAAGTCAGAGGTGAAAGCCC
GGGGCTCAACCCCGGAACTGCCTTTGAAACTAGATAGCTAGAATCTTGGAGAGGTCAGTGGAATTCCGAGTGTAGAGGTG
AAATTCGTAGATATTCGGAAGAACACCAGTGGCGAAGGCGACTGACTGGACAAGTATTGACGCTGAGGTACGAAAGCGTG
GGGAGCAAACAGG
>OTU_1034
TACGAAGGGGGCGAGCGTTATCCGGAATGATTGGGCGTAAAGAGTTTGTAGGCTGTATTTGATGTTATAAGTAAAATTTT
AGGTTTGTTGCTTAAGTATGCTTATAATACACTTTTACTTGAGTATAGCAGAGGATATCAGAACTTCATACATAGGGGTA
AAATCTAATGATTTATGAAAGAATGTCAGTGGCGAAGGCGGTTATCTGGGCTATTTACTGACGCTGAGGAACGAAAGCAT
AGGGAGCAAACAGG
>OTU_1035
GACGAAGGGGGCGAGCGTTATCCGGAATGACTGGGCGTAAAGGGTCCGTAGGCGGTATGATTTGTTAAAGGTGAAAGACT
AAAGCTTAACTTTTTTGAAGCCTTTAAAACGTTGATACTTAGAGTTCGAGAGAAGATAGCAGAATTTCACATGGAGGGGT
GATATCCTGAGAGATGTGAAGGAATACCAGTGGCGAAGGCGGCTATCTAGCTCGAAACTGACGCTGAGGGACGAAAGCAT
GGGGAGCAAACAGG
>OTU_1036
TACGGAGGGTGCAAGCGTTATCCGGAATCACTGGGTTTAAAGGGTGCGTAGGCGGCTCGATAAGTCAGTCGTGAAATTCC
CCGGCTTAACCGGAGGGACTGCGATTGATACTGTTGAACTTGAATCAGGTTGAGGTAGGCGGAATGTGGCATGTAGCGGT
GAAATGCTTAGATATGCCATAGAACACCGATTGCGAAGGCAGCTTGCTGGACCTGTATTGACGCTGAGGCACGAAAGCGT
GGGGAGCAAACAGG
>OTU_1037
TACATAGGGTGCAAGCGTTATTCGGATTTATTGGGCGTAAAGAGCTCGTAGGCGGTTCGATCAGTCGGGTGTGAAATCTC
TGGGCTTAACCCAGAGCAGCCACCCGAAACTGTCGTGACTAGAGTTTGGTAGGGGATCACGGAATTCCTGGTGTAGCGGT
GGAATGCGCAGATATCAGGAGGAACACCGATGGCGAAGGCAGGTCTCTGGGCCAATACTGACACTGAGGAGCGAAAGCGT
GGGGAGCGAACAGG
>OTU_1038
TACGGAGGATGCGAGCGTTATCCGGATTTATTAGGTTTAAAGGGTGTGTAGGCGGGTGATTAAGTCAGTGGTGAAATCCT
ACAGCTTAACTGTAGAACTGCCATAGATACTGATCATCTTGAATGCAGTTGAGGTAGGCGGAATGTGTAATGTAGCGGTG
AAATGCTTAGATATTACCCAGAACACCGATTGCGAAGGCAGCTTGCTAAACTGTGATTGACGCTGATACACGAAAGCGTG
GGGAGCAAACAGG
>OTU_1039
TACAGAGGTGGCGAGCGTTGTTCGGATTTATTGGGCGTAAAGGGTCCGTAGGCGGTCCGGAAAGTTGGATGTGAAATCCT
GCAGCTTAACTGCAGAACTGCATTCAAAACTCCCGGACTCGAGTTTGAGAGGGGTAAAGGGAATTCCCGGTGTAAGGGTG
AAATCTGCAGATATCGGGAAGAACACCAGTCGCGAAGGCGCTTTACTGGCTCACAACTGACGCTGAGGGACGAAAGCTAG
GGGAGCAAACGGG
>OTU_1040
TACGAAGGGGGCTAGCGTTGTTCGGAATTACTGGGCGTAAAGCGCGCGTAGGCGGTTTTGCAAGCCAGAGGTGAAATGCC
TGAGCTCAACTTAGGAATTGCCTTTGGGACTGTGAGGCTTTGAGGACTGGAGAGGTGAGTGGAATTCCCAGTGTAGAGGT
GAAATTCGTAGATATTGGGAAGAACACCGGTGGCGAAGGCGGCTCACTGGCCAGTTTCTGACGCTAAAGCGCGAAAGCGT
GGGGATCAAACAGG
>OTU_1041
TACGTAGGGTGCAAGCGTTAATCGGAATTACTGGGCGTAAAGCGTGCGCAGGCGGTTATATAAGACAGATGTGAAATCCC
CGGGCTCAACCTGGGACCTGCATTTGTGACTGTATAGCTAGAGTACGGCAGAGGGGGATGGAATTCCGCGTGTAGCAGTG
AAATGCGTAGATATGCGGAGGAACACCGATGGCGAAGGCAATCCCCTGGGATAATACTGACGCTCATGCACGAAAGCGTG
GGGAGCAAACAGG
>OTU_1042
TACAGAGGGCTCGAGCGTTAATCGGAATCACTGGGCTTAAAGCGTGCGTAGGCGGACTTGAATGCACCTTGTGAAATCCC
TCGGCTCAACCGAGGAACTGCTCGGCGAACCACAGTTCTTGAGGCGAGCAGAGGCGATCAGAACGATAGGTGGAGCGGTG
AAATGCGTAGATATCTATCGGAATGCCAAAGGTGAAGACAGGTCGCTGGGCTCGTCCTGACGCTGAGGGACGAAAGCGTG
GGGAGCAAACGGG
>OTU_1043
TACGGAGGGTGCAAGCGTTATCCGGAATCACTGGGTTTAAAGGGTGCGTAGGCGGTGTGGTAAGTCAGTCGTGAAATTCC
CCGGCTTAACCGGCGGGACTGCGATTGATACTGCCATACTTGAATCAGGTTGAGGTAGGCGGAATGTGGCATGTAGCGGT
GAAATGCTTAGATATGCCATAGAACACCGATTGCGAAGGCAGCTTGCTGGGCCTTGATTGACGCTGAGGCACGAAAGCGT
GGGGAGCAAACAGG
>OTU_1044
TACGGAGGGTGCAAGCGTTATCCGGAATCACTGGGTTTAAAGGGTGCGTAGGCGGTCCGATAAGTCAGCCGTGAAATCGC
TGGGCTCAACCCATGCAATTGCGGTTGATACTGTCGGACTTGAATGGGGTTGAGGCTGGCGGAATGCGGCATGTAGCGGT
GAAATGCTTAGATATGCCGCAGAACACCGATTGCGAAGGCAGCTAGCTGGGCCTTTATTGACGCTGAGGCACGAAAGCGT
GGGGAGCAAACAGG
>OTU_1045
TACGAAGGGTGCTAGCGTTGTTCGGAATTATTGGGCGTAAAGGGTACGTAGGCGGCAAAGTAAGTCAATTGTGAAAGCCC
TGAGCTCAACTCGGGAATTGCAATCGAAACTGCCTTGCTTGAGTTTGGTGGGGGATGATGGAATTCCTAGTGTAGGGGTG
AAATCCGTAGATATTAGGAGGAACACCGGTGGCGAAAGCGATCATCTACGCCAATACTGACGCTGAGGTACGAAAGCGTG
GGGAGCAAACAGG
>OTU_1046
TACGTAGGGTGCAAGCGTTGTCCGGATTTATTGGGCGTAAAGAGCTCGTAGGCGGTTTGATAAGTCGGATGTGAAATCCC
CAGGCTCAACCTGGGGTCGCCATTCGATACTGTCATGACTAGAGTTTGGTAGGGGACCACGGAATTCCTGGTGTAGCGGT
GGAATGCGCAGATATCAGGAGGAACACCAGTAGCGAAGGCGGTGGTCTGGGCCAATACTGACGCTGAGGAGCGAAAGCGT
GGGGAGCGAACAGG
>OTU_1047
TACAGAGGGTGCGAGCGTTAATCGGAATAACTGGGCGTAAAGGGTGCGTAGGCGGAACGCTAAGTCAGATGTGAAATCCC
CGGGCTCAACCTGGGAACTGCATTTGAAACTGGCGATCTAGAGCAGAGGAGAGGAGAGTAGAATTTCAGGTGTAGCAGTG
AAATGCGTAGATATCTGAAGGAATACCGGTGGCGAAGGCGGCTCTCTGGTCTCATGCTGACGCTGAGGCACGACAGCGTG
GGGAGCAAACAGG
>OTU_1048
TACAGAGGGTGCTAGCGTTAATCGGATTTACTGGGCGTAAAGCGTGCGTAGGCGGTTTGATAAGTCGATTGTGAAAGCCC
CGGGCTTAACCTGGGAATTGCAGTTGATACTGTCAGACTAGAAAACGGTAGAGGGAGGCGGAACTCCAGGTGTAGCGGTG
AAATGCGTAGATATCTGGAAGAACACCGATGGCGAAGGCAACCTCCTGGGCCTGTTTTGACGCTGAGGCACGAAAGCGTG
GGTAGCAAACAGG
>OTU_1049
TACGAAGGGGGCTAGCGTTGCTCGGAATGACTGGGCGTAAAGGGCGCGTAGGCGGAAGTGACAGTCAGACGTGAAATTCC
TGGGCTCAACCTGGGGGCTGCGTTTGATACGTTACATCTAGAGTGAGGAAGAGGGTTGTGGAATTCCCAGTGTAGAGGTG
AAATTCGTAGATATTGGGAAGAACACCGGTGGCGAAGGCGGCGACCTGGTCCTTTACTGACGCTGAGGCGCGAAAGCGTG
GGGAGCAAACAGG
>OTU_1050
TACGGAGGGTGCAAGCATTAATCGGATTTACTGGGCGTAAAGGGCGCGTAGGCGGGTAGTTAAGTCAAATGTGAAATTCC
GGAGCTCAACTCCGGAGCTGCATTTGAAACTGATTATCTATAGAGGGATGGCGGAGAAAATGGAATTCCACGTGTAGCGG
TGAAATGCGTAGATATGTGGAAGAACACCAGTGGCGAAAGCGGTTTTCTAGCTATTTCCTGACGCTGAGGCGCGAGAGCA
TGGGGAGCAAACAGG
>OTU_1051
GACGAAGGATGCAAGCGTTATCCGGATTCATTGGGTTTAAAGGGAGCGTAGGTGGACAGATAAGTCAGTGGTGAAATCTC
TCGGCTTAACCGAGAAATTGCCATTGATACTGTTTGTCTTGAGTACAGTTGCTGTGGGCGGAATATGACATGTAGTGGTG
AAATACATAGAGATGTCATAGAACACCGATTGCGAAGGCAGCTCACAAAGCTGTAACTGACACTGAGGCTCGAAAGTGCG
GGGATCAAACAGG
>OTU_1052
TACGAAGAGAGCTAGCGTTATCCAGAATGATTGGGCGTAAAGGGTTCGTAGATGGTAGTTTATTTTATTAGCAAAATTTT
GGTATTATCTATCAATAAAAGTTTAATAAAACATTTTACTTAGAGTATAGAGGAAGATAACAGAACTTGATATTTAGGAG
TAAAATCCAATTATTTAAAAAAGAATGCCTTTTGCGAAAGCGGTTATCTAGGCTAATACTGACATTGAGGAACGAAAGCA
TGGGTATCAAACAGG
>OTU_1053
TACAGAGGATGCAAGCGTTATCCGGAATCACTGGGCATAAAGCGTCTGTAGGTCGCTTACCAAGTCTGCTGTTAAAGCTC
AGGGCTTAACCCTGAAACAGCAGTGGAAACTAGTAGGCTTGAGTGTGGTAGAGGTAGAGGGAATTCCTGGTGTAGCGGTG
AAATGCGTAGATATTAGGAAGAACACCAATGGCGAAAGCACTCTACTGGGCCATAACTGACACTGAGAGACGACAGCTAG
GGGAGCAAATGGG
>OTU_1054
GACGAAGGGGGCTAGCGTTGTTCGGAATTACTGGGCGTAAAGCGTGTGTAGGTGGTTGTCGTAGTTGGGTGTGAAAGCCT
TGAGCTTAACTCAAGAAATGCACTCAATACTCGGCGGCTAGAGGACCGGAGAGGATAGTGGAATTCCCAGTGTAGTGGTG
AAATACGTAGAGATTGGGAAGAACACCAGTGGCGAAGGCGGCTATCTGGACGGTTTCTGACACTAAGACACGAAAGCGTG
GGGAGCAAACAGG
>OTU_1055
TACGAAGGGAGCTAGCGTTATTCGGAATGATTGGGTGTAAAGAGTTTGTAGATTGCAATATTTTTGTTATTAGTAAAATG
TTAAGTTTATTACTTAAAAATGCTTTTAATACAATTTTGCTTGAGTATAGTAGAGGAGAATAGAATTTTATTTATAGGGT
TAAAATCCTATTATTTTTGAAGGAATGTCAGATGCGAAGGCGATTCTCTGGGCTATTACTGACATTGAGAAACGAAAGCA
TAGGTAGCAAACAGG
>OTU_1056
TACAGAGGTCTCAAGCGTTGTTCGGAATCACTGGGCGTAAAGGGTGCGTAGGCTGCGTGGAAAGTCAGGTGTGAAATACG
AGAGCTCAACTTTCGAAATGCATCCGATACTACCATGCTAGAGATCTAAAGGGGAGCTTGGAATTCTCGGTGTAGCAGTG
AAATGCGTAGATATCGAGAAGAACACTTGTGGCGAAGGCGAAGCTCTGGTTAGAATCTGACGCTGAGGCACGAAGGCTAG
GGTAGCAAACGGG
>OTU_1057
TACAGAGGTCTCAAGCGTTGTTCGGATTCATTGGGCGTAAAGGGTGCGTAGGTGGCGCCATAAGTCAGGTGTGAAATCTC
GGGGCTTAACTCCGAAACTGCATTTGATACTGTGGTGCTTGAGGACTGGAGAGGAGACTGGAATTTACGGTGTAGCAGTG
AAATGCGTAGAGATCGTAAGGAAGACCAGTGGCGAAGGCGGGTCTCTGGACAGTTCCTGACACTGAGGCACGAAGGCCAG
GGGAGCAAACGGG
>OTU_1058
TACGGGAGTGGCAAGCGTTATCCGGAATTATTGGGCGTAAAGCGTCCGCAGGCGGCCTTGAAAGTCTGTCGTCAAAACGT
GGAGCTTAACTCCATTTCGGCGATGGAAACTGTAAGGCTGGAGTGTGGTAGGGGCAGAGGGAATTCCCGGTGTAGCGGTG
AAATGCGTAGATATCGGGAAGAACACCAGTGGCGAAGGCGCTCTGCTGGGCCATAACTGACGCTCATGGACGAAAGCCAG
GGGAGCGAAAGGG
>OTU_1059
TACGGGGGATGCAAGCGTTATCCGGAATTATTGGGCGTAAAGCGTCCTGAGGTGGCTTACCCAGTCGACTGTGAAAGCTC
AAGGCTTAACCTTGAAACAGCAGTCGAAACTTGTAAGCTTGAGTACGGTAGAGGCAGAGGGAATTCCCGGAGGAGAGGTG
AAATTCGTAGATATCGGGAGGAAGGCCAAAGGCGAAAGCACTCTGCTGGGCCGAGATACTGACACTGACAGACGAAAGCT
AGGGGAGCGAAAGGG
>OTU_1060
TACGAGAGGGGCGAGCGTTATTCGGAATGATTGGGCGTAAAGCGCACGTAGGCTGTGTAGAAAATCAGAAATATAAATCT
CAAAGCTTAACTTTGATAGGTATTTCCTGGATTGCTATACTTGAGTGAGTGAGAGGAAAATGGAATTCCTGGCGTAGAGG
TAAAATTTGTTGATATCAGGAGGAACACCAAAAGCGAAGGCACTTTTCTGGCACTCCACTGACGTTGAGGTGCGAAAGCG
TGGGGATCAAAAGGG
>OTU_1061
TACAGAGGGTGCGAGCGTTGTTCGGAATTATTGGGCGTAAAGGGCGCGTAGGCGGTGTTGTAAGTCACCTGTGAAACCTC
TAGGCTTAACCTAGAGCCTGCAGGCGAAACTGCAATGCTGGAGGGTGGGAGAGGTGCGTGGAATTCCCGGTGTAGCGGTG
AAATGCGTAGATATCGGGAGGAACACCTGTGGCGAAAGCGGCGCACTGGACCACTACTGACGCTGAGGCGCGAAAGCCGG
GGGAGCAAACAGG
>OTU_1062
GACGGGGGATGCAAGTGTTATCCGGAATTACTGGGCGTAAAGCGTCTGTAGGTGGTTTAATAAGTCAACTGTTAAATCTT
GAGGCTCAACCTCAAAATCGCAGTCGAAACTGTTTGACTAGAGTATAGTAGGGGTAAAGGGAATTTCCAGTGGAGCGGTG
AAATGCGTAGAGATTGGAAAGAACACCAATGGCGAAGGCACTTTACTGGGCTATTACTAACACTGAGAGACGAAAGCTAG
GGTAGCAAATGGG
>OTU_1063
TACGGAGGGTGCAAGCATTAATCGGAATTATTGGGCGTAAAGGGCGCGTAGGCGGATAGGAAAGTCAGATGTGAAATTTC
GGAGCTCAACTTCGAAGCTGCATTTGAAACTCCCTGTCTAGAGGATAGGCGGAGAAAACGGAATTCCACGTGTAGCGGTG
AAATGCGTAGATATGTGGAAGAACACCTGTGGCGAAAGCGGTTTTCTAGCTTATTCCTGACGCTGAGGCGCGAAAGCAAG
GGGAGCAAACAGG
>OTU_1064
TACGGAGGGTGCAAGCGTTGTCCGGATTTATTGGGTTTAAAGGGTGCGTAGGTGGCCCTATAAGTCAGTGGTGAAAGTCT
GCAGCTTAACTGTAGAACTGCCATTGATACTGTAGGGCTTGAGTACTGATGAGGTAGGCGGAATTGATAGTGTAGCGGTG
AAATGCATAGATATTATCAAGAACACCGATTGCGAAGGCAGCTTACTAAGGAGTTACTGACACTGAGGCACGAAAGCGTG
GGGATCAAACAGG
>OTU_1065
TACGGAGGGTGCAAGCGTTATCCGGATTCACTGGGTTTAAAGGGTGCGTAGGTGGTTTTGTAAGTCAGTGGTGAAAGCCC
GGAGCTCAACTCCGGAACTGCCATTGATACTGCTTAACTTGAATCAGGTCGAGGTGGATGGAATATTACATGTAGCGGTG
AAATGCTTAGATATGTAATAGAACACCGATTGCGAAGGCAGTTCACTAGGCCTGTATTGACACTGAGGCACGAAAGCGTG
GGGATCAAACAGG
>OTU_1066
TACGAAGGGGGCTAGCGTTGTTCGGAATTACTGGGCGTAAAGCGCACGTAGGCGGGTCGTTAAGTCAGGGGTGAAATCCC
AGAGCTCAACTCTGGAACTGCCTTTGATACTGGCGATCTAGAGATCGAGAGAGGTGAGTGGAATTCCGAGTGTAGAGGTG
AAATTCGTAGATATTCGGAAGAACACCAGTGGCGAAGGCGGCTCACTGGCTCGATACTGACGCTGAGGTGCGAAAGCGTG
GGGAGCAAACAGG
>OTU_1067
TACGGAGGGGGCAAGCGTTACTCGGAATTATTGGGCGTAAAGGGCGCGTAGGCGGCCGCGTGCGTCAGAGGTGAAATCCC
CGGGCTTAACCCGGGAACTGCCTCTGATACGGCGCGGCTTGAGTCCGGGAGAGGGGAGCAGAATTCCCAGTGTAGCGGTG
AAATGCGTAGATATTGGGAGGAATACCGGTGGCGAAGGCGGCTCCCTGGACCGGTACTGACGCTGAGGCGCGAAAGCGTG
GGTAGCAAACAGG
>OTU_1068
TACGTAGGGTGCGAGCGTTAATCGGAATTACTGGGCGTAAAGCGAGCGCAGGCGGTTTTGTAAGCCAGATGTGAAATCCC
CGGGCTCAACCTGGGAACTGCGTTTGGAACTGCAAGGCTAGAGTGTGTCAGAGGGAGGTAGAATTCCACGTGTAGCAGTG
AAATGCGTAGAGATGTGGAGGAATACCGATGGCGAAGGCAGCCTCCTGGGATAACACTGACGCTCATGCTCGAAAGCGTG
GGGAGCAAACAGG
>OTU_1069
TACGTAGGTGGCAAGCGTTGTCCGGATTTATTGGGTTTAAAGGGTGCGTAGGCGGTTCACTAAGTCAGCAGTGAAATACG
GCAGCTTAACTGTCGAGGTGCTGATGATACTGGTGGACTTGAGTACTGATGAGGTAGGCGGAATGGACGGTGTAGCGGTG
AAATGCTTAGAGATCGTCCAGAACACCGATAGCGAAGGCAGCTTACTAAGGAGTAACTGACGCTGAGGCACGAAAGTGTG
GGGATCAAACAGG
>OTU_1070
TACGTAGGGTGCAAGCGTTAATCGGAATTACTGGGCGTAAAGCGTGCGCAGGCGGTTTGTTAAGATAGGCGTGAAATCCC
CGGGCTCAACCTGGGAACTGCGCTTATGACTGGCAAGCTAGAGTACGGCAGAGGGGGGTGGAATTCCACGTGTAGCAGTG
AAATGCGTAGAGATGTGGAGGAATACCAATGGCGAAGGCAGCCCCCTGGGATAACACTGACGCTCATGCACGAAAGCGTG
GGGAGCAAACAGG
>OTU_1071
GACGGAGGGGGCTAGCGTTGTTCGGAATTACTGGGCGTAAAGGGCGCGTAGGCTGCCATGTGTGTCAGGTGTGAAATCCC
AGAGCTTAACTCTGGAACTGCATCTGAAACTGCATGGCTTGAGTGAGTAAGAGGCGGACGGAATTCCGAGTGTAGCAGTG
AAATGCGTAGATATTCGGAGGAACATCGGTGGCGAAGGCGGTTCGCTGGTACTCTACTGACGCTGAGGCGCGAAAGCGTG
GGGAGCAAACAGG
>OTU_1072
TACGAAGGGTGCAAACGTTGCTCGGAATTATTGGGCGTAAAGCGCACGTAGGCGGCTCTATAAGTTGGATGTGAAAACCC
TCGGCTCAACCAAGGAAGTGCATCCAAAACTGCAGAGCTTGAGTACTTAAGAGGATCGCGGAATTCCCGGTGTAGAGGTG
AAATTCGTAGATATCGGGAGGAACACCAGTGGCGAAGGCGGCGATCTGGGAAGATACTGACGCTGAGGTGCGAAAGCGTG
GGGAGCAAACAGG
>OTU_1073
TACATAGGGTGCAAGCGTTATCCGGATTCACTGGGTTTAAAGGGTGCGTAGGCGGGTAGGTAAGTCAGTGGTGAAATCCT
GGAGCTCAACTCCAGAACTGCCATTGATACTATAGATCTTGAATACTGTGGAGGTAAGCGGAATATGTCATGTAGCGGTG
AAATGCTTAGATATGACATAGAACACCGATAGCGAAGGCAGCTTACTACGCAGTTATTGACACTGAGGCTCGAAAGCGTG
GGGATCAAACAGG
>OTU_1074
TACGTAGGGTGCGAGCGTTATCCGGAATTATTGGGTTTAAAGGACGCGCAGGCGGTTTCTTAAGTCAGTGGTGAAAGTTT
GCGGCTTAACCGTAAAATTGCCATCGATACTGGGATGACTAGAGAGGGTTCGACGTGAATGGAATGTGTGGTGTAGCGGT
GAAATGCGTAGATATCACACGGAACACCAATTGCGAAGGCAGTTCACGAGGACTCATCTGACGCTCAGGCGTGAAGGTAT
GGGGAGCAAACAGG
>OTU_1075
TACGTAGGGGGCGAGCGTTGTCCGAAGTTACTGGGCGTAAAGCGCGCGTAGGCGGCTTCTTAAGTCTGGGGTGAAAGGTT
CAACGCTTAACGTGAACAGTGCCTTGGATACTGGGAAGCTTGAATGTGGCAGAGGATAGTGGAATGGCTGGTGTAGCGGT
GAAATGCGTAGATATCAGTCGGAACACCCATGGCGAAGGCAGCTATCTGGGCTAACATTGACGCTGAGGTGCGAAAGCGT
GGGGAGCAAACGGG
>OTU_1076
TACGAAGGGGGCTAGCGTTGCTCGGAATGACTGGGCGTAAAGGGCGCGTAGGCGGCGGTGTAAGTCAGACGTGAAATTCC
TGGGCTCAACCTGGGGACTGCGTTTGAGACTGCATTGCTAGAGGATGGAAGAGGCTCGTGGAATTCCCAGTGTAGAGGTG
AAATTCGTAGATATTGGGAAGAACACCGGTGGCGAAGGCGGCGAGCTGGTCCATTACTGACGCTGAGGCGCGATAGCGTG
GGGAGCAAACAGG
>OTU_1077
TACGTAGGCAGCAAGCGTTGTTCGGAGTTACTGGGCGTAAAGGGTGTGTAGGCGGTTCTTTAAGTTTGGTGTGAAATCTC
CCGGCTCAACCGGGAGGGTGCGCCGAATACTGAGGGGCTAGAGTATGGGAGAGGAAAGTGGAATTCCTGGTGTAGCGGTG
AAATGCGTAGATATCAGGAGGAACACCGGTGGTGTAAACGGCTTTCTGGACCATAACTGACGCTGAGACACGAAAGCGTG
GGTAGCAAACAGG
>OTU_1078
TACGTAGGGTGCAAGCGTTAATCGGAATTACTGGGCGTAAAGCGTGCGCAGGCGGTTATATAAGACAGATGTGAAATCCC
CGGGCTCAACCTGGGAACTGCGTTTGTGACTGTATGACTAGAGTACGGTAGAGAGGGGTGGAATTCCTGGTGTAGCAGTG
AAATGCGTAGATATCAGGAGGAACATCGATGGCGAAGGCAGCCCCTTGGACCTGTACTGACGCTCATGCACGAAAGCGTG
GGGAGCAAACAGG
>OTU_1079
TACATAGGGTGCAAGCGTTATTCGGATTTATTGGGCGTAAAGAGCTCGTAGGCGGTTCGATCAGTCGGGTGTGAAATCTC
TGGGCTTAACCCAGAGCAGCCACCCGAAACTGTCGTGACTAGAGTTTGGTAGGGGATCACGGAATTCCTGGTGTAGCGGT
GGAATGCGCAGATATCAGGAGGAACACCAGCAGCGAAGGCGGTGATCTGGGCCAATACTGACGCTGAGGAGCGAAAGCGT
GGGGAGCGAACAGG
>OTU_1080
GACGAACCGTGCGAACGTTATTCGGAATCACTGGGCTTAAAGCGCGTGTAGGCGGGACGGTACGTCGACTGCTGAAATCC
CTCGGCTTAACCGAGGAACGGGCATCGATACGGCCATCCTGGAGGAACGTAGGGGGACCTGGAACTTCCGGTGGAGCGGT
GAAATGCGTTGAGATCGGAAGGAACGCCCGTGGCGAAAGCGAGGTCCTGGACGTTTTCTGACGCTGAGACGCGAAAGCTA
GGGGAGCGAACGGG
>OTU_1081
TACGGAGGGTGCAAGCGTTATCCGGATTTACTGGGTTTAAAGGGTGCGTAGGTGGTCTTGTAAGTCAGCGGTGAAAGCTC
GGAGCTTAACTCCGAAATTGCCATTGATACTGCAAGGCTTGAGTACAGTTGAGGTAGGCGGAATATGTCATGTAGCGGTG
AAATGCTTAGATATGACATAGAACACCAATTGCGAAGGCAGCTTGCTAAACTGTAACTGACACTGAGGCACGAAAGCGTG
GGGATCAAACAGG
>OTU_1082
TACGGAGGATCCAAGCGTTATCCGGATTCATTGGGTTTAAAGGGTCCGTAGGCGGGTCTTTAAGTCAGTGGTGAAATCCC
ACAGCTCAACTGTGGAACTGCCATTGATACTGATTGTCTTGAGTACGTTAGAAGTTGGCGGAATAGGTCATGTAGCGGTG
AAATGCTTAGATATGACCTAGAACACCGATTGCGAAGGCAGCCAACTATGCCGTTACTGACACTGAGGGACGAAAGCGTG
GGGAGCAAACAGG
>OTU_1083
TACGAGAGGGGCGTGCGTTATTCACACGAACTTGGCGTAAAGCGTCTTTAGGCGGTTCTTCGTCAGTTAGCAACTAAAGT
TCAGAACGTAATTCTGGAATGTTTGCTAAGACGGTTTTTCTAGAGTTTATACGGGGTTAGTAGTATTTCTTCAAGAGGGT
TAAAATCCTTAGAAAGAAGAAAGAGTTCCATGGGTGAAAACAACTAACTAGTATAGACTGACGCTAAAGGACTAAAGCGT
AGGTAGCGATCGGG
>OTU_1084
GACGAAGGGGGCTAGCGTTGTTCGGAATTACTGGGCGTAAAGCGCGTGTAGGCGGTCGTCCAAGTTGGATGTGAAAGCCT
TGAGCTCAACTCAAGAAATGCATTCAGGACTGGATGACTAGAGGACCGGAGAGGATAGTGGAATTCCCAGTGTAGTGGTG
AAATACGTAGAGATTGGGAAGAACACCAGTGGCGAAGGCGGCTATCTGGACGGTTTCTGACGCTAAGACGCGAAAGCGTG
GGGAGCAAACAGG
>OTU_1085
GACGAACCGTACGAACGTTATTCGGAATTACTGGGCTTAAAGGGTGCGTAGGCTGCGCGGTAAGTTGGGTGTGAAAGCCC
TCAGCTCAACTGAGGAACTGCACTCAAAACTACCGTGCTCGAGGGAGACAGAGGTAAGCGGAACTCAAGGTGGAGCGGTG
AAATGCGTTGATATCTTGAGGAACACCGGTGGCGAAGGCGGCTTACTGGCCTAAGACTGACGCTGAGGTGCGAAAGCGTG
GGGAGCGAACAGG
>OTU_1086
TACATAGGGTGCAAGCGTTGTCCGGAATTATTGGGCGTAAAGAGCTCGTAGGCGGTTTGTTACGTCGGATGTGAAATCCT
GGAGCTTAACTCCGGGCCTGCATTCGATACGGGCAGACTAGAGTGTTGTAGGGGAGACTGGAACTCCTGGTGTAGCGGTG
AAATGCGCAGATATCAGGAAGAACACCGATGGCGAAGGCAGGTCTCTGGGCCAATACTGACACTGAGGAGCGAAAGCGTG
GGGAGCGAACAGG
>OTU_1087
TACGTAGGGTGCAAGCGTTGTCCGGATTTATTGGGCGTAAAGAGCTCGTAGGCGGTTTGGTAAGTCGGGTGTGAAACCCC
CAAGCTCAACTTGGGGTCGCCACTCGATACTGCCATGACTAGAATCACGTAGGGGACCACGGAATTCCAGGTGTAGCGGT
GAAATGCGCAGATATCTGGAGGAACACCAGCAGCGAAGGCGGTGGTCTGGGCGTGTATTGACGCTGAGGAGCGAAAGCGT
GGGGAGCGAACAGG
>OTU_1088
TACAGGGGATGCAAGTGTTATCCGGAATTATTGGGCGTAAAGCGTCTGTAGGTGGTTTAAATAGTCTAATGTCAAATACC
AAGGCTCAACCTTGGGCAGGCATTAGAGTACTTTTAAACTTGAGTGTGTTAGAGGTAGAGGGAATCCCTAGCGTAACAGT
GAAATGTGTAGATTTTAGGGAGAACACCAGCGGCGAAGGCGCTCTACTGGGCCACAACTGACACTGAGAGACGACAGCTT
GGGGAGCGAAAAGG
>OTU_1089
GACGAAGGATGCAAGCGTTATCCGGATTCATTGGGTTTAAAGGGTGCGTAGGCGGCCCTGTAAGTCAGTGGTGAAATCCC
TCCGCTTAACGGAGGAACTGCCATTGATACTGCAAGGCTTGAGTACAGATGATGTTGGCGGAATATGACATGTAGCGGTG
AAATGCATAGATATGTCATAGAACACCGATTGCGAAGGCAGCTGACAAAACTGTAACTGACGCTGAGGCACGAAAGTGTG
GGGATCAAACAGG
>OTU_1090
TACGGAGGGGGTTAGCGTTGTTCGGAATTACTGGGCGTAAAGCGCACGTAGGCGGATTGGAAAGTAGAGGGTGAAATCCC
AGGGCTCAACCCTGGAACTGCCTTCTAAACTATCAGTCTAGAGTTCGAGAGAGGTGAGTGGAATTCCAAGTGTAGAGGTG
AAATTCGTAGATATTTGGAGGAACACCAGTGGCGAAGGCGGCTCACTGGCTCGATACTGACGCTGAGGTGCGAAAGCATG
GGGAGCAAACAGG
>OTU_1091
TACATGTGGGGCAAGCGTTGTTCGGAATTACTGGGCATAAAGGGTGCGTAGGTGGTCTATTAAGTCAGGGGTGAAATCCC
GCGGCCCAACCGTGGAACTGCCTTTGATACTGATGGACTTGAGTGCGTGAGGGGTAGGGGGAACGAGCAGTGTAGCGGTG
AAATGCGTAGATATTGCTCGGAAGGCCAGAGCCGAAGGGGCCCTACTGGTGCGCAACTGACACTGAGGCACGAAAGCGTG
GGGAGCAAACAGG
>OTU_1092
TACGGAGGGTGCAAGCGTTGTTCGGAATCACTGGGCGTAAAGCGCGTGTAGGCGGCTTCCTAAGTCTGATGTGAAAGCCC
GGGGCTCACCCCCGGAAGTGCATTGGAAACTGGGAGGCTTGAGTACCGGAGAGGAGGGTGGAATTCCTGGTGTAGCGGTG
AAATGCGTAGATATCAGGAGGAACACCGGTGGCGAAGGCGGCCCTCTGGACGGATACTGACGCTGAGACGCGAAAGCGTG
GGGAGCAAACAGG
>OTU_1093
TACAGAGGGTGCGAGCGTTGTTCGGAATTATTGGGCGTAAAGCGCATGTAGGCGGGTTGTTAAGTCGCGTGTGAAAGCCC
CAGGCTCAACCTGGGAAGTGCGCGCGAAACTGGCGACCTTGAGTGCTGGAGAGGGTGGCGGAATTCCCGGTGTAGAGGTG
AAATTCGTAGATATCGGGAGGAACACCAGAGGCGAAGGCGGCCACCTGGACAGACACTGACGCTGAGACGCGAAAGCGTG
GGGAGCAAACAGG
>OTU_1094
TACGTAGGGTGCGAGCGTTAATCGGAATTACTGGGCGTAAAGCGTGCGCAGGCTGTTTTGTAAGTCAGATGTGAAATCCC
CGAGCTCAACTTGGGAACTGCGTTTGAAACTACAAGACTAGAATAGGTCAGAGGGGGGTAGAATTCCATGTGTAGCAGTG
AAATGCGTAGATATGTGGAGGAATACCAATGGCGAAGGCAGCCCCCTGGGATAACACTGACGCTCATGCACGAAAGCGTG
GGGAGCAAACAGG
>OTU_1095
TACGTAGGGTGCGAGCGTTAATCGGAATTACTGGGCGTAAAGGGTGCGCAGGCGGTTATTTAAGACAGATGTGAAATCCC
CGGGCTCAACCTGGGAACTGCGTTTGTGACTGAATGGCTAGAGTGCGGCAGAGGGGGGTGGAATTCCACGTGTAGCAGTG
AAATGCGTAGAGATGTGGAGGAACACCGATGGCGAAGGCAGCCCCCTGGGCCAGCACTGACGCTCATGCACGAAAGCGTG
GGGAGCAAACAGG
>OTU_1096
GACGAAGGGGGCGAGCGTTATCCGGAATGACTGGGCGTAAAGGGTTCGTAGACGGCATTTTTTAGTTATTGGTAAAAGAA
AAAAGCTTAACTTTTTTTGGCCTTTAAAACACAAATGCTTTGAGTTTGATAGGAGATAGCAGAATTTCACATGGAGGGGT
GATATCCGTAGATATGTGAAGGAATACCAGAGGCGAAGGCGGCTATCTAGTTCAATACTGACGTTGAGGAACGAAAGCAT
GGGGAGCAAACAGG
>OTU_1097
GACGTAGGGAGCAAGCGTTGTCCGGATTTACTGGGCGTAAAGAGCGCGTAGGCGGCTCGTTAAGTGTGAAGTGAAATCTC
CAGTGCTCAACACGGAAACTGCTTTACATACTGGCGAGCTTGAGGAAAGCAGAGGCAACTGGAATTCCTGGTGTAGCGGT
GAAATGCGTTGATATCAGGAGGAACACCCATGGCGAAGGCAGGTTGCTGGGCTTTATCTGACGCTGAGGCGCGAAAGCGT
GGGTAGCAAACAGG
>OTU_1098
TACGAAGGTCCCGAGCGTTATCCGGATTTATTGGGTTTAAAGGGTGCGTAGGCGGATTATTAAGTCAGCGGTGAAAGCCT
ACAGCTTAACTGTAGAATTGCCATTGATACTGATGATCTTGAGTATGATTGAAGTGGGCGGAATGTGTCATGTAGCGGTG
AAATGCTTAGATATGACACAGAACACCGATTGCGAAGGCAGCTCACTAAGCCATAACTGACGCTGATGCACGAAAGCGTG
GGGAGCAAACAGG
>OTU_1099
TACGGAGGGTGCAAGCGTTATCCGGATTCACTGGGTTTAAAGGGTGCGTAGGCGGGCAGGTAAGTCAGTGGTGAAATCCT
GGAGCTCAACTCCAGAACTGCCATTGATACTATCTGTCTTGAATATTGTGGAGGTAAGCGGAATATGTCATGTAGCGGTG
AAATGCTTAGATATGACATAGAACACCAATTGCGAAGGCAGCTCACTACGGGATGATTGACACTGAGGCACGAAAGCGTG
GGGATCAAACAGG
>OTU_1100
TACGAGTGCCCCAAGCGTTATCCGGAATCATTGGGCGTAAAGGGTGTGTAGGTGGTCGTGTTAGTCTTGTGTTAAATCCT
TAGGCTTAACCTAAGGCATGCATAGGAAACGGCACGACTAGAAGATGCGAGGGGTGAATGGAACTCATAGTGGAGGGGTG
AAATCCGTTGATATTATGGGGAACACCAAAAGCGAAGGCAATTCACTGGCGCATTCTTGACACTGAAACACGAAAGCGTG
GGTAGCGAATGGG
>OTU_1101
TACGGAGAGTGCAAGCGTTGTTCGGAATTATTGGGCGTAAAGCGCGTGTAGGTGGCTTGATAAGTCTGATGTGAAAGCCT
AGGGCTCAACCCTGGAAGTGCACCGGAAACTGTCGAGCTTGAGTACTGGAGGGGGAAGTGGAATTCTCGAGTGTAGAGGT
GAAATTCGTAGATATTCGGAAGAACATCAGTGGCGAAGGCGACTTCCTGGACAGATACTGACACTGAGACGCGAAAGCGT
GGGTAGCAAACAGG
>OTU_1102
TACGGAGGGTGCAAGCGTTATCCGGAATCATTGGGTTTAAAGGGTCCGCAGGCGGTGGTATAAGTCAGTGGTGAAATCTC
ATAGCTTAACTATGAAACTGCCATTGATACTGTATCACTTGAATTCGGTCGAAGTGGGCGGAATATGACATGTAGCGGTG
AAATGCATAGATATGTCATAGAACACCGATAGCGAAGGCAGCTCACTAGGCCTGGATTGACGCTCAGGGACGAAAGCGTG
GGGAGCAAACAGG
>OTU_1103
GACAGAGGGTGCAAACGTTGTTCGGAATTACTGGGCGTAAAGCGTGTGTAGGCGGCCATGTAAGTCAGGTGTGAAAGCCC
CGGGCTCAACCCGGGAAGTGCACTTGATACTGCGTGGCTTGAGTATCGGAGAGGTTGGTGGAATTCTCGGTGTAGAGGTG
AAATTCGTAGATATCGAGAGGAACACCGGTGGCGAAGGCGGCCAACTGGACGAATACTGACGCTGAGACACGAAAGCGTG
GGGAGCAAACAGG
>OTU_1104
TACGTAGGGTGCGAGCGTTAATCGGAATTACTGGGCGTAAAGCGTGCGTAGGCGGTTTTGTAAGACAGGTGTGAAATCCC
CGGGCTCAACCTGGGAACTGCGCTTGTGACTGCAAGACTCGAGTACGGCAGAGGGGGGTGGAATTCCACGTGTAGCAGTG
AAATGCGTAGAGATGTGGAGGAACACCGATGGCGAAGGCAGCCCCCTGGGTCGATACTGACGCTGAGGCACGAAAGCGTG
GGGAGCAAACAGG
>OTU_1105
TACGAAGGGTGCAAGCGTTGTTCGGAATCATTGGGCGTAAAGCGCGCGCAGGCGGATCAGCAAGTCAGATGTGAAATCTC
GGAGCTCAACTCCGAAACTGCGTCTGAAACTGCTAGTCTAGAATGTCGGAGGGGGCAGGGGAATTTCACGTGTAGGGGTA
AAATCCGTAGAGATGTGAAGGAACACCGGAGGCGAAGGCGCCTGCCTGGACGACTATTGACGCTGAGGCGCGAAAGCGTG
GGGAGCAAACAGG
>OTU_1106
TACGGAGGGTGCAAGCGTTATCCGGAATCACTGGGTTTAAAGGGTGCGTAGGCGGCCCAATAAGTCAGTCGTGAAATCGC
TGGGCTTAACCCATGCAATTGCGATTGATACTGTAGGACTTGAATGGGGTTGAGGCTAGCGGAATGCGACATGTAGCGGT
GAAATGCTTAGATATGTCGCAGAACACCGATTGCGAAGGCAGCTAGCTGGGCCTTTATTGACGCTGAGGCACGAAAGCGT
GGGGAGCAAACAGG
>OTU_1107
TACGGAGGGTGCGAGCGTTAATCGGAATTACTGGGCGTAAAGCGCGCGTATGCGGCTGGGTAAGTCGGATGTGAAAGCCC
CGGGCTTAACTTGGGAACTGCATTCGATACTGCCCGACTAGAGTATGGTAGAGGAAAGCGGAATTCCCGGTGTAGCGGTG
AAATGCGTAGATATCGGGAGGAACATCAGTGGCGAAGGCGGCTTTCTGGACCAATACTGACGCTGAGGCGCGAAAGCGTG
GGTAGCAAACAGG
>OTU_1108
TACGGGGGGTGCAAGCGTTGTTCGGAATCATTGGGCGTAAAGCGCGTGTAGGCGGCTTGACAAGTCAGATGTGAAATCCC
TGGGCTTAACCCAGGAAGTGCATTTGAAACTGTCAGGCTAGAGTAAGGGAGAGGAAAGTGGAATTCCTGGTGTAGAGGTG
AAATTCGTAGATATCAGGAGGAACACCGGTGGCGAAGGCGACTTTCTGGCCCTATACTGACGCTGAGACGCGAAAGCGTG
GGTAGCAAACAGG
>OTU_1109
GACGGAGGATGCAAGTGTTATCCGGAATCACTGGGCGTAAAGCGTCTGTAGGTGGTTTAATAAGTCAACTGTTAAATCTT
GAGGCTCAACTTCAAAATCGCAGTCGAAACTATTAGACTAGAGTATAGTAGAGGTAAAAAGAATTTCCAGTGGAGCGGTG
AAATGCGTAGATATTGGAAAGAACACCGATGGCGAAGGCATTTTACTGGACTATAACTGACACTCAGAGACGAAAGCTAG
GGTAGCAAATGGG
>OTU_1110
TACGGAGGATGCAAGCGTTATCCGGAATGATTGGGCGTAAAGCGTCCGCAGGTGGCAGTTCAAGTCTGCTGTCAAAGACT
GGGGCTCAACCCTGGAAAGGCAGTGGAAACTGAGCAGCTAGAGGATGGTGGGGGTAGAGGGAATTCCCAGTGTAGCGGTG
AAATGCGTAGAGATTGGGAAGAACACCGGTGGCGAAAGCGCTCTGCTAGACCATAACTGACACTCAGGGACGAAAGCTAG
GGGAGCGAATGGG
>OTU_1111
TACGAAGGGTGCTAGCGTTGTTCGGAATTATTGGGCGTAAAGCGTACGTAGGCGGCATAGTAAGTCGATTGTGAAAGCCC
TGAGCTCAACTTAGGAATTGCAATCGAAACTGCTTCGCTTGAGTTTGGTCGGGGATGGTGGAATTTCTAGTGTAGGGGTG
AAATCCGTAGATATTAGAAGGAATATCGGTGGCGAAAGCGACCATCTAGGCCAATACTGACGCTAAGGTACGAAAGCGTG
GGGAGCAAACAGG
>OTU_1112
GACGGAGGGTGCAAGCGTTATTCGGATTTATTGGGCGTAAAGAGAGTGTAGGCGGTCAGCCAAGTCTGATGTGAAAGCCC
GGGGCTTAACCTCGGAAGGGCGTTGGAAACTGGTTGACTTGAGTTCGGGAGAGGAAAGCGGAATTCCGGGTGTAGAGGTG
AAATTCGTAGATATCCGGAGGAACACCGGTGGCGAAGGCGGCTTTCTGGACCGAAACTGACGCTGAGACTCGAAAGCGTG
GGGAGCAAACAGG
>OTU_1113
TACGTAGGTGGCAAGCGTTGTCCGGATTTACTGGGTTTAAAGGGTGCGTAGGCGGTTTATTAAGTCAGTCGTTAAAGGCA
GCAGCTTAACTGTTGTAAGGCGATTGATACTGGTAAACTTGAATTATTGGGAGGTTGTCGGAATGCGTAGTGTAGCGGTG
AAATGCTCAGATATTACGCAGAACGCCGATTGCGAAGGCAGATAACTACCAATAGATTGACGCTGAGGCACGAAAGTGTG
GGGAGCGAACAGG
>OTU_1114
TACATAGGGTGCAAGCGTTGTCCGGAATTATTGGGCGTAAAGAGCTCGTAGGCGGTTCAACAAGTCGGGTGTTAAACCCC
CAGGCTCAACCTGGGGCCGCCACCCGAAACTGTTGTGACTAGAGTTTGGTAGGGGATCACGGAATTCCTGGTGTAGCGGT
GGAATGCGCAGATATCAGGAGGAACACCAGCAGCGAAGGCGGTGATCTGGGCCAATACTGACGCTGAGGAGCGAAAGCGT
GGGGAGCGAACAGG
>OTU_1115
TACAGAGGGTGCAAACGTTGCTCGGAATTATTGGGCGTAAAGCGCATGTAGGCGGCACGATAAGTTCACTGTGAAAGCCC
TTGGCTCAACCAAGGAAGTGCAGTGAAAACTGTCGAGCTCGAGTTCTGAAGAGGGTCGCGGAATGGCCAGTGTAGAGGTG
AAATTCGTAGATATTGGCTAGAACACCAGTGGCGAAGGCGGCGACCTGGGAAGATACTGACGCTGAGATGCGAAAGCGTG
GGGAGCAAACAGG
>OTU_1116
TACGGAGGGTGCAAGCGTTATCCGGATTCACTGGGTTTAAAGGGTGCGTAGGCGGGCCCGTAAGTCAGTGGTGAAAGCCC
TTCGCTTAACGAAGGAATTGCCATTGATACTGCGGGTCTTGAGTACAGTTGAGGTTGGCGGAATGTGTCATGTAGCGGTG
AAATGCTTAGATATGACCCAGAACACCGATTGCGAAGGCAGCTAGCTAAACTGTAACTGACGCTGAGGCACGAAAGCGTG
GGTAGCAAACAGG
>OTU_1117
CACGTAGGCACCAAGCGTTGTCCGGATTTATTGGGCGTAAAGAGCTCGTAGGCGGTTCAGTAAGTCGGGTGTGAAAACTT
TGGGCTTAACCCAAAGCGTGCATCCGATACTGCTGTGACTTGAGTTCGGTAGGGGAGCGGGGAATTCCTAGTGTAGCGGT
GAAATGCGCAGATATTAGGAGGAACACCGGTGGCGAAGGCGCCGCTCTGGGCCGAAACTGACGCTGAGGAGCGAAAGCAT
GGGTAGCAAACAGG
>OTU_1118
TACAGAGACTGCAAGCGTTATTCGGATTTACTGGGCGTAAAGGGTGCGCAGGCGGCCGAGTGTGTGAGATGTGAAAGCCC
GGGGCTTAACCTCGGAATTGCACCTCAAACTACTCGGCTAGAGCATTGGAGAGGGTAGCAGAATTCACGGTGTAGCAGTG
AAATGCGTAGATATCGTGAGGAATACCAGAGGCGAAGGCGGCTACCTGGACAATTGCTGACGCTCAGGCACGAAAGCGTG
GGGAGCAAAAGGG
>OTU_1119
TACGTAGGGTCCAAGCGTTAATCGGAATTACTGGGCGTAAAGCGTGCGCAGGCGGTTGTGCAAGACCGATGTGAAATCCC
CGAGCTTAACTTGGGAATTGCATTGGTGACTGCACGGCTAGAGTGTGTCAGAGGGGGGTAGAATTCCACGTGTAGCAGTG
AAATGCGTAGAGATGTGGAGGAATACCGATGGCGAAGGCAGCCCCCTGGGATAACACTGACGCTCATGCACGAAAGCGTG
GGGAGCAAACAGG
>OTU_1120
TACGAACTGTGCAAACGTTATTCGGAATCACTGGGCTTACAGGGTGCGTAGGCGGCTTGTTAAGCAGGGTGTGAAATCCC
TCGGCTCAACCGAGGAATTGCGCCCTGAACTGGCGAGCTGGAGTGGGACAGAGGTGCGCGGAACTTCCAGTGGAGCGGTG
AAATGTGTTGATATTGGAAGGAACGCCGGAGGCGAAAGCGGCGCACTGGGTCTCAACTGACGCTGAGGCACGAAAGCCAG
GGGAGCAAACGGG
>OTU_1121
TACAGAGGTCCCAAGCGTTGTTCGGATTCACTGGGCGTAAAGGGTGCGTAGGTGGCTTGGCAAGTTTGACGTGAAATCTC
CGGGCTTAACCCGGAAAATGCGTTGAATACTGTTTGAGCTCGAGGATTGGAGGGGGGACTGGAATTCTTGGTGTAGCAGT
GAAATGCGTAGATATCAAGAGGAACACCAGTGGCGAAGGCGAGTCCCTGGACAACACCTGACACTGAGGCACGAAAGCTA
GGGGAGCAAACAGG
>OTU_1122
TACGGAGGGTGCAAGCGTTATCCGGATTCACTGGGTTTAAAGGGTGCGTAGGCGGCCTTGTAAGTCAGTCGTGAAATCGC
TGGGCTCAACCCATGCAATTGCGATTGATACTGCGAGACTTGAATGGGGTTTAGGCAGGCGGAATGTGGCATGTAGCGGT
GAAATGCATAGATATGCCATAGAACACCGATTGCGAAGGCAGCCTGCTGGGCCTTTATTGACGCTGAGGCACGAAAGCGT
GGGGAGCAAACAGG
>OTU_1123
TACGGAGGGTGCAAGCGTTGTCCGGATTCATTGGGTTTAAAGGGTGCGTAGGCGGCCCTGTAAGTCAGCGGTGAAATACC
CACGCTCAACGTGGGAACTGCCGTTGATACTGCGGGGCTTGAGTTCGTGCGAGGTCGCTGGAATGCGTGGTGTAGCGGTG
AAATGCATAGATATCACGCAGAACACCGATTGCGAAGGCAGGTGACTGGCACGCGACTGACGCTGAGGCACGAAAGTGTG
GGGAGCAAACAGG
>OTU_1124
TACGTAGGCAGCGAGCGTTGTTCGGAGTTACTGGGCGTAAAGAGTGTGTAGGCGGTGCTCTAAGTTTGGTGTGAAATCTC
CCGGCTCAACTGGGAGGGTGCGCCGAAGACTGGAATGCTTGAGTATGGGAGAGGAAAGCGGAATTCCCGGTGTAGCGGTG
AAATGCGTAGATATCGGGAGGAACACCTGCGGTGTAGACGGCTTTCTGGACCATCACTGACGCTGAGACACGAAAGCGTG
GGTAGCAAACAGG
>OTU_1125
TACAGAGGGTGCGAGCGTTGTTCGGAATTATTGGGCGTAAAGGGCGCGTAGGCGGTGCGGCAAGTCACCTGTGAAACCTC
TGGGCTTAACCCAGAGCCTGCAGGCGAAACTGCCGTGCTGGAGTGTGGGAGAGGTGCGTGGAATTCCCGGTGTAGCGGTG
AAATGCGTAGATATCGGGAGGAACACCTGTGGCGAAAGCGGCGCACTGGACCACAACTGACGCTGAGGCGCGAAAGCTAG
GGGAGCAAACAGG
>OTU_1126
TACGTAGGGTGCGAGCGTTATTCGGATTCACTGGGCGTAAAGGGTGCGCAGGCGGTTGGGTGTGTCAGATGTGAAATCCC
GAGGCTCAACCTCGGAACTGCGTCTGAAACTACTCGACTAGAGTATTGGAGAGGGTAACGGAATTCACGGTGTAGCAGTG
AAATGCGTAGATATCGTGAGGAACACCAGAGGCGAAGGCGGTTACCTGGACAATTACTGACGCTCAGGCACGAAAGCGTG
GGGAGCAAAAGGG
>OTU_1127
TACGGAGGGTGCAAACGTTGCTCGGAATCATTGGGCGTAAAGCGCACGTAGGCGGCTCGTTAAGTTGGATGTGAAAGCCC
TGGGCTCAACCCAGGAAGTGCATTCAATACTGGCGAGCTTGAATATGGAAGAGGGTCGCGGAATTCCCGGTGTAGAGGTG
AAATTCGTAGATATCGGGAGGAACACCAGTGGCGAAGGCGGCGACCTGGGCCAATATTGACGCTGAGGTGCGAAAGCGTG
GGGAGCAAACAGG
>OTU_1128
TACAGAGGTCCCAAGCGTTGTTCGGATTCACTGGGCGTAAAGGGTGCGTAGGTGGCGAGGTAAGTCGGATGTGAAAGCTC
GGAGCTCAACTCCGAAATGGCATTGGATACTATCTCGCTCGAGGGTTGGAGGGGGGACTGGAATACTTGGTGTAGCAGTG
AAATGCGTAGATATCAAGTGGAACACCAGTGGCGAAGGCGAGTCCCTGGACAACTCCTGACACTGAGGCACGAAAGCTAG
GGGAGCAAACAGG
>OTU_1129
TTCCAGCTCCAATAGCGTATACTAAAGTTGTTGCAGTTAAAAAGCTCGTAGTTGGATTTCTGGTCGTGGCGGTCGGTCTG
CCTTCGGGTTAGTACCTGTCCTCTGCGTCCATATTCGGGGAGAGCGCATCTGGCATTAAGTTGTTGGGTGTGGTATCCTC
GTCATTTACTGTGAGCAAAATAGAGTGTTCAAAGCAGGCTTAGGCCTTGAATACATTAGCATGGAATAATAAGATAAGAC
CTTGGTCTATTTTGTTGGTTTGCATTCCAAGGTAATGATTAATAGGGATAGTTGGGGGTATTCGTATTCAATTGTCAGAG
GTGAAATTCTTGGATTTATGGAAGACGAACTACTGCGAAAGCATTTACCAAGGATGTTTTCATTAATCAAGAACGAAAGT
TAGGGGATCGAAGATG
>OTU_1130
GACGGAGGATGCAAGCGTTATCCGGAATTATTGGGCGTAAAGCGTACGCAGGTGGCATACCAAGTCCTTTGTTAAAGCGC
GAGGCTTAACCTTGTAAAGGCAGAGGAAACTGGTGAGCTAGAGTATGGTAGGTGCAGGAGGAATTCCCGGTGTAGCGGTG
AAATGCGTAGATATCGGGAAGAACACCAGCGGCGAAAGCGTCCTGCAAAGCCAAAACTGACACTCATGTACGAAAGCGTG
GGGAGCAAACAGG
>OTU_1131
TACGGAGGGTGCAAGCGTTATCCGGAATCATTGGGTTTAAAGGGTCCGCAGGCGGACTAATAAGTCAGTGGTGAAAGCCC
ATCGCTCAACGATGGAACTGCCATTGAAACTGTTAGTCTTGAATTCGGTCGAAGTGGGCGGAATGTGTCATGTAGCGGTG
AAATGCATAGATATGACACAGAACACCGATAGCGAAGGCAGCTCACTAGGCCTGAATTGACGCTCAGGGACGAAAGCGTG
GGGAGCGAACAGG
>OTU_1132
TACGAAGGGAGCTAGCGTTGTTCGGAATTACTGGGCGTAAAGGGCGCATAGGCGGCTTTATAAGTCAGATGTGAAATCCC
TGGGCTTAACCTAGGAATGGCATTTGATACTGTAAGGCTAGAGATCGAGAGAGGATAGTGGAATTGCGAGTGTAGAGGTG
AAATTCGTAGATATTCGCAAGAACACCGGTGGCGAAGGCGGCTATCTGGCTCGATACTGACGCTAAGGCGCGAAAGCGTG
GGGAGCAAACAGG
>OTU_1133
TACGTAGGGTGCGAGCGTTAATCGGAATTACTGGGCGTAAAGCGTGCGCAGGTGGTTATGTAAGCCAGATGTGAAATCCC
CGGGCTTAACCTGGGAATGGCATTTGGGACTGCATGGCTAGAGTGTGGCAGAGGGGGGTGGAATTCCACGTGTAGCAGTG
AAATGCGTAGAGATGTGGAGGAACACCGATGGCGAAGGCAGCCCCCTGGGCTAACACTGACACTCATGCACGAAAGCGTG
GGGAGCAAACAGG
>OTU_1134
TACAGAGGGTGCAAGCGTTGTTCGGAATTATTGGGCGTAAAGCGCATGTAGGCGGCTCCTTAAGTCGCGTGTGAAAGCTC
CAGGCTCAACCTGGAAAGTGCGCGCGAAACTGGGGGGCTTGAGTGCCGGAGAGGGTGGCGGAATTCCCGGTGTAGAGGTG
AAATTCGTAGATATCGGGAGGAACACCAGAGGCGAAGGCGGCCACCTGGACGGACACTGACGCTGAGACGCGAAAGCGTG
GGGAGCAAACAGG
>OTU_1135
TACGAAGGGACCTAGCGTAGTTCGGAATTACTGGGCGTAAAGAGCTCGTAGGTGGTTCGATACGTCGGATGTGAAAATCA
GGGGCTCAACCCCTGACCTGCATCCGATACGGTCGAGCTGGAGTTTGGTAGGGGAGACTGGAATTCCTGGTGTAGCGGTG
GAATGCGCAGATATCAGGAGGAACACCGATGGCGAAGGCAGGTCTCTGGGCCAATACTGACACTGAGGAGCGAAAGCGTG
GGGAGCGAACAGG
>OTU_1136
TACGTAGGGTGCGAGCGTTAATCGGAATTACTGGGCGTAAAGCGTGCGCAGGCGGTTTTGTAAGACAGGCGTGAAATCCC
CGGGCTCAACCTGGGAATTGCGCTTGTGACTGCAAGGCTAGAGTACGGTAGAGGGGGGTAGAATTCCGCGTGTAGCAGTG
AAATGCGTAGAGATGTGGAGGAATACCAATGGCGAAGGCAGCCCCCTGGACTAATACTGACGCTCATGCACGAAAGCGTG
GGGAGCAAACAGG
>OTU_1137
TACGAAGGGGGCTAGCGTTGCTCGGAATGACTGGGCGTAAAGCGTGCGCAGGCGGTCTTGTAAGACAGATGTGAAATCCC
CGGGCTCAACCTGGGAACTGCATTTGTGACTGTATAGCTAGAGTACGGCAGAGGGGGATGGAATTCCGCGTGTAGCAGTG
AAATGCGTAGATATGCGGAGGAACACCGATGGCGAAGGCAATCCCCTGGACCTGTACTGACGCTCATGCACGAAAGCGTG
GGGAGCAAACAGG
>OTU_1138
TACGAAGGGGGCGAGCGTTGTTCGGAATCACTGGGCGTAAAGCGTGCGTAGGTGGCGAGGAAAGTTAGGAGTGAAAGCCC
AGGGCTCAACCTTGGAATTGCTCTTAAAACTCCCTTGCTCGAATCTCGGAGAGGATAGCGGAATTGTCAGTGTAGCAGTG
AAATGCGTAGATATTGACAGGAACACCAGTGGCGTAAGCGGCTATCTGGACGAGTATTGACACTGAGGCACGAAAGCGTG
GGGATCAAACAGG
>OTU_1139
TACAGAGGTCCCAAGCGTTGTTCGGATTCACTGGGCGTAAAGGGTGCGTAGGTGGTGAGGTAAGTCGGATGTGAAATCTC
CGGGCTCAACCCGGAAATGGCATTGGAAACTACCTTGCTGGAGGGTTTGAGGGGGGATTGGAATACTTGGTGTAGCAGTG
AAATGCGTAGATATCAAGTGGAACACCAGTGGCGAAGGCGAATCCCTGGAAAACACCTGACACTGAGGCACGAAAGCTAG
GGGAGCAAACAGG
>OTU_1140
TTCCAGCTCCAATAGCGTATATTAAAGTTGTTGCAGTTAAAAAGTTCGTAGTTGAATTTCTGAGCGCGACGGCGGTCCGG
CTTCGGTTGTGCACTTGCTTGTTCGCGCTCAAACCTTGCGGAGAAGGCGTGTGGCCTTTACTGGTTGTGCGTTCGGATCC
GCATCAATTACTGTGAGCAAATTAGAGTGTTTAAAGCGGGCATTTCGCTTGAATACATTAGCATGGAATAATGAGATAGG
ACTTTGGTGCTATTTCGTTGGTTGCGTGCCAAAGTAATGATTAATAGGGACAGTTGGGGGTATTCATATTTGATTGTCAG
AGGTGAAATTCTTGGATTTATCAAAGATGAACAACTGCGAAAGCATTTACCAAGGATGTTTTCATTAATCAAGATCGAAA
GTCAGGGGATCGAAGAGG
>OTU_1141
TACGGAGGATGCAAGCGTTATCCGGAATGATTGGGCGTAAAGCGTCCGCAGGTGGCTATGTAAGTCTGCTGTTAAATAGT
CTAGCTCAACTAGATAAAGGCAGTGGAAACTACATGGCTAGAGTGCGTTCGGGGCAGAGGGAATTCCTGGTGTAGCGGTG
AAATGCGTAGAGATCAGGAAGAACACCGGTGGCGAAAGCGCTCTGCTAGGCCGCAACTGACACTGAGGGACGAAAGCTAG
GGGAGCGAATGGG
>OTU_1142
TACAGAGGTGGCAAGCGTTGTTCGGATTTACTGGGCGTAAAGGGTGCGTAGGCGGTCTTGTGTGTCGGATGTGAAATCCC
ATGGATTATCCATGGAACTGCATTCGAAACTGCAGGGCTAGAGTACAGGAGAGGAAGGTGGAATTCTCGGTGTAGCGGTG
AAATGCGTTGATATCGAGAGGAACGCCGGAGGCGAAGGCGACCTTCTGGACTGTAACTGACGCTGAGGCACGAAAGCTAG
GGGAGCAAACAGG
>OTU_1143
TACGGGAGTGGCAAGCGTTATCCGGAATTATTGGGCGTAAAGCGTCCGCAGGCGGCCCTGAAAGTCTGTCGTTAAAGCGT
GGAGCTCAACTCCATTTAAGCGATGGAAACTTCAGGGCTAGAGTGTGGTAGGGGCAGAGGGAATTCCCGGTGTAGCGGTG
AAATGCGTAGATATCGGGAAGAACACCAGTGGCGAAGGCGCTCTGCTGGGCCATAACTGACGCTCATGGACGAAAGCTAG
GGGAGCGAAAGGG
>OTU_1144
GACGGAGGGGGCTAGCGTTGTTCGGAATTACTGGGCGTAAAGAGCGCGTAGGCGGCTTTATAAGTTGGAAGTGAAAGCCC
GGGGCTTAACCTCGGAATTGCTTTCAAAACTGTAGAGCTAGAGTGTAGTAGGGGATGATGGAATTCCTAGTGTAGAGGTG
AAATTCTTAGATATTAGGAGGAACACCGGTGGCGAAGGCGGTCATCTGGGCTACAACTGACGCTGAGGTGCGAAAGCGTG
GGGAGCAAACAGG
>OTU_1145
TACGTAGGGTGCAAGCGTTAATCGGAATTACTGGGCGTAAAGCGTGCGCAGGCGGTTTTGTAAGACAGTCGTGAAATCCC
CGGGCTCAACCTGGGAATTGCGATTGTGACTGCAAAGCTGGAGTGCGGCAGAGGGGGATGGAATTCCGCGTGTAGCAGTG
AAATGCGTAGATATGCGGAGGAACACCGATGGCGAAGGCAATCCCCTGGGCCTGCACTGACGCTCATGCACGAAAGCGTG
GGGAGCAAACAGG
>OTU_1146
TACAGAGGGTGCGAGCGTTGTCCGGAATTACTGGGCGTAAAGGGCGCGTAGGCGGCCCGATAAGTAGGAGGTGAAATTCC
GTGGCTTAACCACGGAACGGCCTTCTAGACTGTCAGGCTTGAGCACGGTAGAGGCAGATGGAATTCCCGGTGTAGCGGTG
GAATGCGTAGAGATCGGGAAGAACACCAGTGGCGAAGGCGGTCTGCTGGGCCGTTGCTGACGCTGAGGCGCGACAGCGTG
GGGAGCAAACAGG
>OTU_1147
TACGGAGGGTGCAAGCGTTATCCGGATTCACTGGGTTTAAAGGGTGCGTAGGCGGGCAGGTAAGTCAGTGGTGAAATCCT
GGAGCTCAACTCCAGAACTGCCATTGATACTATCTGTCTTGAATATTGTGGAGGTTTGCGGAATATGTCATGTAGCGGTG
AAATGCATAGATATGACATAGAACACCTATTGCGAAGGCAGCAGGCTACACATATATTGACGCTGAGGCACGAAAGCGTG
GGGATCAAACAGG
>OTU_1148
TACGTAGGGTGCGAGCGTTAATCGGAATTACTGGGCGTAAAGCGCGCGTAGGTGGTTTGATAAGCTAGCTGTGAAAGCCC
CGGGCTCAACCTGGGAACTGCATTTGTGACTGTATAGCTAGAGTGCGGCAGAGGGGGATGGAATTCCGCGTGTAGCAGTG
AAATGCGTAGATATGCGGAGGAACACCGATGGCGAAGGCAATCCCCTGGGCCTGCACTGACGCTCATGCACGAAAGCGTG
GGGAGCAAACAGG
>OTU_1149
TACGTAGGGTGCGAGCGTTAATCGGAATTACTGGGCGTAAAGGGTGCGCAGGTGGTTATTTAAGACAGATGTGAAATCCC
CGGGCTCAACCTGGGAACTGCGTTTGTGACTGGATAGCTAGAGTGCGGCAGAGGGGGGTAGAATTCCACGTGTAGCAGTG
AAATGCGTAGAGATGTGGAGGAATACCGATGGCGAAGGCAGCCCCCTGGGTCAGCACTGACGCTCATGCACGAAAGCGTG
GGGAGCAAACAGG
>OTU_1150
GACGGAGGATGCAAGTGTTATCCGGAATCACTGGGCGTAAAGCGTCTGTAGGTGGTTTTGTAAGTCCGCTGTAAAAGAGT
ACAGCTTAACTGTATATGGGCAGTGGAAACTGCTAGACTTGAGTGTGGTAGAGGTAGAGGGAATTCCTAGTGTAGCGGTG
AAATGCGTAGATATTAGGAAGAACACCAATGGCGAAGGCACTCTACTGGGCCATAACTGACACTGAGAGACGACAGCTAG
GGGAGCAAATGGG
>OTU_1151
TACAGAGGGTGCAAGCGTTGTTCGGAATTACTGGGCGTAAAGCGCGTGTAGGCGGCTTATTAAGTCGGACGTGAAATCCC
TTGGCTCAACCAAGGAACTGCGTCCGATACTGCTAAGCTTGAGTGTCGGAGGGGGTGGCGGAATTCCCGGTGTAGAGGTG
AAATTCGTAGATATCGGGAGGAACACCTGTGGCGAAGGCGGCCACCTGGAAGACAACTGACGCTGAGACGCGAAAGCGTG
GGGAGCAAACAGG
>OTU_1152
TACGGAGGGTGCAAGCGTTAATCGGAATTACTGGGCGTAAAGCGCGCGTAGGTGGTTCTGTAAGTCGGATGTGAAAGCCC
CGGGCTTAACCTGGGAACTGCATTCGATACTGCGGAACTAGAGTATGGAAGAGGGAAGTGGAATTCCGGGTGTAGCGGTG
AAATGCGTAGATATCCGGAGGAACACCAGTGGCGAAGGCGACTTCCTGGTCCAATACTGACGCTGAGGCGCGAAAGCGTG
GGGAGCAAACAGG
>OTU_1153
TACGGAGGGTGCAAGCGTTATCCGGATTCACTGGGTTTAAAGGGTGCGTAGGCGGGTAGGTAAGTCAGTGGTGAAATCCT
TGAGCTCAACTCGAGAACTGCCATTGATACTATTTATCTTGAATATTGTGGAGGTAAGCGGAATATGTCATGTAGCGGTG
AAATGCTTAGATATGACATAGAACACCTATTGCGAAGGCAGCTTACTACACAGTTATTGACACTGAGGCACGAAAGCGTG
GGGAGCGAACAGG
>OTU_1154
TACGGAGGGAACTAGCGTTGTTCGGATTTACTGGGCGTAAAGGGCGCGTAGGCGGTTTATTAAGTTAGAAGTGAAAGCCC
AGGGCTCAACCCTGGAACTGCTTCTAAAACTGGTAGACTAGAGTGCGGGAGAGGATAGTGGAATTCCTAGTGTAGAGGTG
AAATTCTTAGATATTAGGAGGAACACCAGTGGCGAAGGCGACTATCTGGAACGTTACTGACGCTGAGGCGCGAAAGCGTG
GGGAGCAAACAGG
>OTU_1155
GACGAACTGTCCTAACGTTGTTCGGAATCACTGGGCTTAAAGGGCGCGTAGGCGGTCGAATAAGTCAGGGGTGAAATCCT
ACAGCTTAACTGTAGAAGTGCCTTTGATACTGTTCGTCTTGAGGGAGGTAGGGGTGTGCGGAACTTCCAGTGGAGCGGTG
AAATGCGTTGATATTGGAAGGAACGCCGGAGGCGAAAGCGGCGCACTGGACCTCTTCTGACGCTGAGGCGCGAAAGCTAG
GGGAGCAAACGGG
>OTU_1156
TACGGAGGATGCAAGCGTTATCCGGAATGATTGGGCGTAAAGCGTCCGTAGGTGGTTTTGTAAGTCCGTGGTTAAAGCGT
GTAGCTCAACTACATAAGGGCCATGGAAACTACAAGACTTGAGTGAAGTAGGGGTAGAGGGAATTCCCAGTGTAGCGGTG
AAATGCGTAGAGATTGGGAAGAACACCGGTGGCGAAAGCGCTCTACTGGACTTATACTGACACTGAGGGACGAAAGCTAG
GGGAGCGAAAGGG
>OTU_1157
TACGAAGGGGGCTAGCGTTGTTCGGAATTACTGGGCGTAAAGCGAACGTAGGCGGTGTTCTTTGTCAGAGGTGAAAGCCC
GGGGCTCAACTCCGGAATTGCCTTTGAAACGGGGACGCTTGAGTCCGAGAGAGGATGGCGGAATTCCTAGTGTAGAGGTG
AAATTCGTAGATATTAGGAAGAACACCGGTGGCGAAGGCGGCCATCTGGCTCGGTACTGACGCTCAGGTTCGAAAGCGTG
GGGAGCAAACAGG
>OTU_1158
TTCCAGCTCCAATAGCGTATACTAAAGTTGTTGCAGTTAAAAAGCTCGTAGTTGAATTTCTGGTCTCGGACAGTGGTCTG
CCACAAATGTGGTACGTACCTTATGTTTGAGTCCATCCTCGGGGAAAACCTGTCTGTGATTGAGTTCATGGGCAGGGGCT
CCTCGTCATTTACTGTGAGCAAAATAGAGTGTTCAAAGCAGGCTTATGCCGTTGAATACATTAGCATGGAATAATAATTT
AAGACCTTGGTCTAATTTTGTTGGTTTGTACTCCAAGGTAATGATTAATAGGGATAGTTGGGGGTATTCGTATTCAATTG
TCAGAGGTGAAATTCTTGGATTTATGGAAGACGAACTACTGCGAAAGCATTTACCAAGGATGTTTTCATTAATCAAGAAC
GAAAGTTAGGGGATCGAAGATG
>OTU_1159
TTCCAGCTCCAATAGCGTATACTAAAGTTGTTGCAGTTAAAAAGCTCGTAGTTGAATTTCTGGTCGCGAAAGGTGGTCCG
CTCCTCACGGAGTGTGTACTATTCATTTGCGGCCATTCTTGAGGAGAACATGTCTGGAGTTAAGTCACTGGGCATGGGAC
CCTCATCATTTACTGTGAGCAAAATAGAGTGTTCAAAGCAGGCTTAGGCCGTTGAATACGTTAGCATGGAATAATAAGAT
ATGACCTTGGTTTATTTTGTTGGTTTGCATTCCAAGGTAATGATTAATAGGGATAGTTGGGGGTATTCGTATTCAATTGT
CAGAGGTGAAATTCTTGGATTTATGGAAGACGAACTACTGCGAAAGCATTTACCAAGGATGTTTTCATTAATCAAGAACG
AAAGTTAGGGGATCGAAGATG
>OTU_1160
TTCCAGCTCCAATAGCGTATACTAAAGTTGTTGCAGTTAAAAAGCTCGTAGTTGTATTTCTGGTCTTGGTCAGCGGTCTG
CCTCAAACGAGGTATGCACCATCTGTCCGAGTCCATCCTCGGAGAGAACGTATCTGTGATTCAGTTCATGGGTATGGGAT
CTTCGTCATTTACTGTGAGCAAAATAGAGTGTTCAAAGCAGGCTTATGCCGTTGAATACATTAGCATGGAATAATAAGAT
AAGACCTTGGTCTATTTTGTTGGTTTGCTGTCCAAGGTAATGATTAATAGGGATAGTTGGGGGTATTCGTATTCAATTGT
CAGAGGTGAAATTCTTGGATTTATGGAAGACGAACTACTGCGAAAGCATTTACCAAGGATGTTTTCATTAATCAAGAACG
AAAGTTAGGGGATCGAAGATG
>OTU_1161
TACGGAGGGGGTTAGCGTTGTTCGGAATTACTGGGCGTAAAGCGTACGTAGGCGGATTAGTCAGTCAGAGGTGAAATCCC
AGGGCTCAACCCTGGAACTGCCTTTGATACTGCTAGTCTTGAGTTCGAGAGAGGTGAGTGGAATTCCAAGTGTAGAGGTG
AAATTCGTAGATATTTGGAGGAACACCAGTGGCGAAGGCGGCTCACTGGCTCGATACTGACGCTGAGGTACGAAAGTGTG
GGGAGCAAACAGG
>OTU_1162
GACGTAGGATGCAAGCGTTGTCCGGAATCATTGGGCGTAAAGCGTTCGTAGGCGGCATATCAAGTCTGATGTTAAAGCCC
GGAGCTCAACTCCGGTTCGGCATTGGATACTGGTAAGCTAGAGTGCAATAGAGGTAAGGGGAATTCCTAGTGTAGCGGTG
AAATGCGTAGATATTAGGAGGAACACCGGTGGCGAAAGCGCCTTACTGGGTTGTAACTGACGCTGAGGAACGAAAGCCAG
GGTAGCAAATGGG
>OTU_1163
TACGTAGGCAGCGAGCGTTGTTCGGAGTTACTGGGCGTAAAGGGTGTGTAGGCGGTCTTCTAAGTTTGGTGTGAAATCTC
CCGGCTCAACCGGGAGGGTGCGCCGAAAACTGGGAGACTAGAGTGCGGGATGGGAGAGTAGAATTCCTGGTGTAGCGGTG
AAATGCGTAGATATCAGGAGGAATACCGGTGGTGTAGACGGCTCTCTGGACCGCCACTGACGCTGAGACACGAAAGCGTG
GGTAGCAAACAGG
>OTU_1164
TACGAGGGGAGCTAGCGTTATACGGTCAAACTGGGCGTAAAGGGTCTTTCAGTGAAAAAATGTAAGAAAATGACAAAAAC
TTAAGGGGTAACTTTAATGGTTCATTTTAACTATTTTTTTAGAATAGTATAGGGGTTAACGTTATTTCATCAAGAGAGTT
AAAATGCATAGACTGATGAACGAGGGCCTCGGGCGAAAGCAGTTAACTATATACTATTGACACTTAGAGACAAAAGCATG
GGGAGCGATCGGG
>OTU_1165
TACGGAGGGTGCAAGCGTTGTCCGGATTTATTGGGTTTAAAGGGTGCGTAGGCGGGTCTGTAAGTCAGCGGTGAAATCCA
GCAGCTCAACTGTTGAATTGCCATTGATACTGCGGATCTTGAGTGGGATCGAGGTGACAGGAATGTGTGGTGTAGCGGTG
AAATGCATAGATATCACACAGAACACCGATTGCGAAGGCAAGTCACTAGGTTTCAACTGACGCTGAGGCACGAAAGCGTG
GGGATCAAACAGG
>OTU_1166
TACGAAGGGTGCGAGCGTTGTTCGGAATGACTGGGCGTAAAGGGTTCGTAGGCGGGAAGACAAGTTTAGTGTGAAATCCC
CAGGCTCAACCTGGGACGTGCATTAAAAACTGTTTTTCTTGAGTATTGGAGAGGGTGGTGGAATTGCTGGTGTAGGAGTG
ACATCCGTAGAGATCAGCAGGAACACCGGAGGCGAAGGCGACCACCTGGCCAAATACTGACGCTGAGGAACGAAAGCGTG
GGGAGCAAACAGG
>OTU_1167
TACGTAGGGTGCGAGCGTTAATCGGAATTACTGGGCGTAAAGCGTGCGCAGGCGGTTTTGTAAGATAGGCGTGAAATCCC
CGGGCTCAACCTGGGAACTGCGCTTATGACTGCAAGGCTAGAGTATGGCAGAGGGGGGTGGAATTCCACGTGTAGCAGTG
AAATGCGTAGATATGCGGAGGAACACCGATGGCGAAGGCAATCCCCTGGACCTGTACTGACGCTCATGCACGAAAGCGTG
GGGAGCAAACAGG
>OTU_1168
TACAGAGGGTGCAAGCGTTGCTCGGAATCATTGGGCGTAAAGGGCAAGTAGGTGGTCTCATTTGTCTAGGGTGAAATCCT
TGAGCTTAACTCAAGAAGTGCCCTAGAAACGGTGGGACTAGAGTTCTGGAGAGGGTCGTGGAATTCCCGGTGTAGCGGTG
AAATGCGTAGAGATCGGGAGGAACACCAGAGGCGAAGGCGGCGACCTGGACAGACACTGACACTCAACTGCGAAAGCGTG
GGGAGCAAACAGG
>OTU_1169
GACAGAGGTGGCAAGCGTTGTTCGGAATTACTGGGCTTAAAGGGCGCGTAGGTGGTGGCATAAGTCCGAGGTGGAAGGCT
AAGGCTTAACCTTAGAATTGCCTTGGAAACTGTATCACTTGAGTCAGCGAGGGGATGGCGGAATTCCAGGTGTAGCGGTG
AAATGCGTAGATATCTGGAGGAAGGCCGGTGGCGAAGGCGGCCATCTGGCGCTGAACTGACACTGAGGCGCGAAAGCGTG
GGGAGCAAACAGG
>OTU_1170
TTCCAGCTCCAATAGCGTATACTAAAGTTGTTGCAGTTAAAAAGCTCGTAGTTGAATTTCTGGTCGTGTCAGCTGGTCCG
CCTCGCAAGGGGTGTGTACCTGGTTGATGCGTCCATCCTCGGGGAGAGCATGCCTGTCATTAATTTGTTGGGTATGGGAC
CCCCGTCATTTACTGTGAGCAAAATAGAGTGTTCAAAGCAGGCTTAGGCCGTTGAATACATTAGCATGGAATAATAAAAT
AAGACCTCGGTTTATTTTGTTGGTTTGTATTCCAAGGTAATGATTAATAGGGACAGTTGGGGGTATTCGTATTCAATTGT
CAGAGGTGAAATTCTTGGATTTATGGAAGACGAACTACTGCGAAAGCATTTACCAAGGATGTTTTCATTAATCAAGAACG
AAAGTTAGGGGATCGAAGATG
>OTU_1171
GACAGAGGGTGCAAACGTTGTTCGGAATTACTGGGCGTAAAGCGCGTGTAGGCAGTCCCGCAAGTCGGATGTGAAAGCCC
TGGGCTCAACCTAGGAAGTGCATTCGAAACTGCGGGACTTGAGTCCTGGAGAGGAAGGCGGAATTCTCGGTGTAGAGGTG
AAATTCGTAGATATCGAGAGGAACACCGGTGGCGAAGGCGGCCTTCTGGACAGTGACTGACGCTGAGACGCGAAAGCGTG
GGGAGCAAACAGG
>OTU_1172
TACGAAGGGGGCTAGCGTTGTTCGGAATTACTGGGCGTAAAGGGCGCGTAGGCGGCTCGATAAGTTGGGTGTGAAAGCCC
AGGGCTCAACCCTGGAATTGCATTCAAGACTGTCTTGCTTGAATTCGGTAGAGGTTGGTGGAATTCCCAGTGTAGAGGTG
AAATTCGTAGAGATTGGGAAGAACACCCGTGGCGAAGGCGGCCAACTGGACCGACATTGACGCTGAGGCGCGAAAGCGTG
GGGATCAAACAGG
>OTU_1173
TACGGAGGATGCGAGCGTTATCCGGATTTACTGGGTTTAAAGGGTGAGTAGGCGGGTTGGTAAGTCAGTGGTGAAAGTCT
GTCGCTTAACGATAGGATTGCCATTGATACTGCTAGTCTTGAGTTCAGTTGAGGTAGGCGGAATGTGCAGTGTAGCGGTG
AAATGCTTAGATATTGCACAGAACACCAATTGCGAAGGCAGCTTACTAAACTGATACTGACGCTGAGTCACGAAAGCGTG
GGGATCAAACAGG
>OTU_1174
TACGTAGGGTGCGAGCGTTAATCGGAATTACTGGGCGTAAAGCGTGCGCAGGCGGTTTGATAAGTCAGATGTGAAAGCCC
CGGGCTCAACCTGGGAACTGCGTTTGAAACTATCAGACTGGAGTATGGCAGAGGGGGGTAGAATTCCACGTGTAGCAGTG
AAATGCGTAGAGATGTGGAGGAATACCAATGGCGAAGGCAGCCCCCTGGGTCAATACTGACGCTCATGCACGAAAGCGTG
GGGAGCAAACAGG
>OTU_1175
TACGGAGGGTCCAAGCGTTATCCGGATTTATTGGGTTTAAAGGGTCCGTAGGCGGGAGAATAAGTCAGTGGTGAAAGCCT
ACAGCTCAACTGTAGAACTGCCATTGAAACTGTTTTTCTTGAATTTAGATGAAGTGGGCGGAATATATCATGTAGCGGTG
AAATGCATAGATATGATATAGAACACCGATTGCGAAGGCAGCTCACTAAACTAACATTGACGCTGAGGGACGAAAGTGTG
GGGAGCGAACAGG
>OTU_1176
TACGAAGGGTGCTAGCGTTGTTCGGAATGACTGGGCGTAAAGGGTGCGTAGGCGGCCAGAAACGTCTGATGTGAAATCCC
TGGGCTTAACCTAGGAACTGCATTGGATACGGTCTGGCTAGAGTCCGCGAGAGGAAGATGGAATTGTGTGTGTAGAGGTG
AAATTCGTAGATATGCACAAGAACACCGGTGGCGAAGGCGATCTTCTGGAGCGGTGCTGACGCTGAGGCACGAAAGCGTG
GGGAGCAAACAGG
>OTU_1177
TTCCAGCTCCAATAGCGTATACTAAAGTTGTTGCAGTTAAAAAGCTCGTAGTTGAATTTCTGGACGTAGATTCCGGTCCG
TCCCGCAAGGGTTGAGTACCAGGACTCCGCGTCCATCCTCGGGGAAAATATGTCTGGCATTTAGTTGTTGGGCATAGGAT
CCTCGTCATTTACTGTGAGCAAAATAGAGTGTTCAAAGCAGGCTTATGCCGTTGAATACATTAGCATGGAATAATAAGAT
AAGACCTTGGTCTATTTTGTTGGTTTGCTGATCAAGGTAATGATTAATAGGGATAGTTGGGGGTATTCGTATTCAATTGT
CAGAGGTGAAATTCTTGGATTTATGGAAGACGAACTACTGCGAAAGCATTTACCAAGGATGTTTTCATTAATCAAGAACG
AAAGTTAGGGGATCGAAGATG
>OTU_1178
TACAGAGGTCCCAAGCGTTGTTCGGATTTACTGGGCGTAAAGGGAGCGTAGGTGGCATTCTAAGTCTGATGTGAAAGCTC
TGAGCTTAACTCAGAAATGGCATTAGATACTAGTTTGCTTGAGGATTGGAGGGGAGATTGGAATTCTTGGTGTAGCAGTG
AAATGCGTAGATATCAAGAGGAACACCAGTGGCGAAGGCGAATCTCTGGACAATTCCTGACACTGATGCTCGAAAGCTAG
GGGAGCAAACGGG
>OTU_1179
TTCCAGCTCCAATAGCGTATACTAAAGTTGTTGCAGTTAAAAAGCTCGTAGTTGGATTTCTGGTCGTGAACCCAGGTCCG
GACCTCACGGTTTGTGTACCGGGTGTTTGCAGCCATCTTCGGGGAAAACACTTCTGTTCTTTATTGAATGGTTGTGCGAT
CCTCGTCTTTTACTGTGAGCAAAGGTGAGTGTTCAAAGCAGGCTTATGCCGTTGAAACTATTAGCATGGAATAATAAGAT
AAGACCTCGGTTTATTTTGTTGGTTTACATTCCAAGGTAATGATTAATAGGGATAGTTGGGGGTATTCGTATTCAATTGT
CAGAGGTGAAATTCTTGGATTTATGGAAGACGAACTACTGCGAAAGCATTTACCAAGGATGTTTTCATTAATCAAGAACG
AAAGTTAGGGGATCGAAGATG
>OTU_1180
TACGGAGGGTGCAAGCATTAATCGGATTTATTGGGCGTAAAGGGCGCGTAGGCGGAAAGATAAGTCAGGTGTGAAATCCC
GGGGCTCAACCCCGGAACAGCATTTGAAACTGTCATTCTAGAGGGTAGGCGGAGAAAACGGAATTCCACAAGTAGCGGTG
AAATGCGTAGATATGTGGAAGAACACCGGTGGCGAAGGCGGTTTTCTAGCTTACTCCTGACGCTGAGGCGCGAAAGCAAG
GGGATCAAACAGG
>OTU_1181
TTCCAGCTCCAATAGCGTATACTAAAGTTGTTGCAGTTAAAAAGCTCGTAGTTGAATTTCTGGTCGTGGCAGCTGGTCCG
CCTCGAAAGGGGTGTGTACTTGGTTGTTGCGTCCATCCTCGGGGAGAGCACATCTGGCATTCAGTTGTCGGGTGTGGGAC
CCTCGTCATTTACTGTGAGCAAAATAGAGTGTTCAAAGCAGGCTTAGGCCGTTGAATACATTAGCATGGAATAATAAAAT
AGGACCTCGGTTTATTTTGTTGGTTTGTATTCCAAGGTAATGATTAATAGGGACAGTTGGGGGTATTCGTATTCAATTGT
CAGAGGTGAAATTCTTGGATTTATGGAAGACGAACTACTGCGAAAGCATTTACCAAGGATGTTTTCATTAATCAAGAACG
AAAGTTAGGGGATCGAAGATG
>OTU_1182
TACAGAGGGTGCAAGCGTTAATCGGAATTACTGGGCGTAAAGGGTGCGTAGGCGGTTAGATAAGTTAGATGTGAAATCCC
CAGGCTTAACCTGGGAACTGCGTTTAATACTGTATAACTAGAGTACTGAAGAGGTTAGTGGAATTTCCAGTGTAGCGGTG
AAATGCGTAGATATTGGAAGGAACACCAGTGGCGAAGGCGACTAACTGGTCAGATACTGACGCTGAGGCACGAAAGCGTG
GGGAGCAAACAGG
>OTU_1183
TACGAAGGGGGCTAGCGTTGCTCGGAATGACTGGGCGTAAAGGGCGCGTAGGCGGTTTGTACAGTCAGACGTGAAATTCC
TGGGCTTAACCTGGGGGCTGCGTTTGAGACGTGCAGACTTGAGTGAGGAAGAGGGTCGTGGAATTCCCAGTGTAGAGGTG
AAATTCGTAGATATTGGGAAGAACACCGGTGGCGAAGGCGGCGACCTGGTCCTTTACTGACGCTGAGGCGCGAAAGCGTG
GGGAGCAAACAGG
>OTU_1184
TACGGAGGGTGCAAGCGTTATCCGGATTTACTGGGTTTAAAGGGTGCGTAGGTGGGCAAATAAGTCAGTGGTGAAAGCTC
CAAGCTTAACTTGGAAACTGCCATTGATACTGTTTGTCTTGAATATAGTGGAGGTTGGCGGAATGTGTCATGTAGCGGTG
AAATGCTTAGATATGACACAGAACACCGATTGCGAAGGCAGCTGGCTACACTATTATTGACACTGAGGCACGAAAGCGTG
GGGATCAAACAGG
>OTU_1185
TACGGAGGGTGCGAGCGTTAATCGGAATTACTGGGCGTAAAGAGTGCGTAGGTGGTTGATTAAGTTATGTGTAAAATTCC
TGGGCTCAACCTAGGGTTGCAGATAAGACTGGTTAACTAGAGTATGGGAGAGGGTAGTGGAATTTCCGGTGTAGCGGTGA
AATGCGTAGAGATCGGAAGGAACACCGGTGGCGAAGGCGGCTACCTGGCCTAATACTGACACTGAGGCACGAAAGCATGG
GGAGCAAACAGG
>OTU_1186
TACGTAGGGGGCAAGCGTTGTCCGGAATCATTGGGCGTAAAGAGTGTGTAGGCGGCTCGATAAGTTCGCTGTGAAAGTCC
AAGGCTCAACCTTGGAATGCCGGTGAATACTGTCGAGCTAGAGTTCGGAAGAGGCGGGTGGAACTCCTGGTGTAGCGGTG
AAATGCGCAGATATCAGGAAGAACACCAACGGCGAAGGCAGCCCGCTGGGACGAAACTGACGCTGAGACACGAAAGCGTG
GGGAGCAAACAGG
>OTU_1187
TACGACGGGAGCAAGCGTTATTCGGAATGATTGGGCGTAAAGAGTTTGTAGATTGTAAAAAGTTTATATTTTAAATCTCA
GTATTAAATATTGATTTCTATATATAATACGTTTTACTTGAGTATAAGATAGGATAACAGAAATTTATATTTAGGGTTAA
AATCCAATTAGATATAAAAGAATGCCAAATGCGAAAGCCGTTATCTAATTTTTTACTAACGTTTAAGAACGAAAGCGTAG
GTATCAAACAGG
>OTU_1188
TACGGAGGGTGCAAGCGTTATCCGGATTCACTGGGTTTAAAGGGTGCGTAGGCGGGCAGGTAAGTCAGTGGTGAAATCCT
GGAGCTCAACTCCAGAACTGCCATTGATACTATCTGTCTTGAATATTGTGGAGGTAAGCGGAATATGTCATGTAGCGGTG
AAATGCATAGATATGACATAGAACACCGATTGCGAAGGCAGCTAACTAAACAAGTATTGACGCTGAGGCACGAAAGCGTG
GGGATCAAACAGG
>OTU_1189
TACAGAGGGTGCGAGCGTTAATCGGACTTACTGGGCGTAAAGGGCGCGTAGGTGGAATTTTAAGTCAGGTGTGAAATCCC
AGGGCTCAACCTTGGAATTGCATTTGATACTGGAGTTCTAGAGTATGGTAGAGGGAAGGGGAATTTCCGGTGTAGCGGTG
AAATGCGTAGATATCGGAAGGAACATCAGTGGCGAAGGCGCCTTCCTGGACCAATACTGACACTGAGGCGCGAAAGCGTG
GGTAGCAAACAGG
>OTU_1190
TACGAAGGGGGCTAGCGTTGTTCGGAATTACTGGGCGTAAAGCGCGCGTAGGCTGTGTCGCAAGTCAGAGGTGAAATCCC
GGAGCTTAACTTCGGAACTGCCTTTGAAACTGCGATGCTGGAATCTCAGAGGGGGTAGCGGAATTCCAAATGTAGGGGTG
AAATCCGTAGATATTTGGAGGAACACCGGTGGCGAAGGCGGCTACCTGGCTGAGTATTGACGCTGAGGCGCGAAAGCGTG
GGGATCAAACAGG
>OTU_1191
TACAGAGGGTGCGAGCGTTAATCGGAATTACTGGGCGTAAAGGGTGCGTAGGTGGTTTGGTAAGTTAGATGTGAAATTCC
TGGGCTTAACCTGGGGACTGCGTCTGATACTGCTGAGCTAGAGTACTGTAGAGGAAAGTGGAATTTCCGGTGTAGCGGTG
AAATGCGTAGATATCGGAAGGAACATCAGTGGCGAAGGCGACTTTCTGGACAGATACTGACACTGAGGCACGAAAGCATG
GGGAGCAAACAGG
>OTU_1192
TACGGAGGGTCCGAGCGTTATCCGGAATCATTGGGTTTAAAGGGTCCGTAGGCGGTCAGGTAAGTCAGTGGTGAAAGCCC
ATCGCTCAACGGTGGAACGGCCATTGATACTGCCTGACTTGAATTACTGGGAAGTAACTAGAATATGTAGTGTAGCGGTG
AAATGCTTAGATATTACATGGAATACCAATTGCGAAGGCAGGTTACTACCAGTGGATTGACGCTGATGGACGAAAGCGTG
GGGAGCGAACAGG
>OTU_1193
TACGTAGGGTGCAAGCGTTAATCGGAATTACTGGGCGTAAAGCGTGCGCAGGCGGTTTTGTAAGTTTGTCGTGAAAGCCC
CGGGCTCAACCTGGGAATGGCGATGAAGACTGCAAGGCTTGAATCTGGCAGAGGGGGGTAGAATTCCACGTGTAGCAGTG
AAATGCGTAGAGATGTGGAGGAACACCGATGGCGAAGGCAGCCCCCTGGGTCAAGATTGACGCTCATGCACGAAAGCGTG
GGGAGCAAACAGG
>OTU_1194
TACAGAGGCCCCGAGCGTTACGCGGTGTCATTGGGCTTAAAGGGTGCGTAGGCGGGTCCGCAAGTGCTTTGTGAAATCCC
ATGGCTCAACCATGGAATCGCGGGGCATACTGCGGGTCTTGAGGCCAGTAAGGGTTGCCGGAACTGTAGGTGTAGCGGTG
AAATGCGTAGATATCTACAGGAACGCCGATGGTGAAGACGGGCAACTGGGCTGGTACTGACGCTGAGGCACGAAAGCGTG
GGGATCAAACAGG
>OTU_1195
TACGTAGGTGGCAAGCGTTGTCCGGATTTATTGGGTTTAAAGGGTGCGTAGGCGGTTCCATAAGTCAGTGGTGAAATACG
GCAGCTTAACTGTCGAGGTGCCATTGATACTGCGGAACTTGAGTACTGATGAGGTAGGCGGAATGGACGGTGTAGCGGTG
AAATGCTTAGAGATCGTCCAGAACACCGATAGCGAAGGCAGCTTACTAAGGAGTAACTGACGCTGAGGCACGAAAGTGTG
GGGATCAAACAGG
>OTU_1196
TACGGAGGGTGCGAGCGTTAATCGGAATTACTGGGCGTAAAGCGTGCGTAGGCGGCTTGTTAAGTCAGATGTGAAAGCCC
TGGGCTCAACCTGGGAACTGCATTTGAAACTGGCAAGCTAGAGTTTGGGAGAGGAGAGTGGAATTTCAGGTGTAGCGGTG
AAATGCGTAGAGATCTGAAGGAACACCAGTGGCGAAGGCGACTCTCTGGCCCAAAACTGACGCTCAGGTACGAAAGCGTG
GGTAGCAAACAGG
>OTU_1197
TACATATGTCGCAAGCGTTATCCGGATTTATTGGGCGTAAAGCGCGTCTAGGCGGTTTATTAAGTCTGATGTGAAAATGC
GGGGCTCAACTCCGTATTGCGTTGGAAACTGGTAGACTAGAGTACTGGAGAGGTGGGCGGAACTACAAGTGTAGAGGTGG
AATTCGTAGATATTTGTAGGAATGCCGATGGAGAAGTCAGCTCACTGGACAGATACTGACGCTAAAGCGCGAAAGCGTGG
GGAGCAAACAGG
>OTU_1198
TACGGAGGGTGCAAGCGTTATCCGGATTCACTGGGTTTAAAGGGTCCGTAGGCGGACGTTTAAGTCAGTGGTGAAAGCCC
TCTGCTCAACAGAGGAATTGCCATTGATACTGAATGTCTTGAGTACGAGTGAAGCTGGCGGAATGTGCAGTGTAGCGGTG
AAATGCTTAGATATTGCACAGAACACCAATTGCGAAGGCAGCTGGCTAACTCGAAACTGACGCTGAGGGACGAAAGTGTG
GGGATCAAACAGG
>OTU_1199
TACGTGGAATGCAAGCGTTATCCGGATTTATTGGGCGTAAAGCGTCTGTAGGTTGCTTCGCAAGTTTGCTGTTAAATTGT
TCGGCTCAACCGAATCCCAGCAGCAAAAACTATGAAGCTTGAGTGTGGTAGAGGAAAAAGGAATTCCTTGTGGAGCGGTG
AAATGCGTAGAGATAAGGAAGAACACCAATGGCGAAAGCATTTTTCTGGGCCTGCACTGACACTGAGAGACGAAAGCTAG
GGGAGCGAGCGGG
>OTU_1200
TACGGAGGGTGCAAGCATTAATCGGATTTACTGGGCGTAAAGGGCGCGTAGGCGGATCTACAAGTCAAATGTGAAATTCC
GGAGCTCAACTTCGGAGCGGCATTTGAAACTGTAGGTCTATAGAGGGATGACGGAGAAAATGGAATTCCACATGTAGCGG
TGAAATGCGTAGATATGTGGAAGAACACCAGTGGCGAAAGCGGTTTTCTAGTTATTACCTGACGCTGAGGCGCGAGAGCA
TGGGGAGCAAACAGG
>OTU_1201
TACGGAGGGTGCAAGCGTTATCCGGAATCACTGGGTTTAAAGGGTGCGTAGGCGGAGTGATAAGTCAGAGGTGAAAGGTA
GTCGCTTAACGATTAAATTGCCTTTGATACTGTTATTCTTGAATTAGGTTGAGGTTGGCGGAATGAGACATGTAGCGGTG
AAATGCATAGATATGTCTTAGAACACCGATTGCGAAGGCAGCTGACTGGACCTTAATTGACGCTGAGGCACGAAAGCGTG
GGGATCAAACAGG
>OTU_1202
TACGAGAGGAGCTAGCGTTATACAGTCAAACTGGGCGTAAAGGGTTCTTCAGCGAAAAAATGTAAGAAAATGACGAAATT
TTAGGGGGTAACTCTAAAAGTTATTTTTACTATTTTTTTAGAATTTTATTGGTGTTAACGTTATTCTGTCAATAGAGTTA
AAATTCTTAGACTGATAGAGGAGGATCAAGGGCGAAAGCAGTTAACAAGATATAATTGACGCTTAGGGACGAAAGCATGG
GGAGCGATCGGG
>OTU_1203
TACGTAGGGTGCGAGCGTTAATCGGAATTACTGGGCGTAAAGCGTGCGCAGGCGGTTGTGTAAGTCAGATGTGAAAGCCC
CGGGCTCAACCTGGGAACTGCATTTGAGACTGCACGGCTAGAGTGTAGCAGAGGGGGGTAGAATTCCACGTGTAGCAGTG
AAATGCGTAGAGATGTGGAGGAATACCAATGGCGAAGGCAGCCCCCTGGGATAACACTGACGCTCATGCACGAAAGCGTG
GGGAGCAAACAGG
>OTU_1204
TACGAAGGGTGCGAGCGTTATTCGGATTTACTGGGCGTAAAGGGCGCGTAGGCGGTTTCCTAAGTCACTTGTTAAAGACC
ACTTAAACCGGTGGGGATGCGAGTGAAACTGGGAGGCTAGAGGGTAGGAGAGAGAAGTGGAATTCTTGGAGTAGCGGTAA
AATGCGTAGATCTCAAGAGGAACACCGATGGCGAAGGCAGCTTCTTGGCCTACTACTGACGCTGAGGCGCGAAAGCGTGG
GGAGCAAACAGG
>OTU_1205
TACAGGGGATGCAAGTGTTATCCGGAATTACTGGGCGTAAAGCGTCTGTAGGTGGTTTGATAAGTCAATTGTTAAATCTT
GATGCTTAACTTCAAAACTGCAATTGAAACTATCTAACTTGAGTATGGTAGAGGTAAAGGGAATTTCCAGTGGAGCGGTG
AAATGCGTAGATATTGGAAAGAACACCAAGAGCGAAGGCACTTTACTGGGCCAGTACTGACACTCAGAGACGAAAGCTAG
GGGAGCAAACGGG
>OTU_1206
TACAGAGGTCCCAAGCGTTGTTCGGATTTATTGGGCGTAAAGGGAGCGTAGGCGGCGGGGTAAGTCAGGTGTTAAAATTC
GATGCTCAACGTCGAAGCGCATTTGATACTGCTCTGCTAGAGGAGTGGAGAGGAGACAGGAATTCACGGTGTAGCAGTGA
AATGCGTAGATATCGTGAGGAAGACCCATGGCGAAAGCATGTCTCTGGAAACTACCTGACGCTGATGCTCGAAGGCCAGG
GGAGCAAACGGG
>OTU_1207
GACGAAGGGAGCAAGCGTTGTTCGGAATTACTGGGCGTAAAGCGTCTGTAGACGGTAACAACAATTTTTTGTAAAAAATT
AAGTTTATAGCTTAAAACTGCAACTAACATTTGTTTACTTGAGTTTAATGGAAGAGAATAGAATTTCATATATAGGGGTA
AAATCCGATAATTTATGAAGGAATGCCGACGGCGGAAGCAATTCTCTATTTTAAACTGACGTTGAGAGACGAAAGCTTGG
GGATCAAACAGG
>OTU_1208
TACGTATGTCGCAAGCGTTATCCGGATTTATTGGGCGTAAAGCGCGTCTAGGCGGAAAAGTAAGTCTGATGTGAAAATGC
GGGGCTCAACTCCGTATTGCGTTGGAAACTGCTTTTCTAGAGTACTGGAGAGGTGGGCGGAACTACAAGTGTAGAGGTGA
AATTCGTAGATATTTGTAGGAATGCCGATGGAGAAGTCAGCTCACTGGACAGATACTGACGCTGAAGCGCGAAAGCGTGG
GGAGCAAACAGG
>OTU_1209
TACAGAGGGTGCAAGCGTTGCTCGGATTTATTGGGCGTAAAGCGCACGCAGACGGTTTGGAAGGTCGGACGTGAAAGCCC
TGGGCTCAACCCAGGAACTGCGTTCGAAACCACCATCCTAGAGTTCGGGAGAGGGAGGCGGAATTCCTGGTGTAGAGGTG
AAATTCGTAGATATCAGGAGGAACACCAGCGGCGAAGGCGGCTTCCTGGCCCGATACTGACGCTCATGCACGAAAGCGTG
GGGAGCAAACAGG
>OTU_1210
TACGAAGGCCCCAAGCGTTATCCGGAATTACTGGGCGTAAAGCGTCTGTAGGTGGTTCGGAAAGTTTCAAGTGAAAGGTC
AGGGCTCAACCCTGTACTTGCTTGGAAAACTATCGAACTTGAGTGTGGGAGAGGCAAGCAGAACTGTATGAGTAGGGGTG
CAATCCGTTGATACATACAAGAATACCAAAAGCGAAGGCAGCTTGCTGGAACACTACTGACACTGAGAGACGAAAGCGTG
GGGAGCAAAAGGG
>OTU_1211
TACAGAGGGTGCAAGCGTTAATCGGAATTACTGGGCGTAAAGCGCGCGTAGGTGGATAAGTAAGTTGGATGTGAAATCCC
CGGGCTCAACCTGGGAACTGCATTCAAAACTGCTTTTCTAGAGTATAGTAGAGGGGAGTGGAATTTCCGGTGTAGCGGTG
AAATGCGTAGATATCGGAAGGAACACCAGTGGCGAAGGCGACTCCCTGGACTAATACTGACACTGAGGTGCGAAAGCGTG
GGGAGCAAACAGG
>OTU_1212
TACGGAGGGTGCAAGCGTTGTCCGGATTTATTGGGTTTAAAGGGTGCGTAGGCGGCCAAATAAGTCGGAGGTGAAACCCA
CAGGCTTAACCTGTGGAGTGCCTTCGATACTGTATGGCTTGGGTTATCTCTAGGCGGGCGGAATGGAAGGTGTAGCGGTG
AAATGCATAGATATCTACCAGAACGCCGATAGCGAAGGCAGCTCGCTGGGGATATACCGACGCTGAGGCACGATAGCGTG
GGGATCAAACAGG
>OTU_1213
TACATAGGGTGCAAGCGTTGTCCGGAATTATTGGGCGTAAAGAGCTCGTAGGCGGCCTGTCGCGTCGGATGTGAAAACCC
AGGGCTCAACCCTGGGCCTGCATTCGATACGGGCAGGCTAGAGGATGGTAGGGGAGACTGGAATTCCTGGTGTAGCGGTG
AAATGCGCAGATATCAGGAGGAACACCGGTGGCGAAGGCGGGTCTCTGGGCCAATCCTGACGCTGAGGAGCGAAAGCGTG
GGGAGCAAACAGG
>OTU_1214
TACGTAGGTGGCGAGCGTTACTCGGATTTACTAGGCGTAAAGCGCATGCAGGTGGTTTGGTAAGTCTATTGTGAAATTTC
CCGGCTCAACCGGGAACGGTCAATGGAAACTGCCAGGCTTGAGTGTGGGAGAGGAAGATGGAATTCCCGGTGTAGCGGTG
AAATGCGTAGATATCGGGAGGAACACCAATGGCGAAGGCAGTCTTCTGGCCCAATACTGACGCTCAGATGCGAAAGCTAG
GGGAGCAAACAGG
>OTU_1215
GACGAGCTCCCCAAACGTTATTCGGTATTACTGGGCTTAAAGAGTTCGTAGGCGGTTCTGTAAGTGAGGTGTGAAAGCCC
TCGGCTCAACCGAGGAATTGCGCTTCAAACTGCAGGGCTTGAGGGAGGTAGGGGTATGCGGAACAGATGGTGGAGCGGTG
AAATGCGTTGATATCATCTGGAACACCGGTGGCGAAAGCGGCATACTGGACCTTTTCTGACGCTGAGGAACGAAAGCTAG
GGTAGCGAACGGG
>OTU_1216
GACGAACCGTGCGAACGTTGTTCGGAATCACTGGGCTTAAAGGGCGCGTAGGCGGGCTGCCAAGTCCGGGGTGAAATCCT
CCAGCTCAACTGGAGAACTGCCTCGGATACTGGAAGTCTCGAGGGAGATAGGGGCACGCGGAACTGTGGGTGGAGCGGTG
AAATGCGTTGATATCCATAGGAACTCCGGTGGCGAAGGCGGCGTGCTGGATCTCTTCTGACGCTGAGGCGCGAAAGCCAG
GGGATCAAACGGG
>OTU_1217
GACAGAGGGTGCAAACGTTGTTCGGAATTACTGGGCGTAAAGCGCGTGTAGGCGGCAAGGCAAGTCGGGTGTGAAAGCCC
TGGGCTCAACCCAGGAAGTGCATTCGATACTGCCCAGCTAGAGTCCCGGAGAGGATGGTGGAACTCTCGGTGTAGAGGTG
AAATTCGTAGATATCGAGAAGAACACCGGTGGCGAAGGCGGCCATCTGGACGGTGACTGACGCTGAGACGCGAAAGCGTG
GGGAGCAAACAGG
>OTU_1218
GACGAACCGTGCGAACGTTGTTCGGAATCACTGGGCTTAAAGGGCGCGTAGGCGGCTTGCCAAGTCAGTGGTGAAATCCT
GCAGCTTAACTGCAGAAGTGCCTTTGATACTGGCGAGCTCGAGGGAGGTAGGGGTATGTGGAACTTCTGGTGGAGCGGTG
AAATGCGTTGATATCAGAAGGAACGCCGGTGGCGAAAGCGACGTACTGGACCTCTTCTGACGCTGAGGCGCGAAAGCTAG
GGGAGCAAACGGG
>OTU_1219
TACGAAGGGAGCAAGCGTTATTCGGAATTACTGGGCGTAAAGAGCATGTAGGTGGTTATCTAAGTCAGTTGTTAAAGATC
ACAGCTTAACTGTGAAAGTGCGATTGAAACTGGATGGCTAGAGGGTAGGAGAGAGAAGTGGAATTCTCGGAGTAGCGGTA
AAATGCGTAGATCTCGAGAGGAACACCAATGGCGAAGGCAGCTTCTTGGTCTATCCCTGACACTCAAGTGCGACAGCGTG
GGGAGCAAACAGG
>OTU_1220
TACAGAGGTCCCAAGCGTTGTTCGGATTCACTGGGCGTAAAGGGTGCGTAGGTGGTCGGGTAAGTCTGTTGTGAAATCTC
CGAGCTTAACTCGGAAATGGCAGTGGATACTATCCGGCTTGAGGAATGGAGGGGAGACTGGAATACTTGGTGTAGCAGTG
AAATGCGTAGATATCAAGTGGAACACCAGTGGCGAAGGCGAGTCTCTGGACATTTCCTGACGCTGAGGCACGAAAGCCAG
GGGAGCAAACGGG
>OTU_1221
GACAGAGGTGGCGAGCGTTGTTCGGATTTATTGGGCGTAAAGCGAACGCAGGTGGTTTGGTAAGTCAGGGGTGAAAGACC
ACAGCTTAACTGTGGCACTGCCTTTGATACTGCCTTTCTAGAGTGCATGAGGGGGAAGCGGAATTCCGAGTGTAGAGGTG
AAATTCGTAGATATTCGGAGGAACACCGGTGGCGAAGGCGGCTTCCTGGCATGTAACTGACACTCATGTTCGAAAGCGTG
GGTAGCAAACAGG
>OTU_1222
TACATAGGGTGCAAGCGTTGTCCGGAATTATTGGGCGTAAAGAGCTCGTAGGTGGTTCGTCACGTCGGATGTGAAACTCT
GGGGCTTAACCCCAGACCTGCATTCGATACGGGCGAGCTTGAGTATGGTAGGGGAGTCTGGAATTCCTGGTGTAGCGGTG
GAATGCGCAGATATCAGGAGGAACACCGGTGGCGAAGGCGCTGCTCTGGGCCGATACTGACGCTGAGGAGCGAAAGCGTG
GGGAGCGAACAGG
>OTU_1223
TACGTAGGGTGCGAGCGTTAATCGGAATTACTGGGCGTAAAGCGTGCGCAGGCGGTTCGGAAAGAGAGGTGTGAAATCCC
AGGGCTTAACCTTGGAACTGCACTTTTAACTCCCGAGCTAGAGTATGTCAGAGGGGGGTGGAATTCCGCGTGTAGCAGTG
AAATGCGTAGATATGTGGAGGAATACCGATGGCGAAGGCAGCCCCCTGGGACATGACTGACGCTCATGCACGAAAGCGTG
GGGAGCAAACAGG
>OTU_1224
TACGGAGGTGGCAAGCGTTACTCGGATTGATTGGGTGTAAAGGGCGTGTAGGTGGTGAATTAAGTCGATTGTGAAATCCC
TTGGCTTAACCAAGGAACTGCATTCGATACTGATTTGCTTGAGGGATAGAGAGGTAAACGGAATTCCCGGTGTAACAGTG
AAATGTGTAGATATCGGGAGGAACACCAGTGGCGAAGGCGGTTTACTGGCTATCATCTGACACTGAAACGCGAGAGCTAG
GGGAGCAAACAGG
>OTU_1225
TACGTAGGGGGCAAGCGTTGTCCGGAATCATTGGGCGTAAAGAGCGTGTAGGCGGCTCGATCAGTCTGCTGTGAAAGTCC
AGGGCTCAACCCTGGAATGCCGGTGGATACTGTCGGGCTAGAGTACGGAAGAGGCGAGTGGAACTCCTGGTGTAGCGGTG
AAATGCGCAGATATCAGGAAGAACACCAATTGCGAAGGCAGCTCGCTGGGACGTAACTGACGCTGAGACGCGAAAGCGTG
GGGAGCAAACAGG
>OTU_1226
TACAGAGGGTGCGAGCGTTGTTCGGAATTATTGGGCGTAAAGGGCGCGTAGGCGGTGCCACAAGTCACTTGTGAAATCTC
CGGGCTTAACCCGGAGCCTGCAGGCGAAACTGTGGTGCTGGAGTGTGGGAGAGGTGCGTGGAATTCCCGGTGTAGCGGTG
AAATGCGTAGATATCGGGAGGAACACCTGTGGCGAAAGCGGCGCACTGGACCATAACTGACGCTGAGGCGCGAAAGCTAG
GGGAGCAAACAGG
>OTU_1227
TACGAAGGATCCAAGCGTTGTCCGGATTCACTGGGTTTAAAGGGTGCGTAGGCGGGCAGGTAAGTCAGTGGTGAAATCTT
CGAGCTTAACTCGGAAACTGCCGTTGATACTATCTGTCTTGAATTTAGTGGAGGTAAGCGGAATATGTCATGTAGCGGTG
AAATGCTTAGATATGACATAGAACACCAATTGCGAAGGCAGCTTGCTACACTAATATTGACGCTGAGGCACGAAAGCGTG
GGGATCAAACAGG
>OTU_1228
TACGTAGGGTGCAAGCGTTAATCGGAATAACTGGGCGTAAAGGGTGAGTAGGCTGATATAAAAGTTAGATGAGAAATACC
AGAGCTTAACTTTGGGAGATCGTTTAATACTGTATGTCTAGAGTTAGTGAGAGGATGGGGGAATTCCGAGTGTAGCAGTG
AAATGCGTAGAGATTCGGAGGAACATCAGTGGCGAAGGCGCCCATCTGGCATATAACTGACGCTGAATCACGAAAGCGTG
GGTAGCAAACAGG
>OTU_1229
TACAGAGGGTGCAAGCGTTAATCGGAATTACTGGGCGTAAAGCGCGCGTAGGTGGTTTGTTAAGTCTGATGTGAAATCCC
AGGGCTCAACCTTGGAATGGCACCGGATACTGGCAGGCTAGAGTACGGTAGAGGGGTGTGGAATTTCCTGTGTAGCGGTG
AAATGCGTAGATATAGGAAGGAACATCAGTGGCGAAGGCGACACCCTGGACTGATACTGACACTGAGGTGCGAAAGCGTG
GGGAGCAAACAGG
>OTU_1230
TACGTAGGGTGCGAGCGTTATCCGGAATCACTGGGTTTAAAGGGTGCGTAGGCGGGATGATAAGTCAGAGGTGAAATCTC
GTCGCTTAACGACGGAATTGCCTTTGATACTGTTATTCTTGAAATATGTTGAGGTTGGCGGAATGAGACATGTAGCGGTG
AAATGCATAGATATGTCTTAGAACACCGATTGCGAAGGCAGCTGACTGGACATTATTTGACGCTGAGGCACGAAAGCGTG
GGGATCAAACAGG
>OTU_1231
GACAGAGGGTGCAAGCGTTAATCGGAATTATTGGGCGTAAAGCGCGCGTAGGTGGATTAATAAGTTGGATGTGAAATCCC
TGGGCTTAACCTGGGAATTGCAATCAATACTGTTAGTCTAGAGTACAGTAGAGGGAAGTGGAATTTCCGGTGTAGCGGTG
AAATGCGTAGATATCGGAAAGAACACCAGTGGCGAAGGCGACTTCCTGGACTGATACTGACACTGAGGTGCGAAAGCGTG
GGGAGCAAACAGG
>OTU_1232
TACGGAGGATCCGAGCGTTATCCGGATTTATTGGGTTTAAAGGGTGCGTAGGCGGCTTTGTAAGTCAGTGGTGAAATCCT
GTCGCTTAACGACAGAACTGCCATTGATACTGCAGAGCTTGAATATGTTTGAAGTGGGCGGAATGTGTAGTGTAGCGGTG
AAATGCTTAGATATTACACAGAACACCGATTGCGAAGGCAGCTCACTAAACCATAATTGACGCTGAGGCACGAAAGTGTG
GGGATCAAACAGG
>OTU_1233
TACGAAGGGTGCTAGCGTTGTTCGGAATGACTGGGCGTAAAGGGTGCGTAGGCGGCCAGATACGTTTGATGTGAAATCCC
TGGGCTTAACCTAGGAACTGCATTGAATACGGTTTGGCTGGAGTCCGCGAGAGGAAGATGGAATTGTGCGTGTAGAGGTG
AAATTCGTAGATATGCACAAGAACACCGGTGGCGAAGGCGATCTTCTGGAGCGGTACTGACGCTAAGGCACGAAAGTGTG
GGGAGCAAACAGG
>OTU_1234
TACGGGGGATGCAAGCGTTATCCGGAATCATTGGGCGTAAAGCGCCTGTAGGTTGTTTACAAAGTCTGTTGTTAAAGACT
AGGGCTTAACCCTAGAAAAGCAATGGAAACTTGTAGACTAGAGTATGGCAGGGGTAGAGGGAATTTCTAGTGTAGCGGTG
AAATGCGTAGATATTAGAAAGAACACCAGTGGCGAAAGCGCTCTACTTGACCATTACTGACACTCAGAGGCGAAAGCTAG
GGTAGCAAAAGGG
>OTU_1235
TACGTAGGTGGCGAGCGTTGTCCGGAATTACTGGGTGTAAAGGGCGTGTAGGCGGGGAAACAAGTCAGATGTGAAATTCT
GGGGCTCAACCCCAGCGCTGCATCTGAAACTGTATCTCTTGAGTGCTGGAGAGGAAAGCGGAATTCCTAGTGTAGCGGTG
AAATGCGTAGATATTAGGAGGAACACCAGTGGCGAAGGCGGCTTTCTGGACAGTAACTGACGCTGAGGCGCGAAAGCGTG
GGGAGCAAACAGG
>OTU_1236
TACGAAGGGTGCTAACGTTATTCGGAGTTATTGGGCGTAAAGAGCGTGTAGGCGGTCTGTTAAGTTGACTGTTAAATCTC
CCGGCCTAACCGGGAACCAGCAGTCAAAACTGGCAAGACTAGAGGGCAGGAGAGAGAAGTGGAATTCTCGGAGTAGCGGT
AAAATGCGTAGATCTCGAGAGGAACACCGATTGCGAAGGCAGCTTCTTGGCCTGTACCTGACGCTGAGACGCGAAAGCGT
GGGGAGCAAACAGG
>OTU_1237
TACGAAGGGGGCTAGCGTTGTTCGGAATTACTGGGCGTAAAGCGCACGTAGGCGGGTCTGTAAGTAGAGGGTGAAATCCC
AGGGCTCAACCCTGGAACTGCCTTCTAGACTGCAGGTCTCGAGGTCAGGAGAGGCGAGCGGAATTCCGAGTGTAGAGGTG
AAATTCGTAGATATTCGGAGGAACACCAGTGGCGAAGGCGGCTCGCTGGACTGATACTGACGCTGAGGTGCGAAAGCGTG
GGGAGCAAACAGG
>OTU_1238
TACGTAGGGTGCGAGCGTTAATCGGAATTACTGGGCGTAAAGCGAGCGCAGGCGGTTATGTAAGACAGATGTGAAATCCC
CGGGCTTAACCTGGGAACTGCATTTGTGACTGCATGGCTAGAGTGTGTCAGAGGGGGGTGGAATTCCACGTGTAGCAGTG
AAATGCGTAGATATGTGGAGGAACACCGATGGCGAAGGCAGCCCCCTGGACCTGTACTGACGCTCATGCACGAAAGCGTG
GGGAGCAAACAGG
>OTU_1239
GACGGAGGGGGCTAGCGTTGTTCGGAATTACTGGGCGTAAAGGGCGCGTAGGCGGATTAGTAAGTTGGGAGTGAAATCCC
GAGGCTCAACCTCGGAACTGCTTCCAAAACTGCTAGTCTTGAGTGAAGTAGGGGATGATGGAATTCCTAGTGTAGAGGTG
AAATTCTTAGATATTAGGAGGAACACCGGTGGCGAAGGCGGTCATCTGGACTTCAACTGACGCTGAGGCGCGAAAGCGTG
GGGAGCAAACAGG
>OTU_1240
TACAGAGGGTGCAAGCGTTGTTCGGAATTATTGGGCGTAAAGCGCGTGTAGGCGGCTTTGCAAGTCGGGTGTGAAAGCCC
TCAGCTCAACTGAGGAAGGGCGCCCGAAACTGCAGAGCTTGAGTGCCGGAGAGGGTGGCGGAATTCCCCAAGTAGAGGTG
AAATTCGTAGATATGGGGAGGAACACCGGTGGCGAAGGCGGCCACCTGGACGGTAACTGACGCTGAGACGCGAAAGCGTG
GGTAGCAAACAGG
>OTU_1241
TACAGAGGGGGCAAGCGTTATTCGGAATTATTGGGCGTAAAGGGCGCGTAGGCGGTTTTTTAAGTCAGATGTGTAATCCC
CGGGCTCAACCTGGGAACTGCATCTGAGACTGGAAGGCTAGAGTACTGGAGAGGGTGGTGGAATTCCTCGTGTAGCGGTG
AAATGCGTAGAGATGAGGAGGAACACCAGTGGCGAAGGCGGCCACCTGGACAGTAACTGACGCTGAGGCGCGAAAGTGTG
GGTAGCAAACAGG
>OTU_1242
TACGAGAGGTGCGAGCGTTATTCGGATTTATTGGGTGTAAAGGGTGCGTAGACGGCGCGTTAAGTTTGTTGTTAAATCCT
CCGGCTCAACCGGAGATATGCGGCAAATACTGGCGTGCTAGAGGATGGAAGAGAGAAGTGGAATTCTTGGAGTAGCGGTA
AAATGCGTAGATCTCAAGAGGAACACCGATGGCGAAGGCAGCTTCTTGGTCCATTCCTGACGTTGAGGCACGAAAGCGTG
GGGAGCAAACAGG
>OTU_1243
TACGAAGGGGGCTAGCGTTGCTCGGATTGACTGGGCGTAAAGGGCGCGTAGGCGGCTTGTACAGTCAGACGTGAAATTCC
TGGGCTCAACCTGGGGGCTGCGTTTGATACGTGCGGGCTTGAGTTCGGAAGAGGGTCGTGGAATTCCCAGTGTAGAGGTG
AAATTCGTAGATATTGGGAAGAACACCGGTGGCGAAGGCGGCGACCTGGTCCGATACTGACGCTGAGGCGCGAAAGCGTG
GGGAGCAAACAGG
>OTU_1244
TACGAAGGGGGCTAGCGTTGTTCGGAATCACTGGGCGTAAAGCGCACGTAGGCGGATATGTCAGTCAGGGGTGAAATCCC
GAGGCTCAACCTCGGAACTGCCTCCGATACAGCATGTCTCGAGTCCGGAAGAGGTGAGTGGAATTCCTAGTGTAGAGGTG
AAATTCGTAGATATTAGGAAGAACACCAGTGGCGAAGGCGGCTCACTGGTCCGGTACTGACGCTGAGGTGCGAAAGCGTG
GGGAGCAAACAGG
>OTU_1245
TACGGAGGGTCCGAGCGTTATCCGGAATCATTGGGTTTAAAGGGTCCGTAGGCGGGAATCTAAGTCAGTGGTGAAATCTT
ACAGCTCAACTGTAAAATTGCCATTGATACTGGGTTTCTTGAATTAATGTGAAGTGATTAGAATGTGTAGTGTAGCGGTG
AAATGCATAGATATTACACAGAATACCAATTGCGAAGGCAGATCACTAACATTATATTGACGCTGAGGGACGAAAGCGTG
GGGAGCGAACAGG
>OTU_1246
TACGTAGGGTGCGAGCGTTAATCGGAATTACTGGGCGTAAAGGGTGCGCAGGCGGATATATAAGTTAGATGTGAAATCCC
CGGGCTTAACCTGGGAATGGCATTTAAGACTGTATGTCTAGAGTTTGTCAGAGGGGGGTAGAATTCCAAGTGTAGCAGTG
AAATGCGTAGAGATTTGGAGGAATACCGGTGGCGAAGGCGGCCCCCTGGGATAGAACTGACGCTCAGGCACGAAAGCGTG
GGTAGCAAACAGG
>OTU_1247
GACAGAGGGTGCAAACGTTGCTCGGAATCACTGGGCGTAAAGGGCGTGTAGGCGGGACGGTAAGTCGGGCGTGAAATCCC
TAGGCTCAACCTAGGAACTGCACTCGAAACTACCATTCTTGAGTGTCGGAGAGGAAAGCGGAATTCCTGGTGTAGAGGTG
AAATTCGTAGATATCAGGAGGAACACCAGTGGCGAAGGCGGCTTTCTGGACGATAACTGACGCTGAGACGCGAAAGCGTG
GGGAGCAAACAGG
>OTU_1248
TACGGAGGATGCAAGCGTTATCCGGATTTATTGGGTTTAAAGGGTGCGTAGGCGGATTTGTAAGTCAGTGGTGAAATCCT
GTAGCTTAACTACAGCACTGCCATTGATACTGCAAGTCTTGAGTACAGTTGAGGTAGGCGGAATGTACAGTGTAGCGGTG
AAATGCTTAGATATTGTACAGAACACCGATTGCGTAGGCAGCTTACTAAACTGTAACTGACGCTGAGGCACGAAAGCATG
GGGAGCAAACAGG
>OTU_1249
TACGGAGGGTGCGAGCGTTAATCGGAATTACTGGGCGTAAAGCGCGCGTAGGCGGTTATTTAAGTCTGGGGTGAAAGGTT
CAGCGCTCAACGTGAACAGTGCCTTGGATACTGGATGACTTGAGTCTGGGAGGGGGAAGGGGAATTCCTGGTGTAGCGGT
GAAATGCGTAGATATCAGGAGGAACACCGGTGGCGAAGGCGCCTTCCTGGCCTAAGACTGACGCTGAGGTGCGAAAGCGT
GGGGAGCGAACAGG
>OTU_1250
TACGAAGGGGGCTAGCGTTGTTCGGAATTACTGGGCGTAAAGCGTACGTAGGCGGCGCGATTAGTCAGAGGTGAAATCCC
GGGGCTCAACCTCGGAACTGCCTTTGATACTGTCGTGCTCGAGTCCGATAGAGGTGAGTGGAATTCCTAGTGTAGAGGTG
AAATTCGTAGATATTAGGAAGAACACCAGTGGCGAAGGCGGCTCACTGGATCGGTACTGACGCTGAGGTACGAAAGCGTG
GGGAGCAAACAGG
>OTU_1251
TACAGAGGATGCAAGCGTTATCCGGAATCACTGGGCATAAAGCGTCTGTAGGTGGTTTGGTAAGTCTGCTGTTAAAGACT
GGGGCTCAACCCCAGAAAAGCAGTGGAAACTGCCGGACTTGAGTGTGGTAGAGGTAGAGGGAATTCCTAGTGTAGCGGTG
AAATGCGTAGATATTAGGAAGAACACCAATGGCGAAGGCACTCTACTGGGCCAACACTGACACTGAGAGACGAAAGCTAA
GGGAGCGAAAAGG
>OTU_1252
TACGTAGGTGGCGAGCGTTATCCGGATTTATTGGGTTTAAAGGGTGCGTAGGCGGTTTAATAAGTCAGTGGTGAAAGTAG
GCAGCTTAACTGTCTGACTGCCATTGATACTGTTAGGCTAGAGTATAGTATAGGTAGGCGGAATTTAGGGTGTAGCGGTG
AAATGCTTAGATACCCTAAAGAACACCGATTGCGTAGGCAGCTTACTAGACTATAACTGACGCTGAGGCACGAAAGTATG
GGAATCAAACAGG
>OTU_1253
CACGTAGGCACCAAGCGTTATCCGGATTTATTGGGCGTAAAGAGCTCGTAGGCGGTTTGGTAAGTCGGGTGTGAAAACTC
TGGGCTCAACCCAGAGAGGCCACTCGATACTGCTATGACTAGAGTACGGTAGGGGAGCGGGGAATTCCTGGTGTAGCGGT
GAAATGCGCAGATATCAGGAGGAACACCAGCGGCGAAGGCGCCGCTCTGGGCCGTAACTGACGCTGAGGAGCGAAAGCAT
GGGTAGCAAACAGG
>OTU_1254
TACAGGGGATGCAAGTGTTATCCGGAATCATTGGGCGTAAAGCGTCTGCAGGTTGATCTCACAGTCTTTTGTTAAATCTT
TGGGCTTAACCCGAAATCTGCAAAGGAAACTAGAGATCTAGAGTATGGTAGAGGTAGAGGGAATTTCCAGTGGAGCGGTG
AAATGCGTAGATATTGGAAAGAACACCAACAGCGAAGGCACTCTACTGGGCCATTACTGACACTCAGAGACGAAAGCTAG
GGGAGCAAACGGG
>OTU_1255
TACGTAGGACCCAAGCGTTGTCCGGATTTACTGGGTGTAAAGGGAGCGCAGGCGGATTTTCAAGTCGATGGTGAAATCTT
GCGGCTCAACCGCAAAACAGCCGTTGATACTGTTAATCTTGAGTGTGGAAGAGAGTGGCGGAATTCATGGTGTAGCAGTG
AAATGCGTAGATATCATGAAGAACACCGGTTGCGAAGGCGGCCACTTAGTCCATTACTGACGCTCATGCTCGAAAGCGTG
GGGATCAAACAGG
>OTU_1256
TACGGAGGTGGCAGGCGTTACTCGGATTGATTGGGTGTAAAGGGCGTGTAGGTGGTGGATCAAGTCGAATGTGAAATCCC
TTGGCTCAACCAAGGAACTGCATTCGATACTAATCTGCTTGAGCGACAGAGAGGTAAATGGAATTCCCGGTGTAACAGTG
AAATGTGTAGATATCGGGAGGAACACCAGTGGCGAAGGCGATTTACTGGATGTCTGCTGACACTGAAACGCGAGAGCTAG
GGGAGCAAACAGG
>OTU_1257
TACGGAGGGTGCAAGCGTTATCCGGATTTACTGGGTTTAAAGGGAGCGCAGGCGGTCGTATAAGTCAGAGGTGAAAGCCC
GGCGCTTAACGTCGGAACCGCCTCTGATACTGCACGACTTGAGTATGAAAGAGGTAGGCGGAATGCGTCATGTAGCGGTG
AAATGCATAGAGATGACGTAGAACACCGATTGCGAAGGCAGCTTACTATTTCAGCACTGACGCTGAGGCTCGAAAGCGTG
GGTAGCGAACAGG
>OTU_1258
TACGTAGGGTGCAAGCATTAATCGGAATTATTGGGCGTAAAGGGCGCGTAGGCGGACGGATAAGTCAGATGTGAAATACC
AAAGCTCAACTTTGGTGCTGCATTTGAAACTGTCTATCTAGAGGATTGACGGAGAAAGGGGAATTCCACGAGTAGCGGTG
AAATGCGTAGATACGTGGAGGAACACCGGTGGCGAAAGCGCCTTTCTAGTTTAGACCTGACGCTGAGGCGCGAGAGCAAG
GGGAGCAAACAGG
>OTU_1259
GACAGAGGTCCCAAGCGTTAGGCGGAATCACTGGGCTTAAAGCGTGTGTAGGCGGATTAGCAAGTACTTTGTGAAATCCC
ATGGCTCAACCATGGAACTGCTTGGTATACTGCTAGTCTTGAGGCATCTAGAGGCAACTGGAACAAACGGTGGAGCGGTG
AAATGCGTAGATATCGTTTGGAACGCCCAAGGTGAAAACAGGTTGCTGGGGATGTACTGACGCTGAGACACGAAAGCCAG
GGGAGCAAACGGG
>OTU_1260
TACGGAGGGTGCAAGCATTGATCGGAATTACTGGGCGTAAAGGGCGCGCAGGCGGTTAGGAAAGTCAGATGTGAAATTCC
GGGGCTCAACCCCGGCGCTGCATTTGAAACTTCCTTTCTAGAGTTCAGTTAGGGAAAACGGAATTCCACGTGTAGCGGTG
AAATGCGTAGATATGTGGAAGAACACCAGTGGTGAAGACGGTTTTCTGGGCTGATACTGACGCTGAGGCGCGAAAGCAAG
GGGAGCAAACAGG
>OTU_1261
TACGGAGGGTGCAAGCGTTATCCGGATTCATTGGGTTTAAAGGGAGCGTAGGCGGCCCAATAAGTCAGTGGTGAAATCTC
CTGGCTTAACTAGGAAATTGCCATTGATACTGTTGGGCTTGAGTACAGTTGCCGTTGGCGGAATATGACATGTAGTGGTG
AAATACATAGAGATGTCATAGAACACCGATTGCGAAGGCAGCTAACGAAACTGTAACTGACGCTGAGGCTCGAAAGTGCG
GGGATCAAACAGG
>OTU_1262
TACGGAGGGTGCAAGCGTTATCCGGATTCACTGGGTTTAAAGGGTGCGTAGGCGGGCAGGTAAGTCAGTGGTGAAATCCC
CGGGCTCAACCTGGGACCTGCATTTGTGACTGTATAGCTAGAGTGCGGCAGAGGGGGATGGAATTCCGCGTGTAGCAGTG
AAATGCGTAGATATGCGGAGGAACACCGATGGCGAAGGCAATCCCCTGGACCTGTACTGACGCTCATGCACGAAAGCGTG
GGGAGCAAACAGG
>OTU_1263
TACAGAGGGTGCGAGCGTTAATCGGAATTACTGGGCGTAAAGCGTACGTAGGCGGCTAAGTAAGTCGGATGTGAAAGCCC
TGGGCTCAACCTGGGAACTGCATTCGAAACTGCTTGGCTAGAGTATGGGAGAGGGAAGCGGAATTTCCGGTGTAGCGGTG
AAATGCGTAGATATCGGAAGGAACACCAATGGCGAAGGCAGCTTCCTGGCCCAATACTGACGCTGAGGTGCGAAAGCGTG
GGGAGCAAACAGG
>OTU_1264
GACGTAGGATGCAAGCGTTGTCCGGATTTATTGGGCGTAAAGAGTTCGTAGGCGGTTTGTTAAGTCTGATGTTAAAGACT
GGGGCTCAACCTCGGAAGTGCATTGGATACTGGCAGACTGGAGTGCAGTAGAGGCAAGTGGAATTCCCAGTGTAGCGGTG
AAATGCGTAGATATTGGGAAGAACACCGGTGGCGCAGGCGACTTGCTGGGCTGTAACTGACGCTGAGGAACGAAAGCTAG
GGGAGCAAATGGG
>OTU_1265
TACGTAGGGTGCAAGCGTTAATCGGAATTACTGGGCGTAAAGCGTCCGCAGGCGGTTTTATAAGACAGATGTGAAATCCC
TGGGCTTAACCTAGGAACTGCATTTGTGACTGTAAAGCTAGAGTACGGCAGAGGGGGATGGAATTCCGCGTGTAGCAGTG
AAATGCGTAGATATGCGGAGGAACACCGATGGCGAAGGCAATCCCCTGGGCCTGTACTGACGCTCATGGACGAAAGCGTG
GGGAGCAAACAGG
>OTU_1266
TACGTAGGGTGCAAGCGTTAATCGGAATTACTGGGCGTAAAGCGTGCGCAGGCGGTATTGTAAGTCAGCTGTGAAATCCC
CGGGCTTAACCTGGGAATGGCAGTTGAGACTGCAAAGCTGGAGTGTGTCAGAGGGGGGTAGAATTCCACGTGTAGCAGTG
AAATGCGTAGAGATGTGGAGGAATACCGATGGCGAAGGCAGCCCCCTGGGATAACACTGACGCTCATGCACGAAAGCGTG
GGGAGCAAACAGG
>OTU_1267
TACGGAGGATGCGAGCGTTATCCGGATTTATTGGGTTTAAAGGGAGCGTAGACGGGTCGTTAAGTCAGCTGTGAAAGTTT
GGGGCTCAACCTTAAAATTGCAGTTGATACTGGCGTCCTTGAGTACGGTTGAGGCAGGCGGAATTCGTGGTGTAGCGGTG
AAATGCTTAGATATCACGAAGAACCCCGATTGCGAAGGCAGCCTGCTAAACCGCCACTGACGTTGAGGCTCGAAAGTGTG
GGTATCAAACAGG
>OTU_1268
TACAGAGGTCCCAAGCGTTGTTCGGATTCACTGGGCGTAAAGGGTGCGTAGGCGGTTGGGTAAGTCTGTCGTGAAATCTC
CGAGCCTAACTCGGAAACTGCGTCGGATACTATTCAACTCGAGGAATGGAGGGGAGACTGGAATTCTCGGTGTAGCAGTG
AAATGCGTAGATATCGAGAGGAACACCAGTGGCGAAGGCGAGTCTCTGGACATTTCCTGACGCTGAGGCACGAAAGCCAG
GGGAGCAAACGGG
>OTU_1269
TACGTAGGCAGCAAGCGTTGTTCGGAGTTACTGGGCGTAAAGGGTGCGTAGGCGGCTTTTTAAGTTTGGTGTGAAATCTC
CTGGCTTAACCGGGAGGGTGCGCCGAATACTGAGAAGCTAGAGTACGGGAGAGGAAAGTGGAATTCCTGGTGTAGCGGTG
AAATGCGTAGATATCAGGAGGAACACCTGTGGTGTAGACGGCTTTCTGGACCGTAACTGACGCTGAGGCACGAAAGCGTG
GGTAGCAAACAGG
>OTU_1270
TACGGAGGGAGCTAGCGTTGTTCGGAATTACTGGGCGTAAAGAGTACGTAGGCGGTTATTCAAGTCAGAGGTGAAAGCCC
GGAGCTCAACTCCGGAACTGCCTTTGAAACTAGATAGCTAGAATCATGGAGAGGTGAGTGGAATTCCGAGTGTAGAGGTG
AAATTCGTAGATATTCGGAAGAACACCAGTGGCGAAGGCGGCTCACTGGACATGTATTGACGCTGAGGTGCGAAAGCGTG
GGGAGCAAACAGG
>OTU_1271
TACGGAGGGTGCAAGCGTTATCCGGATTCACTGGGTTTAAAGGGTGCGTAGGTGGGTCTGTAAGTCAGTGGTGAAATCCC
CGAGCTCAACTTGGGAACTGCCGTTGATACTATAGGTCTTGAATGTCGTGGAGGTAAGCGGAATATGTCATGTAGCGGTG
AAATGCTTAGATATGACGTAGAACACCAATTGCGTAGGCAGCTTACTACACGAATATTGACACTGAGGCACGAAAGCGTG
GGGAGCAAACAGG
>OTU_1272
TACGAAGGGGGCAAGCGTTGTTCGGAATTACTGGGCGTAAAGGGCGCGTAGGCGGTGCACTAAGTCAGGCGTGAAAGCCC
TGGGCTCAACCCGGGAATTGCGTTTGATACTGGTGCGCTTGAATCCAGGAGAGGTTGGTGGAATTCCCAGTGTAGAGGTG
AAATTCGTAGAGATTGGGAAGAACACCGGTGGCGAAGGCGGCCAACTGGACTGGTATTGACGCTGAGGCGCGAAAGCGTG
GGGAGCAAACAGG
>OTU_1273
TACAGAGACTGCAAGCGTTATTCGGATTCACTGGGCGTAAAGGGTGCGCAGGCGGCCATGTGTGTTAGGCGTGAAAGCCT
GAGGCTCAACCTCAGAATTGCACCTAAAACTACATGGCTAGAGTACTGGAGAGGGTAGCGGAATTCACGGTGTAGCAGTG
AAATGCGTAGATATCGTGAGGAACACCAATGGCGAAGGCAGCTACCTGGACAGTTACTGACGCTCAGGCACGAAAGCGTG
GGGAGCAAAAGGG
>OTU_1274
TACGTAGGTGGCGAGCGTTGTCCGGATTTACTGGGTGTAAAGGGCGTGTAGGCGGGAATGTAAGTCAGATGTGAAAGCCC
ATGGCTCAACTGTGGGACTGCATCTGAAACTGTGTTTCTTGAGTGTTGGAGAGGAAAGCGGAATTCCTAGTGTAGCGGTG
AAATGCGTAGATATTAGGAGGAACACCAGTGGCGAAGGCGGCTTTCTGGACAATAACTGACGCTGAGGCGCGAAAGCGTG
GGGAGCAAACAGG
>OTU_1275
TACAGAGGTCCCGAGCGTTGTTCGGATTCACTGGGCGTAAAGGGTGCGTAGGTGGTTCGATACGTCGGATGTGAAAATCA
GGGGCTCAACCCCTGACCTGCATCCGATACGGTCGAGCTGGAGTTTGGTAGGGGAGACTGGAATTCCTGGTGTAGCGGTG
GAATGCGCAGATATCAGGAGGAACACCGATGGCGAAGGCAGGTCTCTGGGCCAATACTGACACTGAGGAGCGAAAGCGTG
GGGAGCGAACAGG
>OTU_1276
TACAGAGGGTGCGAGCGTTAATCGGAATTATTGGGCGTAAAGGGAGCGTAGGCGGATGATCAAGTGGTAGGTGAAATACC
CGGGCTTAACCTGGGGAGGTCCTATCAGACTGGTCGTCTAGAATGTGGTAGAGGAAGGTGGAATTTCTGGTGTAGCGGTG
AAATGCGTAGATATCAGAAAGAACATCAATGGCGAAGGCAGCCTTCTGGGCCATTATTGACGCTGAGGCTCGAAAGCGTG
GGGAGCGAACAGG
>OTU_1277
TACGGAGGGTGCAAGCGTTATCCGGATTCACTGGGTTTAAAGGGTGCGTAGGTGGATAAATAAGTCAGTGGTGAAAGCTC
CAAGCTTAACTTGGAAATTGCCATTGATACTGTTTATCTTGAATATAGTGGAGGTTGGCGGAATATGACATGTAGCGGTG
AAATGCTTAGATATGTCATAGAACACCGATTGCGAAGGCAGCTGGCTACACTATCATTGACACTGAGGCACGAAAGCGTG
GGGATCAAACAGG
>OTU_1278
TACGAAGGGTGCTAGCGTTGTTCGGAATCATTGGGCGTAAAGCGTGCGTAGGCGGCTTAGTAAGTCGATTGTGAAATCCC
GAGGCTTAACTTCGGAATTGCAATCGAAACTGCTTTGCTTGAGTATGGTGGGGGATAGTGGAATTCCTAGTGTAGGGGTG
AAATCCGTAGAGATTAGGAGGAACATCAGTGGCGAAAGCGACTATCTACGCCATTACTGACGCTGAGGCACGAAAGCGTG
GGGAGCAAACAGG
>OTU_1279
TACGTAGGCAGCAAGCGTTGTTCGGAGTTACTGGGCGTAAAGGGTGTGTAGGCGGTCCACTAAGTTCGACGTGAAATCTC
CCGGCTTAACCGGGAGGGTGCGTTGAAAACTGGTGGGCTTGAGTGTGGGAGAGGTAAGCGGAATTCCTGGTGTAGCGGTG
AAATGCGTAGATATCAGGAGGAACACCTGTGGTGTAGACAGCTTGCTGGACCATTACTGACGCTGAGACACGAAAGCGTG
GGTAGCAAACAGG
>OTU_1280
TACGTAGGGTGCAAGCATTGTCCGGATTTATTGGGCGTAAAGAGCTCGTAGGCGGCTTGTCACGTCGGGTGTGAAAACTC
GGGGCTCAACCCCGAGCCTGCACTCGATACGGGCTAGCTAGAGTATTGCAGGGGAGACTGGAATTCCTGGTGTAGCGGTG
AAATGCGCAGATATCAGGAGGAACACCGGTGGCGAAGGCGGGTCTCTGGGCAATTACTGACGCTGAGGAGCGAAAGCGTG
GGGAGCGAACAGG
>OTU_1281
TACAGGGGGTGCAAGCGTTGTTCGGAATCACTGGGCGTAAAGGGAGCGTAGGCGGAACTACAAGACAGAGGTTAAAGATC
CGGGCTCAACCTGGAAACTGCCTTTGTGACTGTGGTTCTTGAGTATGGTAGAGGTCAGCGGAATTTCCGGTGTAGCGGTG
GAATGCGTAGAGATCGGAAAGAACACCAGAGGCGAAGGCGGCTGACTGGACCAATACTGACGCTGAGGCTCGAAAGCGTG
GGGAGCAAACAGG
>OTU_1282
TACAGGGGATGCAAGTGTTATCCGGAATCATTGGGCGTAAAGCGTCTGCAGGTGGAAATGAAAGTCTTTTGTTAAACCTC
CGGGCTTAACCCGGAATCTGCAAAAGAAACTCCATTTCTGGAGTATAGTAGAGGTAAAGGGAATTTCCAGTGGAGCGGTG
AAATGCGTAGATATTGGAAAGAACACCAACAGCGAAGGCACTTTACTGGGCTATTACTGACACTCAGAGACGAAAGCTAG
GGGAGCAAACTGG
>OTU_1283
TACGGAGGATCCGAGCGTTATCCGGATTTATTGGGTTTAAAGGGTGCGTAGGCGGCTTTGTAAGTCAGTGGTGAAATCTT
CGAGCTTAACTCGGAAACTGCCATTGATACTGCAGAGCTTGAATATGTTTGAAGTGGGCGGAATGTGTAGTGTAGCGGTG
AAATGCTTAGATATTACACAGAACACCGATTGCGAAGGCAGCTCACTAAACCATAATTGACGCTGAGGCACGAAAGTGTG
GGGATCAAACAGG
>OTU_1284
TACGTAGGGTGCGAGCGTTAATCGGAATTACTGGGCGTAAAGGGTGCGCAGGCTGATATACAAGTTAGATGTGAAATACC
CGAGCTTAACTTGGGAGGTGCATTTAAGACTGTATGTCTAGAGTTAGTCAGAGGATGGGGGAATTCCGAGTGTAGCAGTG
AAATGCGTAGAGATTCGGAGGAATATCGGTGGCGAAGGCGCCCATCTGGGATATAACTGACGCTCAGGCACGAAAGCGTG
GGGAGCAAACAGG
>OTU_1285
TACGGAGGATGCAAGCGTTATCCGGATTCATTGGGTTTAAAGGGTGCGTAGGCGGAGTACTAAGTCAGTGATGAAATCCT
GCAGCTTAACTGTAGAACTGTCATTGATACTGGTATTCTTGAATGCAGTTGAGGTAGGCGGAATGTGTAATGTAGCGGTG
AAATGCTTAGATATTACACAGAACACCGATTGCGAAGGCAGCTTACTAAACTGTGATTGACGCTGAGGCACGAAAGCGTG
GGGAGCAAACAGG
>OTU_1286
TACGAACTGTGCGAACGTTATTCGGAATCACTGGGCTTAAAGGGTGCGTAGGCGGCTGCCTAAGTCAGGTGTGAAATCTC
TCGGCTCAACCGGGAAACTGCGCTTGATACTGGGCGGCTCGAGTGAGGTAGGGGTGTGTGGAACTTCCGGTGGAGCGGTG
AAATGTGTAGATATCGGAAGGAACGCCAGCAGCGAAAGCGGCACACTGGGCCTTTTCTGACGCTGAGGCACGAAAGCTAG
GGGAGCGAACGGG
>OTU_1287
TACAGGGGATGCAAGTGTTATCCGGAATCATTGGGCGTAAAGCGTCTGCAGGTGGACAACTAAGTCTTTTGTTAAACCTC
TAGGCTCAACCTAGAATCTGCAAAAGAAACTATTTGTCTTGAGTATGGTAGAGGTAAAGGGAATTTCCAGTGGAGCGGTG
AAATGCGTAGATATTGGAAAGAACACCAACAGCGAAGGCACTTTACTGGGCCATTACTGACACTGAGAGACGAAAGCTAG
GGGAGCAAACGGG
>OTU_1288
TACGTAGGGTGCAAGCGTTAATCGGAATTACTGGGCGTAAAGAGCTCGTAGGTGGTTTGTTGCGTCGGGTGTGAAATTCA
GGGGCTCAACCCCTGACCTGCACTCGATACGGGCAAGCTAGAGTTTGGTAGGGGAGACTGGAATTCCTGGTGTAGCGGTG
GAATGCGCAGATATCAGGAGGAACACCAATGGCGAAGGCAGGTCTCTGGGCCAATACTGACACTGAGGAGCGAGAGCGTG
GGGAGCGAACAGG
>OTU_1289
TACAGAGGGTGCAAGCGTTGTTCGGAATTACTGGGCGTAAAGCGCGTGTAGGTGGCGATGTAAGTCGGATGTGAAATCCC
TCGGCTTAACCGAGGAAGTGCATTCGATACTGCGTTGCTTGAGTACCGGAGGGGATGGCGGAATTCCCGGTGTAGAGGTG
AAATTCGTAGATATCGGGAGGAACACCTGTGGCGAAGGCGGCCATCTGGACGGTCACTGACACTGAGACGCGAAAGCGTG
GGTAGCAAACAGG
>OTU_1290
TACGGAGGGTGCAAGCGTTATCCGGATTTACTGGGTTTAAAGGGTGCGTAGGTGGGTTGGTAAGTCAGTGGTGAAATCTT
CGAGCTTAACTCGGAAACTGCCATTGATACTATCAATCTTGAATATCCCGGAGGTAAGCGGAATATGTCATGTAGCGGTG
AAATGCTTAGATATGACATAGAACACCCATTGCGAAGGCAGCTTACTACAGGATTATTGACACTGAGGCACGAAAGCGTG
GGGATCAAACAGG
>OTU_1291
TACGGAGGATGCAAGCGTTATCCGGAATGATTGGGCGTAAAGCGTCCGCAGGTGGCAGTGTAAGTCTGCTGTTAAAGAGT
CTGGCTTAACCAGATAAGGGCAGTGGAAACTACACAGCTAGAGTACGTTCGGGGCAGAGGGAATTCCTGGTGTAGCGGTG
AAATGCGTAGAGATCAGGAAGAACACCGGTGGCGAAAGCGCTCTGCTAGGCCGTAACTGACACTGAGGGACGAAAGCTAG
GGGAGCGAATGGG
>OTU_1292
TACAGAGGATGCAAGCGTTATCCGGAATCACTGGGCATAAAGCGTCTGTAGGTTGCGAATTAAGTCTGTTGTTAAAGACT
AGGGCCCAACCCTGGAAAAGCAATGGAAACTAATACGCTTGAGTATGGTAGAGGTAGAGGGAATTCCTGGTGTAGCGGTG
AAATGCGTAGATATTAGGAAGAACACCAATGGCGAAAGCACTCTACTGGGCCATAACTGACACTGAGAGACGACAGCTAG
GGGAGCAAATGGG
>OTU_1293
TACAGAGGTCCCAAGCGTTGTTCGGATTTACTGGGCGTAAAGGGTGCGTAGGCGGTTAGGTAAGTTTGAAGTGAAAGCTC
CAAGCTCAACTTGGAAATTGCTTCATATACTATTTGACTAGAGGGTCGGAGAGGAGACTGGAATTCTCGGTGTAGCAGTG
AAATGCGTAGATATCGAGAGGAACATCAGTGGCGAAAGCGAGTCTCTGGACGACATCTGACGCTGAGGCACGAAAGCTAG
GGTAGCAAACGGG
>OTU_1294
TACGGAGGTGGCAGGCGTTACTCGGATTGATTGGGTGTAAAGGGTTTGTAGGCGGTGCGCTAAGTCGAATGTGAAATCCC
TTGGCTTAACCAAGGAACTGCGCTCGAAACTGGCGTGCTTGAGTGTTGGAGAGGAAAGCGGAATTCCCGGTGTAACAGTG
AAATGTGTAGATATCGGGAGGAACACCAGTGGCGAAGGCGGCTTTCTGGACAACTACTGACGCTGAAAAACGAGAGCATG
GGGAGCAAACAGG
>OTU_1295
TACGGAGGGTGCAAGCGTTATCCGGATTCACTGGGTTTAAAGGGTGCGTAGGCGGGCAGGTAAGTCCGTGGTGAAATCTC
TGAGCTTAACTCAGAAACTGCCATGGATACTATTTGTCTTGAATGTTGTGGAGGTAAGCGGAATATGTCATGTAGCGGTG
AAATGCTTAGATATGACATAGAACACCCATTGCGAAGGCAGCTTACTACGCATATATTGACGCTGAGGCACGAAAGCGTG
GGGATCAAACAGG
>OTU_1296
GACGGAGGATGCAAGCGTTATCCGGAATGATTGGGCGTAAAGCGTCCGCAGGTGGCAGTTCAAGTCTGCTGTCAAAGACC
GGGGCTTAACTTCGGAAAGGCAGTGGAAACTGAACAGCTAGAGTATGGTAGGGGTAGAGGGAATTCCTGGTGTAGCGGTG
AAATGCGTAGAGATCAGGAAGAACATCGGTGGCGAAGGCGCTCTACTGGACCATAACTGACACTCAGGGACGAAAGCTAG
GGGAGCGAATGGG
>OTU_1297
TACAGAGGGTGCGAGCGTTAATCGGAGTTACTGGGCGTAAAGGGCGCGTAGGCGGTTTGTTAAGTGATATGTGAAATCCC
TGGGCTTAACCTAGGAACTGCATGTCATACTGGCGAGCTAGAGTATTGTAGAGGGTAGTGGAATTTCCGGTGTAGCGGTG
AAATGCGTAGAGATCGGAAGGAACACCAGTGGCGAAGGCGGCTACCTGGACAAATACTGACGCTGAGGCGCGAAAGCGTG
GGGAGCAAACAGG
>OTU_1298
TACAGAGGTCCCAAGCGTTGTTCGGATTTACTGGGCGTAAAGGGTGCGTAGGCGGCGAGGAAAGTTTAAGGTGAAATCTC
CAGGCTCAACTTGGAAAATGCCTCGAATACTTCCCCGCTCGAGGGTCGCAGAGGAGATTGGAATTCTCGGTGTAGCAGTG
AAATGCGTAGATATCGAGAGGAACATCAGTGGCGAAAGCGAATCTCTGGGCGACTCCTGACGCTGAGGCACGAAAGCCAG
GGGAGCAAACGGG
>OTU_1299
TACGAGAGGTGCAAGCGTTATTCGGAATTATTGGGCGTAAAGGGTGCGTAGACGGTGTGTTAAGTCTGTTGTTAAATCTT
TCGGCTCAACCGAAAATCAGCAATGGAAACTGGCATGCTAGAGTGTGAAAGAGAGAAGTGGAATTCTTGGAGTAGCGGTA
AAATGCGTAGATCTCAAGAGGAACACCGATGGCGAAGGCAGCTTCTTGGTTCACTACTGACGTTGAGGCACGAAAGCGTG
GGGAGCAAACAGG
>OTU_1300
TACAGAGGTCCCAAGCGTTGTTCGGATTCACTGGGCGTAAAGGGTGCGTAGGTGGTTGGGTAAGTCTGATGTGAAATCTC
CGAGCTTAACTCGGAAATGGCATTGGATACTATCCAGCTTGAGGTTTGGAGGGGGGACTGGAATTCTCGGTGTAGCAGTG
AAATGCGTAGATATCGAGAGGAACACCAGTGGCGAAGGCGAGTCCCTGGACAACACCTGACACTGAGGCACGAAAGCTAG
GGGAGCAAACAGG
>OTU_1301
TACGTAGGATCCGAGCGTTGTCCGGAATTACTGGGCATAAAGGGAGCGTAGGCGGACTTGTGCGTCAGAGGTGAAATCCA
ACGGCTTAACCGTTGAACTGCCTTTGATACGGCAAGTCTTGAGTATGAGAGAGGCGAGTAGAATTCCAGGTGTAGCGGTG
AAATGCGTAGATATCTGGAGGAATACCAGTGGAGAAGTCGGCTCGCTGGCTCATAACTGACGCTGAGGCTCGAAAGCGTG
GGGATCAAACAGG
>OTU_1302
TACGAGAGGTGCAAGCGTTATTCGGATTAATTGGGTGTAAAGGGCGCGTAGACGGCGTGTTAAGTTTGTTGTTAAATACT
CCGGCTTAACTGGAGACATGCAATAAATACTGGCATGCTAGAGGATGGAAGAGAGAAGTGGAATTCTTGGAGTAGCGGTA
AAATGCGTAGATCTCAAGAGGAACACCGATGGCGAAGGCAGCTTCTTGGTCCATTCCTGACGTTGAGGCGCGAAAGCGTG
GGGAGCAAACAGG
>OTU_1303
TACGAAGGGGGCTAGCGTTGTTCGGAATCACTGGGCGTAAAGCGCACGTAGGCGGATTTTTAAGTCAGAGGTGAAAGCCT
GGAGCTCAACTCCAGAACTGCCTTTGATACTGGAAGTCTTGAGTCCGGTAGAGGTGAGTGGAACTGCTAGTGTAGAGGTG
AAATTCGTAGATATTAGCAAGAACACCAGTGGCGAAGGCGGCTCACTGGACCGGTACTGACGCTGAGGTGCGAAAGCGTG
GGGAGCAAACAGG
>OTU_1304
TACAGAGGTCCCAAGCGTTGTTCGGATTCACTGGGCGTAAAGGGTGCGTAGGTGGCCAGGTAAGTCTGATGTGAAATCTC
CGAGCTTAACTCGGAAATGGCATTGGATACTCTCTGGCTAGAGGATTGGAGGGGGGACTGGAATTCTCGGTGTAGCAGTG
AAATGCGTAGATATCGAGAGGAACACCAGTGGCGAAGGCGAGTCCCTGGACAACTCCTGACACTGAGGCACGAAAGCTAG
GGGAGCAAACAGG
>OTU_1305
GACGAACCGAGCGAACGTTGTTCGGAATCACTGGGCTTAAAGGGCGCGTAGGCGGGCTGTCAAGTTTGGGGTGAAATCCC
GCGGCTCAACCGTGGAACTGCCTCAAATACTGACGGTCTCGAGGGAGATAGGGGCAAGCGGAACTAATGGTGGAGCGGTG
AAATGCGTTGATATCATTAGGAACTCCGGTGGCGAAGGCGGCTTGCTGGATCTCTTCTGACGCTGAGGCGCGAAAGCTAG
GGGAGCAAACGGG
>OTU_1306
TACGTAGGGTCCAAGCGTTAATCGGAATTACTGGGCGTAAAGGGTGCGCAGGTGGTTCATTAAGTGTGATGTGAAAGCCC
CGGGCTCAACCTGGGAATTGCATTGCAAACTGGTGAACTAGAGTATGGCAGAGGGGGGTGGAATTCCGCGTGTAGCAGTG
AAATGCGTAGAGATGCGGAGGAACACCGATGGCGAAGGCAACCCCCTGGGCTAATACTGACACTCATGCACGAAAGCGTG
GGGAGCAAACAGG
>OTU_1307
TACGTAGGGTGCAAGCGTTGTCCGGATTTATTGGGTTTAAAGGGTGCGTAGGCGGCCCTGTAAGTCAGTGGTGAAATACT
CTAGCTTAACTAGAGGGGTGCCATTGATACTGCAGGGCTTGAGTTAAGTTGAAGTTGGCGGAATTGACGGTGTAGCGGTG
AAATGCTTAGATATCGTCAAGAACACCGATAGTGAAGACAGCTAACTAAACTTTTACTGACGCTGAGGCACGAAAGTGTG
GGGATCAAACAGG
>OTU_1308
TACGAGGGGGGCGAGCGTTGTTCGGAATTATTGGGCGTAAAGGGTGCGTAGGCGGTTTGGTAAGTCTTTTGTGAAATCTC
TGGGCTCAACTCAGAGTCTGCAGGAGAAACTGCCGGGCTGGAGTGTGGGAGAGGTGAGTGGAATTTCCGGTGTAGCGGTG
AAATGCGTAGATATCGGAAGGAACACCTGTGGCGAAAGCGGCTCACTGGACCACAACTGACGCTGATGCACGAAAGCTAG
GGGAGCAAACAGG
>OTU_1309
GACGAAGGATGCAAGCGTTATCCGGATTCATTGGGTTTAAAGGGTGCGTAGGCGGCCCTGTAAGTCAGTGGTGAAATCTC
CTTGCTTAACAAGGAAACTGCCATTGATACTGCAGGGCTTGAGTACAGATGCTGTGGGCGGAATATGACATGTAGTGGTG
AAATACATAGAGATGTCATAGAACACCGATTGCGAAGGCAGCTCACAAAACTGTAACTGACGCTGAGGCACGAAAGTGCG
GGGATCAAACAGG
>OTU_1310
TACGTAGGGTGCGAGCGTTAATCGGAATTACTGGGCGTAAAGCGTGCGCAGGCGGTTATGCAAGTCTGATGTGAAAGCCC
CGGGCTTAACCTGGGAACGGCATTGGAGACTGCAAGACTAGAGTGCGTCAGAGGGGGGTAGAATTCCACGTGTAGCAGTG
AAATGCGTAGAGATGTGGAGGAATACCGATGGCGAAGGCAGCCCCCTGGGATGACACTGACGCTCATGCACGAAAGCGTG
GGGAGCAAACAGG
>OTU_1311
TACATAGGGTGCAAGCGTTGTCCGGAATTATTGGGCGTAAAGAGCTCGTAGGTGGTTCGATACGTCGGATGTGAAAATCT
AGGGCTCAACCCTAGACCTGCATCCGATACGGGCAAACTAGAGTTTGGTAGGGGAGACTGGAATTCCTGGTGTAGCGGTG
GAATGCGCAGATATCAGGAGGAACACCAATGGCGAAGGCAGGTCTCTGGGCCAATACTGACACTGAGGAGCGAAAGTCTG
GGGAGCGAACAGG
>OTU_1312
GACGTAGGATGCAAGCGTTGTCCGGATTTATTGGGCGTAAAGAGTTCGTAGGCGGTTTGTTAAGTCTGATGTTAAAGATC
GGGGCCCAACCCCGAAACTGCATTGGATACTGGCAGACTGGAGTGTGGTAGAGGTAAGTGGAATTTCTGGTGTAGCGGTG
AAATGCGTAGATATCAGAAAGAACACCAGTGGCGTAGGCGACTTACTGGGCCATAACTGACGCTGAGGAACGAAAGCCAG
GGGAGCAAATGGG
>OTU_1313
TACGGAGGGTGCAAGCGTTATCCGGATTCACTGGGTTTAAAGGGTGCGTAGGTGGGCAGGTAAGTCCGTGGTGAAATCCT
ATAGCTTAACTATAGAACTGCCATGGATACTATTTGTCTTGAATGTTGTGGAGGTAAGCGGAATATGTCATGTAGCGGTG
AAATGCTTAGATATGACATAGAACACCCATTGCGAAGGCAGCTTACTACGCATATATTGACGCTGAGGCACGAAAGCGTG
GGGATCAAACAGG
>OTU_1314
TACGGAGGGTGCAAGCGTTATCCGGATTCACTGGGTTTAAAGGGTGCGTAGGTGGGCAAATAAGTCAGTGGTGAAATCCC
CGAGCTTAACTCGGAAACTGCCATTGATACTGTTTGTCTTGAATATCCTGGAGGTGAGCGGAATATGTCATGTAGCGGTG
AAATGCTTAGATATGACATAGAACACCAATTGCGAAGGCAGCTCACTACGGGATGATTGACGCTGAGGCACGAAAGCGTG
GGGATCAAACAGG
>OTU_1315
TACGGAGGATCCAAGCGTTATCCGGATTTATTGGGTTTAAAGGGTGCGCAGGCGGAATGATAAGTCAGTGGTGAAATCCT
ACGGCTCAACTGTAGAACTGCCATTGATACTGTCATTCTTGAGTATAATTGATGTGGGCGGAATGTGTCATGTAGCGGTG
AAATGCTTAGATATGACACAGAACACCGATCGCGAAGGCAGCTCACAAAGCTATAACTGACGCTCAGGCACGAAAGCGTG
GGGATCAAACAGG
>OTU_1316
TACAGAGGCCACAAGCGTTAGTCGGAATCACTGGGCTTAAAGGGTGCGTAGGCGGACTCGAAAGCGTCCTGTGAAAGCCC
CCGGCTCAACCGGGGAACAGCAGGGCGAACTGCGAGTCTAGAAGCAAGTAGGCGCGGGCAGAACAGTGGGTGGAGCGGTG
AAATGCGTAGATATCCACTGGAATGCCGATGGGGAAGCCGGCCCGCTGGGCTTGTCTTGACGCTGAGGCACGAAAGCGTG
GGGATCAAACAGG
>OTU_1317
TACAGAGGGTGCAAGCGTTGCTCGGATTTACTGGGCGTAAAGCGTACGCAGACGGTAAGAAAGGTCGGATGTGAAAGCCC
CGGGCTCAACCCGGGAACTGCATCCGAAACCATCTTGCTAGAGTATGGGAGAGGGAAGCGGAATTCCTGGTGTAGAGGTG
AAATTCGTAGATATCAGGAGGAACACCGGCGGCGAAGGCGGCTTCCTGGCCCATTACTGACGTTCAGGTACGAAAGCGTG
GGTAGCAAACAGG
>OTU_1318
GACGGAGGATGCAAGTGTTATCCGGAATCACTGGGCGTAAAGCGTCTGTAGGTGGTTTAGTAAGTCTGTTGTTAAATCTC
GAGGCTCAACTTCGAACCAGCAATAGAAACTACTAGACTTGAGTATGGTAGAGGTAAAAGGAATTTCCAGTGGAGCGGTG
AAATGCGTAGATATTGGAAAGAACACCGATGGCGAAAGCACTTTACTGGGCTATTACTAACACTCAGAGACGAAAGCTAG
GGTAGCAAATGGG
>OTU_1319
TACGGAGGGGGCTAGCGTTGTTCGGAATTACTGGGCGTAAAGCGTACGTAGGCGGATCAGAAAGTATGGGGTGAAATCCC
AGGGCTTAACCCTGGAACTGCCTCATAAACTCCTGGTCTTGAGTTCGAGAGAGGTGAGTGGAATTGCGAGTGTAGAGGTG
AAATTCGTAGATATTCGCAGGAACACCAGTGGCGAAGGCGGCTCACTGGCTCGATACTGACGCTGAGGTACGAAAGTGTG
GGGAGCAAACAGG
>OTU_1320
TACGAAGGGGGCTAGCGTTGCTCGGAATTACTGGGCGTAAAGGGCGCGTAGGCGGACAGTTTAGTCAGAAGTTAAAGCCC
AGGGCTCAACCTTGGAATCGCTTTTGATACTGACTGTCTTGAGTACGGGAGAGGTGTGTGGAACTCCGAGTGTAGAGGTG
AAATTCGTAGATATTCGGAAGAACACCAGTGGCGAAGGCGACACACTGGCCCGTTACTGACGCTGAGGCGCGAAAGCGTG
GGGAGCAAACAGG
>OTU_1321
TACGAAGGGGGCTAGCGTTGCTCGGAATTACTGGGCGTAAAGGGAGCGTAGGCGGGTTATCAAGTTGGAGGTGAAAGCCC
AGGGCTCAACCTTGGAATTGCCTTCAAAACTGATAACCTAGAGTGTGATAGAGGTATGTGGAACTCCGAGTGTAGAGGTG
AAATTCGTAGATATTCGGAAGAACACCAGTGGCGAAGGCGACATACTGGGTCATTACTGACGCTGAGGCTCGAAAGCGTG
GGGAGCAAACAGG
>OTU_1322
TACGAAGGGGGCTAGCGTTGCTCGGAATTACTGGGCGTAAAGGGAGCGTAGGCGGACAGTTTAGTCAGAGGTGAAAGCCC
AGGGCTCAACCTTGGAATTGCCTTTGATACTGACTGTCTTGAGTGTGGGAGAGGTGAGTGGAACTCCGAGTGTAGAGGTG
AAATTCGTAGATATTCGGAAGAACACCAGTGGCGAAGGCGACTCACTGGCCCATTACTGACGCTGAGGCTCGAAAGCGTG
GGGAGCAAACAGG
>OTU_1323
TACAGAGGATGCAAGCGTTATCCGGAATGATTGGGCGTAAAGCGTCCGCAGGTGGTTTTATATGTCTGCTGTTAAATAGT
TAGGCTTAACCTAATAAAGGCGGTGGAAACTATAAGACTAGAGTACGTTCGGGGTAGAGGGAATTCCCAGTGTAGCGGTG
AAATGCGTAGAGATTGGGAAGAACACCAGTGGCGAAGGCGCTCTGCTAGGACTGTACTGACACTGAGGGACGAAAGCTAG
GGGAGCGAATGGG
>OTU_1324
TACATGGGGTGCAAACGTTGCTCGGAATTATTGGGCGTAAAGCGCGCGTAGGCGGTTGCTTAAGTCAGATGTGAAAGCCC
TCGGCTTAACCGAGGAAGTGCATCTGAGACTGAGCAGCTAGAGTACGAAAGAGGGTCGCGGAATTCCCGGTGTAGAGGTG
AAATTCGTAGATATCGGGAGGAACACCGGCGGCGAAGGCGGCGACCTGGTTCGAGACTGACGCTGAGGCGCGAAAGCGTG
GGGAGCAAACAGG
>OTU_1325
TACGGAGGATGCAAGCGTTATCCGGAATTATTGGGCGTAAAGCGTCCGCAGATGGTTTTACAAGTCTATTGTCAAAGCGC
GGGGCTTAACCTCGTACAGGCGGTGGAAACTGTGAGACTAGAGTTCGGTAGGGGTCAGGGGAATTCCCAGTGTAGCGGTG
AAATGCGTAGATATTGGGAAGAACACCAGCGGCGAAAGCGCCTGACTGGGCCTGAACTGACATTCATGGACGAAAGCTAG
GGGAGCGAAAGGG
>OTU_1326
TACGTAGGGTGCAAGCGTTAATCGGAATTACTGGGCGTAAAGCGTGCGCAGGCGGTTATATAAGACAGATGTGAAATCCC
CGAGCTTAACTTGGGAACTGCGTTTGAGACTGGCAAGCTAGAGTCTGTCAGAGGGGGGTAGAATTCCACGTGTAGCAGTG
AAATGCGTAGATATGTGGAGGAATACCGATGGCGAAGGCAGCCCCCTGGGATAACACTGACGCTCATGCACGAAAGCGTG
GGGAGCAAACAGG
>OTU_1327
TACAGAGGTCCCAAGCGTTGTTCGGATTCACTGGGCGTAAAGGGTGCGTAGGTGGTCGGGTAAGTCCGATGTGAAATCTC
CAGGCTCAACCTGGAAATGGCATTGGATACTATCTGGCTTGAGGAGTGGAGGGGGGACTGGAATTCTCGGTGTAGCAGTG
AAATGCGTAGATATCGAGAGGAACACCAGTGGCGAAGGCGAGTCCCTGGACACTTCCTGACACTGAGGCACGAAAGCTAG
GGGAGCAAACAGG
>OTU_1328
TACGTAGGGTGCGAGCGTTAATCGGAATTACTGGGCGTAAAGCGCGCGTAGGCGGCCGAATAAGTCGGATGTGAAATCCC
TGGGCTTAACCTAGGAACTGCATTCGATACTGCTCGGCTAGAGTATGGTAGAGGAAAGCGGAATTCCCGGTGTAGCGGTG
AAATGCGTAGATATCGGGAGGAACATCAGTGGCGAAGGCGGCTCACTGGCCCGGAACTGACGCTGAGGTGCGAAAGCGTG
GGGAGCAAACAGG
>OTU_1329
TACGGAGGATCCAAGCGTTATCCGGAATCATTGGGTTTAAAGGGTCCGTAGGCGGGTTAATAAGTCAGTGGTGAAAGCCC
ATCGCTCAACGATGGAACGGCCATTGATACTGTTAGTCTTGAATTATTAGGAAGTAACTAGAATATGTAGTGTAGCGGTG
AAATGCTTAGAGATTACATGGAATACCAATTGCGAAGGCAGGTTACTACTAATGGATTGACGCTGATGGACGAAAGCGTG
GGTAGCGAACAGG
>OTU_1330
TACCAGCTCTCCGAGTGGTGTGGATGTTTATTGGGCCTAAAGCATCCGTAGCTGGCTAGGTTAGTCCCCTGTTAAATCCA
CCGAATTAATCGTTGGATTGCGGGGGATACTGCTTGGCTAGGGGACGAGAGAGGCAGACGGTATTTCCGGGGTAGGGGTG
AAATCCTATAATCCCGGGAAGACCACCAGTGGCGAAGGCTGTCTGCTAGAACGCGCCCGACGGTGAGGGATGAAAGCTGG
GGGAGCGAACCGG
>OTU_1331
TACGAAGGGGGCAAGCGTTGTTCGGAATTACTGGGCGTAAAGCGCACGCAGGCGGTTGTTCTAGTTAGAAGTGAAAGCCC
CGGGCTCAACCTGGGAACTGCTTTTAATACTGGACAGCTAGAATCATGGAGAGGGTAACGGAATTCCGAGTGTAGAGGTG
AAATTCGTAGATATTCGGAAGAACACCAGCGGCGAAGGCGGTTACCTGGCCATGTATTGACGCTCATGTGCGAAAGCGTG
GGGAGCAAACAGG
>OTU_1332
TACGAAGGTGTCAAACGTTGTCCGGAATTATTGGGCGTAAAGGGCGCGTAGGCGGCCAGGTAAGTGAGATGTGAAAGCTC
TGGGCTCAACCCAGGAATTGCATTTCATACTGCTTGGCTTGAGTTCGGTAGAGGAGGGCGGAATTCCAGAAGTAGCGGTG
AAATGCGTAGATATCTGGAGGAACACCCGTGGCGAAGGCGGCTCTCTGGTCCGATACTGACGCTGAGGCGCGAAAGGTAG
GGGAGCAAACAGG
>OTU_1333
TACGTAGGGTGCGAGCGTTAATCGGAATTACTGGGCGTAAAGCGTGCGCAGGCGGTTTTGAAAGACAGGCGTGAAATCCC
CGGGCTCAACCTGGGAACTGCGCTTGTGACTTCAAGACTAGAGTACGGCAGAGGGGGGTAGAATTCCACGTGTAGCAGTG
AAATGCGTAGAGATGTGGAGGAATACCGATGGCGAAGGCAGCCCCCTGGGCCAGTACTGACGCTCATGCACGAAAGCGTG
GGGAGCAAACAGG
>OTU_1334
GACAGAGGGTGCAAACGTTGTTCGGAATTACTGGGCGTAAAGCGCGTGTAGGCTGCTCGGAAAGTCGGATGTGAAAGCCC
TGGGCTCAACCCAGGAAGTGCACTCGAAACTTCCGATGCTGGAGTCCTGGAGAGGAAGGCGGAATTCTCGGTGTAGAGGT
GAAATTCGTAGATATCGAGAGGAACACCGGTGGCGAAGGCGGCCTTCTGGACGGTGACTGACGCTGAGACGCGAAAGCGT
GGGGAGCAAACAGG
>OTU_1335
TACATGTGGGGCAAGCGTTGTTCGGAATCACTGGGCATAAAGGGTGCGTAGGCGGTGCTATACGTCCGGGGTGAAATCCC
ATGGCCTAACCAAGGGTCTGCCTCGGATACGGTAGTGCTTGAGTGCGTGAGGGGTGATCGGAACGCGTGGTGTAGCGGTG
AAATGCGTAGATATCACGCGGAAGGCCAACGGCGAAGGCAGATCACTGGTGCGCAACTGACGCTGAGTGCACGAAAGCGT
GGGGAGCAAACAGG
>OTU_1336
TACAGAGGTCTCAAGCGTTGTTCGGATTCACTGGGCGTAAAGGGTGCGTAGGCGGTTAGGTAAGTCTAAAGTGAAAGCTC
CGGGCTCAACCCGGAAATGGCGTTGGATACTGTCCGGCTAGAGGGTTGGAGGGGGGACTGGAATACTTGGTGTAGCAGTG
AAATGCGTAGATATCAAGTGGAACACCAGTGGCGAAGGCGAGTCCCTGGACAACTCCTGACACTGAGGCACGAAAGCTAG
GGGAGCAAACAGG
>OTU_1337
GACGAACCGTCCAAACGTTATTCGGAATCACTGGGCTTAAAGGGCGCGTAGGCGGCCGAGCGGGTCACGGGTGAAATCCT
CCAGCTTAACTGGAGAACTGCCCTTGATACCACTGCGGCTCGAGGAAGGAAGGGGCAATCGGAACTGTCGGTGGAGCGGT
GAAATGCGTTGATATCGACAGGAACGCCGGTGGCGAAAGCGGATTGCTGGTCCTTTTCTGACGCTGAGGCGCGAAAGCCA
GGGGAGCAAACGGG
>OTU_1338
TACGAAGGGTGCAAGCGTTATTCGGATTTATTGGGTGTAAAGGGTGCGTAGACGGCATGTTAAGTCTGTTGTTAAATTTC
CCAGCTTAACTGGGAGTCAGCGGTGGATACTGATGTGCTAGAGGATGGAAGAGAGAAGTGGAATTCCCGGAGTAGCGGTA
AAATGCGTAGATCTCGGGAGGAACACCAATGGCGAAGGCAGCTTCTTGGTCCATATCTGACGTTGAGGCACGAAAGCGTG
GGGAGCAAACAGG
>OTU_1339
TACGGAAGGTCCAAGCGTTAATCGGAATTACTGGGCGTAAAGCGCGCGTAGGTGGTTTATTAAGTTGGGTGTGAAATCCC
CGGGCTCAACCTGGGAACTGCATCCAAAACTGATTCACTAGAGTACGATAGAGGGAGGTAGAATTCACAGTGTAGCGGTG
GAATGCGTAGATATTGTGAAGAATACCAATGGCGAAGGCAGCCTCCTGGATCTGTACTGACACTGAGGTGCGAAAGCGTG
GGTAGCGAACAGG
>OTU_1340
TACAGAGACTGCAAGCGTTGTTCGGATTCATTGGGCGTAAAGGGTGCGCAGGCGGTCCGTTAAGTCGGATGTGAAATCTC
ACAGCCTAACTGTGATAGGTCATTCGAAACTGGCGGGCTCGAGGGCTGGAGAGGAGACTGGAATAGTCGGTGTAGCGGTG
AAATGCGTAGAGATCGACTAGAACACCGGTGGCGAAGGCGAGTCTCTGGACAGTTCCTGACGCTCAGGCACGAAAGCTAG
GGGAGCAAACGGG
>OTU_1341
GACGAAGGATCCAAGCGTTGTCCGGATTTACTGGGTTTAAAGGGTGCGTAGGCGGAAAATTAAGTCAGTGGTGAAATCCC
GCAGCTCAACTGCGGAACTGCCAATGAAACTGATTTTCTTGAATATGGTTGAGGTAGATGGAATATAACATGTAGCGGTG
AAATGCTTAGATATGTTATAGAACACCAATTGCGAAGGCAGTCTACTAAGTCATTATTGACGCTGAGGCACGAAAGCGTG
GGGAGCGAACAGG
>OTU_1342
TACAGAGGTGGCAAGCGTTGTTCGGATTTATTGGGCGTAAAGGGTCCGTAGGCGGCCTGAAAAGTTGGATGTGAAATCCC
ACAGCTTAACTGTGGAACTGCATTCAAAACTCTCGGGCTCGAGTATGATAGGGGTAATGGGAATTCCCGGTGTAAGGGTG
AAATCTGCAGAGATCGGGAGGAACACCAGTCGCGAAGGCGCATTACTGGATCATTACTGACGCTGAGGGACGAAAGCCAG
GGGAGCAAACGGG
>OTU_1343
TACAGAGGTCTCAAGCGTTGTTCGGATTTATTGGGCGTAAAGGGTGCGTAGGCGGCAGGGTGAGTTAGATGTGAAATGCC
AAGGCTTAACCTTGGCACTGCATTTAATACTGCCTTGCTTGAGCGCTAGCGAGGGGGCTGGAATTTACGGTGTAGCAGTG
AAATGCGTAGATATCGTAAGGAAGACCAGTGGCGAAAGCGAGCCCCTAGATAGCTGCTGACGCTGAGGCACGAAAGCTAG
GGGAGCAAACGGG
>OTU_1344
TACGGAGGGTGCAAGCGTTATCCGGATTCACTGGGTTTAAAGGGAGCGTAGGTGGCTTTGTAAGTCAGTGGTGAAATCTC
GGAGCTCAACTCCGAAACTGCCATTGATACTGCTTAGCTTGAATCAGGTCGAGGTGGATGGAATATTACATGTAGCGGTG
AAATGCTTAGAGATGTAATAGAACACCGATTGCGAAGGCAGTTCACTAGGCCTGTATTGACACTGAGGCTCGAAAGCGTG
GGGATCAAACAGG
>OTU_1345
TACAGAGGGTGCAAGCGTTATTCGGAATTACTGGGCATAAAGAGCGCGTAGGCGGTCTAATAAGTCTGATGTGAAATCCC
TGGACTCAATTCAGGAAGTGCATCGGATACTGTTAGACTGGAGTGCAGGAGAGGAGAGCGGAATTCCTGGTGTAGAGGTG
AAATTCGTAGATATCAGGAGGAACAACAGTGGCGAAGGCGGCTCTCTGGACTGCAACTGACGCTGAGGCGCGAAAGCGTG
GGGAGCAAACAGG
>OTU_1346
GACGGAGGATGCAAGTGTTATCCGGAATCACTGGGCGTAAAGCGTCTGTAGGTGGTCAAATAAGTCAACTGTTAAATCTT
GAGGCCCAACCTCAAAACCGCAGTCGAAACTATTAGACTAGAGTATAGTAGAGGTAAAGGGAATTTCCAGTGGAGCGGTG
AAATGCGTAGAGATTGGAAAGAACACCGATGGCGAAGGCACTTTACTGGGCTATTACTGACACTCAGAGACGAAAGCTAG
GGTAGCAAATGGG
>OTU_1347
TACGGAGGGTGCAAGCGTTATCCGGATTCACTGGGTTTAAAGGGTGCGTAGGCGGACCTGTTAGTCAGTGGTGAAATACT
GCGGCTTAACCGTAGAACTGCCATTGATACTGCAGGTCTTGAGTACAGTTGAGGTAGGCGGAATGTGTGGTGTAGCGGTG
AAATGCTTAGATATCACACAGAACACCGATTGCGAAGGCAGCTTACTAAGTTGTAACTGACGCTGATGCACGAAAGCATG
GGGAGCAAACAGG
>OTU_1348
TACAGGGGATGCAAGTGTTATCCGGAATCATTGGGCGTAAAGCGTCTGCAGGTGGATTGAAAAGTCTTTTGTTAAATCTC
TAGGCTTAACCTGGAATCTGCAAAAGAAACTATTAATCTTGAGTCGAGTAGAGGGAAAGGGAATTTCCAGTGGAGCGGTG
AAATGCGTAGAGATTGGAAGGAACACCAACAGCGAAGGCACTTTCCTGGGCTCCGACTGACACTCAGAGACGAAAGCTAA
GGGAGCAAACAGG
>OTU_1349
TACGGAAGGGGCAAGCGTTGTTCGGAATCATTGGGCGTAAAGGGCGCGTAGGTGGTCTTGTGTGTCTATCGTGAAAGCGT
ACGGCTCAACTGTATTGCGTCGGTAGAAACTGCAGGACTTGAGGCTGGGAGGGGCTGGTGGAATTCCCTGTGTAGCGGTG
AAATGCGTAGAGATGGGGGAGAACACTCGTGGCGAAGGCGGCCAGCTAGACCAGTTCTGACACTGAGGCGCGATAGCGTG
GGGAGCAAACAGG
>OTU_1350
TACGAAGGGGGCTAGCGTTGCTCGGAATGACTGGGCGTAAAGGGCGCGTAGGCGGTTCGGTTAGTTAGGCGTGAAATTCC
TGGGCTCAACCTAGGGACTGCGCTTAATACAGCCGGGCTTGAGTTCGGAAGAGGGTAGTGGAATTCCCAGTGTAGAGGTG
AAATTCGTAGATATTGGGAAGAACACCGGTGGCGAAGGCGGCTACCTGGTCCGATACTGACGCTGAGGCGCGAAAGCGTG
GGGAGCAAACAGG
>OTU_1351
TACGGAGGGGGCTAGCGTTGTTCGGAATTACTGGGCGTAAAGGGCGTGTAGGCGGCGAACCAAGTTAGGCGTGAAAGCCC
CGGGCTCAACCTGGGAACTGCGCTTAAGACTGGTTTGCTAGAGACCGGGAGAGGCGAGTGGAATATCCAGTGTAGAGGTG
AAATTCGTAGATATTGGATGGAACACCTATGGCGAAGGCAGCTCGCTGGACCGGTACTGACGCTGAGGCGCGAAAGCGTG
GGGAGCAAACAGG
>OTU_1352
TACGGAGGGTGCGAGCGTTAATCGGAATAACTGGGCGTAAAGGGCACGCAGGCGGTAAAACAAGTCGGATGTGAAATCCC
CGGGCTCAACCTGGGAACGGCATACGAAACTGTTTTGCTAGAGTCTTGTAGAGGGGGGTAGAATTCCATGTGTAGCGGTG
AAATGCGTAGAGATGTGGAGGAATACCGGTGGCGAAGGCGGCCCCCTGGACAAAGACTGACGCTGAGGTGCGAAAGCGTG
GGGAGCAAACAGG
>OTU_1353
TACATGTGGGGCAAGCGTTGTTCGGAATTACTGGGCATAAAGGGTGCGTAGGCGGTTTGTTAAGTCAGGGGTGAAATCCG
ATGGCCCAACCATCGAACTGCCTCTGAAACTGGCGAACTTGAGTGCGTGAGGGGTAACCGGAACGAGTAGTGTAGCGGTG
AAATGCGTAGATATTACTCGGAAGGCCAAAGGCGAAGGCAGGTTACTGGTGCGCAACTGACGCTGAGGCACGAAAGCGTG
GGGAGCAAACAGG
>OTU_1354
TACGGAGGGTGCAAGCGTTATTCGGAATTACTGGGCGTAAAGCGCGTGTAGGCGGGGATGCAAGTCTGATGTGAAAGCCC
TGGGCTTAACCTGGGAAGTGCATTGGAAACGGCATCTCTTGAGTACTGGAGAGGAAGGGGGAATTCCCGGTGTAGAGGTG
AAATTCGTAGAGATCGGGAGGAATACCAGTGGCGTAGGCGCCTTTCTGGACGGTTACTGACGCTGAGACGCGAAAGCGTG
GGGAGCAAACAGG
>OTU_1355
TACGTAGGGTGCGAGCGTTAATCGGAATTACTGGGCGTAAAGGGTGCGCAGGCGGTTTTGTAAGCCAGATGTGAAATCCC
CGGGCTTAACCTGGGAACTGCATTTGGGACTGCAAGGCTAGAGTACGGCAGAGGGGGGTAGAATTCCTGGTGTAGCAGTG
AAATGCGTAGATATCAGGAGGAATACCGATGGCGAAGGCAGCCCCCTGGGTCGATACTGACGCTCATGCACGAAAGCGTG
GGGAGCAAACAGG
>OTU_1356
TACGGGGGGTGCAAGCGTTGTTCGGAATTACTGGGCGTAAAGCGCGTGTAGGCGGCCCTGCAAGTCAGATGTGAAAGCCC
TCGGCTTAACCGGGGAAGTGCATCTGAAACTGCATGGCTTGAGTACCGGAGAGGAAGGCGGAATTCCCAGTGTAGAGGTG
AAATTCGTAGATATTGGGAGGAACACCGGTGGCGAAAGCGGCCTTCTGGACGGATACTGACGCTGAGACGCGAAAGCGTG
GGGAGCAAACAGG
>OTU_1357
TACGGAGGGTGCAAGCGTTATCCGGATTCACTGGGTTTAAAGGGTGCGTAGGCGGGCAGGTAAGTCAGTGGTGAAATCCT
GGAGCTCAACTCCAGAACTGCCTTTGATACTGGGAGCCTTGAGTTCGGGAGAGGTGAGTGGAACTGCGAGTGTAGAGGTG
AAATTCGTAGATATTCGCAAGAACACCAGTGGCGAAGGCGGCTCACTGGCCCGATACTGACGCTGAGGTGCGAAAGCGTG
GGGAGCAAACAGG
>OTU_1358
GACAGAGGGTGCAAACGTTGTTCGGAATTACTGGGCGTAAAGCGCGTGTAGGCGGCTGCGCAAGTCGGATGTGAAATCCC
ATGGCTCAACCATGGAAGTGCACCCGAAACTGCGCAGCTGGAGTCTCGGAGAGGAAGGCGGAATGCTTGGTGTAGAGGTG
AAATTCGTAGATATCAAGCGGAACACCGGTGGCGAAGGCGGCCTTCTGGACGATGACTGACGCTGAGACGCGAAAGCGTG
GGGAGCAAACAGG
>OTU_1359
TACAGAGGGTGCGAGCGTTAATCGGAATTACTGGGCGTAAAGGGTGCGTAGGTGGTTGAATAAGTTAGGTGTGAAATTCC
TGGGCTTAACCTGGGGACTGCGCCTAATACTGTTTAGCTAGAGTATTGTAGAGGAAAGTGGAATTTCCGGTGTAGCGGTG
AAATGCGTAGATATCGGAAGGAACATCAGTGGCGAAGGCGACTTTCTGGACAAATACTGACACTGAGGCACGAAAGCATG
GGGAGCAAACAGG
>OTU_1360
TACGGAGGGTGCAAGCGTTATCCGGATTTACTGGGTTTAAAGGGTGCGTAGGCGGTTTATTAAGTCAGTGGTGAAAGACG
GTCGCTCAACGATTGCAGTGCCATTGATACTGGTAGACTTGAGTAAAGTAGAGGTGGGCGGAATTGATAGTGTAGCGGTG
AAATGCATAGATATTATCAAGAACTCCAATTGCGTAGGCAGCTCACTTGGCTTTTACTGACACTCATGCACGAAAGTGTG
GGTATCAAACAGG
>OTU_1361
TACGAAGGGGGCTAGCGTTGTTCGGAATTACTGGGCGTAAAGCGCGCGTAGGCGGCGATCCATGTCAGGGGTGAAATCCC
GGGGCTCAACTCCGGAATTGCCTTTGAAACGGGATTGCTAGAGTCCGAGAGAGGATGGCGGAATTCCTAGTGTAGAGGTG
AAATTCGTAGATATTAGGAAGAACACCGGTGGCGAAGGCGGCCATCTGGCTCGGTACTGACGCTCAGGCGCGAAAGCGTG
GGGAGCAAACAGG
>OTU_1362
TACAGAGACCTCAAGCGTTATCCGGATTTATTGGGCGTAAAGAGCTGGTAGGTGGTTATATTAGTCAGATGTCAAATCTC
GGAGCTCAACTTCGAAACTGCATTTGAAACGGTATAACTAGAGGGTGTGAGAGATCTATGGAACTCATGGTGTAGCAGTG
AAATGCGTTGATATCATGAGGAACACCAAAGGCGAAGGCATTAGATTGGCACACTCCTGACACTGAGCAGCGAAAGCGTG
GGTAGCGAATGGG
>OTU_1363
GACAGAGGGTGCAAACGTTGTTCGGATTTACTGGGCGTAAAGCGCGTGTAGGCGGCTTTACAAGTCGGATGTGAAAGCCC
ACGGCTCAACCGTGGAAGTGCATCCGAAACTGTATCGCTGGAGTCCCGGAGAGGAAGGTGGAATGCTTGGTGTAGAGGTG
AAATTCGTAGATATCAAGCAGAACACCTGCGGCGAAGGCGGCCTTCTGGACGGTGACTGACGCTGAGACGCGAAAGCGTG
GGGAGCAAACAGG
>OTU_1364
TACAGAGGATGCAAGCGTTATCCGGAATCACTGGGCATAAAGCGTCTGTAGGTGGTTTGGTAAGTCTGCTGTTAAAGACT
GGGGCTCAACCCCAGAAAAGCAGTGGAAACTGCCGGACTTGAGTGTGGTAGAGGTAGAGGGAATTCCTAGTGTAGCGGTG
AAATGCGTAGATATTAGGAAGAACACCAATGGCGAAAGCACTTTACTGGGCTATTACTAACACTCAGAGACGAAAGCTAG
GGTAGCAAATGGG
>OTU_1365
TACGGAGGACCCGAGCGTTATCCGGATTCATTGGGTTTAAAGGGTGCGTAGGCGGCCCGGTCAGTCAGCGGTGAAATGCC
CGCGCTTCACGCGGGAACTGCCGTTGATACTGCCGGGCTAGAATCTTAGCGAGGCGGGCGGAATGCGCAGTGTAGCGGTG
AAATGCATAGATATTGCGCAGAACGCCGATTGGGGAGCCAGCTCGCCAGCTGAGTATTGACGCTGAGGCACGAAAGCGTG
GGGATCAAACAGG
>OTU_1366
TACAGAGGGTGCAAGCGTTGCTCGGATTTACTGGGCGTAAAGCGTACGCAGACGGTTTGTCAGGTCGGGCGTGAAAGCCC
TGGGCTCAACCCAGGAAATGCGCTCGAAACCGGCTCACTCGAGGATAGGAGAGGAAAGCGGAATTCCCGGTGTAGAGGTG
AAATTCGTAGATATCGGGAGGAACACCAGCGGCGAAGGCGGCTTTCTGGCCTATCTCTGACGTTCAGGTACGAAAGCGTG
GGTAGCAAACAGG
>OTU_1367
TACGAAGGGGGCTAGCGTTGCTCGGAATCACTGGGCGTAAAGCGCACGTAGGCGGGCTTTTAAGTCGGAGGTGAAATCCC
AGGGCTCAACCCTGGAACTGCCTTCGATACTGAAAGTCTTGAGTCCGGAAGAGGTAAGTGGAACTCCGAGTGTAGAGGTG
AAATTCGTAGATATTCGGAAGAACACCAGTGGCGAAGGCGGCTTACTGGTCCGGTACTGACGCTGAGGTGCGAAAGCGTG
GGGAGCAAACAGG
>OTU_1368
TACGAAGGGAGCTAGCGTTGTTCGGATTTACTGGGCGTAAAGGGCGCGTAGGCGGTTTTGTAAGTTGGATGTGAAAGCCC
TGGGCTCAACCCGGGAATTGCATTCAAAACTACATGACTAGAATTTGGTAGAGGTTGGTAGAATTCCCAGTGTAGAGGTG
AAATTCGTAGATATTGGGAAGAATACCCGTGGCGAAGGCGGCCAACTGGACCAACATTGACGCTGAGGCGCGAAAGCGTG
GGTAGCAAACAGG
>OTU_1369
TACGAAGGGAACTAGCGTTGTCCGGAATTACTGGGCGTAAAGAGCGCGTAGGCGGTTTATTAAGTTGGGAGTGAAATCCC
GGAGCTCAACTCCGGAACTGCTCTCAAAACTGGTAGACTAGAGTGTGATAGGGGGTGATGGAATTCCTAGTGTAGAGGTG
AAATTCTTAGATATTAGGAGGAACATCGGTGGCGAAGGCGATCACCTGGATCACAACTGACGCTGAGGTGCGAAAGCGTG
GGGAGCAAACAGG
>OTU_1370
TACGGAGGGTGCAAGCGTTGTCCGGATTTATTGGGTTTAAAGGGTGCGTAGGCGGCTGATTAAGTCTGGGGTGAAAGCCC
GTTGCTCAACAACGGAACTGCCCTGGAAACTGGTCGGCTTGAGTACAGACGAGGGTGGCGGAATGGATGCTGTAGCGGTG
AAATGCATAGATAGCATCCAGAACCCCGATTGCGAAGGCAGCTGCCTAGACTGTAACTGACGCTGAGGCACGAAAGCGTG
GGGAGCGAACAGG
>OTU_1371
TACGTAGGGTGCAAGCGTTAATCGGAATTACTGGGCGTAAAGCGTGCGCAGGCGGTTATGAAAGACAGATGTGAAATCCC
CGGGCTTAACCTGGGAACTGCATTTGTGACTACATGGCTAGAGTGTGTCAGAGGGGGGTAGAATTCCACGTGTAGCAGTG
AAATGCGTAGATATGTGGAGGAATACCGATGGCGAAGGCAGCCCCCTGGGATAACACTGACGCTCATGCACGAAAGCGTG
GGGAGCAAACAGG
>OTU_1372
TACATAGGGTGCAAGCGTTGTCCGGAATTATTGGGCGTAAAGAGCTCGTAGGTGGTTTGTTACGTCGGTTGTGAAATTCA
GGGGCTCAACCCTAGACCTGCATCCGATACGGGCTAGCTTGAGTTTGGTAGGGGAGACTGGAATTCCTGGTGTAGCGGTG
GAATGCGCAGATATCAGGAGGAACACCAATGGCGAAGGCAGGTCTCTGGGCCAATACTGACACTGAGGAGCGAAAGTCTG
GGGAGCAAACAGG
>OTU_1373
TACAGAGGGTGCGAGCGTTGTTCGGAATTATTGGGCGTAAAGGGCGCGTAGGCGGTGCGGTAAGTCACCTGTGAAATCCC
CGGGCTTAACCCGGGGCCTGCAGGCGAAACTGCCGTGCTGGAGTATGGGAGAGGTGCGTGGAATTCCCGGTGTAGCGGTG
AAATGCGTAGATATCGGGAGGAACACCTGTGGCGAAAGCGGCGCACTGGACCATTACTGACGCTGAGGCGCGAAAGCTAG
GGGAGCAAACAGG
>OTU_1374
GACGAGGGATCCTAGCGTTGTTCGGAATCATTGGGCGTAAAGCGTGTGTAGGCGGCCATTCAAGTCAGTTGTGAAATCCC
CGGGCTCAACCCGGGAAGTGCTTCTGATACTGTTTGGCTTGAGTACTGGAGAGGATAGTAGAATTCCTGGTGTAGTGGTG
AAATACGTAGATATCAGGAGGAATACCGGTGGCGAAGGCGGCTATCTGGCCATGTACTGACGCTGAGACACGAAAGCGTG
GGGAGCAAACAGG
>OTU_1375
TACGAAGGGGGCTAGCGTTGTTCGGAATTACTGGGCGTAAAGCGCACGTAGGCGGATCTGTAAGTTGGGGGTGAAAGCCC
AGGGCTCAACCCTGGAATTGCCTTCAAGACTGCAGGTCTTGAGGTCAGGAGAGGCGAGTGGAATTCCGAGTGTAGAGGTG
AAATTCGTAGATATTCGGAGGAACACCAGTGGCGAAGGCGACTCGCTGGACTGATACTGACGCTGAGGTGCGAAAGCGTG
GGGAGCAAACAGG
>OTU_1376
GACGAACCGTGCGAACGTTGTTCGGAATCACTGGGCTTAAAGGGCGCGTAGGCGGGTCGCCAAGTTTGGGGTGAAATCCT
CCCGCTCAACGGGAGAACGGCCTTGGATACTGGCGATCTCGAGGGGGATAGGGGCATGCGGAACTACGGGTGGAGCGGTG
AAATGCGTTGATATCCGTAGGAACTCCGGTGGCGAAGGCGGCGTGCTGGATCCCTTCTGACGCTGAGGCGCGAAAGCCAG
GGGAGCAAACGGG
>OTU_1377
GACGGAAGGTGCAAGCGTTGCTCGGAATCACTGGGCGTAAAGGGTGCGTAGGCGGCCTGGTAAGTCTGGCGTGAAAGCCC
AGGGCTCAGCCCTGGAAGTGCGCTAGAAACTGCGAGGCTGGAGTGCCGGAGGGGAGAGTGGAATTCCTGGTGTAGCGGTG
AAATGCGTAGATATCAGGAGGAATACCGGTGGCGAAAGCGACTCTCTGGACGGCAACTGACGCTGAGGCACGAAAGCGTG
GGGAGCAAACAGG
>OTU_1378
TACGTAGGTGGCAAGCGTTACTCGGAATCACTAGGCGTAAAGCGCAGGTAGGCGGTTCGGTAAGTCTTTTGTGAAAGCTC
CTGGCTCAACTGGGAGAGGTCAAAGGAAACTACCGGGCTAGAGTGTGGTAGGGGATACTGGAATTCCTGGTGTAGCGGTG
AAATGCGTAGATATCAGGAGGAATACCTATGGCGAAAGCAGGTATCTGGGCCATCACTGACGCTGAGCTGCGAAAGCTAG
GGGAGCAAACAGG
>OTU_1379
TACATAGGGTGCAAGCGTTGTCCGGAATTATTGGGCGTAAAGAGCTCGTAGGTCGTTTGTTACGTCGGATGTGAAAACCT
GAGGCTCAACCTCGGGCCTGCAGTGGGTACGGGCAGACTAGAGTGCGGTAGGGGAGATTGGAATTCCTGGTGTAGCGGTG
GAATGCGCAGATATCAGGAGGAACACCAATGGCGAAGGCAGATCTCTGGGCCGTAACTGACGCTGAGGAGCGAAAGCATG
GGGAGCGAACAGG
>OTU_1380
GACGGAGGATGCAAGCGTTATCCGGAATCATTGGGCGTAAAGCGTTCGTAGGTGGTTTGGAAAGTCCGCTGTCAAAGCCC
AGAGCTTAACTCTGGTCCGGCAGTGGAAACTTCTAAGCTGGAGTACGGTAGGGGCAGAGGGAATTTCCGGTGTAACAATG
AAATGTGCAGATCTCGGAAAGAACCCCTATGGCGAAAGCACTCTGCTGGGCCGTAACTGACACTCATGAACGAAAGCTAG
GGGAGCCAATGGG
>OTU_1381
TACGAAGGGGGCTAGCGTTGCTCGGAATTACTGGGCGTAAAGGGCGCGTAGGCGGACAGTTAAGTTGGGGGTGAAAGCCC
GGGGCTCAACCTCGGAACTGCCTTCAATACTGACTGTCTTGAGTACGGGAGAGGTGTGTGGAACTCCGAGTGTAGAGGTG
AAATTCGTAGATATTCGGAAGAACACCAGTGGCGAAGGCGACACACTGGCCCGTTACTGACGCTGAGGCGCGAAAGCGTG
GGGAGCAAACAGG
>OTU_1382
TACGGAGGGTGCAAGCGTTGTCCGGATTTATTGGGTTTAAAGGGTGCGTAGGCGGTCATGTAAGTCAGCGGTGAAATCCC
CGCGCTCAACGCGGGAACTGCCGTTGATACTGCCTGACTTGAGTTCGTCCGAGGTCGCTGGAATGCGTGGTGTAGCGGTG
AAATGCATAGATATCACGCAGAACACCGATTGCGAAGGCAGGTGACTGGGACGCGACTGACGCTGAGGCACGAAAGTGTG
GGGAGCAAACAGG
>OTU_1383
TACGGAGGGAGCTAGCGTTGTTCGGAATTACTGGGCGTAAAGCGCACGTAGGCGGTTATTCAAGTCAGAGGTGAAAGCCC
GGAGCTCAACTCCGGAACTGCCTTTGAAACTAGATAACTAGAATCTTGGAGAGGCGGGTGGAATTCCGAGTGTAGAGGTG
AAATTCGTAGATATTCGGAAGAACACCAGTGGCGAAGGCGGCCCGCTGGACAAGTATTGACGCTGAGGTGCGAAAGCGTG
GGGAGCAAACAGG
>OTU_1384
TACGGAGGGTGCAAGCGTTATCCGGATTCACTGGGTTTAAAGGGTGCGTAGGTGGGCAGGTAAGTCCGCGGTGAAATCCC
CGAGCTTAACTTGGGAACTGCCGTTGATACTATCTGTCTTGAATGTCGTGGAGGTAAGCGGAATATGTCATGTAGCGGTG
AAATGCTTAGAGATGACATAGAACACCAATTGCGAAGGCAGCTTGCTACACGAAAATTGACACTGAGGCACGAAAGCGTG
GGGAGCAAACAGG
>OTU_1385
TACAGAGGTCTCGAGCGTTGTTCGGATTCATTGGGCGTAAAGGGTGCGTAGGTGGCGGGGTAAGTCGGATGTGAAATCCC
GGAGCTCAACTCCGGAACTGCATTCGATACTGCTTTGCTAGAGTACTGGAGAGGAGATCGGAATTTACGGTGTAGCAGTG
AAATGCGTAGATATCGTAAGGAAGACCAGTGGCGAAGGCGGATCTCTGGACAGTTACTGACACTGAGGCACGAAGGCCAG
GGGAGCAAACGGG
>OTU_1386
TACGGAGGATCCAAGCGTTATCCGGATTTATTGGGTTTAAAGGGTGCGTAGGCGGGCTTGTAAGTCAGCGGTGAAAGTTC
TCGGCTCAACCGGGGAATTGCCGTTGAAACTACCAGCCTTGAGTATAGATGAGGTGGGCGGAATTCGTAGTGTAGCGGTG
AAATGCTTAGATATTACGAAGAACTCCAATTGCGAAGGCAGCTCACTGGGCTATAACTGACGCTGAGGCACGAAGGTGCG
GGGATCAAACAGG
>OTU_1387
TACGAAGGTGGCAAGCGTTACTCGGAATTACTAGGCGTAAAGGGCAGGTAGGCGGTTTGATAAGTCTGTTGTGTCAGCTC
CTGGCTTAACTGGGAGAGGTCAACGGAAACTATCAGGCTTGAGTGTAGGAGAGGAAACTGGAATTCCTGGTGTAGCGGTG
AAATGCGCAGATATCAGGAGGAACACCAATGGCGAAAGCAAGTTTCTGGACTACTACTGACGCTAAGCTGCGAAAGCTAG
GGGAGCAAACAGG
>OTU_1388
TACGTAGGTGACGAGCGTTGTTCGGAATTATTGGGCGTAAAGGGTTCGTAGGAGGTTTATTAAGATTGGTGTGAAATCCC
AAGGCTCAACCTTGGAACTGCATTGATTACTGATGAACTAGAGTATCGTAGAGGAAAGTGGAATTCCAGGTGTAGCGGTG
GAATGCGTAGATATCTGGAAGAACACCGACAGCGAAGGCAGCTTTCTGGGCGATAACTGACTCTGAGGAACGAAAGCATG
GGGAGCAAACAGG
>OTU_1389
TACAGAGGGGGCAAGCGTTATTCGGAATTATTGGGCGTAAAGGGCGCGTAGGCGGTTTTGTAAGTCGGATGTGCAATCCC
CGAGCTTAACTTGGGAACTGCATCCGAGACTGCAAGGCTAGAGTGCTGGAGAGGGTGGTAGAATTCCACGTGTAGCGGTG
AAATGCGTAGAGATGTGGAGGAATACCAGTGGCGAAGGCGGCCACCTGGACAGTAACTGACGCTGAGGCGCGAAAGTGTG
GGTAGCAAACAGG
>OTU_1390
TACAGAGGGCCCGAGCGTTAATCGGAATCACTGGGCTTAAAGCGTACGCAGGCGGACATGTAGGCATTTTGTGAAATCCC
TCGGCTCAACCGAGGAATTGCAGAGTGAACCACATGTCTTGAGGCGAGTAGAGGCGGTCGGAACGATAGGTGGAGCGGTG
AAATGCGTAGATATCTATCGGAACGCCAAAGGTGAAGACAGGCCGCTGGGCTCGTCCTGACGCTGAGGTACGAAAGCGTG
GGTAGCGAACGGG
>OTU_1391
TACGTAGGGTGCGAGCGTTAATCGGAATTACTGGGCGTAAAGCGTGCGCAGGCGGTTACATAAGACAGATGTGAAATCCC
CGGGCTTAACCTGGGAACTGCGTTTGTGACTGTGTAACTGGAGTACGGCAGAGGGGGGTGGAATTCCTGGTGTAGCAGTG
AAATGCGTAGATATCAGGAGGAACACCGATGGCGAAGGCAGCCCCCTGGGCCTGTACTGACGCTCATGCACGAAAGCGTG
GGGAGCAAACAGG
>OTU_1392
TACGGAGGGTGCAAGCGTTATCCGGATTCACTGGGTTTAAAGGGTGCGTAGGCGGGCAATTAAGTCAGTGGTGAAATCTT
CGAGCTTAACTCGGAAACTGCCATTGATACTATTTGTCTTGAATACTGTGGAGGTGAGCGGAATATGTCATGTAGCGGTG
AAATGCTTAGATATGACATAGAACACCAATTGCGTAGGCAGCTCGCTACACAAATATTGACGCTGAGGCACGAAAGCGTG
GGGATCAAACAGG
>OTU_1393
TACGAAGGGGGCTAGCGTTGTTCGGAATTACTGGGCGTAAAGCGTATGTAGGCGGATCTTTAAGTCAGGGGTGAAATCCC
GAGGCTCAACCTCGGAACTGCCTTTGATACTGGGGATCTTGAGTCCGGGAGAGGTGAGTGGAACTGCGAGTGTAGAGGTG
AAATTCGTAGATATTCGCAAGAACACCAGTGGCGAAGGCGGCTCACTGGCCCGGTACTGACGCTGAAATACGAAAGCGTG
GGGAGCAAACAGG
>OTU_1394
TACGTAGGGTGCGAGCGTTAATCGGAATTACTGGGCGTAAAGGGTGCGCAGGCGGATATATAAGTTGGATGTGAAATCCC
CGAGCTTAACTTGGGAATGGCATTCAAGACTGTATGTCTAGAGTTTGTCAGAGGGGGGTAGAATTCCAAGTGTAGCAGTG
AAATGCGTAGATATGTGGAGGAATACCAATGGCGAAGGCAGCCCCCTGGGATAACACTGACGCTCATGCACGAAAGCGTG
GGGAGCAAACAGG
>OTU_1395
TACAGAGGTCCCAAGCGTTGTTCGGATTCACTGGGCGTAAAGGGTGCGTAGGCGGCAGGGTAAGTTTAAGGTGAAATCTC
CGGGCTCAACCCGGAAAATGCCTCGAATACTATCCTGCTGGAGGATCGGAGGGGAGACTGGAATTCTCGGTGTAGCAGTG
AAATGCGTAGATATCGAGAGGAACACCAGTGGCGAAGGCGAGTCTCTGGACGATTCCTGACGCTGAGGCACGAAAGCCAG
GGGAGCAAACGGG
>OTU_1396
TACGTAGGGTGCAAGCGTTAATCGGAATTATTGGGCGTAAAGCGCGTGTAGGCGGCTGGCCAAGTCGGATGTGAAAGCCC
TCGGCTTAACCGAGGAAGTGCGTTCGATACTAGCTAGCTCGAGTACCGGAGAGGGTGGTGGAATTCCCGGTGTAGAGGTG
AAATTCGTAGATATCGGGAGGAACACCAGCGGCGAAGGCGACCACCTGGACGGATACTGACGCTGAGACGCGAAAGCGTG
GGGAGCAAACAGG
>OTU_1397
TACGAGGGGTGCAAGCGTTATTCGGAATTATTGGGCGTAAAGGGTGCGTAGACGGCATATTAAGTCAACTGTTAAATTCC
TCGGCCTAACTGGGGACCAGCGGTAGATACTGATGTGCTAGAGGATGGAAGAGAGAAGTGGAATTCTCGGAGTAGCGGTA
AAATGCGTAGATCTCGAGAGGAACACCAATGGCGAAGGCAGCTTCTTGGTCCATTTCTGACGTTGAGGTACGAAAGCGTG
GGGAGCAAACAGG
>OTU_1398
TACGGAGGGTGCAAGCATTAATCGGATTTATTGGGCGTAAAGGGCGCGTAGGCGGAGTGAAAAGTCAGATGTGAAATCCT
GGGGCTCAACCTCAGAACAGCATATGAAACTCTCACCCTAGAGGGTAGGCGGAGAAAACGGAATTCCACAAGTAGCGGTG
AAATGCGTAGATATGTGGAAGAACACCGGTGGCGAAGGCGGTTTTCTAGCTTATTCCTGACGCTGAGGCGCGAAAGCAAG
GGGATCAAACAGG
>OTU_1399
TACGGAGGGTGCAAGCGTTATCCGGATTTACTGGGTTTAAAGGGTGCGTAGGCGGGTCTTTAAGTCAGCGGTGAAAACTC
CAAGCTTAACTTGGAAACTGCCGTTGATACTATTGATCTTGAATTCGGTTGAGGTTGGCGGAATGTGTTGTGTAGCGGTG
AAATGCTTAGATATGACACAGAACACCGATTGCGAAGGCAGCTAGCTAAACCGATATTGACGCTGAGGCACGAAAGCGTG
GGGAGCAAACAGG
>OTU_1400
GACGGAGGATGCAAGCGTTATCCGGAATTATTGGGCGTAAAGCGTACGCAGGTGGCTCATCAAGTCTGTTGTTAAAGCGC
AAGGCTTAACCTTGTAAAGGCAAAAGAAACTGATAGGCTAGAGTGTGGTAGGGGCAGGAGGAATTCCCGGTGTAGCGGTG
AAATGCGTAGATATCGGGAAGAACACCAGCGGCGAAAGCGTCCTGCTAAGCCATAACTGACACTCATGTACGAAAGCTAG
GGGAGCGAATGGG
>OTU_1401
TACGGGGGGGGCAAGCGTTGTTCGGAATTACTGGGCGTAAAGGGCGCGTAGGCGGTCCGCTAAGTTGGATGTGAAAACTC
TGGGCTTAACCCAGAGCCTGCATCCAAAACTGGCAAACTTGAGTACTGGAGGGGAAAGCGGAATTCCTGGTGTAGCGGTG
AAATGCGTAGATATCAGGAGGAACACCGGTGGCGAAGGCGGCTTTCTGGACAGTAACTGACGCTGAGGCGCGAAAGCTAG
GGGAGCAAACAGG
>OTU_1402
TACGTAGGGTGCGAGCGTTAATCGGAATTACTGGGCGTAAAGCGTGCGCAGGTGGTTCGTTAAGACAGATGTGAAATCCC
CGGGCTTAACCTGGGAACTGCGTTTGTGACTGGCGAGCTAGAGTCTTTCAGAGGGAGGTAGAATTCCACGTGTAGCAGTG
AAATGCGTAGATATGTGGAGGAATACCGATGGCGAAGGCAGCCTCCTGGGAAATGACTGACACTCATGCACGAAAGCGTG
GGGAGCAAACAGG
>OTU_1403
TACAGAGGATGCAAACGTTGCTCGGAATTACTGGGCGTAAAGCGCGCGCAGGTGGTCTCGTAAGTCGGGCGTGAAAGCCC
GGGGCTCAACCTCGGAAGTGCGCTCGATACTGCAGGACTTGAGTACTGGAGAGGATCGCGGAATTCCCGGTGTAGAGGTG
AAATTCGTAGATATCGGGAGGAACACCAGTGGCGAAGGCGGCGATCTGGACAGATACTGACACTGAGGCGCGAAAGCGTG
GGAAGCAAACAGG
>OTU_1404
TACGAAGGGGGCTAGCGTTGCTCGGAATCACTGGGCGTAAAGGGTGCGTAGGTGGATATTTAAGTCAGTGGTGAAATCCT
GGAGCTCAACTCCAGAACTGCCTTTGATACTGAGTATCTTGAGTTCGGGAGAGGTAAGTGGAACTGCGAGTGTAGAGGTG
AAATTCGTAGATATTCGCAAGAACACCAGTGGCGAAGGCGGCTTACTGGCCCGATACTGACACTGAGGCACGAAAGCGTG
GGGAGCAAACAGG
>OTU_1405
TACGGAGGGTGCAAGCGTTATTCGGAATCACTGGGCGTAAAGGGTGCGTAGGCGGTTTGGAAAGTCAGATGTGAAAGCCT
ACAGCTTAACTGTAGAACTGCATTTGAAACTTCCAGACTAGAATACTGAAGGGGCAGATGGAATTAGTGGTGTAGGGGTA
AAATCCGTAGATATCACTAGGAATACCTAAAGCGAAAGCGATCTGCTGGGAAGTTATTGACGCTGAGGCACGAAAGCGTG
GGGAGCAAACGGG
>OTU_1406
TACGAAGGGGGCTAGCGTTGCTCGGAATGACTGGGCGTAAAGGGCGCGTAGGCGGTTTGGACAGTTGGGCGTGAAATTCC
TGGGCTTAACCTGGGGGCTGCGCTCAATACATCCAGACTTGAGTGGGGAAGAGGGTTGTGGAATTCCCAGTGTAGAGGTG
AAATTCGTAGATATTGGGAAGAACACCGGTGGCGAAGGCGGCAACCTGGTCCTTGACTGACGCTGAGGCGCGAAAGCGTG
GGGAGCAAACAGG
>OTU_1407
TACGGAGGGGGCCAGCGTTGTTCGGAATCATTGGGCGTAAAGGGCGCGTAGGCGGCCGATCAAGTCGGAGGTGAAATCCC
TCGGCTCAACTGAGGAATTGCCTCCGATACTGTTCGGCTTGAGTCCCGGAGAGGGTAGTGGAATTCCCGGTGTAGCGGTG
AAATGCGTAGAGACCGGGAAGAACACCAGTGGCGAAGGCGGCTACCTGGACGGGTACTGACGCTGAAGCGCGAAAGCTAG
GGGAGCAAACAGG
>OTU_1408
TACGGAGGGTGCAAGCATTGATCGGAATTACTGGGCGTAAAGGGCGCGTAGGCGGCAAGACAAGTCGGATGTGAAATTCC
GGGGCTCAACCCCGGAGCTGCATTTGAAACTGTCTAGCTAGAGTACAGTTAGGGTAAACGGAATTCCACGTGTAGCGGTG
AAATGCGTAGATATGTGGAAGAACACCGGTGGTGAAGACGGTTTACTGGGCTGAAACTGACGCTGAGGCGCGAAAGCATG
GGGAGCAAACAGG
>OTU_1409
TACAGAGGTCCCAAGCGTTGTTCGGATTCACTGGGCGTAAAGGGTGCGTAGGTGGCGAAGTAAGTCGGATGTGAAATCTC
CGGGCTCAACCCGGAAAATGCATTGGAAACTGCTTTGCTCGAGGGTTGGAAGGGGGACTGGAATACTTGGTGTAGCAGTG
AAATGCGTAGATATCAAGTGGAACACCAGTGGCGAAGGCGAGTCCCTGGACAACTCCTGACACTGAGGCACGAAAGCTAG
GGGAGCAAACAGG
>OTU_1410
TACAGGGGATGCAAGTGTTATCCGGAATTATTGGGCGTAAAGCGTCTGCAGGTTGATATTTAAGTCTTTTGTTAAATTTC
TAGGCTCAACCTGGAACTCGCAAAAGAAACTATTTATCTTGAGTATGGTAGAGGTAAAGGGAATTTCCAGTGGAGCGGTG
AAATGCGTAGATATTGGAAAGAACACCAACAGCGAAGGCACTTTACTGGGCCAGTACTGACACTCAGAGACGAAAGCTAG
GGGAGCAAACGGG
>OTU_1411
TACGGAGGATGCAAGCGTTATCCGGAATGATTGGGCGTAAAGCGTCCGCAGGTGGCATTTCAAGTCTGCTGTTAAATACT
GGGGCTCAACCCTGGAAAGGCGGTGGAAACTGAGAAGCTAGAGTGCGGTAGGGGCAGAGGGAATTCCTGGTGTAGCGGTG
AAATGCGTAGAGCTCAGGAAGAACACCGGTGGCGAAGGCGCTCTGCTAGGCCGTAACTGACACTCATGGACGAAAGCTAG
GGGAGCGAATGGG
>OTU_1412
TACGTAGGCAGCAAGCGTTGTTCGGAATTACTGGGCGTAAAGAGTGTGTAGGCGGTGCTCTAAGTTTGGTGTGAAATCTC
CCGGCTCAACCGGGAGGCTGCATCGAATACTGGAATGCTAGAGGATTGGAGAGGTAAGCGGAATTCCTGGTGTAGCGGTG
AAATGCGTAGATATCAGGAGGAACACCTGTGGTGTAGACAGCTTACTGGACAATTTCTGACGCTGAGACACGAAAGCGTG
GGTAGCAAACAGG
>OTU_1413
TACAGAGGATGCAAGCGTTATCCGGAATGATTGGGCGTAAAGCGTCTGTAGGTGGCTTATAAAGTCTACTGTTAAATCTT
AGGGCTTAACCCTAAAAAAGCAGTGGAAACTTATAGGCTTGGGTACGGTAGGGGCAAAGGGAATTCCCGGTGTAGCGGTG
AAATGCGTAGAGATCGGGAAGAACACCAATGGCGAAAGCACTTTGCTGGGCCGAAACTGACACTGAGAGACGAAAGCTAG
GGGAGCAAATGGG
>OTU_1414
TACAGAGGGTGCGAGCGTTAATCGGAATTACTGGGCGTAAAGCGCGCGTAGGCGGCATGTTAAGTCGGATGTGAAATCCC
TGGGCTCAACCTAGGCATTGCATCCGATACTGGCGTGCTAGAGTATGGGAGAGGAAGGTAGAATTCCAGGTGTAGCGGTG
AAATGCGTAGAGATCTGGAGGAATACCGATGGCGAAGGCAGCCTTCTGGCCTAATACTGACGCTGAGGTGCGAAAGCATG
GGGAGCAAACAGG
>OTU_1415
TACAGGGGATGCAAGTGTTATCCGGAATTATTGGGCGTAAAGCGCACGCAGACGGTTTGGAATGTCGGATGTGAAAGCCC
TGGGCTCAACCCAGGAACTGCATTCGAAACCACCATCCTCGAGTTCGGGAGAGGGAGGCGGAATTCCTGGTGTAGAGGTG
AAATTCGTAGATATCAGGAGGAACACCAGCGGCGAAGGCGGCTTCCTGGCCCGATACTGACGTTCAGGTGCGAAAGCGTG
GGTAGCAAACAGG
>OTU_1416
TACGGAGGGTGCAAGCGTTGTCCGGATTTATTGGGTTTAAAGGGTGCGCAGGTGGTTTATTAAGTCAGTGGTGAAAGACG
GTCGCTCAACGATTGCAGTGCCATTGAAACTAGTAGACTTGAGTAAAGTAGAGGTGGGCGGAATTGATAGTGTAGCGGTG
AAATGCATAGATATTACGAAGAACTCCAATTGCGTAGGCAGCTCACTAGGCTACAACTGACGCTGAGGCACGAAGGTGCG
GGGATCAAACAGG
>OTU_1417
GACGAACCGTGCAAACGTTATTCGGAATCACTGGGCTTAAAGGGCGCGTAGGCGGGTGATCAAGTCAATGGTGAAATCCC
CGAGCTTAACTTGGGAACTGCATTTGTGACTGTATAGCTAGAGTACGGCAGAGGGGGATGGAATTCCGCGTGTAGCAGTG
AAATGCGTAGATATGCGGAGGAACACCGATGGCGAAGGCAATCCCCTGGACCTGTACTGACGCTCATGCACGAAAGCGTG
GGGAGCAAACAGG
>OTU_1418
TACGTAGGGGGCAAGCGTTGTCCGGATTTATTGGGCGTAAAGCGCGTGTAGGTGGCCTTACAGGTCCGCTGTGAAAACTC
GAGGCTCAACCTCGAGACGTCGGCGGAAACCGTATGGCTAGAGTCCGGAAGAGGAGAGTGGAATTCCTGGTGTAGCGGTG
AAATGCGCAGATATCAGGAAGAACACCCGTGGCGAAGGCGGCTCTCTGGGACGGTACTGACACTGAGACGCGAAAGCGTG
GGGAGCGAACAGG
>OTU_1419
GACAGAGGGTGCAAACGTTGTTCGGAATTACTGGGCGTAAAGCGCGTGTAGGCTGCTTGGAAAGTCGGATGTGAAAGCCC
TGGGCTCAACCTAGGAAGTGCATTCGATACTCCCAAGCTTGAGTTTCGGAGAGGAAGGCGGAATTCTCGGTGTAGAGGTG
AAATTCGTAGATATCGAGAGGAACATCGGTGGCGAAGGCGGCCTTCTGGACGATGACTGACGCTGAGACGCGAAAGCGTG
GGGAGCAAACAGG
>OTU_1420
TACGAAGGGTGCTAGCGTTGTTCGGAATCATTGGGCGTAAAGCGTGCGTAGGCGGTATGGTAAGTCGGTTGTGAAAGCCC
AGGGCTTAACCCTGGAATTGCAATCGATACTGCTGTGCTAGAGTATGGTGGGGGATAGTGGAATTCCTAGTGTAGGGGTG
AAATCCGTAGATATTAGGAGGAACACCGGTGGCGAAAGCGACTATCTACACCATTACTGACGCTGAGGTACGAAAGTGTG
GGGAGCAAACAGG
>OTU_1421
TACAGGGGGCTCGAGCGTTAGTCGGAATCACTGGGCTTAAAGGGTGCGTAGGCGGCTCGCCAAGTGCTTTGTGAAATCCC
CGAGCTCAACTCGGGAACAGCAGGGCAAACTGGCGAGCTTGAGGCAGGTAGGGGCCGGAAGAACAGTAGGTGGAGCGGTG
AAATGCGTAGATATCTACTGGAATGCCGATGGGGAAGCCGTCCGGCTGGGCCTGTCCTGACGCTGAGGCACGAAAGCGTG
GGGAGCAAACAGG
>OTU_1422
TACGGAGGTGGCAGGCGTTACTCGGATTGATTGGGTGTAAAGGGCGTGTAGGCGGTGCGTTAAGTCGAGTGTGAAATCCC
TTGGCTCAACCAAGGAACTGCACTCGAAACTGACGTGCTTGAGCGATAGAGAGGTAAGCGGAATTCCCGGTGTAACAGTG
AAATGTGTAGATATCGGGAGGAACACCAGTGGCGAAGGCGGCTTACTGGCTATCTGCTGACGCTGAAACGCGAGAGCTAG
GGGAGCAAACAGG
>OTU_1423
TACGTAGGCAGCAAGCGTTGTTCGGAATTACTGGGCGTAAAGCGTGCGTAGGCGGTGTCATAAGTTTGGTGTGAAATCTC
CCGGCTTAACTGGGAGGGTGCGCCGAAGACTGTGATGCTTGAGTGTGGGAGAGGTAAGCGGAATTCCTGGTGTAGCGGTG
AAATGCGTAGATATCAGGAGGAACACCTGTGGTGTAGACGGCTTACTGGACCACGACTGACGCTGAGGCACGAAAGTGTG
GGTAGCAAACAGG
>OTU_1424
TACGGGAGTGGCAAGCGTTATCCGGAATTATTGGGCGTAAAGCGTCCGCAGGCGGCCCAGAAAGTCTGTTGTTAAAAAGT
GGAGCTCAACTCCATCCAGGCAATGGAAACTACTGGGCTAGAGTGTGGTAGGGGCAGAGGGAATTCCCGGTGTAGCGGTG
AAATGCGTAGATATCGGGAAGAACACCAGTGGCGAAGGCGCTCTGCTGGGCCATAACTGACGCTCATGGACGAAAGCCAG
GGGAGCGAAAGGG
>OTU_1425
TACGTAGGCAGCAAGCGTTGTTCGGAGTTACTGGGCGTAAAGGGTGCGTAGGCGGCCCCATAAGTATAGTGTGAAATCTC
CCGGCTTAACTGGGAGGGTGCGCTGTAGACTGTGGGGCTAGAGTGTGGGAGAGGAAAGTGGAATTCCTGGTGTAGCGGTG
AAATGCGTAGATATCAGGAGGAACACCGGTGGTGTAAACGGCTTTCTGGACCATAACTGACGCTGAGGCACGAAAGCGTG
GGTAGCAAACAGG
>OTU_1426
TACGAGGGGTGCAAGCGTTATTCGGATTTATTGGGCGTAAAGGGTTTGTAGGCGGTTTGTTAAGTCATTTATTAAATATC
CTAGCTTAACTAGGAAAGTGTGAGTGAAACTGGCAGACTAGAGGATGGAAGAGAGAAGTGGAATTCTCGGAGTAGCGGTA
AAATGCGTAGATCTCGAGAGGAACACCGATGGCGAAGGCAGCTTCTTGGTCCATATCTGACGCTGAAAAACGAAAGCGTG
GGGAGCAAACAGG
>OTU_1427
TACGAAGGGTGCAAGCGTTGTTCGGAATTACTGGGCGTAAAGCGCGCGTAGGCGGTTTACTAAGTCAGACGTGAAAGCCC
TGGGCTTAACCCGGGAATGGCGTTTGATACTGGTAGACTAGAGATTCAGAGAGGTGAGTGGAATTCCTAGTGTAGAGGTG
AAATTCGTAGATATTAGGAGGAACATCAGTGGCGAAGGCGGCTCACTGGCTGAATACTGACGCTAAGGCGCGAAAGCGTG
GGGAGCAAACAGG
>OTU_1428
TACGTAGGGTGCGAGCGTTAATCGGAATTACTGGGCGTAAAGCGTGCGCAGGCGGTTTTGTAAGCCAGACGTGAAATCCC
CGGGCTTAACCTGGGAACTGCGTTTGGAACTGCAAGGCTAGAGTGCGGCAGAGGAAGGTGGAATTCCTGGTGTAGCAGTG
AAATGCGTAGATATCAGGAGGAACACCGATGGCGAAGGCAGCCTTCTGGGCTAGCACTGACGCTCATGCACGAAAGCGTG
GGGAGCAAACAGG
>OTU_1429
TACGTAGGGTGCAAGCGTTGTCCGGAATTATTGGGCGTAAAGAGCTCGTAGGCGGTTTGTCACGTCTGCTGTGAAATCCC
GAGGCTCAACCTCGGACTTGCAGTGGGTACGGGCAGACTAGAGTGCGGTAGGGGAGATTGGAATTCCTGGTGTAGCGGTG
GAATGCGCAGATATCAGGAGGAACACCGATGGCGAAGGCAGATCTCTGGGCCGTAACTGACGCTGAGGAGCGAAAGCATG
GGGAGCAAACAGG
>OTU_1430
TACGAAGGGGGCTAGCGTTGTTCGGATTTACTGGGCGTAAAGCGCACGTAGGCGGATTGTTAAGTCAGGGGTGAAATCCT
GGAGCTCAACTCCAGAACTGCCTTTGATACTGGCAATCTCGAGTCCGGAAGAGGTGAGTGGAACTCCTAGTGTAGAGGTG
GAATTCGTAGATATTAGGAAGAACACCAGTGGCGAAGGCGGCTCACTGGTCCGGTACTGACGCTGAGGTGCGAAAGCGTG
GGGAGCAAACAGG
>OTU_1431
TACAGAGGTGTCAAACGTTGTCCGGAATTACTGGGCGTAAAGGGCGCGTAGGCGGCCTTATAAGTCAGATGTGAAAGCTC
CGGGCTCAACCCGGGAATTGCATCTGATACTGTAAGGCTTGAGTTCGGTAGAGGAGGGCGGAATTCCAGGTGTAGCGGTG
AAATGCGTAGATATCTGGAGGAACACCCGTGGCGAAGGCGGCTCTCTGGTCCGAAACTGACGCTGAGGTGCGAAAGCTAG
GGTAGCAAACAGG
>OTU_1432
TACGAAGGGGATTAGCGTTACTCGGAATTATTGGGCGTAAAGCGTGCGTAGGCTGCTTATTAAGTCAGAAGTGAAATCCT
TGGGCTCAACCTAAGAACTGCTTTTGAAACTGGTAGGCTTGAGTACTGTAGGGGGTAGCGGAATTCCTAGTGTAGGGGTG
AAATTCGTAGATATTAGGAGGAACACCGGAGGCGAAAGCGGTTACCTGGACAGTCACTGACGCTGTTGCACGAAAGCGTG
GGGAGCAAACAGG
>OTU_1433
TACAGAGGGTGCGAGCGTTAATCGGAATTACTGGGCGTAAAGCGCACGTAGGCGGCTTTGTAAGTCGGGTGTGAAATCCC
CGGGCTCAACCTGGGAACTGCATCCGAAACTACATTGCTAGAGTATGGGAGAGGGAGGCGGAATTTCCGGTGTAGCAGTG
AAATGCGTAGATATCGGAAGGAACATCAGTGGCGAAGGCGGCCTCCTGGACCAATACTGACGCTCAGGTGCGAAAGCGTG
GGGAGCAAACAGG
>OTU_1434
TACGTAGGGTGCGAGCGTTAATCGGAATTACTGGGCGTAAAGCGTGCGCAGGCGGCTTTGCAAGACAGATGTGAAATCCC
CGGGCTCAACCTGGGAACTGCATTTGTGACTGCATGGCTAGAGTGCGGCAGAGGGGGATGGAATTCCGCGTGTAGCAGTG
AAATGCGTAGATATGTGGAGGAACACCGATGGCGAAGGCAGCCCCCTGGGATAACACTGACGCTCATGCTCGAAAGCGTG
GGGAGCAAACAGG
>OTU_1435
TACGGAGGGTGCAAGCGTTATCCGGATTTACTGGGTTTAAAGGGTGCGTAGGCGGACTTTTAAGTTAGATGTGAAAGCTT
GCAGCTCAACTGTAAGATTGCGTTTGATACTGGAAGTCTTGAATATGGTGGAAGTTGGCGGAATAAATCATGTAGCGGTG
AAATGCATAGATATGATTTAGAACACCGATTGCGAAGGCAGCTAGCTATACCATTATTGACGCTGAGGCACGAAAGCGTG
GGGATCAAACAGG
>OTU_1436
TACGGAGGGGGCGAGCGTTGTTCGGAATCATTGGGCGTAAAGGGCGCGTAGGCGGCCGTCCAAGTCGGGTGTGAAATCCC
TCGGCTCAACCGAGGAACTGCACTCGATACTGGTCGGCTAGAGTCCGGGAGGGGATGGTGGAATTCCCAGTGTAGCGGTG
AAATGCGTAGATATTGGGAAGAACACCGGTGGCGAAGGCGGCCATCTGGACCGGTACTGACGCTGAGGCGCGAAAGCCAG
GGGAGCGAATGGG
>OTU_1437
TACGGAGGGTGCAAGCATTGATCGGAATTACTGGGCGTAAAGGGCGCGTAGGCGGCCGAGAAAGTCAGATGTGAAATTCC
GGGGCTCAACCCCGGAGCTGCATTTGAAACTTCTCGGCTAGAGGATGGTTAGGGAAAACGGAATTCCACGTGTAGCGGTG
AAATGCGTAGATATGTGGAAGAACACCAGTGGTGAAGACGGTTTTCTGGGCCAAACCTGACGCTGAGGCGCGAAAGCTAG
GGGAGCAAACAGG
>OTU_1438
TACGGAGGGTGCAAGCGTTATCCGGATTTACTGGGTTTAAAGGGAGCGTAGGTGGGTTGGTAAGTCAGTGGTGAAATCTT
CGAGCTTAACTCGGAAACTGCCATTGATACTATCAATCTTGAATTATCTGGAGGTAAGCGGAATATGTCATGTAGCGGTG
AAATGCTTAGATATGACATAGAACACCAATTGCGAAGGCAGCTTACTACGGATATATTGACACTGAGGCTCGAAAGCGTG
GGGATCAAACAGG
>OTU_1439
GACAGAGGTTGCAAACGTTGTTCGGAATCACTGGGCATAAAGCGCACGTAGGCGGTCTGTTAAGTCAAGTGTGAAAGCCC
CCGGCTCAACCGGGGAACAGCATTTGATACTGGCAGACTCGAGGATGGTAGGGGTGAGTGGAACTCCAGGTGGAGCGGTG
AAATGCGTAGATATCTGGAGGAACACCGGTGGCGAAAGCGGCTCACTGGACCATAACTGACGCTGAGGTGCGAAAGCTAG
GGTAGCAAACGGG
>OTU_1440
GACGAACCGAGCGAACGTTATTCGGAATCACTGGGCTTAAAGGGCGCGTAGGCGGGCATTCAAGTCTATGGTGAAATCCT
CCAGCTCAACTGGAGAACTGCCGTGGATACTGGGTGTCTCGAGGGAGGTAGGGGCGTGCGGAACTAATGGTGGAGCGGTG
AAATGCGTTGATATCATTAGGAACTCCGGTGGCGAAGGCGGCACGCTGGACCTCTTCTGACGCTGAGGCGCGAAAGCCAG
GGGAGCAAACGGG
>OTU_1441
TACGTAGGGTGCAAGCGTTAATCGGAATTACTGGGCGTAAAGCGCGCGTAGGCGGTATGTTAAGTCGGATGTGAAATCCC
TGGGCTCAACCTAGGCATTGCATCCGATACTGGCACACTAGAGTGTGGGAGAGGAAGGTAGAATTCCAGGTGTAGCGGTG
AAATGCGTAGAGATCTGGAGGAATACCGATGGCGAAGGCAGCCTTCTGGCCTAACACTGACGCTGAGGTGCGAAAGCATG
GGGAGCAAACAGG
>OTU_1442
TACGAAGGGGGCTAGCGTTACTCGGAATTACTGGGCGTAAAGCGTGCGTAGGCTGTTTTGTAAGTTGGTAGTTAAATTCC
CGAGCTTAACTCGGGGCCTGCTATCAAGACTGCAAGACTAGAGTACTGGAGAAGATAGTGGAATTCCTAGTGTAGAGGTG
AAATTCATAGATATTAGGAGGAACACCAGAGGCGAAAGCGACTATCTGGCCAGGAACTGACGCTGTTGCACGAAAGCGTG
GGGAGCAAACAGG
>OTU_1443
TACAGGGGATGCAAGTGTTATCCGGAATTATTGGGCGTAAAGCGTCTGCAGGTTGATATTTAAGTCTTTTGTTAAATCTC
CGGGCTTAACCTAGAATCTGCAAAAGAAACTATTTATCTCGAGTATGGTAGAGGTTAAGGGAATTTCCAGTGGAGCGGTG
AAATGCGTAGAGATTGGAAAGAACACCAACAGCGAAGGCACTTAACTGGGCCATTACTGACACTGAGAGACGAAAGCTAG
GGGAGCAAACGGG
>OTU_1444
TACGGAGGATGCAAGCGTTATCCGGATTCATTGGGTTTAAAGGGTGCGCAGGCGGAATGATAAGTCAGTGGTGAAATTCA
ACGGCTCAACTGTTGACCTGCCATTGATACTGTCAATCTAGAGTATAGTTGAAGTGGGCGGAATGTGTCATGTAGCGGTG
AAATGCTTAGATATGACACAGAACACCGATCGCGAAGGCAGCTCACTAAGCTAAAACTGACGCTCATGCACGAAAGCGTG
GGGATCAAACAGG
>OTU_1445
TACGTAGGGTGCAAGCGTTAATCGGAATTACTGGGCGTAAAGCGAGCGCAGGCGGTTATGTAAGACAGATGTGAAATCCC
CGGGCTTAACCTGGGAACTGCACTCGAAACTGCGTAGCTCGAATGTGGAAGAGGGAAGTGGAATTCCAGGTGTAGCGGTG
AAATGCGTAGATATCTGGAGGAACATCAGTGGCGAAAGCGACTTCCTGGTCCAACATTGACATTCAGGTGCGAAAGCGTG
GGGAGCAAACGGG
>OTU_1446
TACGTAGGGACCAAGCGTTGTTCGGATTTACTGGGCGTAAAGGGCGCGTAGGCGGCGTGACAAGTCACTTGTGAAATCTC
TGGGCTTAACCCAGAACGGCCAAGTGAAACTGTTGTGCTAGAGTGCAGAAGGGGCAATCGGAATTCTCGGTGTAGCGGTG
AAATGCGTAGATATCGAGAGGAACACCAGAGGTGAAGACGGGTTGCTGGGCTGACACTGACGCTGAGGCGCGAAAGCCAG
GGGAGCAAACGGG
>OTU_1447
TACGGAGGGTGCAAGCGTTATCCGGATTTACTGGGTTTAAAGGGTGCGTAGGTGGGTTGGTAAGTCAGTGGTGAAATACT
TTCGCTTAACGAAGGAACTGCCATTGATACTACCAGTCTTGAATACAGTGGAGGTAGGCGGAATGCGTCATGTAGCGGTG
AAATGCTTAGATATGACGCAGAACACCAATTGCGAAGGCAGCTTGCTACACTGTTATTGACACTGAGGCACGAAAGCGTG
GGGATCAAACAGG
>OTU_1448
TACGAAGGTGGCAAGCGTTACTCGGAATTACTAGGCGTAAAGGGCAGGTAGGTGGTTTGATAAGTCTGTTGTGTAAGCTC
CCGGCTTAACTGGGAGAGGTCAACGGAAACTATCAGACTTGAGTATAGGAGAGGTTACTGGAATTCCCGGTGTAGCGGTG
AAATGCGCAGAGATCGGGAGGAACACCAATGGCGAAAGCAGGTAACTGGACTATTACTGACACTCAGCTGCGAAAGCTAG
GGGAGCAAACAGG
>OTU_1449
TACGTAGGTGGCGAGCGTTGTCCGGAATTACTGGGTGTAAAGGGCGTGTAGGCGGGATTGCAAGTCAGATGTGAAATTCC
GAGGCTTAACCTCGGCGCTGCATCTGAAACTGTGATTCTTGAGTGATGGAGAGGAAAGTGGTATTCCTAGTGTAGCGGTG
AAATGCGTAGATATTAGGAGGAACACCAGTGGCGAAGGCGACTTTCTGGACATTAACTGACGCTGAGGCGCGAAAGCGTG
GGGAGCAAACAGG
>OTU_1450
TACATAGGGTGCAAGCGTTGTCCGGAATTATTGGGCGTAAAGAGCTCGTAGGTGGTTCGTCACGTCGGATGTGAAAATCA
GGGGCTCAACCCCTGACCTGCATCCGATACGGTCGAGCTGGAGTTTGGTAGGGGAGACTGGAATTCCTGGTGTAGCGGTG
GAATGCGCAGATATCAGGAGGAACACCAATGGCGAAGGCAGCCCCCTGGGATAACACTGACGCTCATGCACGAAAGCGTG
GGGAGCAAACAGG
>OTU_1451
TACGAGGGGGGCAAGCGTTGTTCGGAATTATTGGGCGTAAAGGGCGCGTAGGCGGTGCGGTAAGTCACCTGTGAAATCTC
CGGGCTTAACTCGGAGCCTGCAGGCGAAACTGCCGTGCTGGAGTATGGGAGAGGTGCGTGGAATTCCCGGTGTAGCGGTG
AAATGCGTAGATATCGGGAGGAACACCTGTGGCGAAAGCGGCGCACTGGACCATAACTGACGCTGAGGCGCGAAAGCTAG
GGGAGCAAACAGG
>OTU_1452
TACGGAGGGTGCAAGCGTTATCCGGATTTATTGGGTTTAAAGGGTCCGTAGGCGGATCATTAAGTCAGTGGTGAAAGCCG
ACAGCTCAACTGTCGAACTGCCATTGATACTGGTGATCTTGAGTACGGTTGAAGTAGGCGGAATGAGTCATGTAGCGGTG
AAATGCATAGATATGACTCAGAACACCGATTGCGAAGGCAGCTTACTAACATGTAACTGACGCTGAGGGACGAAAGCGTG
GGGAGCAAACAGG
>OTU_1453
TACGGAGGGAGCTAGCGTTGTTCGGAATTACTGGGCGTAAAGCGCACGTAGGCGGCGATTCAAGTCAGAGGTGAAAGCCC
GGGGCTCAACCCCGGAACTGCCTTTGAAACTAGATTGCTAGAATCCTGGAGAGGCGAGTGGAATTCCGAGTGTAGAGGTG
AAATTCGTAGATATTCGGAAGAACACCAGTGGCGAAGGCGACTCGCTGGACAGGTATTGACGCTGAGGTGCGAAAGCGTG
GGGAGCAAACAGG
>OTU_1454
GACAGAGGGTGCAAACGTTGTTCGGAATTACTGGGCGTAAAGCGCGTGTAGGCGGCTATGTAAGTCGGGCGTGAAATCCC
ACGGCTCAACCGTGGAAGTGCACTCGAAACTGCATAGCTAGAGTCCTGGAGAGGAAGGTGGAATGCTTGGTGTAGAGGTG
AAATTCGTAGATATCAGGCGGAACACCGGTGGCGAAGGCGACCTTCTGGACAGTGACTGACGCTGAGACGCGAAAGCGTG
GGGAGCAAACAGG
>OTU_1455
TACGAAGGTGTCGAACGTTGTCCGGAATTATTGGGCGTAAAGGGCGCGTAGGCGGCCAAGTAAGTCAGATGTGAAAGCTC
TGGGCTCAACCCAGGAATTGCATTTGAAACTGCTAGGCTTGAGTTCGGTAGAGGAGGGCGGAATTCCAGGTGTAGCGGTG
AAATGCGTAGATATCTGGAGGAACACCCGTGGCGAAGGCGGCTCTCTGGTCCGATACTGACGCTGAGGCGCGAAAGGTAG
GGGAGCAAACAGG
>OTU_1456
TACAGAGACTGCAAGCGTTATTCGGATTCACTGGGCGTAAAGGGTGCGCAGGCGGCCAAGTGTGTGAGGCGTGAAAGCCC
GAGGCTCAACCTCGGAATTGCACCTCAAACTACATGGCTAGAGCATTGGAGAGGGTAGCAGAATTCATGGTGTAGCAGTG
AAATGCGTAGATATCATGAGGAATACCAGAGGCGAAGGCGGCTACCTGGACAATTCCTGACACTGAGGCACGAAAGCCAA
GGGAGCAAACAGG
>OTU_1457
TACAGAGACTGCAAGCGTTATTCGGATTCACTGGGCGTAAAGGGTGCGCAGGAGGCCATGTGTGTTAGGCGTGAAAGCCC
GGGGCTTAACCCCGGAATTGCACCTAAAACTACATGGCTAGAGTACTGGAGAGGGTAGCGGAATTCACGGTGTAGCAGTG
AAATGCGTAGATATCGTGAGGAACACCAATGGCGAAGGCAGCTACCTGGACAGTTACTGACTCTCAGGCACGAAAGCGTG
GGTAGCAAAAGGG
>OTU_1458
TACAGAGGATGCAAGCGTTATCCGGAATCACTGGGCATAAAGCGTCTGTAGGTTGCGAATCAAGTCTGCTGTTAAAGACT
AGGGCTTAACCCTGGGAAAGCGGTGGAAACTAATACGCTAGAGTGTGGTAGAGGTAGAGGGAATTCCTAGTGTAGCGGTG
AAATGCGTAGATATTAGGAAGAACACCAATGGCGAAAGCACTCTACTGGGCCATAACTGACACTGAGAGACGACAGCTAG
GGGAGCAAATGGG
>OTU_1459
TACAGGGGATGCAAGTTTTATCCGGAATTATTGGGCGTAAAGCGTCTGCAGGTTGATAATTAAGTCTTTTGTTAAATTTC
CAGGCTTAACCTAGAGTTCGCAAAAGAAACTATTTATCTTGAGTATGGTAGAGGTAAAGGGAATTTCAAGTGGAGCGGTG
AAATGCGTAGATATTTGAAAGAACTCCAACAGCGAAGGCACTTTACTGGGCCAGCACTGACACTCAGAGACGAAAGCTAG
GGGAGCAAACAGG
>OTU_1460
TACAGAGGTCCCAAGCGTTGTTCGGATTCACTGGGCGTAAAGGGTGCGTAGGTGGCGGGACAAGTTTGATGTGAAATCTC
CGGGCTTAACCTGGAAACGGCATTAAATACTGTCTTGCTGGAGGGTCGGAGGGGGGACTGGAATTCTCGGTGTAGCAGTG
AAATGCGTAGATATCGAGAGGAACACCAGTGGCGAAAGCGAGTCCCTGGACGACTCCTGACACTGAGGCACGAAAGCTAG
GGGAGCAAACAGG
>OTU_1461
TACAGAGGGGGCAAGCGTTGTTCGGAATTATTGGGCGTAAAGGGTGCGTAGGCGGTGCGGTAAGTCTTTTGTGAAATCTC
CGGGCTCAACTCGGAGTCTGCAGGAGAAACTGCCGTGCTTGAGTATGGGAGAGGTGAGTGGAATTCCTGGTGTAGCGGTG
AAATGCGTAGATATCAGGAGGAACACCTGTGGCGAAAGCGGCTCACTGGACCATAACTGACGCTGATGCACGAAAGCTAG
GGGAGCAAACAGG
>OTU_1462
TACGGAGGGGGTTAGCGTTGTTCGGAATTACTGGGCGTAAAGCGTACGTAGGCGGATTAATAAGTTAGAGGTGAAATCCC
AGGGCTCAACCCTGGAACTGCCTTTGAAACTCCCAGTCTTGAGGTCGAGAGAGGTGAGTGGAATTCCGAGTGTAGAGGTG
AAATTCGTAGATATTCGGAGGAACACCAGTGGCGAAGGCGGCTTACTGGCTCGATACTGACGCTGAGGTGCGAAAGTGTG
GGGAGCAAACAGG
>OTU_1463
GACAGAGGGTGCAAACGTTGTTCGGAATTACTGGGCGTAAAGCGCGTGTAGGCGGCCCTGCAAGTCGGATGTGAAATCCC
ACGGCTCAACCGTGGAAGTGCATTCGAAACTGCAGGGCTAGAGTCCTGGAGAGGAAGGTGGAATGCTTGGTGTAGAGGTG
AAATTCGTAGATATCAAGCGGAACACCGGTGGCGAAGGCGGCCTTCTGGACAGTGACTGACGCTGAGACGCGAAAGCGTG
GGGAGCAAACAGG
>OTU_1464
GACGGAGGATGCAAGCGTTATCCGGAATTATTGGGCGTAAAGCGTACGTAGGCTGCTAATTAAGTCTGTTGTCAAAGCGC
GAGGCTCAACCTTGTAAAGGCAATGGAAACTGAATAGCTAGAGAGAGATAGGGGCAGGAGGAATTCCAGGTGTAGCGGTG
AAATGCGTAGATATCTGGAAGAACACCAGTGGCGAAAGCGTCCTGCTGGATCTCAACTGACGCTGAAGTACGAAAGCTAG
GGGAGCGAATGGG
>OTU_1465
TACAGAGACTGCAAGCGTTGTTCGGATTCATTGGGCGTAAAGGGTGCGCAGGCGGTCGGGTAAGTCGGATGTGAAATCTC
ACAGCCTAACTGTGATAGGTCATTCGAAACTGCTCGGCTTGAGAACTGGAGAGGAGACTGGAATTGTCGGTGTAGCGGTG
AAATGCGTAGAGATCGACAAGAACACCGGTGGCGAAGGCGGGTCTCTGGACAGTTTCTGACGCTCATGCACGAAAGCCAG
GGGAGCAAACGGG
>OTU_1466
TACGGAGGGTGCAAGCGTTAATCGGAATTACTGGGCGTAAAGGGTGCGTAGGTGGTTTATTAAGTTGGCTGTGAAATTCC
TGGGCTCAACCTGGGGTGGTCAGCCAAGACTGGTAGACTCGAGTATGGGAGAGGGTAGTGGAATTTCCGGTGTAGCGGTG
AAATGCGTAGAGATCGGAAGGAACACCAGTGGCGAAGGCGGCTACCTGGCCTAATACTGACACTGAGGCACGAAAGCGTG
GGGAGCAAACAGG
>OTU_1467
TACGTAGGGTGCGAGCGTTAATCGGAATTACTGGGCGTAAAGCGTGCGCAGGCGGTTTGATAAGCCAGATGTGAAATCCC
CGGGCTCAACCTGGGAACTGCATTTGGAACTGTCAGACTAGAGTATAGCAGAGGGAGGTAGAATTCCACGTGTAGCAGTG
AAATGCGTAGATATGTGGAGGAATACCGATGGCGAAGGCAGCCTCCTGGGTTAATACTGACGCTCATGCACGAAAGCGTG
GGGAGCAAACAGG
>OTU_1468
TACGTAGGGTGCAAGCATTGTCCGGATTTATTGGGCGTAAAGAGCTCGTAGGCGGCTTGTCACGTCGGGTGTGAAAACTC
GGGGCTCAACCCCGAGCCGGCACTCGATACGGGCTAGCTAGAGTTTGGTAGGGGAGACTGGAATTCCTGGTGTAGCGGTG
GAATGCGCAGATATCAGGAGGAACACCGATGGCGAAGGCAGGTCTCTGGGCCAATACTGACACTGAGGAGCGAAAGCGTG
GGGAGCGAACAGG
>OTU_1469
TACATGTGGGGCAAGCGTTGTTCGGAATCACTGGGCATAAAGGGTGCGTAGGCGGCTTGTTAAGTCAGGGGTGAAATCCG
GTGGCCCAACCATCGAACTGCCTTTGATACTGATGAGCTTGAGTGCGTGAGGGGTAACCGGAACGAGTAGTGTAGCGGTG
AAATGCGTAGATATTACTCGGAAGGCCAAAGGCGAAGGCAGGTTACTGGTACGCAACTGACGCTGAGGCACGAAAGCGTG
GGGAGCAAACAGG
>OTU_1470
TACGGAGGGTGCAAGCGTTATCCGGATTTACTGGGTTTAAAGGGTGTGTAGGCGGGCAATTAAGTCAGTGGTGAAATCTC
CAGGCTCAACCTGGAAACTGCCATTGATACTATTTGTCTTGAATTTTGTTGAGGAGGGCGGAATATGTCATGTAGCGGTG
AAATGCATAGATATGACATAGAACACCGATAGCGAAGGCAGCTCTCTAAGCAAATATTGACGCTGAGGCACGAAAGCGTG
GGGATCAAACAGG
>OTU_1471
TACGGAGGGGGCTAGCGTTGTTCGGAATCACTGGGCGTAAAGCGTACGTAGGCGGCTATTCAAGTCAGAGGTGAAAGCCT
GGAGCTCAACTCCAGAACTGCCTTTGAAACTAGGTAGCTTGAACACGGGAGAGGTGAGTGGAATTCCGAGTGTAGAGGTG
AAATTCGTAGATATTCGGAAGAACACCAGTGGCGAAGGCGGCTCACTGGACCGTTGTTGACGCTGAGGTACGAAAGCGTG
GGGAGCAAACAGG
>OTU_1472
TACGAGGGGAGCGAGTGTTCTACGGTCAAACTGGGCGTAAAGGGTTCTCCGGCGGAAATGGGTGTGTAGGGTGGGAGCAT
TCCGCCTGTTAAGCGGGATCGTCCCCTAAACTCCATTTCATGAGTTGGAGCGGCGAGAGCGGAAGTCCAGGACGAGCGTT
AGCATGCTTAGACGCCTGGAGGACGGCCATGGGCGCAGGCCTCTCTCGAGCTCCGACTGACGCTTCGGAACGAAAGCGTG
GGGAGCGATCGGG
>OTU_1473
TACGTAGGTGGCAAGCGTTGTCCGGATTTACTGGGCGTAAAGAGCGCGCAGGCGGTCTTGTAAGTCGAGTGTGAAAGCCC
CTGGCTCAACCAGGGAGGGTCATTCGATACTGCTTGACTCGAAGGCAGGAGAGGGAAGTGGAATTCCGGGTGTAGTGGTG
AAATGCGTAGATATCCGGAGGAACACCAGTGGCGAAGGCGACTTTCTGGCCTGTTCTTGACGCTGAGGCGCGAAAGCTAG
GGGAGCAAACGGG
>OTU_1474
TACGAAGGGGGCGAGCGTTGTTCGGAATTACTGGGCGTAAAGGGCGCGTAGGCGGCCGATCAAGTCAGATGTGAAAGTCC
TGGGCTTAACCTGGGGACTGCATTTGATACTGATTGGCTTGAATTCGGGAGAGGATAGCGGAATTCCCAGTGTAGAGGTG
AAATTCGTAGATATTGGGAAGAACACCGGTGGCGAAGGCGGCTATCTGGACCGACATTGACGCTGAGGCGCGAAAGCGTG
GGGAGCAAACAGG
>OTU_1475
TACGAAGGGGGCTAGCGTTGTTCGGAATTACTGGGCGTAAAGCGCACGTAGGCGGACTGCCAAGTCAGGGGTGAAATCCC
GGGGCTCAACCTCGGAACTGCCTCTGATACTGCCAGTCTAGAGTCCGGAAGAGGTGGGTGGAATTCCTAGTGTAGAGGTG
AAATTCGCAGATATTAGGAAGAACACCGGTGGCGAAGGCGGCCCACTGGTCCGGTACTGACGCTGAGGTGCGAAAGCGTG
GGGAGCAAACAGG
>OTU_1476
TACAGAGGGTGCGAGCGTTAATCGGAATTACTGGGCGTAAAGGGTGCGTAGGTGGTTTTGTAAGTAACATGTGAAAGTCC
TGGGCTTAACCTGGGGACTGCGTGTTAAACTGCAGAGCTAGAGTGTTGTAGAGGATAGCGGAATTTCCGGTGTAGCGGTG
AAATGCGTAGATATCGGAAGGAACATCAGTGGCGAAGGCGGCTATCTGGACAACAACTGACACTGAGGCACGAAAGCGTG
GGGAGCAAACAGG
>OTU_1477
TACGGAGGATCCAAGCGTTGTCCGGATTTATTGGGTTTAAAGGGTGCGTAGGCGGATCTTTAAGTCAGTGGTGAAAGCCT
GCAGCTCAACTGTAGAACAGCCATTGAAACTGAAGATCTTGAATTAAGTTAAAGTAGGCGGAATGTATCATGTAGCGGTG
AAATGCTTAGATATGATACAGAACACCGATAGCGAAGGCAGCTTGCTGAACTTATATTGACGCTGAGGCACGAAAGCGTG
GGGAGCGAACAGG
>OTU_1478
TACAGAGGTCTCAAGCGTTGTTCGGAATCACTGGGTTTAAAGGGTGCGTAGGCGGGTAGGTAAGTCAGTGGTGAAATCCT
TGAGCTCAACTCGAGAACTGCCATTGATACTATCTGTCTTGAATATTGTGGAGGTAAGCGGAATATGTCATGTAGCGGTG
AAATGCTTAGATATGACATAGAACACCCATTGCGAAGGCAGCTTACTACGCATATATTGACGCTGAGGCACGAAAGCGTG
GGGATCAAACAGG
>OTU_1479
TACAGGGGGTGCAAGCGTTGTTCGGAATTATTGGGCGTAAAGCGCGTGTAGGCGGATCGTTAAGTCTGGTGTGAAATCCC
TCGGCTCAACTGAGGACGTGCATCGGATACTGGCGACCTTGAGTCCTGGAGAGGGTAGCGGAATTCCCAGTGTAGAGGTG
AAATTCGTAGATATTGGGAGGAACACCGGTGGCGAAGGCGGCTACCTGGACAGTGACTGACGCTGAGACGCGAAAGCATG
GGTAGCAAACAGG
>OTU_1480
TACGGAGGGTGCAAGCGTTATCCGGATTTACTGGGTTTAAAGGGTGTGTAGGCGGGCTGTTAAGTCAGTGGTGAAATCTC
CGGGCTCAACCTGGAAACTGCCATTGATACTATCAGTCTTGAATCTTGTTGAGGTTGGCGGAATATGTCATGTAGCGGTG
AAATGCATAGATATGACATAGAACACCGATTGCGAAGGCAGCTAACTAAACAAGTATTGACGCTGAGGCACGAAAGCGTG
GGGATCAAACAGG
>OTU_1481
TACGAAGGGGGCTAGCGTTGCTCGGAATGACTGGGCGTAAAGGGCGCGTAGGCGGCGGCGTAAGTCAGATGTGAAATTCC
TGGGCTTAACCTGGGGGCTGCATTTGAGACTGCGATGCTAGAGGATGGAAGAGGCTCGTGGAATTCCCAGTGTAGAGGTG
AAATTCGTAGATATTGGGAAGAACACCGGTGGCGAAGGCGGCTCACTGGACCGACACTGACGCTGAGGCGCGAAAGCGTG
GGGAGCAAACAGG
>OTU_1482
TACGGAGGATGCAAGCGTTATCCGGAATGATTGGGCGTAAAGCGTCCGCAGGTGGTTTTGTAAGTCTGTCGTTAAAGCGT
CATGCTCAACATGATTACAGCGATGGAAACTACAAGACTAGAGTGCGTTAGGGGTGAAGGGAATTCCTGGTGTAGCGGTG
AAATGCGTAGAGATCAGGAAGAACACCGGTGGCGAAGGCGCTTCACTATGCCGCAACTGACACTGAGGGACGAAAGCTAG
GGGAGCGAATGGG
>OTU_1483
TACGAAGGGGGCTAGCGTTGCTCGGAATGACTGGGCGTAAAGGGCGCGTAGGCGGCACAACTCGTCAGGCGTGAAATTCC
TGGGCTTAACCTGGGGGCTGCGTTTGATACGGTTGGGCTAGAGGATGGAAGAGGCTCGTGGAATTCCCAGTGTAGAGGTG
AAATTCGTAGATATTGGGAAGAACACCGGTGGCGAAGGCGGCGAGCTGGTCCATTACTGACGCTGAGGCGCGATAGCGTG
GGGAGCAAACAGG
>OTU_1484
TACGGAGGATGCAAGCGTTATCCGGATTTATTAGGTTTAAAGGGTGCGTAGGCGGTACAGTAAGTCAGAGGTGAAAATCA
GATGCTTAACATCTGACTTGCCTTTGATACTGCTGAACTTGAGTACAGACGAAGTATGCGGAATGTGTAATGTAGCGGTG
AAATGCATAGATATTACACAGAACACCGATAGCGAAGGCAGCATACTAGGGTGTCACTGACGCTGAGGCACGAAAGCGTG
GGGATCAAACAGG
>OTU_1485
TACATAGGGTGCAAGCGTTGTCCGGAATTATTGGGCGTAAAGCGTGCGCAGGCGGTTATATAAGACAGATGTGAAATCCC
CGGGCTCAACCTGGGACCTGCATATGTGACTGTATAGCTAGAGTACGGTAGAGGGGGATGGAATTCCGCGTGTAGCAGTG
AAATGCGTAGATATGCGGAGGAACACCGATGGCGAAGGCAATCCCCTGGGCCTGCACTGACGCTCATGCACGAAAGCGTG
GGGAGCAAACAGG
>OTU_1486
TACATAGGGTGCAAGCGTTGTCCGGAATTATTGGGCGTAAAGAGCTCGTAGGTGGTTCGTCACGTCGGATGTGAAACTCT
GGGGCTTAACCCCAGACCTGCATTCGATACGGGCGAGCTAGAGTGTGGTAGGGGAGACTGGAATTCCTGGTGTAGCGGTG
GAATGCGCAGATATCAGGAGGAATACCAATGGCGAAGGCAGCCCCCTGGGATAACACTGACGCTCATGCACGAAAGCGTG
GGGAGCAAACAGG
>OTU_1487
TACGTAGGGCGCGAGCGTTAATCGGAATTACTGGGCGTAAAGCGTGCGCAGGCGGTTTTGTAAGACAGATGTGAAATTCC
GGGGCTCAACCTCGGAACTGCATTTGATACTGCTTGGCTAGAGTACTGGAGAGGAGACTGGAATTTACGGTGTAGCAGTG
AAATGCGTAGATATCGTAAGGAAGGCCAGTGGCGAAAGCGAGTCTCTGGACAGTAACTGACGCTGATGCACGAAGGCTAG
GGGAGCAAACAGG
>OTU_1488
TACGGAGGGTGCAAGCGTTATCCGGATTCACTGGGTTTAAAGGGTGCGTAGGCGGGCAGGTAAGTCAGTGGTGAAATCTC
CGAGCTTAACTTGGAAACTGCCATTGATACTATCTGTCTTGAATGTTGTGGAGGTGAGCGGAATATGTCATGTAGCGGTG
AAATGCTTAGATATGACATAGAACACCTATTGCGAAGGCAGCTCACTACGCAAATATTGACGCTGAGGCACGAAAGCGTG
GGGATCAAACAGG
>OTU_1489
TACAGAGGGTGCGAGCGTTAATCGGATTTACTGGGCGTAAAGGGCGCGTAGGCGGTTGTATGAGTGTGATGTGAAAGCCC
CGGGCTCAACCTGGGAAGTGCATCGCAAACGATACGACTAGAGTATATGAGAGGGTGGCGGAATTTCCGGTGTAGCGGTG
AAATGCGTAGAGATCGGAAGGAACGTCAATGGCGAAGGCAGCCACCTGGCATAATACTGACGCTGAGGCGCGAAAGCGTG
GGGAGCGAACAGG
>OTU_1490
GACAGAGGGTGCAAACGTTGTTCGGAATTACTGGGCGTAAAGCGCATGTAGGCTGCTCTGCAGGTCGGATGTGAAATCCC
TCGGCTCAACCAAGGAAGTGCATTCGAAACCGCAGAGCTAGAGTCCCGGAGAGGAAGGTGGAATTCTCGGTGTAGAGGTG
AAATTCGTAGATATCGAGAGGAACACCGGTGGCGAAAGCGGCCTTCTGGACGAGGACTGACGCTGAGATGCGAAAGCGTG
GGGAGCAAACAGG
>OTU_1491
[truncated: 2,210,583 more chars]
