# Supplementary material for: Size-Fractionated Microbiome Structure in Subarctic Rivers and a Coastal Plume Across DOC and Salinity Gradients
Source: Front Microbiol. 2022 Jan 3;12:760282. doi: 10.3389/fmicb.2021.760282 (PMC8762315; doi:10.3389/fmicb.2021.760282)
Supplement: Supplementary file 1 [file Data_Sheet_1.ZIP › Supplementary_material/Data_file2_Microbiome_Structure_Subarctic_Rivers_18S.fasta]

>OTU_1
CTGCGGTAATTCCAGCTCCAATAGCGTATATTAAAGTTGTTGCGGTTAAAAAGCTCGTAGTTGGATTTCTGCTGAGGACG
ACCGGTCCGCCCTCCGGGTGAGCATCTGGTTCGGCCTTGGCATCTTCTTGGTGAACGTATCTGCACTTGACTGTGTGGTG
CGGTGCCCAGGACTTTTACTTTGAGGAAATTAGAGTGTTTCAAGCAGGCATACGCCTTGAATACATTAGCATGGAATAAT
AAGATAGGACCTCGGTTCTATTTTGTTGGTTTCTAGAGCTGAGGTAATGATTAATAGGGATAGTTGGGGGCATTCGTATT
TAACTGTCAGAGGTGAAATTCTTGGATTTGTTAAAGACGGACTACTGCGAAAGCATTTGCCAAGGATGTTTTCATTGATC
AAGAACGAAAGTTAGGGGATCGAAGATGATCAGATACCAT
>OTU_2
CCGCGGTAATTCCAGCTCCAATAGCGTATATTAAAGTTGTTGCAGTTAAAACGCTCGTAGTTGAATTTCTGTTTGCGCTG
CGTGTGCCGCTCTATGGGCGCGTGCGCGTGTGCGTGAGCATCCTGCGGGTAGCCCGGTTGTGGCCTTAACTGGTCGTGTC
TGTGGCTCCGCACGGTTACTTTGAAAAAATTAGAGTGTTTAAGGCAAGCGTTTGCATTGAATACATTAGCATGGAATAAC
GAAGATGGACTCAGGTTCTTCTTTGTTGGTTCAGAGGGCCCGAGTAACGATTAATAGGGATAGTTGGGGGCATTCGTATT
TAATTGTCAGAGGTGAAATTCTTGGATTTGTTAAAGACGAACTACTGCGAAAGCATTTGCCAAGGATGTTTTCTTTAATC
AAGAACGAAAGTTAGGGGATCGAAGATGATTAGATACCAT
>OTU_3
CTGCGGTAATTCCAGCTCCAATAGCGTATACTAAAGTTGTTGCAGTTAAAAAGCTCGTAGTTGAATTTCTGGTCTTGAAT
AGCGGTCTGCCTCAAACGAGGTATGCACCATCTGTTCGAGTCCATCCTCGGGGAAAACATATCTGTGATTTAGTTCATGG
GTATGGGATCCTCGTCATTTACTGTGAGCAAAATAGAGTGTTCAAAGCAGGCTTATGCCGTTGAATACATTAGCATGGAA
TAATAAGATAAGACCTTGGTCTATTTTGTTGGTTTGTACTCCAAGGTAATGATTAATAGGGACAGTTGGGGGTATTCGTA
TTCAATTGTCAGAGGTGAAATTCTTGGATTTATGGAAGACGAACTACTGCGAAAGCATTTACCAAGGATGTTTTCATTAA
TCAAGAACGAAAGTTAGGGGATCGAAGACGATTAGATACCGT
>OTU_4
CCGCGGTAATTCCAGCTCCAATAGCGTATACTAAAGTTGTTGCAGTTAAAAAGCTCGTAGTTGAATTTCTGGTCTTGAAT
AGCGGTCTGCCTCAAACGAGGTATGCACCATCTGTTCGAGTCCATCCTCGGGGAAAACATATCTGTGATTCAGTTCATGG
GTATGGGATCCTCGTCATTTACTGTGAGCAAAATAGAGTGTTCAAAGCAGGCTTATGCCGTTGAATACATTAGCATGGAA
TAATAAGATAAGACCTTGGTCTATTTTGTTGGTTTGTACTCCAAGGTAATGATTAATAGGGATAGTTGGGGGTATTCGTA
TTCAATTGTCAGAGGTGAAATTCTTGGATTTATGGAAGACGAACTACTGCGAAAGCATTTACCAAGGATGTTTTCATTAA
TCAAGAACGAAAGTTAGGGGATCGAAGATGATTAGATACCAT
>OTU_5
CTGCGGTAATTCCAGCTCCAATAGCGTATATTAAAGTTGTTGCAGTTAAAAAGCTCGTAGTCGGATTTTGGGCGCGTGTG
GGCTGTCGGCCTCTGGTCGGACGGCATGCGCGTGCCTTTTTGCTTGGGGAGCCCATGGCGGTTCACGCCGTCGTGGTAAG
CCACAGGCCGTTTACTTTGAAAAAATTAGAGTGTTCAAAGCAGGCTGTTGCTTGAATAGATTAGCATGGAATAATGGAAT
AGGACCTTGGTGCTATTTCGTTGGTTATGGGACTGGGGTAATGATTAATAGGGACAGTTGGGGCCGTTCATATTTCGTTG
TCAGAGGTGAAATTCTTGGATTTACGAACGATGAACTTGTGCGAAAGCATTCGGCAAGGATGTTTTCATTGATCAAGAAC
GAAAGTTAGGGGATCGAAGACGATTAGATACCAT
>OTU_6
CTGCGGTAATTCCAGCTCCAATAGCGTATATTAAAGTTGTTGCAGTTAAAACGCTCGTAGTTGAATTTCTGTTTGCGCTG
CGTGTGCCGCTCTATGGGCGCGTGCGCGTGTGCGTGAGCATCCTGCGGGTAGCCCGGTGGCGGCCTTAACTGGTCGTGGC
TGTGGCTCCGCACGGTTACTTTGAAAAAATTAGAGTGTTTAAGGCAAGCGTTTGCATTGAATACATTAGCATGGAATAAC
GAAGATGGACTCAGGTTCTTCTTTGTTGGTTCAGAGGGCCCGAGTAACGATTAATAGGGATAGTTGGGGGCATTCGTATT
TAATTGTCAGAGGTGAAATTCTTGGATTTGTTAAAGACGAACTACTGCGAAAGCATTTGCCAAGGATGTTTTCATTAATC
AAGAACGAAAGTTAGGGGATCGAAGACGATCAGATACCAT
>OTU_7
CTGCGGTAATTCCAGCTCCAATAGCGTATACTAAAGTTGTTGCAGTTAAAAAGCTCGTAGTTGGATTTCTGGTCGTGGCG
GTCGGTCTGCCCTCGGGTTAGTACCTGTCCTCTGCGTCCATATTCGGGGAGAGCGCATCTGGCATTAAGTTGTTGGGTGT
GGTATCCTCGTCATTTACTGTGAGCAAAATAGAGTGTTCAAAGCAGGCTTAGGCCTTGAATACATTAGCATGGAATAATA
AGATAAGACCTTGGTCTATTTTGTTGGTTTGCATTCCAAGGTAATGATTAATAGGGATAGTTGGGGGTATTCGTATTCAA
TTGTCAGAGGTGAAATTCTTGGATTTATGGAAGACGAACTACTGCGAAAGCATTTACCAAGGATGTTTTCATTAATCAAG
AACGAAAGTTAGGGGATCGAAGACGATTAGATACCGT
>OTU_8
CTGCGGTAATTCCAGCTCCAATAGCGTATATTAATGTTGTTGCAGTTAAAAAGCTCGTAGTTGAATTTCTGGTTGATCTA
ATAGCTGGCTTCGGTCGTTATTAGGTTAATCATCCGTTAGAGAACTATAGCCGTCCTTCACTGGTCACTATAGCAATCTA
ACATTTTACTTTGAAAAAATTAGAGTGTTCAAGGCAGGCAATCGTCATGAATACTATAGCATGGAATAATGGAATAGGAC
TTTGGTTCATTTTATTGGTTATTGAACCTTAGTAATGATTAACAGGGACAGTTGGGGGCATTAGTATTTAATTGTCAGAG
GTGAAATTCTTGGATTTATTAAAGACTAACTTATGCGAAAGCATCTGCCAAGGATGTTTTCATTAATCAAGAACGAAAGT
TAGGGGATCAAAGATGATCAGATACCAT
>OTU_9
CTGCGGTAATTCCAGCTCCAATAGCGTATACTAAAGTTGTTGCAGTTAAAAAGCTCGTAGTTGAATTTCTGGTCTCGGAC
AGTGGTCTGCCACAACTGTGGTACGTACCTTTTGTCTGCGTCCATCCTCGGGGAAAACTTGTCTGTGATTGAGTTCATGG
GCAGGGGCTCCCCGTCATTTACTGTGAGCAAAATAGAGTGTTCAAAGCAGGCTTATGCCGTTGAATACATTAGCATGGAA
TAATAAGATAAGACCTTGGTCTAATTTTGTTGGTTTGTACTCCAAGGTAATGATTAATAGGGATAGTTGGGGGTATTCGT
ATTCAATTGTCAGAGGTGAAATTCTTGGATTTATGGAAGACGAACTACTGCGAAAGCATTTACCAAGGATGTTTTCATTA
ATCAAGAACGAAAGTTAGGGGATCGAAGACGATCAGATACCGT
>OTU_10
CCGCGGTAATTCCAGCTCTAATAGCGTATATTAAAGTTGTTGCAGTTAAAAAGCTCGTAGTCGGATGTCGGGCTCGGGCA
GGCTGTCGGCTTCGGTCGGACGGCAGGCTCGGGTCTTTCTGCATGAGGATCCCGTTGCACTTAATTGTGGGGCGTGGGGA
CACATGCCGTTTACTTTGAAAAAATTAGAGTGTTCAAAGCAGGCCTACGCTTGAATACATTAGCATGGAATAATGGAATA
GGACTTTGGTCTTATTTGTTGGTTATGGGACCGAAGTAATGATTAACAGGGACAGTTGGGGCCGTTTATATTTCGTTGTC
AGAGGTGAAATTCTTGGATTTACGAAAGATAAACTTGTGCGAAAGCATTCGGCAAGGATGTTTTCATTGATCAAGAACGA
AAGTTAGGGGATCGAAGATGATTAGATACCAT
>OTU_11
CCGCGGTAATTCCAGCTCCAATAGCGTATATTAAAGTTGTTGCAGTTAAAAAGCTCGTAGTCGGATTTTGGGCGCGTGTG
GGCTGTCGGCCTCTGGTCGGACGGCATGCGCGTGCCTTTTTGCTTGGGGAACCCATGGCGGTTCACGCCGTCGTGGTGGG
CCACAGGCCGTTTACTTTGAAAAAATTAGAGTGTTCAAAGCAGGCTGTTGCTTGAATAGATTAGCATGGAATAATGGAAT
AGGACCTTGGTGCTATTTCGTTGGTTATGGGACTGGGGTAATGATTAATAGGGACAGTTGGGGCCGTTCATATTTCGTTG
TCAGAGGTGAAATTCTTGGATTTACGAACGATGAACTTGTGCGAAAGCATTCGGCAAGGATGTTTTCATTGATCAAGAAC
GAAAGTTAGGGGATCGAAGATGATCAGATACCAT
>OTU_12
CCGCGGTAATTCCAGCTCCAATAGCGTATACTAAAGTTGTTGCAGTTAAAAAGCTCGTAGTTGGATTTCTGGTCGTGAAC
CCAGGTCCGGACCTCACGGTTTGTGTACCGGGTGTTTGCGTCCATCTTCCGGGAAAACACTTCTGTTCTTTATTGAATGG
TTGTGCGATCCCGGTCAGTTACTGTGAGCAAAGTAGAGTGTTCAAAGCAGGCTTATGCCGTTGAATATATTAGCATGGAA
TAATAAGATAAGACTTTGGTTTATTTTGTTGGTTTACATTCCAAGGTAATGATTAATAGGGATAGTTGGGGGTATTCGTA
TTCAATTGTCAGAGGTGAAATTCTTGGATTTATGGAAGACGAACTACTGCGAAAGCATTTACCAAGGATGTTTTCATTAA
TCAAGAACGAAAGTAAGGGGATCGAAGACGATTAGATACCGT
>OTU_13
CCGCGGTAATTCCAGCTCCAATAGCGTATATTTAAGTTGTTGCAGTTAAAAAGCTCGTAGTTGGATTTCGGGTGGGTTTC
GTCGGTCCGCCTCTGGTGTGCACTGATTGGATCCGCCTTTCTGTCGAGGACGGGTTCCTGGGCTTCACTGTCTGGGACTC
GGGCTCGACGAGGTTACTTTGAGTAAATTAGAGTGTTCAAAGCAGGCGATCGCCCTGAATACATTAGCATGGAATAGCAC
GATAGGACTCTGGCCTATCTTGCTGGTCTGTAGGACCGGAGTAATGATTAAGAGGGACAGTCGGGGGCATTCGTATTTCA
TTGTCAGAGGTGAAATTCTTGGATTTATGAAAGACGAACTTCTGCGAAAGCATTTGCCAAGGATGTTTTCATTGATCAAG
AACGAAAGTTGGGGGCTCGAAGACGATCAGATACCGT
>OTU_14
CTGCGGTAATTCCAGCTCCAATAGCGTATATTAAAGTTGTTGCAGTTAAAAAGCTCGTAGTTGGATTTTGGGGGCGATCG
TGCGGGCAGCTTTTGTTGTACTGTTTGGTCGCCCTCTTTCTTCCGTGTGACCATGGGCATTCACTTGTCTGTGTAATTGC
GCGGATCGTTTACTGTGAAAAAATTAGAGTGTTCAAGGCAGGCGTTTGCTTGAATACATTAGCATGGAATAATGGAATAG
GACTTCGGACCTATTTTGTTGGTTTCTAGGACCGTCGTAATGATTAATAGGGACAGTTGGGGCCGTTCATATTCCGTAGT
CAGAGGTGAAATTCTTGGATTTACGGAAGATGAACTACTGCGAAAGCATTCGGCAAGGATGTTTTCGTTAATCAAGAACG
AAAGTTAGGGGATCGAAGATGATCAGATACCGT
>OTU_15
CTGCGGTAATTCCAGCTCCACAAGCGTATGTTAAAGCTGCTGCAGTTAAAACGCTCGTAGTTGTGGTTTCGCCGACGCGG
AGGTGTGCGCCTCAAAAAGGCGCGGGCAGCCGCGGCGGTCACACTGTAGCGTGCGTGTTAAGTCACGCACGCTTTGTAAA
CCTTGAAGAAATATTAACGCTTAAAATTTGACTTAGGTCAAAGTTCTTTTTGCATGGGATTTTGAAATATGAGTGGCGGA
GTCGCATCCGCTGCTAATGACATTTGAGGATGAAAGAGGAAGTTAATATTTGTGAGTCAGAGGTGAAATTCTTGGATTTC
ACAAAGATTAACTAATGCGAAGGCATTCTTCAATTGCTTTCCTGTCAATCAAGAACGAAAGTAAGGGGATCGAAGACGAT
CAGATACCAT
>OTU_16
CTGCGGTAATTCCAGCTCCAATAGCGTATACTAAAGTTGTTGCAGTTAAAAAGCTCGTAGTCGGATGTCGGGCTCGGGCA
GGCTGTCGGCTTCGGTCGGACGGCAGGCTCGGGTCTTTCTGCATGAGGATCCCGTTGCACTTTATTGTGGGGCGTGGGGA
CACATGCCGTTTACTTTGAAAAAATTAGAGTGTTCAAAGCAGGCCTACGCTTGAATACATTAGCATGGAATAATGGAATA
GGACTTTGGTCTTATTTGTTGGTTATGGGACCGAAGTAATGATTAACAGGGACAGTTGGGGCCGTTTATATTTCGTTGTC
AGAGGTGAAATTCTTGGATTTACGAAAGATAAACTTGTGCGAAAGCATTCGGCAAGGATGTTTTCATTGATCAAGAACGA
AAGTTAGGGGATCGAAGATGATCAGATACCAT
>OTU_17
CTGCGGTAATTCCAGCTCCAATAGCGTATACTAAAGTTGTTGCAGTTAAAAAGCTCGTAGTTGGATTTCGGGCGGGTCGC
GGCGGTCCGCCACTGGTGTGCACTGCCGGGGTCCGCCTTTCTGTCGAGGACGAGTTGGGCTTTATTGACTGACTCGGGCT
CGACGAGGTTACTTTGAGTAAATTAGAGTGTTCAAAGCAGGCGATCGCCCTGAATACATTAGCATGGAATAGCACGATAG
GACTCTGGCCTATTTTGCTGGTCTGTAGGACCGGAGTAATGATTAAGAGGGACAGTCGGGGGCATTCGTATTTCATTGTC
AGAGGTGAAATTCTTGGATTTATGAAAGACGAACTTCTGCGAAAGCATTTGCCAAGGATGTTTTCATTGATCAAGAACGA
AAGTTGGGGGCTCGAAGACGATCAGATACCGT
>OTU_18
CTGCGGTAATTCCAGCTCCAATAGCGTATATTAAAGTTGTTGCAGTTAAAAAGCTCGTAGTTGAATTTCTGGTCTTGGAC
AGTGGTCTGCCTCAAACGAGGTACGTACCTTTTGTCCGAGTCCATCCTCGGGGAAAACATGTCTGTGATTAAGTTCATGG
GCATGGGATCCTCGTCATTTACTGTGAGCAAAATAGAGTGTTCAAAGCAGGCTTATGCCGTTGAATACATTAGCATGGAA
TAATAAGATAGGACCTTGGTCTATTTTGTTGGTTTGTACTCCAAGGTAATGATTAATAGGGATAGTTGGGGGTATTCGTA
TTCAATTGTCAGAGGTGAAATTCTTGGATTTATGGAAGACGAACTACTGCGAAAGCATTTACCAAGGATGTTTTCATTAA
TCAAGAACGAAAGTTAGGGGATCGAAGACGATTAGATACCGT
>OTU_19
CTGCGGTAATTCCAGCTCCAGTAGCGTATATTAAAGTTGTTGCAGTTAAAAAGCTCGTAGTTGGATTTCTGACTTCAGAT
ACCTGACCCGCCCTCGCTAGAGGTGTGTGTGCCGGAGTATTTGTATCATCCTTTCAGAGATCGTCTCTGCCCTTAACCGG
GTGGGAGGCGTTATCTGGATCTTTTACTTTGAAGAAATTGGAGTGTTTAAAGCAGGCTTACGCCAGAACATATTAGCATG
GAATAATAATTTAGGACTTTTGTTCTATTTTGTTGGTTTCTAGGACGAAAGTAATGATTGATAGGGATAGTTGGGGGTGC
TAGTATTCGAGGGCCAGAGGTGAAATTCTTTGATCCCTTGAAGACTAACTTATGCGAAAGCATTCACCAAGGATGTCTTC
TTTAATCAAGAACGAAAGTTGGGGGATCGAAGATGATTAGATACCGT
>OTU_20
CCGCGGTAATTCCAGCTCCAATAGCGTATACTAAAGTTGTTGCAGTTAAAAAGCTCGTAGTTGGATTTCTGGTTGCAAAA
ATCGGTCCGTTCCTCACGGAATGTGTACCAGATATTTGCGTCCATCCTCGAAGAGAGCGTCCTTGGCATTCAGTTGTCGA
GTACGGGATCTTCGTCATTTACTGTGAGCAAAATAGAGTGTTCAAAGCAGGCTTAGGCCGTTGAATATTTTAGCATGGAA
TAATAAGATAGGACCTTGGTCTATTTTGTTGGTTTGCACTCCAAGGTAATGATTAATAGGGATAGTTGGGGGTATTCGTA
TTCAATTGTCAGAGGTGAAATTCTTGGATTTATGGAAGACGAACTACTGCGAAAGCATTTACCAAGGATGTTTTCATTAA
TCAAGAACGAAAGTAAGGGGATCGAAGATGATTAGATACCGT
>OTU_21
CCGCGGTAATTCCAGCTCCAATAGCGTATATTAAAGTTGTTGCAGTTAAAAAGCTCGTAGTTGGATTTTGGTGCCGTCAC
GCTTGCCGCCTCACGGTAGTGCGATCGGGACGACACTTCTTTTCTGAACGACTATGCTGATCTTCACGGATGGGCATAGG
AGTCAGATCGTTTACTTTGAAAAAATTAGAGTGTTCAAAGCAGGCCAACGCATTGAATACATTAGCATGGAATAATGGAA
TAGGACTTTGGTCATATTTTGTTGGTTCGAAGACCGAGGTAATGATTAATAGGGATAGTTGGGGGCGTTTATATTCCGTT
GTCAGAGGTGAAATTCTTGGATTTACGGAAGATAAACTACTGCGAAAGCATTCGCCAAGGATGTTTTCATTAATCAAGAA
CGAAAGTTAGGGGATCGAAGATGATTAGATACCGT
>OTU_22
CCGCGGTAATTCCAGCTCCAATAGCGTATATTAATGTTGTTGCAGTTAAAAAGCTCGTAGTTGAATTTCTGGTTGATCTA
ATAGCTGGCTTCGGTCGTTATTAGGTCAATCATCCGTTAGAGAACTATAGCCGTCCTTCGCTGGTCACTATAGCAATCTA
ACATTTTACTTTGAAAAAATTAGAGTGTTCAAGGCAGGCAATCGTCATGAATACTATAGCATGGAATAATGGAATAGGAC
TTTGGTTCATTTTATTGGTTATTGAACCTTAGTAATGATTAACAGGGACAGTTGGGGGCATTAGTATTTAATTGTCAGAG
GTGAAATTCTTGGATTTATTAAAGACTAACTTATGCGAAAGCATCTGCCAAGGATGTTTTCATTAATCAAGAACGAAAGT
TAGGGGATCAAAGACGATCAGATACCGT
>OTU_23
CCGCGGTAATTCCAGCTCCAATAGCGTATATTAAAGTTGTTGCGGTTAAAAAGCTCGTAGTTGAATTTCTGCCAAGGACG
ACCTACCCACCTTAGGGTGCGCGTCAGTGTTGACCGAGGCATCCTCCTAGTGGCGTCCGTTCTTAAACGAGCGGTTCGTT
CTAGGACTTTTACTTTGAGGAAATTAGAGTGTTTCAAGCAGGCATACGCCTTGAATATTTTAGCATGGAATAATAATTTA
GGACTTCGGTTCTATTTTGTTGGTTTCTAGAACTGAAGTAATGATTAACAGGGACAGTCGGGGGCATTCGTACTCAACAG
TCAGAGGTGAAATTCTTGGATTTGTTGGAGACGAACTACTGCGAAAGCATTTGCCAAGGATGTTTTCATTGATCAAGAAC
GAAAGTTAGGGGATCGAAGATGATCAGATACCAT
>OTU_24
CTGCGGTAATTCCAGCTCCAATAGCGTATATTAAAGTTGTTGCAGTTAAAACGCTCGTAGTTGAATTTGTGGTGCGCGGT
GTTTGGGGCGTGAGCCTCTGATGCTGCGTGCCTATTTTGAGTGTGGCTGAATTTTTTCAGGACGCACTCGGGTTACTGTG
AAGAAATTAGAGTGTTTAAAGCAGGCGATCGCTTGAATACATCAGCATGGAATAACAAAATAGGCATTTTGTTGGTCACG
GAGTGTTTCTTGTTTGATAGGGCCAGTTGGGGGCATTAGTATTTAGCAGTCAGAGGTGAAATTCTTGGATTTGGTAAAGA
CTAACTAGTGCGAAAGCATTTGCCAAGGATGTTTTCATTGATCAAGAACGAAAGTTAGGGGATCGAAGACGATTAGATAC
CGT
>OTU_25
CCGCGGTAATTCCAGCTCCAATAGCGTATATTAAAGTTGTTGCAGTTAAAAAGCTCGTAGTTGGATTTCTGGTAGGACGT
GGATGTCGGCTTGATGCTGTGCAGAAATATCTTACCATCCTTCTGTTAACTCGTCATGGCATTTACTTGCCGGGCGAGGG
CTCAGATATTTTACCTTGAGAAAATTAGAGTGTTTCAGGCAGGCTAGCGTCGGAATACATTAGCATGGAATAATGGAATA
GGACTTATACCTCTTCTGTTGGTCTAAGGGGTGCAAGTAATGATTAATAGGGATAGTTGGGGGCATTAGTACTTAACTGT
CAGAGGTGAAATTCTCGGATTTGTTAAAGACTAACCTATGCGAAAGCATTTGCCAAGGATGTTTTCATTAATCAAGAACG
AAAGTTAGGGGATCGAAGATGATCAGATACCGT
>OTU_26
CTGCGGTAATTCCAGCTCCAATAGCGTATACTAAAGTTGTTGCAGTTAAAAAGCTCGTAGTTGAATTTCTGGTAGTAGTG
CTAGCTGGCTTCGGTCGTTAGTAATGCTATCATCCGTCTGAGAACCATAGCTGTCTTTAATCGGTCACTATGGAGATCAG
GCATTTTACTTTGAAAAAATTAGAGTGTTCAAGGCAGGCTTTCGCCATGAATACTATAGCATGGAATAATGGAATAGGAC
TTTGGTTCATTTTGTTGGTTATTGAACCTTAGTAATGATTAACAGGGACAGTTGGGGGCATTAGTATTTAATTGTCAGAG
GTGAAATTCTTGGATTTATTAAAGACTAACTAATGCGAAAGCATTTGCCAAGGATGTTTTCATTAATCAAGAACGAAAGT
TAGGGGATCAAAGATGATTAGATACCAT
>OTU_27
CTGCGGTAATTCCAGCTCCAATAGCGTATATTAAAGTTGTTGCAGTTAAAAAGCTCGTAGTTGAACCTTGGGCGATTCTA
GATTGGTCGCATTTATGTGTACTGATCAGATTAGCCTCTTTGTTGGATGATTGATTTATCAATTCTTCCAACGGTTACTG
TGAAGAAATTAGAGTGTTTAAAGCAGGCTTACGCTTGAATACATCAGCATGGAATAACAAGATATGACAATGTTCTACTT
GTTGGTTTGAGGGCAATTGTAATGATTGATAGGGACAGTTGGGGACATTTGTATTCAGTAGTCAGAGGTGAAATTCTTGG
ATTTACTGAAGACAAACTAGTGCGAAAGCATTTGTCAAGGATGTTTTCATTAATCAAGAACGAAAGTTAGGGGATCGAAG
ATGATTAGATACCAT
>OTU_28
CCGCGGTAATTCCAGCTCGAGGAAATTTTATCAATGCTGTTGCAGTTGAAACGCTCGTAGTTGAGCCTTGTGCGCGGGGT
GTGGTCCCCCGAAAGGGGGCACTGCACGCCGAGCATGTTTTGTCTTGGGACGGAGCAATCTGTCCGCAAGACGGGTTACT
GTGAAGAAATTAGAGTGTTCAAAGCAGGCTAGCGCTTGAATACATTAGCATGGGATAACGGTCGTGCGAGCGACTTTGTT
GGTTGAGGGTCATTTGCGATTGATAGGGACAGTCGGGGGCATTAGTATTTGGCAGTCAGAGGTGAAATTCTTGGATTTGC
CAAAGACTAACTAGAGCGAAAGCATTTGCCAAGGATGTTTTCATTAATCAAGAACGAAAGTTAGGGGATCGAAGACGATT
AGATACCAT
>OTU_29
CCGCGGTAATTCCAGCTCCAATAGCGTATACTAAAGTTGTTGCAGTTAAAAAGCTCGTAGTTGGATTTCTGGTCGCGGAC
ACCGGTCCGCCCCTCACGGGGTGTGTACCAGGTATCTGCAGCCATCCTCGGGGAAAACACGTCTGGCATTTATTTGTCGG
GCATGCGATCCCCGTCATTTACTGTGAGCAAAATAGAGTGTTCAAAGCAGGCTTAGGCCGTTGAATACATTAGCATGGAA
TAATAAGATAGGACCTTGGTCTATTTTGTTGGTTTTTTATCAAGGTAATGATTAATAGGGATAGTTGGGGGTATTCGTAT
TCAATTGTCAGAGGTGAAATTCTTGGATTTATGGAAGACGAACTACTGCGAAAGCATTTACCAAGGATGTTTTCATTAAT
CAAGAACGAAAGTTAGGGGATCGAAGATGATCAGATACCAT
>OTU_30
CCGCGGTAATTCCAGCTCCAATAGCGTATATTTCAGTTGCTGCAGTTAAAAAGCTCGTAGTTGGATTTCTGCGTCAACGA
CACCTGGTCCGGTCGCGACTTCGCGTCCGACTGAGTACCGCGCGTGCCGTTCGCATCCTTCTGTGGTGACGTGTCTACCC
TTCACTGGGCCGGGCATCGTCGCTCAGATCGTTTACTTTGAAAAAATTAGAGTGTTTAAAGCAGGCGTCGCCGCTCTGAA
TACATTAGCATGGAATAATAGGATAGGACTTGGGTTCTATTTTGTTGGTTTCTAGGACCGAAGTAATGATTGATAGGGAC
AGTTGGGGGTGCTGGTATTCAGCGGCCAGAGGTGAAATTCTTGGATTCGCTGAAGACCAACTTATGCGAAAGCATTCACC
AAGGATGTCTTCTTTAATCAAGAACGAAAGTTGGGGGATCGAAGACGATTAGATACCAT
>OTU_31
CTGCGGTAATTCCAGCTCCAATAGCGTATATTAAAGTTGTTGCAGTTAAAAAGCTCGTAGTCGGATGTCGGGCTCGGGCA
AGCTGTCGGCCTTTGGTCGGACGGCAGGCTCGGGTCTTTCTGCCTGAGGAACCCGGTTGCTTTAACGAGCTGCCGGTGGA
CGCAGGTCGTTTACTTTGAAAAAATTAGAGTGTTCAAAGCAGGCTAGCGCTTGAATACATTAGCATGGAATAATGGAATA
GGACTTTGGTGCTATTTTGTTGGTTTATGGGACCGAAGTAATGATTAACAGGGACAGTTGGGGCCGTTTATATTTCGTTG
TCAGAGGTGAAATTCTTGGATTTACGAAAGATAAACTTCTGCGAAAGCATTCGGCAAGGATGTTTTCATTGATCAAGAAC
GAAAGTTAGGGGATCGAAGATGATTAGATACCGT
>OTU_32
CTGCGGTAATTCCAGCTCCAATAGCGTATACTAAAGTTGTTGCAGTTAAAAAGCTCGTAGTTGGATTTCTGGTCGTGAAC
CCAGGTCCGGACCTCACGGTTTGTGTACCGGGTGTTTGCAGCCATCTTCGGGGAAAACGCTTCTGTTCTTTATTGAATGG
TTGTGCGATCCTCGTCTTTTACTGTGAGCAAAGGTGAGTGTTCAAAGCAGGCTTATGCCGTTGAAACTATTAGCATGGAA
TAATAAGATAAGACTTTGGTTTATTTTGTTGGTTTACATTCCAAGGTAATGATTAATAGGGATAGTTGGGGGTATTCGTA
TTCAATTGTCAGAGGTGAAATTCTTGGATTTATGGAAGACGAACTACTGCGAAAGCATTTACCAAGGATGTTTTCATTAA
TCAAGAACGAAAGTTAGGGGATCGAAGACGATTAGATACCAT
>OTU_33
CCGCGGTAATTCCAGCTCCAATAGCGTATATTAATGTTGTTGCAGTTAAAAAGCTCGTAGTTGAATTTCTGGTAGTAGTG
CTAGCTGGCTTCGGTCGTTAGTAGTGCTATCATCCGTCTGAGAACCATAGATGTCTTTAATCGGTCACTATGGAGATCAG
GCATTTTACTTTGAAAAAATTAGAGTGTTCAAGGCAGGCTTTCGCCATGAATACTATAGCATGGAATAATGGAATAGGAC
TTTGGTTCATTTTGTTGGTTATTGAACCTTAGTAATGATTAACAGGGACAGTTGGGGGCATTAGTATTTAATTGTCAGAG
GTGAAATTCTTGGATTTATTAAAGACTAACTAATGCGAAAGCATTTGCCAAGGATGTTTTCATTAATCAAGAACGAAAGT
TAGGGGATCAAAGACGATTAGATACCAT
>OTU_34
CCGCGGTAATTCCAGCTCCAATAGCGTATACTAAAGTTGTTGCAGTTAAAAAGCTCGTAGTTGGATTTCTGGTGGGAGTG
GTCGTTCCGGCCTAGCCGGTGACGCCGTCTCCGGCCATCCTTGGGTGGACCCAGTCTGGCATTAAGTTGTTGGGCTGGAG
ATGCCCATCGTTTACTGTGAAAAAATTAGAGTGTTCAAAGCAGGCTTATGCCGTTGAATATATTAGCATGGAATAATAAG
ATAGGACCTTGGTACTATTTTGTTGGTTTGCGCGCCAAGGTAATGATTAACAGGGACAGTTGGGGATATTCGTATTCAGT
TGTCAGAGGTGAAATTCTTGGATTTACGGAAGACGAACTACTGCGAAAGCATTTATCAAGGATGTTTTCATTAATCAAGA
ACGAAAGTATGGGGATCGAAGACGATCAGATACCGT
>OTU_35
CCGCGGTAATTCCAGCTCCAATAGCGTATATTAAAGTTGCTGCAGTTAAAAAGCTCGTAGTTGGATTTCTGGCTCGTCGT
CCCTGGCCCGCCGCGTTAAGCGTGTGAGTGCCGGCGGCCGGCTGCCATCCGTGCGGTGGACCGCGTCTTCCTTCACTGGT
CGGCGATGGGACCCGCACCTATTACTTTGAAAAAATTAGAGTGTTTAAAGCAGGCAATTGCCTTGAATACATTAGCATGG
AATAATAATCTAGGACTTCGGTTCTATTTTGTTGGTTTCTAGGACTGAAGTAATGATTGATAGGGATAGTTGGGGGTGCT
AGTATTCAGTGGCCAGAGGTGAAATTCTTGGATTCCCTGAAGACTAACTTATGCGAAAGCATTCACCAAGGATGTCTTCT
TTAATCAAGAACGAAAGTTGGGGGATCGAAGATGATCAGATACCGT
>OTU_36
CTGCGGTAATTCCAGCTCCAATAGCGTATATTAAAGTTGTTGCGGTTAAAAAGCTCGTAGTTGGATTTCTGCCGAGGACG
ACCGATCGACCCATACGGGTTTGAATCAGGTTTGACCGAGGCATCCTCTAGGAAGACGTGCAGCACTTCATTGGGTTGTA
CGGAGTCCTAGACTTTTACTTTGAGGAAATTAGAGTGTTTCAAGCAGGCAATCGCCGTGAATACATTAGCATGGAATAAT
AAGATAGGACTTCGGTTCTATTTTGTTGGTTTCTGGAACTGAAGTAATGATTAATAGGGACAGTCGGGGGCATACGTACT
TAACAGTCAGAGGTGAAATTCTTGGATTTGTTAAAGACGAACTACTGCGAAAGCATTTGCCAAGGATGTTTTCATTGATC
AGGAACGAAAGTTAGGGGATCGAAGATGATTAGATACCAT
>OTU_37
CCGCGGTAATTCCAGCTCCAATAGCGTATATTAAAGTTGTTGCAGTTAAAAAGCTCGTAGTTGGATCTCGGGTACTAGCA
TGTGGTACGCTTAATTGCTGTTACTACATGTCTGGTCCTAATTAATCGGTTGGCCGTTGATGCCCTTTATTGGGTGTTTT
CGGTAGCCGGTACGTTTACTTTGAGAAAATTAGAGTGCTTAAAGCAGGCTATACGCCTGAATAATGTTGCATGGAATAAT
AGAATAGGACCTCGGTTCTATTTTGTTGGTTTTGTAGAGCATTGAGGTAATGATTAATAGGGACAGACGGGGGCATTCGT
ATTGCGGTGTTAGAGGTGAAATTCTTGGATCGCCGCAAGACGAACAACTGCGAAAGCATTTGCCAAGAATGTTTTCATTA
ATCAAGAACGAAAGTTGGAGGTTCGAAGACGATTAGATACCAT
>OTU_38
CTGCGGTAATTCCAGCTCCAATAGCGTATATTAAAGTTGTTGCGGTTAAAAAGCTCGTAGTTGGATTTCTGCTGAGGACG
ACCGGTCCGCCCTCTGGGTGAGAATCTGGCTCGGCCTGGGCATCTTCTTGGAGAACGTTGCTGCACTTGATTGTGTGGCG
CGGTATCCAGGACTTTTACTTTGAGAAAATTAGAGTGTTTCAAGCAGGCATTCGCCTTGAATACATTAGCATGGAATAAT
AATATAGGACCTTGGTTCTTTTTTGTTGGTTTCTAGAGCTGAGGTAATGATTGATAGGGATAGTTGGGGGCATTCGTATT
TAACTGTCAGAGGTGAAATTCTTGGATTTGTTAAAGACGGACTACTGCGAAAGCATTTGCCAAGGATGTTTTCATTGATC
AAGAACGAAAGTTAGGGGATCGAAGACGATCAGATACCAT
>OTU_39
CTGCGGTAATTCCAGCTCCAATAGCGTATATTAAAGTTGTTGCGGTTAAAAAGCTCGTAGTTGGATTTCTGCTGAAGACG
ACCGGTCCGCCCATTGGGTGAGAATCTGGTTCGGCTTTGGCATCTTCTTGGAGAACGTTGCTGCACTTGATTGCGTGGCG
CGGTATCCAGGACTTTTACTTTGAGAAAATTAGAGTGTTTCAAGCAGGCACACGCCTTGAATACATTAGCATGGAATAAT
AATATAGGACCTTGGTTCTTTTTTGTTGGTTTCTAGAGCTGAGGTAATGATTGATAGGGATAGTTGGGGGCATTCGTATT
TAACTGTCAGAGGTGAAATTCTTGGATTTGTTAAAGACGGACTACTGCGAAAGCATTTGCCAAGGATGTTTTCATTGATC
AAGAACGAAAGTTAGGGGATCGAAGACGATCAGATACCAT
>OTU_40
CTGCGGTAATTCCAGCTCCAATAGCGTATATTTAAGTTGTTGCAGTTAAAAAGCTCGTAGTTGGATTTCGGTTGAGAACG
GCCGGTCCGCCGTTTGGTGTGCACTGGCTGGTTTCAACTTCCTGTAGAGGACGTACTCTGGGTTAACGCTCGGATACGGA
GTCTACGTGGTTACTTTGAAAAAATTAGAGTGTTCAAAGCGGGCTTACGCTTGAATATTTCAGCATGGAATAACACTATA
GGACTCCTGTCCTATTTCGTTGGTCTCGGGACGGGAGTAATGATTAAGAGGAACAGTTGGGGGCATTCGTATTTCATTGT
CAGAGGTGAAATTCTTGGATTTATGAAAGACGAACTTCTGCGAAAGCATTTGCCAAGGATGTTTTCATTAATCAAGAACG
AAAGTTAGGGGATCGAAGACGATTAGATACCGT
>OTU_41
CCGCGGTAATTCCAGCTCCAATAGCGTATATTAAAGTTGTTGCAGTTAAAAAGCTCGTAGTTGGATTTCTGGTTCAATGC
GCCTGGCCCGCGGCAGTAATGCCTGTGAGTGCCGGTGCGCGCTGGCCATCCTTCTAGAAAACGTTTCTACCCTTTACTGG
GCTGGATTCGGGATCTAGATCTTTTACTTTGAAAAAATTAGAGTGTTCAAAGCAGGCTTGTGCTGTGAATACATTAGCAT
GGAATAATAATCTAGGACTTCGGTTCTATTTTGTTGGTTTCTAGAATTGAAGTAATGATTGATAGGGATAGTTGGGGGTG
CTAGTATTGGCCGGCCAGAGGTGAAATTCTTGGATTCGGTCAAGACTAACTTATGCGAAAGCATTCACCAAGGATGTCTT
CTTTAATCAAGAACGAAAGTTGGGGGATCGAAGACGATCAGATACCAT
>OTU_42
CCGCGGTAATTCCAGCTCCAATAGCGTATACTAAAGTTGTTGCAGTTAAAAAGCTCGTAGTTGAATTTCTGGACGTAGAT
TCCGGTCCGTCCCGCAAGGGTTGAGTACCAGGACTCCGCGTCCATCCTCGGGGAAAATATGTCTGGCATTCAGTTGTTGG
GCATAGGATCCTCGTCATTTACTGTGAGCAAAATAGAGTGTTCAAAGCAGGCTTATGCCGTTGAATACATTAGCATGGAA
TAATAAGATAAGACCTTGGTCTATTTTGTTGGTTTGCTGATCAAGGTAATGATTAATAGGGATAGTTGGGGGTATTCGTA
TTCAATTGTCAGAGGTGAAATTCTTGGATTTATGGAAGACGAACTACTGCGAAAGCATTTACCAAGGATGTTTTCATTAA
TCAAGAACGAAAGTTAGGGGATCGAAGATGATTAGATACCGT
>OTU_43
CTGCGGTAATTCCAGCTCCAATAGCGTATACTAAAGTTGTTGCAGTTAAAAAGCTCGTAGTTGGATTTCTGGTCGAGGCA
GTCGGTCGGCACCTTTGTGTGTTGGTACCAGACGTCTCGTCCATTCTCGAGGAGAGCGTGTCTGCCATTCAGTTGGTGGG
CATGATACCCTCGTCATTTACTGTGAGCAAAATAGAGTGTTCAAAGCAGGCTTAGGCCATGAATACATTAGCATGGAATA
ATAAGATAAGACCTTGGTCTATTTTGTTGGTTAGCATTCCGAGGTAATGATTAATAGGGATAGTTGGGGGTATTCGTATT
CAATTGTCAGAGGTGAAATTCTTGGATTTATGGAAGACGAACTACTGCGAAAGCATTTACCAAGGATGTTTTCATTAATC
AAGAACGAAAGTTAGGGGATCGAAGACGATCAGATACCAT
>OTU_44
CTGCGGTAATTCCAGCTCCAATAGCGTATACTAAAGTTGTTGCAGTTAAAAAGCTCGTAGTCGGATTTTGGGCGCGTGTG
GGCTGTCGGCCTCTGGTCGGACGGCATGCGCGTGCCTTTCTGCTTGGGAGCCCCATGGCGGTTCACGCCGTCGTGGTGGG
TCACAGGCCGTTTACTTTGAAAAAATTAGAGTGTTCAAAGCAGGCTATTGCTTGAATAGATTAGCATGGAATAATGGAAT
AGGACCTTGGTGCTATTTCGTTGGTTATGGGACTGGGGTAATGATTAATAGGGACAGTTGGGGCCGTTCATATTTCGTTG
TCAGAGGTGAAATTCTTGGATTTACGAACGATGAACTTGTGCGAAAGCATTCGGCAAGGATGTTTTCATTGATCAAGAAC
GAAAGTTAGGGGATCGAAGACGATCAGATACCAT
>OTU_45
CTGCGGTAATTCCAGCTCCAATAGCGTATACTAAAGTTGTTGCAGTTAAAAAGCTCGTAGTTGGATTTCTGGTCGTGAAC
CCAGGTCCGGACCTCACGGTTTGTGTACCGGGTGTTTGCTGCCATCTTCCGGGAAAACGCTGCTGTTCTTAATTGAATGG
CAGTGCGATCTCGGTCAGTTACTGTGAGCAAAGTAGAGTGTTCAAAGCAGGCTTATGCCGTTGAATATATTAGCATGGAA
TAATAAGATAAGACTTTGGTTTATTTTGTTGGTTTACATTCCAAGGTAATGATTAATAGGGATAGTTGGGGGTATTCGTA
TTCAATTGTCAGAGGTGAAATTCTTGGATTTATGGAAGACGAACTACTGCGAAAGCATTTACCAAGGATGTTTTCATTAA
TCAAGAACGAAAGTTAGGGGATCGAAGACGATCAGATACCGT
>OTU_46
CTGCGGTAATTCCAGCTCCAATAGCGTATATTAAAGTTGTTGCAGTTAGAACGCTCGTAGTCGGATTTCGGGGCGGGCCG
ACCGGTCTGCCGATGGGTATGCACTGGCCGGCGCGTCCTTCCTTCCGGAGACCGTGCCTACTCTTAACTGAGCGGGTTCG
GGAGACGGATCGTTTACTTTGAAAAAATCAGAGTGTTTCAAGCAGGCAGCTCGCTCTTGCATGGATTAGCATGGGATAAT
GAAATAGGACTTTGGTGCTATTTTGTTGGTTTCGAACACCGAAGTAATGATTAACAGGGACAGTCAGGGGCACTCGTATT
CCGCCGAGAGAGGTGAAATTCTCAGACCAGCGGAAGACGAACCACTGCGAAAGCATTTGCCAGGGATGTTTTCACTGATC
AAGAACGAAAGTTAGGGGATCGAAGATGATTAGATACCAT
>OTU_47
CCGCGGTAATTCCAGCTCCAATAGCGTATACTAAAGTTGTTGCAGTTAAAAAGCTCGTAGTTGGATTTCTGGATAGCATC
CCAGGTCCGCCCCTCGCGGGGTGTGTACTCGGTGCTGTTATCCATCATCGGGGAGAACATATCTGTCATTTATTTGTCGG
GTATGGTATCCTCGTCATTTACTGTGAGCAAACTAGAGTGTTCAAAGCAGGCTTATGCCGTTGAATACATTAGCATGGAA
TAATAAGATATGACCTTGGTCTATTTTGTTGGTTTGTATTCCAAGGTAATGATTAATAGGGACAGTTGGGGGTATTCGTA
TTCAATTGTCAGAGGTGAAATTCTTGGATTTATGGAAGACGAACTACTGCGAAAGCATTTACCAAGGATGTTTTCATTAA
TCAAGAACGAAAGTTAGGGGATCGAAGACGATTAGATACCGT
>OTU_48
CTGCGGTAATTCCAGCTCGAGGAAATTTTATCAATGCTGTTGCAGTTGAAACGCTCGTAGTTGAGCCTTGTGTCGCGTCG
TCGGTGTTCCGAAAGGGACGACTGGGGACGGGGCATGTTTTGTCCGGTGCGCCCTCGGGTGCGGCGGACGGGTTACTGTG
AAGAAATTAGAGTGTTCAAAGCAGGCTTTCGCTTGAATACATTAGCATGGGATAACGGTCGTGCGAGCGATTGTTGGTTG
GCAGTCATTTGCGATTGATAGGGACAGTCGGGGGCATTAGTATTTGGCAGTCAGAGGTGAAATTCTTGGATTTGCCAAAG
ACTAACTAGAGCGAAAGCATTTGCCAAGGATGTTTTCATTAATCAAGAACGAAAGTTAGGGGATCGAAGACGATCAGATA
CCAT
>OTU_49
CCGCGGTAATTCCAGCTCCAATAGCGTATATTAATGTTGTTGCAGTTAAAAAGCTCGTAGTTGAATTTCTGGTAGTTGTA
TTAGCTGGCTTCGGTCGTTAATATTGCTATCATCCGTCTGAGAACCTAGACTGTCTTTAATCGGTCATCTAGGAGATCAG
GCATTTTACTTTGAAAAAATTAGAGTGTTCAAGGCAGGCTTTCGCCATGAATACTATAGCATGGAATAATGGAATAGGAC
TTTGGTTCATTTTGTTGGTTATTGAACCTTAGTAATGATTAACAGGGACAGTTGGGGGCATTAGTATTTAATTGTCAGAG
GTGAAATTCTTGGATTTATTAAAGACTAACTAATGCGAAAGCATTTGCCAAGGATGTTTTCATTAATCAAGAACGAAAGT
TAGGGGATCAAAGATGATTAGATACCAT
>OTU_50
CTGCGGTAATTCCAGCTCCAATAGCGTATACTAAAGTTGTTGCAGTTAAAAAGCTCGTAGTTGGATTTCTGGTTGCGGAT
TCCGGTCCGCCCCTCACGGGGTGTGTACCAGGTATCTGCGTCCATCCTCGAGGAGAGCGCATTTGGCATTAAGTTGTCGA
GTGTGGGATCCTCGTCATTTACTGTGAGCAAAATAGAGTGTTCAAAGCAGGCTTAGGCCGTTGAATACATTAGCATGGAA
TAATAAGATAAGACCTTGGTCTATTTTGTTGGTTTGCACTCCAAGGTAATGATTAATAGGGATAGTTGGGGGTATTCGTA
TTCAATTGTCAGAGGTGAAATTCTTGGATTTATGGAAGACGAACTACTGCGAAAGCATTTACCAAGGATGTTTTCATTAA
TCAAGAACGAAAGTTAGGGGATCGAAGATGATCAGATACCAT
>OTU_51
CTGCGGTAATTCCAGCTCCAAGAGCATATATTAAAGTTGTTGCAGTTAAAAAGCTCGTAGTTGGATTTCTGGTTCAATGA
GCCTGGCCCGCGGCCTTTTTGGCCTGTGAGTGCCGGTGCGCGTTGGCCATCCTTCTAGAGAACGCATCTACCCTTCACTG
GGCCGGATGTGCGATCTAGATCTTTTACTTTGAAAAAATTAGAGTGTTTAAAGCAGGCTTTTGCTATGAATACATTAGCA
TGGAATAATAATCTAGGACTTCGGTTCTATTTTGTTGGTTTCTAGATCTGAAGTAATGATTGATAGGGACAGTTGGGGGT
GCTTATATTTCTGGGCCAGAGGTGAAATTCTTGGATTCCAGAAAGATAAACTTATGCGAAAGCATTCACCAAGGATGTCT
TCTTTAATCAAGAACGAAAGTTGGGGGATCGAAGATGATTAGATACCAT
>OTU_52
CTGCGGTAATTCCAGCTCCAATAGCGTATATTAAAGTTGTTGCAGTTAAAAAGCTCGTAGTTGGATTTCTGGTTAAAGGT
TAGAGCGCACCTGTGTGAGGCTCGAGTCTTTTGCCATCCTTCTGTTAACCTTTCATGACATTCACTTGTCGGTTTGGGGC
TCAGATATTTTACCTTGAGAAAATTAGAGTGTTTCAGGCAGGCTTGTGCCCGGATACATTAGCATGGAATAATGGAATAG
GACTTTAGCCTCTTCTGTTGGTCTGAGGGGTTGAAGTAATGATTAATAGGGATAGTTGGGGGCATTAGTACTTAACTGTC
AGAGGTGAAATTCTCGGATTTGTTAAAGACTCACTTATGCGAAAGCATTTGCCAAGGATGTTTTCATTAATCAAGAACGA
AAGTTAGGGGATCAAAGACGATCAGATACCGT
>OTU_53
CTGCGGTAATTCCAGCTCCAATAGCGTATATTAATGTTGTTGCAGTTAAAAAGCTCGTAGTTGAATTTCTGTTTAATGTA
TTAGCTGGCTTTGGTCGTTAATGCATTAATCATCCGTTAGAGAACTATAGCCGTCCTTAACTGGTCACTATAGCTATCTA
ACATTTTACTTTGAAAAAATTAGAGTGTTCAAGGCAGGCAATCGTCATGAATACTATAGCATGGAATAATGGAATAGGAC
TTTGGTTCATTTTATTGGTTATTGAACCTTAGTAATGATTAACAGGGACAGTTGGGGGCATTAGTATTTAATTGTCAGAG
GTGAAATTCTTGGATTTATTAAAGACTAACTAATGCGAAAGCATTTGCCAAGGATGTTTTCATTAATCAAGAACGAAAGT
TAGGGGATCAAAGACGATCAGATACCGT
>OTU_54
CCGCGGTAATTCCAGCTCCAATAGCGTATATTTTAGTTGTTGCAGTTAAAAAGCTCGTAGTTGAATTTCTGGTGGGAAGA
TGCGGACGGCCTCATGGCTTGTTCCAAGTCTTCCGGCCATCCTTGGGTGGAGCTCGTCTGGCATTAAGTTGTCGGGCGGG
GGATGCCCATCGTTTACTGTGAAAAAATTAAAGTGTTCAAAGCAGACTTATGTCGTTGAATATATTAGCATGGAATAATA
AGATAGGACAGCAGTGCTATTTTGTTGGTTTGCGCACCGTTGTAATGATGAATAGGGACAGTTGTGGGTATTTATATTCA
CTTGTAAGAGGTGAAATTCTTAGATTAAGGGAAGATAAACTACTGCGAAAGCATTTACCAAGGATGTTTTCATTAATCAA
GAACGAAAGTGTGGGGATCGAAGACGATTAGATACCGT
>OTU_55
CCGCGGTAATTCCAGCTCCAATAGCGTATACTAAAGTTGTTGCAGTTAAAAAGCTCGTAGTTGGATTTCTGGTTGCAAAA
ATCGGTCCGTCCCTCACGGGATGCGTACTAGATATTTGCGTCCATCCTCGGAGAGAGCGTCCTTGGCATTCAGTTGTCGA
GTACGGGATCTTCGTCATTTACTGTGAGCAAAATAGAGTGTTCAAAGCAGGCTTAGGCCGTTGAATATTTTAGCATGGAA
TAATAAGATAGGACCTTGGTCTATTTTGTTGGTTTGCACTCCAAGGTAATGATTAATAGGGATAGTTGGGGGTATTCGTA
TTCAATTGTCAGAGGTGAAATTCTTGGATTTATGGAAGACGAACTACTGCGAAAGCATTTACCAAGGATGTTTTCATTAA
TCAAGAACGAAAGTTAGGGGATCGAAGATGATCAGATACCGT
>OTU_56
CTGCGGTAATTCCAGCTCCAATAGCGTATATTAACGTTGTTGCTGTTAAAAAGCTCGTAGTTGAACCTTGGGTGGATTTG
TAATGGTCCCATTTTGGGTACTATTACCGATTGCCTTTTTGGGAATGGTGGCATTCATGTCATGTCATTCCTGGTTACTG
TGAAGAAATTAGAGTGTTTAAAGCAGGCTTACGCTTGAATACATCAGCATGGAATAACAAGATTGACAATGGTCATTGTC
TTGTTGGTTAGTGGGCTATAGTAATGATTGATAGGGCCAGTTGGGGGCATTTGTATTCAGTAGTCAGAGGTGAAATTCTT
GGATTTACTGAAGACAAACTAGTGCGAAAGCATCTGCCAAGGATGTTTTCATTAATCAAGAACGAAAGTTAGGGGATCGA
AGATGATTAGATACCAT
>OTU_57
CCGCGGTAATTCCAGCTCCAAGAGCATATATTAAAGTTGTTGCAGTTAAAAAGCTCGTAGTTGGATTTCTGGTTCAATGA
GCCTGGCCCGCGGCCTTTTTGGCCTGTGAGTGCCGGTGCGCGTTGGCCATCCTTCTAGAGAACGCGTCTACCCTTCACTG
GGCCGGATGTGCGATCTAGATCTTTTACTTTGAAAAAATTAGAGTGTTTAAAGCAGGCTTTTGCTATGAATACATTAGCA
TGGAATAATAATCTAGGACTTCGGTTCTATTTTGTTGGTTTCTAGATCTGAAGTAATGATTGATAGGGACAGTTGGGGGT
GCTTATATTTCTGGGCCAGAGGTGAAATTCTTGGATTCCAGAAAGATAAACTTATGCGAAAGCATTCACCAAGGATGTCT
TCTTTAATCAAGAACGAAAGTTGGGGGATCGAAGACGATCAGATACCGT
>OTU_58
CCGCGGTAATTCCAGCTCCAATAGCGTATATTAAAGTTGTTGCGGTTAAAAAGCTCGTAGTTGGATTTCTGGGAGGGTGC
CGATGTCCGCTTAACGTGTGTGCAGCGGCGCCCTCTCATCCTTCTGTTAGCGTCTCTTGGCATTCATTTGCTGGTGGCGG
GCTCAGATATTTTACCTTGAGAAAATTAGAGTGTTTCAGGCAGGCTAGGCCGGAATACATTAGCATGGAATAATGGAATA
GGACTACGGTCTCTTTGTTGGTTTGAGGGACTGCAGTAATGATTAATAGGGATAGTTGGGGGCATTAGTACTTAACTGTC
AGAGGTGGAATTCTCAGATTTGTTAAAGACTGACTTATGCGAAAGCATTTGCCAAGGATGTTTTCATTAATCAAGAACGA
AAGTTAGGGGATCAAAGACGATCAGATACCAT
>OTU_59
CCGCGGTAATTCCAGCTCCAATAGCGTATACTAAAGTTGTTGCAGTTAAAAAGCTCGTAGTTGGATTTTGGGGGCGATCG
TTCGGGCAGCTCTTGTTGTACTGTTTGGTCGCCCTCTTTCTTCCGTGTGACCATGGGCATTCACTTGTCTGTGTAATTGC
GCGGATCGTTTACTGTGAAAAAATTAGAGTGTTCAAGGCAGGCGTTTGCTTGAATACATTAGCATGGAATAATGGAATAG
GACTTCGGACCTATTTTGTTGGTTTCTAGGACCGTCGTAATGATTAATAGGGACAGTTGGGGCCGTTCATATTCCGTAGT
CAGAGGTGAAATTCTTGGATTTACGGAAGATGAACTACTGCGAAAGCATTCGGCAAGGATGTTTTCGTTAATCAAGAACG
AAAGTTAGGGGATCGAAGATGATTAGATACCAT
>OTU_60
CCGCGGTAATTCCAGCTCCAATAGCGTATATTAAAGTTGTTGCGGTTAAAAAGCTCGTAGTTGGATTTCTGGCGGGAGCG
ACCGGTCGGCCCATTGGGTGTGTACTAGTGTTGCGTCCGGCCATATTTGCGGAGAGCGTGTGCGGCATTAAGTTGTCGTG
CTCGGGACCCGCATCGTTTACTGTGAGAAAATTAGAGTGTTCAAAGCAGGCTTATGCCTTGGATATGTTAGCATGGAATA
ATAAGATAAGACTTTGGCGGTCTATTTTGTTGGTTTGCACGCCATTGTAATGATTGATAGGGACAGTTGGGGGTATTCAT
ATTTAATTGTCAGAGGTGAAATTCTTGGATTTATGAAAGATGAACTACTGCGAAAGCATTTACCAAGGATGTTTTCATTA
ATCAAGAACGAAAGTTAGGGGATCGAAGACGATCAGATACCGT
>OTU_61
CCGCGGTAATTCCAGCTCGAGGAAATTTTATCAATGCTGTTGCAGTTGAAACGCTCGTAGTTGAGCCTTGTGTTCGGTCT
TTGGTCTCCCGAAAGGGGGTACTGGAGGGGTGAACATGTTTTGTCTTTGGCGGTGGTGACATCGCAAAAGACGGGTTACT
GTGAAGAAATTAGAGTGTTCAAAGCAGGCTATCGCTTGAATACATTAGCATGGGATAACGGTCGTGCGAGCGACTTTGTT
GGTTGAGAGTCATTTGCGATTGATAGGGACAGTCGGGGGCATTAGTATTTGGCAGTCAGAGGTGAAATTCTTGGATTTGC
CAAAGACTAACTAAAGCGAAAGCATTTGCCAAGGATGTTTTCATTAATCAAGAACGAAAGTTAGGGGATCGAAGATGATT
AGATACCAT
>OTU_62
CTGCGGTAATTCCAGCTCCAATAGCGTATACTAAAGTTGTTGCAGTTAAAAAGCTCGTAGTTGGATTTCTGGTCGTGGCA
ACCGGTCCGCCCTTAACGGGGTGTGTACTAGGTTCCTGCGTCCATCCTCGGGGAGAACGTGCCTGGCATTAAGTTGTCGG
GTACGGTATCCTCGTCATTTACTGTGAGCAAAATAGAGTGTTCAAAGCAGGCTTAGGCCGTTGAATATATTAGCATGGAA
TAATAAAATAGGACCTTGGTCTATTTTGTTGGTTTGTATTCCAAGGTAATGATTAATAGGGATAGTTGGGGGTATTCGTA
TTCAATTGTCAGAGGTGAAATTCTTGGATTTATGGAAGACGAACTACTGCGAAAGCATTTACCAAGGATGTTTTCATTAA
TCAAGAACGAAAGTTAGGGGATCGAAGACGATTAGATACCGT
>OTU_63
CTGCGGTAATTCCAGCTCCAATAGCGTATATTAATGTTGTTGCAGTTAAAAAGCTCGTAGTTGGATTTTGGTGTCTGTTA
AGCTTGTTGCCTAACGGTAATACGAGTTTGACGGCACTTCTTTTCTGAACGACTATGCTGATCTTAACGGGTGGGCATAG
GAGTCAGATCGTTTACTTTGAAAAAATTAGAGTGTTCAAAGCAGGCCAACGCATTGAATACATTAGCATGGAATAATGGA
ATAGGACTTTGGTCATATTTTGTTGGTTCGAAGACCGAGGTAATGATTAATAGGGATAGTTGGGGGCGTTTATATTCCGT
TGTCAGAGGTGAAATTCTTGGATTTACGGAAGATAAACTACTGCGAAAGCATTCGCCAAGGATGTTTTCATTAATCAAGA
ACGAAAGTTAGGGGATCGAAGACGATCAGATACCGT
>OTU_64
CCGCGGTAATTCCAGCTCCAATAGCGTATACTAAAGTTGTTGCAGTTAAAAAGCTCGTAGTTGGATTTCTGGTCGTGAGC
CCAGGTCCGGACCTCACGGTCTGCGTACCCGGTGTTTGCAGCCATCTTCGGGGAAAACACTTCTGTACTTTATTGTATGG
TTGTGCGATCTCCGTCAATTACTGTGAGCAAAGTAGAGTGTTCAAAGCAGGCTTATGCCGTTGAATATATTAGCATGGAA
TAATAAGATAAGACTTTGGTTTATTTTGTTGGTTTACATTCCAAGGTAATGATTAATAGGGATAGTTGGGGGTATTCGTA
TTCAATTGTCAGAGGTGAAATTCTTGGATTTATGGAAGACGAACTACTGCGAAAGCATTTACCAAGGATGTTTTCATTAA
TCAAGAACGAAAGTTAGGGGATCGAAGACGATCAGATACCAT
>OTU_65
CTGCGGTAATTCCAGCTCCAATAGCGTATATTAATGTTGTTGCGGTTAAAAAGCTCGTAGTTGAATCTCTGATCGGGATG
ACCTCCTCACCTTAGGGTGATGGTAGCTGTTGACCTGATCATCCTCCTAGAACACGATGTTACTTAACTGGGACATTCGT
GCTAGGACTATTACTTTGAGGAAATTAGAGTGTTCCAAGCAGGCAATTGCCCTGAATACATTAGCATGGAATAATAATAT
AGGACTTCGGTTCTATTTTATTGGTTCTGGACCGAAGTAATGATTAATAGGGACAGTCGGGGGCATTCGTACTCAACAGT
CAGAGGTGAAATTCTTGGATTTGTTGGAGACGAACTACTGCGAAAGCATTTGCCAAGGATGTTTTCATTGATCAAGAACG
AAAGTTAGGGGATCGAAGATGATTAGATACCAT
>OTU_66
CCGCGGTAATTCCAGCTCCAATAGCGTATACTAAAGTTGTTGCAGTTAAAAAGCTCGTAGTTGAATTTCTGGACGCGGAA
GGTGGTCCGCCCTTCACAGGGTGTGTACTTCTCCTCTGCGTCCATCCTCGAGGAGAACATGTCTGGTGTTAACTCCCTGG
GCATGGGACCCTCGTCATTTACTGTGAGCAAAATAGAGTGTTCAAAGCAGGCTTAGGCCGTTGAATACGTTAGCATGGAA
TAATAAGATATGACCTTGGTCTTATTTTGTTGGTTTGCATTCCAAGGTAATGATTAATAGGGATAGTTGGGGGTATTCGT
ATTCAATTGTCAGAGGTGAAATTCTTGGATTTATGGAAGACGAACTACTGCGAAAGCATTTACCAAGGATGTTTTCATTA
ATCAAGAACGAAAGTTAGGGGATCGAAGACGATTAGATACCAT
>OTU_67
CCGCGGTAATTCCAGCTCCAATAGCGTATACTAAAGTTGTTGCAGTTAAAAAGCTCGTAGTTGAATTTCTGGTCGCGAAA
GGTGGTCCGCTCCTCACGGAGTGTGTACTATTCATTTGCGGCCATTCTTGAGGAGAACATGTCTGGAGTTAAGTCACTGG
GCATGGGACCCTCATCGTTTACTGTGAGCAAAATAGAGTGTTCAAAGCAGGCTTAGGCCGTTGAATACGTTAGCATGGAA
TAATAAGATATGACCTTGGTCTATTTTGTTGGTTTGCATTCCAAGGTAATGATTAATAGGGATAGTTGGGGGTATTCGTA
TTCAATTGTCAGAGGTGAAATTCTTGGATTTATGGAAGACGAACTACTGCGAAAGCATTTACCAAGGATGTTTTCATTAA
TCAAGAACGAAAGTTAGGGGATCGAAGATGATCAGATACCGT
>OTU_68
CTGCGGTAATTCCAGCTCCAATAGCGTATATTAAAGTTGTTGCAGTTAAAAAGCTCGTAGTTGGATTTCTGGCAGGGTGA
CTCTGCCCTCTTGATGAGTGCGCAGTGTTGCCCTACCATCCTTCTGTTAACCCTTTAGGCCTTAAAAAGTCTTTTGGGGG
CTCAGATATTTTACCTTGAGAAAATTAGAGTGTTTCAGGCAGGCTAGCGCCGGAATACATTAGCATGGAATAATAGAATA
GGACTTTTACCTCTTCTGTTGGTCTGAGGGGTTCAAGTAATGATTAATAGGGATAGTTGGGGGCATTAGTACTTTACTGT
CAGAGGTGAAATTCTCGGATTTGTAAAAGACTAACTTATGCGAAAGCATTTGCCAAGGATGTTTTCATTAATCAAGAACG
AAAGTTAGGGGATCAAAGACGATTAGATACCGT
>OTU_69
CCGCGGTAATTCCAGCTCCAATAGCGTATATTTAAGTTGTTGCAGTTAAAAAGCTCGTAGTTGGATTTCGGGTGAGGATG
ACCGGTCTGCCGTTGCGGTACGCACTGGACGTTTTCATCTTGTTGTCGGGGACGCGCTTCTGGGCTTCACTGTTCGGGAC
GCGGAGTCGGCGCTGTTACTTTGAAAAAATTAGAGTGTTCAAAGCAGGCAATCGCTCTGAATACATTAGCATGGAATAAC
GCTATAGGACTCTGGTCCTATTGTGTTGGTCTTCGGGACCGGAGTAATGATTAAGAGGGACAGTTGGGGGCATTCGTATT
TCATTGTCAGAGGTGAAATTCTTGGATTTATGAAAGACGAACTTCTGCGAAAGCATTTGCCAAGGATGTTTTCATTAATC
AAGAACGAAAGTTGGGGGCTCGAAGACGATTAGATACCAT
>OTU_70
CCGCGGTAATTCCAGCTCCAATAGCGTATACTAAAGTTGTTGCAGTTAAAAAGCTCGTAGTTGGATTTCTGGTAGTGCAC
CCAGGTCCTCCCCTCGCGGGGTGCGTACTCGGTGTGTGCTACCATCATCGAGGAGAACGAATCGGGCATTCAGTTGTTCG
GTTCGGTGTCCTCGTCATTTACTGTGAGCAAACTAGAGTGTTCAAAGCAGGCTTATGCCGTTGAATACATTAGCATGGAA
TAATAAGATATGACCTCGGTCTATTTTGTTGGTTTGTATTCCAAGGTAATGATTAATAGGGACAGTTGGGGGTATTCGTA
TTCAATTGTCAGAGGTGAAATTCTTGGATTTATGGAAGACGAACTACTGCGAAAGCATTTACCAAGGATGTTTTCATTAA
TCAAGAACGAAAGTTAGGGGATCGAAGATGATTAGATACCAT
>OTU_71
CCGCGGTAATTCCAGCTCCAATAGCGTATACTAAAGTTGTTGCAGTTAAAAAGCTCGTAGTTGAATTTCTGGTCTTGGAC
TTTGGTCTGCCTCAAACGAGGTACGTACCTTTGGTCCGAGTCCATCCTCGGGGAAAACATGTCTGTGATTAAGTTCATGG
GCATGGGATCCTCGTCATTTACTGTGAGCAAAATAGAGTGTTCAAAGCAGGCTTATGCCGTTGAATACATTAGCATGGAA
TAATAAGATAGGACCTTGGTCTATTTTGTTGGTTTGTACTCCAAGGTAATGATTAATAGGGATAGTTGGGGGTATTCGTA
TTCAATTGTCAGAGGTGAAATTCTTGGATTTATGGAAGACGAACTACTGCGAAAGCATTTACCAAGGATGTTTTCATTAA
TCAAGAACGAAAGTTAGGGGATCGAAGATGATTAGATACCGT
>OTU_72
CTGCGGTAATTCCAGCTCGAGGAAATTTTATCAATGCTGTTGCAGTTGAAACGCTCGTAGTTGAGCCTTGTGTTCGGTCT
TTGGTCTCCCGAAAGGGGGTACTGGAGGGGTGAACATGTTTTGTCTTTGGCGGTGGTGACATCGTGAAAGACGGGTTACT
GTGAAGAAATTAGAGTGTTCAAAGCAGGCTATCGCTTGAATACATTAGCATGGGATAACGGTCGTGCGAGCGACTTTGTT
GGTTGAGAGTCATTTGCGATTGATAGGGACAGTCGGGGGCATTAGTATTTGGCAGTCAGAGGTGAAATTCTTGGATTTGC
CAAAGACTAACTAGAGCGAAAGCATTTGCCAAGGATGTTTTCATTGATCAAGAACGAAAGTTAGGGGATCGAAGATGATC
AGATACCGT
>OTU_73
CTGCGGTAATTCCAGCTCCAATAGCGTATATTTAAGTTGTTGCAGTTAAAAAGCTCGTAGTTGGATTTCGGGCGGGTCAC
GGCGGTCCGCCTCTGGTGTGCACTGCCGTTGATCCGCCTTTCTGTCGGGGACGGGCTCTTGGGCTTAACTGTCCGGGACC
CGGGCTCGACGAGGTTACTTTGAGTAAATTAGAGTGTTCAAAGCAGGCGATCGCCTTGAATACATTAGCATGGAATAGCA
CGATAGGACTCTGGCCTATCTTGCTGGTCTGTAGGACCGGAGTAATGATTAAGAGGGACAGTCGGGGGCATTCGTATTTC
ATTGTCAGAGGTGAAATTCTTGGATTTATGAAAGACGAACTTCTGCGAAAGCATTTGCCAAGGATGTTTTCATTGATCAA
GAACGAAAGTTGGGGGCTCGAAGATGATTAGATACCGT
>OTU_74
CTGCGGTAATTCCAGCTCCAATAGCGTATACTAAAGTTGTTGCAGTTAAAAAGCTCGTAGTTGGATTTCTGGTCGTGGAT
TTCGGTCCGTACCTCACGGTGCGCGCACTTGTTTATCCGCGTCCATCTTCGGAGAAATTGCGTCTGGCATTAACTTGTCG
GGCGTGAGGTCTTCGTCATTTACTGTGAGCAAAATAGAGTGTTCAAAGCAGGCTTTAAGCCGTTGAATACATTAGCATGG
AATAATAAGATAAGACTTTGGTTTATTTTGTTGGTTTGCAATCCAAGGTAATGATTAATAGGGATAGTTGGGGGTATTCG
TATTCAATTGTCAGAGGTGAAATTCTTGGATTTATGGAAGACGAACTACTGCGAAAGCATTTACCAAGGATGTTTTCATT
AATCAAGAACGAAAGTTAGGGGATCGAAGATGATCAGATACCAT
>OTU_75
CCGCGGTAATTCCAGCTCCAATAGCGTATATTAAAGTTGTTGCGGTTAAAAAGCTCGTAGTTGGATTTCGGTTGAGAACG
GCCGGTCCGCCGTTTGGTGTGCACTGGCTGGTTTCAACTTCCTGTAGAGGACGTACTCTGGGTTAACGCTCGGATACGGA
GTCTACGTGGTTACTTTGAAAAAATTAGAGTGTTCAAAGCGGGCTTACGCTTGAATATTTCAGCATGGAATAACACTATA
GGACTCCTGTCCTATTTCGTTGGTCTCGGGACGGGAGTAATGATTAAGAGGAACAGTTGGGGGCATTCGTATTTCATTGT
CAGAGGTGAAATTCTTGGATTTATGAAAGACGAACTTCTGCGAAAGCATTTGCCAAGGATGTTTTCATTAATCAAGAACG
AAAGTTGGGGGCTCGAAGACGATCAGATACCAT
>OTU_76
CCGCGGTAATTCCAGCTCCAATAGCGTATATTAATGTTGTTGCAGTTAAAAAGCTCGTAGTTGAATTTCTGGTAGTAATG
CTAGCTGGCTTCGGTCGTTAGTAGTGCTATCATCCGTCTGAGAACCATAGCTGTCTTTAATCGGTCACTATGGAGATCAG
GCATTTTACTTTGAAAAAATTAGAGTGTTCAAGGCAGGCTTTCGCCATGAATACTATAGCATGGAATAATGGAATAGGAC
TTTGGTTCATTTTGTTGGTTATTGAACCTTAGTAATGATTAACAGGGACAGTTGGGGGCATTAGTATTTAATTGTCAGAG
GTGAAATTCTTGGATTTATTAAAGACTAACTAATGCGAAAGCATTTGCCAAGGATGTTTTCATTAATCAAGAACGAAAGT
TAGGGGATCAAAGATGATCAGATACCGT
>OTU_77
CCGCGGTAATTCCAGCTCCAATAGCGTATACTAAAGTTGTTGCAGTTAAAAAGCTCGTAGTTGGATTTCTGGTAGTGGTC
TCCGGTCCGCCCCTCACGGGGTGTGTACCAGGAGTCTGCAGCCATCCTCGGGGAGAACATATCTGGCATTCAGTTGTCGG
GTATGGTATCCTCGTCATTTACTGTGAGCAAAATAGAGTGTTCAAAGCAGGCTTAGGCCGTTGAATATATTAGCATGGAA
TAATAAGATAGGACCTTGGTCTTATTTGTTGGTTTGCACTCCAAGGTAATGATTAATAGGGATAGTTGGGGGTATTCGTA
TTCAATTGTCAGAGGTGAAATTCTTGGATTTATGGAAGACGAACTACTGCGAAAGCATTTACCAAGGATGTTTTCATTAA
TCAAGAACGAAAGTTAGGGGATCGAAGATGATTAGATACCAT
>OTU_78
CCGCGGTAATTCCAGCTCCAATAGCGTATACTAAAGTTGTTGCAGTTAAAAAGCTCGTAGTCGGATTTTGGGCGCGTGTG
AACTGTCAGCCTCTGGTTGGACGGTGCGCGCGTGCCTTTCTGCTTGGGAGCCCCATGGTGGTTAATTCTGTCGTGGTGGG
TCACAGGCCGTTTACTTTGAAAAAATTAGAGTGTTCAAAGCAGGCTGTTGCTTGAATAGATTAGCATGGAATAATGGAAT
AGGACCTTGGTGCTATTTCGTTGGTTATGGGACTGGGGTAATGATTAATAGGGACAGTTGGGGCCGTTCATATTTCGTTG
TCAGAGGTGAAATTCTTGGATTTACGAACGATGAACTTGTGCGAAAGCATTCGGCAAGGATGTTTTCATTGATCAAGAAC
GAAAGTTAGGGGATCGAAGATGATTAGATACCAT
>OTU_79
CTGCGGTAATTCCAGCTCCAATAGCGTATATTAAAGTTGTTGCGGTTAAAAAGCTCGTAGTTGGATTTTGGTGCCGTCAC
GCTTGCCGCCTTTGGGTAGTGCGATCGGGACGACACTTCTTTTCTGAACGACTATGCTGATCTTCACGGATGGGCATAGG
AGTCAGATCGTTTACTTTGAAAAAATTAGAGTGTTCAAAGCAGGCCAACGCATTGAATACATTAGCATGGAATAATGGAA
TAGGACTTTGGTCATATTTTGTTGGTTCGAAGACCGAGGTAATGATTAATAGGGATAGTTGGGGGCGTTTATATTCCGTT
GTCAGAGGTGAAATTCTTGGATTTACGGAAGATAAACTACTGCGAAAGCATTCGCCAAGGATGTTTTCATTAATCAAGAA
CGAAAGTTAGGGGATCGAAGACGATCAGATACCAT
>OTU_80
CTGCGGTAATTCCAGCTCCAATAGCGTATATTAAAGTTGTTGCGGTTAAAAAGCTCGTAGTTGGATTTCTGCTAAGGACG
ACCGACCATCCCATACGGGTTTGTGTCTGGTTTGACCGAGGCATCCTCCTGGAAGACGCCGTGCACTTCACTGGGTACGA
CGGAGTCCAGGACTTTTACTTTGAGGAAATTAGAGTGTTTCAAGCAGGCATTTGCCGTGAATACATTAGCATGGAATAAT
AAGATAGGACTTCGGTTCTATTTTGTTGGTTTCTAGAACTGAAGTAATGATTAATAGGGACAGTCGGGGGCATTCGTACT
TAACTGTCAGAGGTGAAATTCTTGGATTTGTTAAAGACGAACTACTGCGAAAGCATTTGCCAAGGATGTTTTCATTGATC
AAGAACGAAAGTTAGGGGATCGAAGATGATTAGATACCGT
>OTU_81
CTGCGGTAATTCCAGCTCTAATAGCGTATATTAAAGTTGTTGCAGTTAAAAAGCTCGTAGTTGGATTTTGAGGTCGATCG
GGCGGGCGGCGCAAGTCGCACTGTTTGGTCGGCTTCTTTCTTCCGTGTGACCAGCGGCATTCACTTGTCGTTGTAATTGC
GCGGATCGTTTACTGTGAAAAAATTAGAGTGTTCAAGGCAGGCGTTTGCTTGAATACATTAGCATGGAATAATGGAATAG
GACTTCGGACCTATTTTGTTGGTTTCTAGGACCGTCGTAATGATTAATAGGGACAGTTGGGGCCGTTCATATTCCGTAGT
CAGAGGTGAAATTCTTGGATTTACGGAAGATGAACTACTGCGAAAGCATTCGGCAAGGATGTTTTCGTTAATCAAGAACG
AAAGTTAGGGGATCGAAGACGATTAGATACCAT
>OTU_82
CTGCGGTAATTCCAGCTCCAATAGCGTATATTAAAGTTGTTGCAGTTAAAAAGCTCGTAGTTGGATTTCTGGGTCGGAGC
CGCCGGCCCGGCACTTCGGTGCTGTGTTGTTGGTGTGCTCTACCCATCTTTTCGGCACAACCAGCTTGCTCTTCACTGAG
TGAGTTGGCGATGCTGATCTTTTACTTTGAAAAAATTAGAGTGTTCAAAGCAGGCTTATTGCTGTGAATACATTAGCATG
GAATAATAATATAGGACTTCTGTCTTATTTTGTTGGTTTCTAAGATGGAAGTAATGATTGATAGGGATAGTTGGGGGTGC
TCGTATTCAGCGGCCAGAGGTGAAATTCTATGATTCGCTGAAGACGAACTTATGCGAAAGCATTCACCAAGGATGTCTTC
TTTAATCAAGAACGAAAGTTGGGGGATCGAAGACGATTAGATACCAT
>OTU_83
CTGCGGTAATTCCAGCTCCAATGGCGTATATTAAAGTTGTTGCAGTTAAAAAGCTCGTAGTTGGATTTCTGGCGGGAGCG
ACCGGTCGGCCCATTGGGTGTGTACTAGTGTTGCGTCCGGCCATATTTGCGGAGAGCGTGTGCGGCATTAAGTTGTCGTG
CTCGGGACCCGCATCGTTTACTGTGAGAAAATTAGAGTGTTCAAAGCAGGCTTATGCCTTGGATATGTTAGCATGGAATA
ATAAGATAAGACTTTGGCGGTCTATTTTGTTGGTTTGCACGCCATTGTAATGATTGATAGGGACAGTTGGGGGTATTCAT
ATTTAATTGTCAGAGGTGAAATTCTTGGATTTATGAAAGATGAACTACTGCGAAAGCATTTACCAAGGATGTTTTCATTA
ATCAAGAACGAAAGTTAGGGGATCGAAGATGATTAGATACCGT
>OTU_84
CCGCGGTAATTCCAGCTCCAATAGCGTATATTAAAGTTGTTGCAGTTAGAACGCTCGTAGTCGGATTTCGGGGCCTGCCT
GCCGGTCTGCCGATGGGTATGCACTGGCAGGCGCGTCCTTCCTTCCGGAGACTGTCCCTACTCTTAACTGAGCGGGGTCG
GGAGACGGATCGTTTACTTTGAAAAAATCAGAGTGTTTCAAGCAGGCAGCTCGCTCTTGCATGGATTAGCATGGGATAAT
GAAATAGGACTTTGGTGCTATTTTGTTGGTTTCGAACACCGAAGTAATGATGAGAAGGGACAGTCAGGGGCACTCGTATT
CCGCAGAGAGAGGTGAAATTCTCAGACCCGCGGAAGACGAACCACTGCGAAAGCATTTGCCAGGGATGTTTTCACTGATC
AAGAACGAAAGTTAGGGGATCGAAGATGATCAGATACCAT
>OTU_85
CTGCGGTAATTCCAGCTCCAATAGCGTATACTAAAGTTGTTGCAGTTAAAAAGCTCGTAGTTGAATTTCTGGTCGTGGCA
GCTGGTCCGCCTCGTAAGGGGTGAGTACCTGGTTGTTGCGTCCATCCTCGGGGAGAGCATGCCTGGCATTCAGTTGTCGG
GTATGGGACCCCCGTCATTTACTGTGAGCAAAATAGAGTGTTCAAAGCAGGCTTAGGCCGTTGAATACATTAGCATGGAA
TAATAAAATAGGACCTCGGTTTATTTTGTTGGTTTGTATTCCAAGGTAATGATTAATAGGGACAGTTGGGGGTATTCGTA
TTCAATTGTCAGAGGTGAAATTCTTGGATTTATGGAAGACGAACTACTGCGAAAGCATTTACCAAGGATGTTTTCATTAA
TCAAGAACGAAAGTTAGGGGATCGAAGATGATCAGATACCGT
>OTU_86
CCGCGGTAATTCCAGCTCGAGGAAATTTTATCAATGCTGTTGCAGTTGAAACGCTCGTAGTTGAACCTTGTGTTCCGTCC
TTGGTCCCTCGAAAGGGGGCACTGGGGGTGTGGACATGTTTTGTCTTTGTCGGTGGTTCTCCACCGGCCAAGACGGGTTA
CTGTGAAGAAATTAGAGTGTTCAAAGCAGGCTATCGCTTGAATACATTAGCATGGGATAACGGTCGTGCGAGCGACTTTG
TTGGTTGAGAGTCATTTGCGATTGATAGGGACAGTCGGGGGCATTAGTATTTGGCAGTCAGAGGTGAAATTCTTGGATTT
GCCAAAGACTAACTAGAGCGAAAGCATTTGCCAAGGATGTTTTCATTAATCAAGAACGAAAGTTAGGGGATCGAAGATGA
TCAGATACCGT
>OTU_87
CCGCGGTAATTCCAGCTCCAATAGCGTATACTAAAGTTGTTGCAGTTAAAAAGCTCGTAGTTGAATTTCTGGACGCGGAA
GGCGGTCCGCCCCTCACGGGGTGTGTACTTTTCATCTGCGTCCATCCTCGGGGAGAACATGTCAGGTATTCATTTACTTG
GCATGGGACCCTCGTCATTTACTGTGAGCAAAATAGAGTGTTCAAAGCAGGCTTAGGCCGTTGAATACGTTAGCATGGAA
TAATAATATACGACCTTGGTCTTATTTTGTTGGTTTGCATTCCAAGGTAATGATTAATAGGGATAGTTGGGGGTATTCGT
ATTCAATTGTCAGAGGTGAAATTCTTGGATTTATGGAAGACGAACTACTGCGAAAGCATTTACCAAGGATGTTTTCATTA
ATCAAGAACGAAAGTTAGGGGATCGAAGATGATTAGATACCGT
>OTU_88
CCGCGGTAATTCCAGCTCCAATAGCGTATATTAAAGTTGCTGCAGTTAAAAAGCTCGTAGTTGGATTTCTGGCTCGTCGT
CTCTGGCCCGCCGCGTTAAGCGTGTGAGTGCCGGCGGACGGCTGCCATCCGTGCAGCGGACCACGTCTTCCTTTACTGGT
TGGCGGCGGGACCTGCACCTATTACTTTGAAAAAATTAGAGTGTTTAAAGCAGGCAATTGCCTTGAATACATTAGCATGG
AATAATAATCTAGGACTTCGGTTCTATTTTGTTGGTTTCTAGGACTGAAGTAATGATTGATAGGGATAGTTGGGGGTGCT
AGTATTCAGTGGCCAGAGGTGAAATTCTTGGATTCACTGAAGACTAACTTATGCGAAAGCATTCACCAAGGATGTCTTCT
TTAATCAAGAACGAAAGTTGGGGGATCGAAGATGATCAGATACCGT
>OTU_89
CTGCGGTAATTCCAGCTCCAATAGCGTATATTAAAGTTGTTGCGGTTAAAAAGCTCGTAGTTGGATTTCGGGCGGGTCGC
GGCGGTCCGCCTCTGGTGTGCACTGCCGGGGTCCGCCTTTCTGTCGAGGACGGGTTGGGCTTTATTGACTGATTCGGGCT
CGACGAGGTTACTTTGAGTAAATTAGAGTGTTCAAAGCAGGCGATCGCCCTGAATACATTAGCATGGAATAGCACGATAG
GACTCTGGCCTATTTTGCTGGTCTGTAGGACCGGAGTAATGATTAAGAGGGACAGTCGGGGGCATTCGTATTTCATTGTC
AGAGGTGAAATTCTTGGATTTATGAAAGACGAACTTCTGCGAAAGCATTTGCCAAGGATGTTTTCATTGATCAAGAACGA
AAGTTGGGGGCTCGAAGACGATCAGATACCAT
>OTU_90
CCGCGGTAATTCCAGCTCCAATAGCGTATATTAAAGTTGTTGCAGTTAAAAAGCTCGTAGTTGGATCTCTGACATTGAGC
CGCTGGCCCGGTGACCTTGCGTTGCTGTGTTGTCGGCGTGTTCTTGTCATCTTTTTGGAAAAACTAGCCTCCCCTTTACT
GGGCGGGGTTAGCGATTCCAATCAATTACTTTGAAAAAATTAGAGTGTTCAAAGCAGGCTTATCGCTGTGAATACATTAG
CATGGAATAATAACATAGGACTTCGGTCTTATTTTGTTGGTTTCTAGGACTGAAGTAATGATTGATAGGGATAGTTGGGG
GTGCTCGTATTCAGCGGCCAGAGGTGAAATTCTATGATTCGCTGAAGACGAACTTATGCGAAAGCATTCACCAAGGATGT
CTTCTTTAATCAAGAACGAAAGTTGGGGGATCGAAGACGATTAGATACCAT
>OTU_91
CTGCGGTAATTCCAGCTCGAGGAAATTTTATCAATGCTGTTGCAGTTGAAACGCTCGTAGTTGAGTCTTGTGCGCGGGAT
GTGGTCTCCCGAAAGGGGGCACTGCACGCCGAGCATGTTTTGTCTTGGGACGGAGCAATCTGTCCGCAAGACGGGTTACT
GTGAAGAAATTAGAGTGTTCAAAGCAGGCTAGCGCTTGAATACATTAGCATGGGATAACGGTCGTGCGAGCGACTTTGTT
GGTTGAGGGTCATTTGCGATTGATAGGGACAGTCGGGGGCATTAGTATTTGGCAGTCAGAGGTGAAATTCTTGGATTTGC
CAAAGACTAACTAGAGCGAAAGCATTTGCCAAGGATGTTTTCATTAATCAAGAACGAAAGTTAGGGGATCGAAGATGATT
AGATACCAT
>OTU_92
CTGCGGTAATTCCAGCTCCAATAGCGTATATTAAAGTTGTTGCAGTTAAAAAGCTCGTAGTTGGATTTCGGAATGGGTCA
GTTGGTCCGCCTCACGGTGTGTTACTGACTGGTCTGTTCTTCTTCGCAAAGACTGTGTATTCTCTTCATTGAGTGTGCTC
AGGATTTACGACGTTTACTTTGAAAAAATTAGAGTGTTCAAAGCAGGCCTACCGCTTGAATACATGAGCATGGAATAATG
GAATAGGACTTTGGTCTTATTTTGTTGGTTTCTAAGACCGAAGTAATGATTAAGAGGGACAGTTGGGGGCATTAGTATTT
CGTTGTCAGAGGTGAAATTCTTGGATTTACGAAAGACTAACAACTGCGAAAGCATTTGCCAAGAATGTTTTCATTAATCA
AGAACGAAAGTTAGAGGATCGAAGATGATTAGATACCGT
>OTU_93
CTGCGGTAATTCCAGCTCCAAGAGCGTATATTAAAGTTGTTGCAGTTAAAAAGCTCGTAGTTGGATTTCGGATGTGAACG
ACCGGTCCGCCGTTGCGGTGTGCACTGGACGTTTGTATCTTGTTGTCGGGGACGCGCACCTTGCCTTAACTGGTCGGGAC
GCGGAGTCGGCGCTGTTACTTTGAAAAAATTAGAGTGTTCAAAGCAGGCAACCGCTCTGAATACATTAGCATGGAATAAC
GCTATAGGACTCTGGTCTTATTGTGTTGGTCTTCGAGACCGGAGTAATGATTAAGAGGGACAGTTGGGGGCATTCGTATT
TCATTGTCAGAGGTGAAATTCTTGGATTTATGAAAGACGAACTTCTGCGAAAGCATTTGCCAAGGATGTTTTCATTAATC
AAGAACGAAAGTTGGGGGCTCGAAGACGATCAGATACCAT
>OTU_94
CTGCGGTAATTCCAGCTCCAATAGCGTATACTAAAGTTGTTGCAGTTAAAAAGCTCGTAGTTGGATTTCTGGTTGCGGAT
GCCGGTCCGCCCCTCACGGGGTGTGCACCAGGTGTCTGCGTCCATCCTCGAAGAGAGCGCCCTTGGCATTAAGTTGTCGA
GTGCGGGATCTTCGTCATTTACTGTGAGCAAAATAGAGTGTTCAAAGCAGGCTTAGGCCGTTGAATACATTAGCATGGAA
TAATAAGATAGGACCTTGGTCTATTTTGTTGGTTTGCACTCCAAGGTAATGATTAATAGGGATAGTTGGGGGTATTCGTA
TTCAATTGTCAGAGGTGAAATTCTTGGATTTATGGAAGACGAACTACTGCGAAAGCATTTACCAAGGATGTTTTCATTAA
TCAAGAACGAAAGTTAGGGGATCGAAGATGATCAGATACCAT
>OTU_95
CCGCGGTAATTCCAGCTCCAATAGCGTATATTAAAGTTGTTGCGGTTAAAAAGCTCGTAGTTGGATTTCGGATGTGAACG
ACCGGTCCGCCGTTGCGGTGTGCACTGGACGTTTGTATCTTGTTGTCGGGGACGCGCACCTTGCCTTAACTGGTCGGGAC
GCGGAGTCGGCGCTGTTACTTTGAAAAAATTAGAGTGTTCAAAGCAGGCAACCGCTCTGAATACATTAGCATGGAATAAC
GCTATAGGACTCTGGTCTTATTGTGTTGGTCTTCGAGACCGGAGTAATGATTAAGAGGGACAGTTGGGGGCATTCGTATT
TCATTGTCAGAGGTGAAATTCTTGGATTTATGAAAGACGAACTTCTGCGAAAGCATTTGCCAAGGATGTTTTCATTAATC
AAGAACGAAAGTTGGGGGCTCGAAGATGATTAGATACCGT
>OTU_96
CTGCGGTAATTCCAGCTCCAATAGCGTATACTAAAGTTGTTGCAGTTAAAAAGCTCGTAGTTGGATTTCTGGTCGCGGAT
CCCGGTCGGCTCCTCACGGAGTCTGTACCTGGGCTCTGCAGCCATCCTCGGGGAGAACACATCTGGCATTAAGTTGTCGG
GTGTGAGATCCTCGTCATTTACTGTGAGCAAAATAGAGTGTTCAAAGCAGGCTTAGGCCGTTGAATACATTAGCATGGAA
TAATAAGATAGGACCTTGGTCTATTTTGTTGGTTTGTACTCCAAGGTAATGATTAATAGGGATAGTTGGGGGTATTCGTA
TTCAATTGTCAGAGGTGAAATTCTTGGATTTATGGAAGACGAACTACTGCGAAAGCATTTACCAAGGATGTTTTCATTAA
TCAAGAACGAAAGTTAGGGGATCGAAGACGATCAGATACCGT
>OTU_97
CTGCGGTAATTCCAGCTCCAATAGCGTATACTAAAGTTGTTGCAGTTAAAAAGCTCGTAGTTGGATTTCTGGTCGAAGCA
GTCGGTCGGCACCTTTGTGTGTTGGTACCAGGCGCTTCGTCCATTCTCGGGGCGTGCGTGTCTGTTCTTAATTGATCGGG
CATGGCATCCCCGTCATTTACTGTGAGCAAAATAGAGTGTTCAAAGCAGGCTTAGGCCATGAATACATTAGCATGGAATA
ATAAGATAAGACCTTGGTCTATTTTGTTGGTTAGCATTCCGAGGTAATGATTAATAGGGATAGTTGGGGGTATTCGTATT
CAATTGTCAGAGGTGAAATTCTTGGATTTATGGAAGACGAACTACTGCGAAAGCATTTACCAAGGATGTTTTCATTAATC
AAGAACGAAAGTTAGGGGATCGAAGATGATCAGATACCAT
>OTU_98
CTGCGGTAATTCCAGCTCCAATAGCGTATATTAAAGTTGTTGCAGTTAAAAAGCTCGTAGTCGGATTTCGGGTCGGGGCC
GCCGGTCTGCCGTTGGGTATGCACTGGCGGGCTCGGTCTTTTTGCGTGAGGCCGCGCGCGTGCTTGACTGTGCGCGCGCG
GCGCTCTGCACGTTTACTTTGAGAAAATCAGAGTGTTCAAAGCAGGCCTTTGCCATTGTATGTGTTAGCATGGGATAATG
GAATAGGACCTTGGTGCTATTTTGTTGGTTTCGAACGCCGAGGTAATGATGAATAGGGACAGTCAGGGGCACTCGTATTC
CGTAGAGAGAGGTGAAATTCTTAGACCCACGGAAGACGCACTACTGCGAAAGCATTTGCCAGGGATGTTTTCACTGATCA
AGAACGAAAGTTAGGGGATCGAAGACGATTAGATACCAT
>OTU_99
CTGCGGTAATTCCAGCTCCAATAGCGTATACTAAAGTTGTTGCAGTTAAAAAGCTCGTAGTTGGATTTCTGGCTTTGGGC
TGTCGCCCCGGCCCTTCGGGGTTGTGTTGGTGATACGTCCTTGCCATCTTTCCGCAAAATCTAGCGTGCTCTTTACTGGG
TGCGTTAGCGATTGTGGTCTTTTACTTTGAAAAAATTAGAGTGTTCAAAGCAGGCTTATTGCTGTGAATACATTAGCATG
GAATAATAATATAGGACTTCTGTCTTATTTTGTTGGTTTCTAGGATGGAAGTAATGATTGATAGGGATAGTTGGGGGTGC
TCGTATTCAGCGGCCAGAGGTGAAATTCTATGATTCGCTGAAGACGAACTTATGCGAAAGCATTCACCAAGGATGTCTTC
TTTAATCAAGAACGAAAGTTGGGGGATCGAAGATGATCAGATACCGT
>OTU_100
CTGCGGTAATTCCAGCTCCAATAGCGTATACTAAAGTTGTTGCAGTTAAAAAGCTCGTAGTTGGATTTCTGGTGGGAATG
CTTTGTGGTCTCTGACTTACTTGCGTTTTCACCATCCTTGAGGAGTACCTGCATGATCTTAATTGCTTGTGTAGGGAATC
CTCATCTTTTACTGTGAAAAAATTAGAGTGTTCAAAGCAGGCTTAGGCCCTGAATACATTAGCATGGAATAATAAGATAG
GACCTCGGTTTTATTTTGTTGGTTTGCAAGCCAAGGTAATGATTAATAGGGATAGTTGGGGGTATTCGTATTCTATTGTC
AGAGGTGAAATTCTTGGATTTATGGAAGACGAACTACTGCGAAAGCATTTACCAAGGATGTTTTCATTAATCAAGAACGA
AAGTTAGGGGATCGAAGATGATTAGATACCGT
>OTU_101
CCGCGGTAATTCCAGCTCCAATAGCGTATACTAAAGTTGTTGCAGTTAAAAAGCTCGTAGTTGGATTTCTGGACTAGTGC
GCTTGGCCGGCCACGTTTTCGTGAGTGAGTGCCGATGCGCGCTGTCCATCCTTCTGGGAAGCGGACTACCCTTCACTGGG
CCGGCTCCGTTGACCAGAACTTTTACTTTGAAAAAATTAGAGTGTTTAAAGCAGGCTCGCGCTATGAATACACTAGCATG
GAATAATAATTTAGGACTTTAGTCTTATTTTGTTGGTTTCTAGGACTGAAGTAATGATTGATAGGGATAGTTGGGGGTGC
TAGTATTCAGCGGCCAGAGGTGAAATTCTTGGATTCGCTGAAGACTAACTTATGCGAAAGCATTCACCAAGGATGTCTTC
TTTAATCAAGAACGAAAGTTGGGGGATCGAAGACGATCAGATACCAT
>OTU_102
CTGCGGTAATTCCAGCTCCAATAGCGTATATTAAAGTTGTTGCAGTTAAAAAGCTCGTAGTTGGATTTCTGGTTGCAAAA
ATCGGTCCGTTCCTCACGGAATGTGTACTAGATATTTGCGTCCATCCTCGAAGAGAGCGTCCTTGGCATTCAGTTGTCGA
GTACGGGATCTTCGTCATTTACTGTGAGCAAAATAGAGTGTTCAAAGCAGGCTTAGGCCGTTGAATATTTTAGCATGGAA
TAATAAGATAGGACCTTGGTCTATTTTGTTGGTTTGCACTCCAAGGTAATGATTAATAGGGATAGTTGGGGGTATTCGTA
TTCAATTGTCAGAGGTGAAATTCTTGGATTTATGGAAGACGAACTACTGCGAAAGCATTTACCAAGGATGTTTTCATTAA
TCAAGAACGAAAGTAAGGGGATCGAAGACGATCAGATACCGT
>OTU_103
CTGCGGTAATTCCAGCTCCAATAGCGTATACTAAAGTTGTTGCAGTTAAAAAGCTCGTAGTTGAATTTCTGGTAGTTGTA
TTAGCTGGCTTCGGTCGTTAATATTGCTATCATCCGTCTGAGAACCTAGACTGTCTTTAATCGGTCATCTAGGAGATCAG
GCATTTTACTTTGAAAAAATTAGAGTGTTCAAGGCAGGCTTTCGCCATGAATACTATAGCATGGAATAATGGAATAGGAC
TTTGGTTCATTTTGTTGGTTATTGAACCTTAGTAATGATTAACAGGGACAGTTGGGGGCATTAGTATTTAATTGTCAGAG
GTGAAATTCTTGGATTTATTAAAGACTAACTAATGCGAAAGCATTTGCCAAGGATGTTTTCATTAATCAAGAACGAAAGT
TAGGGGATCAAAGACGATCAGATACCGT
>OTU_104
CTGCGGTAATTCCAGCTCCAATAGCGTGTACTAATGCTGTTGCAGTTAAATAGTTCGTAGTTGAACTTCTGGTAGGAGCG
ACCCGGCCCTGGGGCAACCCTTGTTGCTGTGCGTTGTCTCTGGCCATCCTGAGTGGTCTCGGCCACTCTCTTTCACTGTA
AATAAAGGTGGACGCTTAGAGTAGAAGCTTCTTCTGAAATTTTTAGTATGGGATGATAAGATAGGCTCTCGGTGCTATTT
TGTTGGTTTGCACACCGCGAGAATGGTTAACAGGGACAGTTGGGAGTATTCGTATCAGCCAGCTAGCGGTGAAATGCTTG
GATTTGGTTGAGACGAACAACTGCGAAGGCATTTACTAAGGATGTTTTCATTAATCAAGAACGAAAGTCAGGGGATCGAA
GATGATTAGATACCGT
>OTU_105
CTGCGGTAATTCCAGCTCCAATAGCGTATATTAAAGTTGTTGCAGTTAAAAAGCTCGTAGTTGGACTTTAGGGGCTCGCG
GCGTGGTCTGCCAAACGGCAGCACTGCGTCACGGCTCCTCACCTTCGGGGCGGCTCTGCTGAAAGGCGCAGCACAATCCG
AGTGCTACTTTGAAGAAATTAGAGTGTTCAAGGCAGGCCTGACGGCCTGAATATATCAGCATGGAATAGCAAAATAGGAC
TTTGGTTCTACTTTTGTTGGTTTGGAAACCAAAGTAATGATTAATAGGGGCAGTTGGGGGCATTAGTATTCAGTAGTCAG
AGGTGAAATTCTTGGATTTACTGAAGACTAACTAGTGCGAAAGCATTTGCCAAGGATGTTTTCATTAATCAAGAACGAAA
GTTAGGGGATCGAAGATGATCAGATACCAT
>OTU_106
CTGCGGTAATTCCAGCTCCAATAGCGTATACTAAAGTTGTTGCAGTTAAAAAGCTCGTAGTTGGATTTCTGGCGTGGGGT
CACTGTCCCGGCATCCTAGTGGTGCTGTGTGTCGGCTGGCCTCTGCCATCTTTTCGGAATAACCAGCGTACCCTTCACTG
GGCTGCGTTGGCGACTCCGATCTTTTACTTTGAAAAAATTAGAGTGTTCAAAGCAGGCTTTCCGCTGTGAATACATTAGC
ATGGAATAATAACATAGGACTTTCGTCTTATTTTGTTGGTTTCTAGGATGAGAGTAATGATTGATAGGGATAGTTGGGGG
TGCTCGTATTCAGGGGCCAGAGGTGAAATTCTATGATTCCCTGAAGACGAACTTATGCGAAAGCATTCACCAAGGATGTC
TTCTTTAATCAAGAACGAAAGTTGGGGGATCGAAGATGATTAGATACCAT
>OTU_107
CTGCGGTAATTCCAGCTCCAATAGCGTATATTAAAGTTGTTGCAGTTAAAAAGCTCGTAGTTGAACCTTGGGCGAGTCTA
GTCAGGTCAATCATTGATTGTACTTGGCAGATGTGCCTCTTCTAGAGGACTCTAGATGCAAGTCTAGAGGTAATCTGGGT
TACTGTGAAGAAATTAGAGTGTTTAAAGCAGGCTTTCGCTTGAATACATCAGCATGGAATAACAAGATATGACAATGTTC
TACTTGTTGGTTTGGGAACAAATGTAATGATTGATAGGGACAGTTGGGGACATTTGTATTCAGTAGTCAGAGGTGAAATT
CTTGGATTTACTGAAGACAAACTAGTGCGAAAGCATTTGTCAAGGATGTTTTCATTAATCAAGAACGAAAGTTAGGGGAT
CGAAGACGATCAGATACCAT
>OTU_108
CCGCGGTAATTCCAGCTCCAATAGCGTATACTAAAGTTGTTGCAGTTAAAAAGCTCGTAGTTGAATTTCTGGTCGTGGCA
GCTGGTCCGCCTCGCAAGGGGTGAGTACCTGGTTGTTGCGTCCATCCTCGGGGAGAGCATGCCTGGCATTCAGTTGTCGG
GTATGGGACCCCCGTCATTTACTGTGAGCAAAATAGAGTGTTCAAAGCAGGCTTAGGCCGTTGAATACATTAGCATGGAA
TAATAAAATAGGACCTCGGTTTATTTTGTTGGTTTGTATTCCAAGGTAATGATTAATAGGGACAGTTGGGGGTATTCGTA
TTCAATTGTCAGAGGTGAAATTCTTGGATTTATGGAAGACGAACTACTGCGAAAGCATTTACCAAGGATGTTTTCATTAA
TCAAGAACGAAAGTTAGGGGATCGAAGACGATTAGATACCAT
>OTU_109
CTGCGGTAATTCCAGCTCCAATAGCGTATACTAAAGTTGTTGCAGTTAAAAAGCTCGTAGTTGAATTTCTGGTCTGGAAT
GGCGGTCTGCCTCAAACGAGGTATGTACCATCCGTTCGAGTCCATCCTCGGGGAAAACGCGTCGGTGATTGAGTTCATGG
GCGCGGGGTCCTCGTCATTTACTGTGAGCAAAATAGAGTGTTCAAAGCAGGCTTATGCCGTTGAATACATTAGCATGGAA
TAATAAGATAAGACCTTGGTCTATTTTGTTGGTTTGTCCTCCAAGGTAATGATTAATAGGGACGGTTGGGGGTATTCGTA
TTCAATTGTCAGAGGTGAAATTCTTGGATTTATGGAAGACGAACTACTGCGAAAGCATTTACCAAGGATGTTTTCTTTAA
TCAAGAACGAAAGTTAGGGGATCGAAGACGATTAGATACCGT
>OTU_110
CCGCGGTAATTCCAGCTCCAATAGCGTATATTAAAGTTGTTGCGGTTAAAAAGCTCGTAGTTGGATTTCTGCTGAGGACG
ACCGGTCCGCCCACTGGGTGTGTATCTGGCTCGGCCTTGGCATCTTCCAGGAGAACGCTGCTGCACTTGACTGTGCGGCG
CGGCATCCTGGATTTTTACTTTGAGAAAATTAGAGTGTTTCAAGCAGGTACATGCCTTGAATACATTAGCATGGAATAAT
ACCATAGGACCTTGGTTCTATTTTGTTGGTTTCTAGAGCTGAGGTAATGATCGATAGGGATAGTTGGGGGCATTCGTATT
TAACTGTCAGAGGTGAAATTCTTGGATTTGTTAAAGACGGACTACTGCGAAAGCATTTGCCAAGGATGTTTTCATTGATC
AAGAACGAAAGTTAGGGGATCGAAGATGATCAGATACCAT
>OTU_111
CCGCGGTAATTCCAGCTCCAATAGCGTATACTAAAGTTGTTGCAGTTAAAAAGCTCGTAGTTGAATTTCTGGTCTTGGAC
TCCGGTCTGCCTCAAACGAGGTATGTACCAGGAGTCTGAGTCCATCCTCGGGGAAAACATGTCTGTGATTTAGTTCATGG
GTATGGGATCCTCGTCATTTACTGTGAGCAAAATAGAGTGTTCAAAGCAGGCTTATGCCGTTGAATACATTAGCATGGAA
TAATAAGATAGGACCTTGGTCTATTTTGTTGGTTTGTACTCCAAGGTAATGATTAATAGGGATAGTTGGGGGTATTCGTA
TTCAATTGTCAGAGGTGAAATTCTTGGATTTATGGAAGACGAACTACTGCGAAAGCATTTACCAAGGATGTTTTCATTAA
TCAAGAACGAAAGTTAGGGGATCGAAGACGATTAGATACCAT
>OTU_112
CTGCGGTAATTCCAGCTCCAATAGCGTATATTAAAGTTGTTGCGGTTAAAAAGCTCGTAGTTGGATTTCTGCCGAGGACG
ACCGGTCCGCCCACTGGGTGTGCATCTGGCTCGGCCTGGGCATCTTCTTGGAGAACGTATCTGCACTTCATTGTGTGGTG
CGGTATCCAGGACTTTTACTTTGAGGAAATTAGAGTGTTTCAAGCAGGCACACGCCTTGAATACATTAGCATGGAATAAT
AAGATAGGACCTTGGTTCTATTTTGTTGGTTTCTAGAACTGAGGTAATGATTAATAGGGATAGTTGGGGGCATTCGTATT
TAACTGTCAGAGGTGAAATTCTTGGATTTGTTAAAGACGAACTACTGCGAAAGCATTTGCCAAGGATGTTTTCATTGATC
AAGAACGAAAGTTAGGGGATCGAAGACGATTAGATACCGT
>OTU_113
CTGCGGTAATTCCAGCTCCAATAGCGTATATTAAAGTTGTTGCGGTTAAAAAGCTCGTAGTTGGATTTCTGCTGAGGACG
ACCGGTCTGCCCACTGGGTGTGAATCTGGCTCGGCCTGAGCATCTTCTTGGAGAACGCTCTGCACTTGATTGTGTGGTGC
GGTATCCAGGACTTTTACTTTGAGAAAATTAGAGTGTTTCAAGCAGGCATACGCCTTGAATACATTAGCATGGAATAATA
ATATAGGACCTTGGTTCTTTTTTGTTGGTTTCTAGAGCTGAGGTAATGATTGATAGGGATAGTTGGGGGCATTCGTATTT
AACTGTCAGAGGTGAAATTCTTGGATTTGTTAAAGACGGACTACTGCGAAAGCATTTGCCAAGGATGTTTTCATTGATCA
AGAACGAAAGTTAGGGGATCGAAGATGATCAGATACCGT
>OTU_114
CCGCGGTAATTCCAGCTCCAATAGCGTATACTAAAGTTGTTGCAGTTAAAAAGCTCGTAGTTGGATTTCTGGACAGCATC
CCAGGTCCGCCCCTCGCGGGGTGTGTACTCGGTGCTGTTGTCCATCATCGGGGAGAACATATCTGTCATTAATTTGTCGG
GTATGGTATCCTCGTCATTTACTGTGAGCAAACTAGAGTGTTCAAAGCAGGCTTATGCCGTTGAATACATTAGCATGGAA
TAATAAGATATGACCTTGGTCTATTTTGTTGGTTTGTATTCCAAGGTAATGATTAATAGGGACAGTTGGGGGTATTCGTA
TTCAATTGTCAGAGGTGAAATTCTTGGATTTATGGAAGACGAACTACTGCGAAAGCATTTACCAAGGATGTTTTCATTAA
TCAAGAACGAAAGTTAGGGGATCGAAGACGATCAGATACCAT
>OTU_115
CCGCGGTAATTCCAGCTCCAATAGCGTATACTAAAGTTGTTGCAGTTAAAAAGCTCGTAGTTGAATTTCTGGTTGTGGAA
ATCGGTCTGCACCTCACGGTGTATGCACCAGGTAGCCATGTCCTTCCTCGGAGAGAGCATATCTGGCATTTAGTTGTCGG
GTGTGATATCTTCGTCATTTACTGTGAGCAAAATAGAGTGTTCAAAGCAGGCTTAGGCCGTTGAATACATTAGCATGGAA
TAATAATATAGGACCTTAGTCTTATTTTGTTGGTTTGCATTCTAAGGTAATGATTAATAGGGACAGTTGGGGGTATTCGT
ATTCAATTGTCAGAGGTGAAATTCTTAGATTTAGGGAAGACGAACTACTGCGAAAGCATTTACCAAGGATGTTTTCATTA
ATCAAGAACGAAAGTTAGGGGATCGAAGATGATCAGATACCAT
>OTU_116
CCGCGGTAATTCCAGCTCCAATAGCGTATACTAAAGTTGTTGCAGTTAAAAAGCTCGTAGTTGAATTTCTGGACGCGGAA
GGTGGTCCGCCTCGCAAGGGGTGTGTACTTTTCATCCGTGTCCATCTTCGTAGTGAACATGTCTGGGGTTAAATCACCGG
GCATGGGACCTGCGTCATTTACTGTGAGCAAAATAGAGTGTTCAAAGCAGGCTATGGCCGTTGAATACGTTAGCATGGAA
TAATAAGATACGACCTTGGTCCTATTTTGTTGGTTTGCGTTCCAAGGTAATGATTAATAGGGACAGTTGGGGTAATTCGT
ATTCAATTGTCAGAGGTGAAATTCTTGGATTTATGGAAGACGAACTACTGCGAAAGCATTTACCAAGGATGTTTTCATTA
ATCAAGAACGAAAGTTAGGGGATCGAAGACGATCAGATACCGT
>OTU_117
CCGCGGTAATTCCAGCTCCAATAGCGTATACTAAAGTTGTTGCAGTTAAAAAGCTCGTAGTTGGATTTCTGGTCGAGACA
GTCGGTCGGCACTTTCATGTGTTTGTACCAGACGTTTCGGCCATTCTCGGGGAGAGCGTGTCTGCCCTTAAGTGGGTGGG
CATGATACCCCCGTCATTTACTGTGAGCAAAATAGAGTGTTCAAAGCAGGCTTAGGCCATGAATACGTTAGCATGGAATA
ATAAGATAAGACCTTGGTCTATTTTGTTGGTTAGCATTCCGAGGTAATGATTAATAGGGATAGTTGGGGGTATTCGTATT
CAATTGTCAGAGGTGAAATTCTTGGATTTATGGAAGACGAACTACTGCGAAAGCATTTACCAAGGATGTTTTCATTAATC
AAGAACGAAAGTTAGGGGATCGAAGATGATTAGATACCAT
>OTU_118
CCGCGGTAATTCCAGCTCCAATAGCGTATACTAAAGTTGTTGCAGTTAAAAAGCTCGTAGTTGACTTTCTGGTCGTGGTC
TTCGGTCCGTCCTTCACGGGATGTGTTTACTGGGGTTCCGCAGCCATCTTCGAGGCGTTTTCATATCTTCTTTACTGCGG
GTATGGGGATCCTCGTCATTTACTGTGAGTAAAATAGAGTGTTCAAAGCAGGCTGTAAGCCGTTGAATATATTAGCATGG
AATAATAAGATAAGACTTTGGTCTATTTTGTTGGTTTGTGTCCAAAGAAATGAGCAATAGGGACAGTTGGGGGTATTCGT
ATTCAATTGTCAGAGGTGAAATTCTTGGATTTATGGAAGACGAACTACTGCGAAAGCATTTACCAAGGATGTTTTCATTA
ATCAAGAACGAAAGTTAGGGGATCGAAGATGATCAGATACCAT
>OTU_119
CTGCGGTAATTCCAGCTCCAATAGCGTATATTAAAGTTGTTGCAGTTAAAAAGCTCGTAGTTGGATTTCTAGATAAGTGG
CTACTATGTAGTTTGCTTGTCTACCAGTCTTAGACTGTTACTGTGAGAAAATTAGAGTGTTTAAAGCAGGCTATTGCAAG
AATACATTAGCATGGAATAACGAATGTGTCTAGAATATTGGTTAATTCTAGATTACGATTAATAGGGACAGTTGGGGGCA
TTAGTATTTAATTGTCAGAGGTGAAATTCTTGGATTTGTTAAAGACTAACGTATGCGAAAGCATTTGCCAAGGATGTTTT
CATTAATCAAGAACGAAAGATAGGGGATCAAAGATGATCAGATACCAT
>OTU_120
CTGCGGTAATTCCAGCTCCAATAGCGTATATTAAAGTTGTTGCAGTTAAAAAGCTCGTAGTTGGATTTCTGGTATAACGC
GCCTGGCCCGCTTTTGTGAGTGCCGGTGCGCGTTTGCCATCCTTCTAGAAAACGTTTCTACCCGGGCAACTGGGCCGGAC
TCGCGATCTAGATCTTTTACTTTGAAAAAATTAGAGTGTTTAAAGCAGGCTTTTGCTGTGAATACATTAGCATGGAATAA
TAATCTAGGACTTCGGTTCTATTTTGTTGGTTTCTAGTACTGAAGTAATGATTGATAGGGATAGTTGGGGGTGCTAGTAT
TGGCCGGCCAGAGGTGAAATTCTTGGATTCGGTCAAGACTAACTTATGCGAAAGCATTCACCAAGGATGTCTTCTTTAAT
CAAGAACGAAAGTTGGGGGATCGAAGATGATTAGATACCGT
>OTU_121
CCGCGGTAATTCCAGCTCCAATAGCGTATACTAAAGTTGTTGCAGTTAAAAAGCTCGTAGTTGACTTTCTGGTCGTGGGC
TTCGGTCCGTCCCTCACGGGATGTGTTTACTGGAGTTCCGCAGCCATCTTCGGGGCGTTTTCATATCTTCTTCACTGCGG
GTATGGGGATCCTCGTCATTTACTGTGAGTAAAATAGAGTGTTCAAAGCAGGCTGTAAGCCGTTGAATATATTAGCATGG
AATAATAAGATAAGACTTTGGTCTATTTTGTTGGTTTGTGTCCAAAGAAATGAGCAATAGGGACAGTTGGGGGTATTCGT
ATTCAATTGTCAGAGGTGAAATTCTTGGATTTATGGAAGACGAACTACTGCGAAAGCATTTACCAAGGATGTTTTCATTA
ATCAAGAACGAAAGTTAGGGGATCGAAGATGATCAGATACCAT
>OTU_122
CTGCGGTAATTCCAGCTCCAATAGCGTATATTAAAGTTGTTGCAGTTAAAAAGCTCGTAGTTGAATTTCTGGTCGCGAAA
GGTGGTCCGCTCCTCACGGAGTGTGTACTATTCATTTGCGGCCATTCTTGAGGAGAACATGTCTGGAGTTAAGTCACTGG
GCATGGGACCCTCATCATTTACTGTGAGCAAAATAGAGTGTTCAAAGCAGGCTTAGGCCGTTGAATACGTTAGCATGGAA
TAATAAGATATGACCTTGGTTTATTTTGTTGGTTTGCATTCCAAGGTAATGATTAATAGGGATAGTTGGGGGTATTCGTA
TTCAATTGTCAGAGGTGAAATTCTTGGATTTATGGAAGACGAACTACTGCGAAAGCATTTACCAAGGATGTTTTCATTAA
TCAAGAACGAAAGTTAGGGGATCGAAGATGATTAGATACCGT
>OTU_123
CCGCGGTAATTCCAGCTCCAATAGCGTATATTAAAGTTGTTGCGGTTAAAAAGCTCGTAGTTGGATTTCTGCCGAGGACG
ACCGATCGACCCATACGGGTTTGAATCAGGTTTGACCGAGGCATCCTCTAGGAAGACGTGTAGCACTTCACTGGGTTATA
CGGAGTCCTAGACTTTTACTTTGAGGAAATTAGAGTGTTTCAAGCAGGCAATCGCCGTGAATACATTAGCATGGAATAAT
AATATAGGACTTCGGTTCTATTTTGTTGGTTTCTGGAACTGAAGTAATGATTAATAGGGACAGTCGGGGGCATACGTACT
TAACAGTCAGAGGTGAAATTCTTGGATTTGTTAAAGACGAACTACTGCGAAAGCATTTGCCAAGGATGTTTTCATTGATC
AGGAACGAAAGTTAGGGGATCGAAGATGATCAGATACCGT
>OTU_124
CCGCGGTAATTCCAGCTCCAATAGCGTATATTAAAGTTGTTGCGGTTAAAAAGCTCGTAGTTGGATTTCTGCCGAGGACG
ACCGGTCCGCCCTCTGGGTGAGTATCTGGCTTGGCCTTGGCATCTTCTTGGAGAACGTAGCTGCACTTGACTGTGTGGTG
CGGTATCCAGGACTTTTACTTTGAGGAAATTAGAGTGTTTCAAGCAGGCATACGCCTTGAATACATTAGCATGGAATAAT
AAGATAGGACCTCGGTTCTATTTTGTTGGTTTCTAGAGCTGAGGTAATGATTAATAGGGATAGTTGGGGGCATTCGTATT
TAACTGTCAGAGGTGAAATTCTTGGATTTGTTAAAGACGGACTACTGCGAAAGCATTTGCCAAGGATGTTTTCATTGATC
AAGAACGAAAGTTAGGGGATCGAAGACGATTAGATACCAT
>OTU_125
CCGCGGTAATTCCAGCTCCAATAGCGTATATTAAAGTTGTTGCAGTTAAAAAGCTCGTAGTTGGATTTCTGACAGTGAGC
CATTGCCCCGGCGGCCTTGCGTCGTTGTGTTGGTGGTGTGTTCTTGTCATCTTTTCGGAATATTTAGCCTGCCCTTAACT
GGGTGAGTTAGAGCTTCCGATCTTTTACTTTGAAAAAATTAGAGTGTTCAAAGCAGGCTTATTGCTGTTGAATACATTAG
CATGGAATAATAATATAGGACTTCGGTCTTATTTTGTTGGTTTCTAGGACTGAAGTAATGATTGATAGGGATAGTTGGGG
GTGCTCGTATTCAGCGGCCAGAGGTGAAATTCTATGATTCGCTGAAGACGAACTTATGCGAAAGCATTCACCAAGGATGT
CTTCTTTAATCAAGAACGAAAGTTGGGGGATCGAAGATGATCAGATACCGT
>OTU_126
CCGCGGTAATTCCAGCTCCAATAGCGTATATTTAAGTTGTTGCAGTTAAAAAGCTCGTAGTTGGATTTTGGTTAAGAGGG
CGCGGTCGGCCGTTTGGTCTGTACTGCGTTGTCTTGACTTCCTGATGAGGACATGCTCTTGGTTAACGCTGAGACATGGA
GTCATCGTGGTTACTTTGAAAAAATTAGAGTGTTCAAAGCGGGCTTACGCTTGAATATATTAGCATGGAATAACACTATA
GGACTCCTGTCCTATCTCGTTGGTCTCGGGATGGGAGTAATGATTAAGAGGAACAGTTGGGGGCATTCGTATTTCATTGT
CAGAGGTGAAATTCTTGGATTTATGAAAGACGAACTTCTGCGAAAGCATTTGCCAAGGATGTTTTCATTAATCAAGAACG
AAAGTTAGGGGATCGAAGATGATCAGATACCAT
>OTU_127
CCGCGGTAATTCCAGCTCCAATAGCGTATACTAAAGTTGTTGCAGTTAAAAAGCTCGTAGTTGGATTTCTGGTCGTGGGT
TCAGGTCCTACCCTCACGGGTTGAGTACCTGATTCTGCGTCCATCCTCGGGGAAAATATATCTGGCATTAAGTTGTTGGG
TATAGGATCCTCGTCATTTACTGTGAGCAAAATAGAGTGTTCAAAGCAGGCTTATGCCGTTGAATATATTAGCATGGAAT
AATAAGATAAGACCTTGGTCTATTTTGTTGGTTTGCTGTCCAAGGTAATGATTAATAGGGATAGTTGGGGGTATTCGTAT
TCAATTGTCAGAGGTGAAATTCTTGGATTTATGGAAGACGAACTACTGCGAAAGCATTTACCAAGGATGTTTTCATTAAT
CAAGAACGAAAGTTAGGGGATCGAAGATGATTAGATACCAT
>OTU_128
CCGCGGTAATTCCAGCTCCAATAGCGTATATTAAAGTTGTTGCGGTTAAAAAGCTCGTAGTTGGATTTCTGCTGAGGACG
ACCGGTCCGCCCCCTGGGTGAGTATCTGGCTCGGTCTTGGCATCTTCTTGGAGAACGTACTGCACTTGACTGTGTGGTGC
GGTATCCAGGACTTTTACTTTGAGAAAATTAGAGTGTTTCAAGCAGGCACACGCCTTGAATACATTAGCATGGAATAATA
CCATAGGACCTTGGTTCTATTTTGTTGGTTTCTAGAACTGAGGTAATGATTGATAGGGATAGTTGGGGGCATTCGTATTT
AACTGTCAGAGGTGAAATTCTTGGATTTGTTAAAGACGGACTACTGCGAAAGCATTTGCCAAGGATGTTTTCATTGATCA
AGAACGAAAGTTAGGGGATCGAAGATGATTAGATACCGT
>OTU_129
CTGCGGTAATTCCAGCTCCAATAGCGTATATTAATGTTGTTGCAGTTAAAAAGCTCGTAGTTGGATTTTGGTGCCGTCAC
GCTTGCCGCCTCACGGTAGTGCGATCGGGACGACACTTCTTTTCTGAACGACTATGCTGATCTTCACGGATGGGCATAGG
AGTCAGATCGTTTACTTTGAAAAAATTAGAGTGTTCAAAGCAGGCCAACGCATTGAATACATTAGCATGGAATAATGGAA
TAGGACTTTGGTCATATTTTGTTGGTTCGAAGACCGAGGTAATGATTAATAGGGATAGTTGGGGGTATTCGTATTCAATT
GTCAGAGGTGAAATTCTTGGATTTATGGAAGACGAACTACTGCGAAAGCATTTACCAAGGATGTTTTCATTAATCAAGAA
CGAAAGTTAGGGGATCGAAGATGATCAGATACCAT
>OTU_130
CTGCGGTAATTCCAGCTCGAGGAAATTTTATCAATGCTGTTGCAGTTGAAACGCTCGTAGTTGAACCTTGTGTTCCGTCC
TTGGTCCCTCGAAAGGGGGTACTGGGGGTGTGGACATGTTTTGTCTTTGTCGGTGGTTCGCCACCGGCCAAGACGGGTTA
CTGTGAAGAAATTAGAGTGTTCAAAGCAGGCTATCGCTTGAATACATTAGCATGGGATAACGGTCGTGCGAGCGACTTTG
TTGGTTGAGAGTCATTTGCGATTGATAGGGACAGTCGGGGGCATTAGTATTTGGCAGTCAGAGGTGAAATTCTTGGATTT
GCCAAAGACTAACTAGAGCGAAAGCATTTGCCAAGGATGTTTTCATTAATCAAGAACGAAAGTTAGGGGATCGAAGATGA
TTAGATACCAT
>OTU_131
CTGCGGTAATTCCAGCTCTAATAGCATATATTAAAGTTGTTGCAGTTAAAAAGCTCGTAGTCGAATTTCGGGCTCGTGTG
GGCTGTCGGCTTAGGTCGGATGGCATGCGCGGGCCTTTCTGCTTGGGAGTCTCAGGGAGGTTAACGCCTTCTTGGTGAGT
CACAGGCCGTTTACTTTGAAAAAATTAGAGTGTTCAAAGCAGGCTGTTGCTTGAATATATTAGCATGGAATAATGGAATA
GGACTTTGGTGCTATTTCGTTGGTTATGGGACCGAGGTAATGATTAATAGGGACAGTTGGGGCCGTTCATATTTCGTTGT
CAGAGGTGAAATTCTTGGATTTACGAACGATGAACTTATGCGAAAGCATTCGGCAAGGATGTTTTCATTGATCAAGAACG
AAAGTTAGGGGATCGAAGACGATTAGATACCAT
>OTU_132
CTGCGGTAATTCCAGCTCCAATAGCGTATATTTAAGTTGTTGCAGTTAAAAAGCTCGTAGTTGGATTTCGGGCGGGTTTC
GTCGGTCCGCCTCTGGTGTGCACTGCCGGGATTCGCCTTTCTGTCGAGGACGGGTTCCTGGGCTTCACTGTCTGGGACTC
GGGCTCGACGAGGTTACTTTGAGTAAATTAGAGTGTTCAAAGCAGGCGATCGCCCTGAATACATTAGCATGGAATAGCAC
GATAGGACTCTGGCCTATCTTGCTGGTCTGTAGGACCGGAGTAATGATTAAGAGGGACAGTCGGGGGCATTCGTATTTCA
GAGTCAGAGGTGAAATTCTTGGATTTCTGAAAGACGAACTTCTGCGAAAGCATTTGCCAAGGATGTTTTCATTGATCAAG
AACGAAAGTTGGGGGCTCGAAGATGATCAGATACCAT
>OTU_133
CCGCGGTAATTCCAGCTCTAATAGCGTATATTAACGTTGTTGCTGTTAAAAAGCTCGTAGTTGAACCTTGGGCTAGGATA
GCAAGGTCGGCATTGCCGTACTTTGCGTCTAGGCCTCTTCTGGAGAGATAAGATTTTATCTTACCACTCCGGGTTACTGT
GAAGAAATTAGAGTGTTTAAAGCAGGCTTACGCTTGAATACATCAGCATGGAATAACAAGATGGACTTTTGTCTGCTTGT
TGGTTGGAGGGCAATGGTAATGATTGATAGGGCCAGTTGGGGGCATTTGTATTCAGTAGTCAGAGGTGAAATTCTTGGAT
TTACTGAAGACAAACTAGTGCGAAAGCATTTGCCAAGGATGTTTTCATTAATCAAGAACGAAAGTTAGGGGATCGAAGAT
GATCAGATACCGT
>OTU_134
CTGCGGTAATTCCAGCTCCAATAGCGTATATTAAAGTTGTTGCGGTTAAAAAGCTCGTAGTTGGATTTCTGGTCGTGAAC
CCAGGTCCGGACCTCACGGTTTGTGTACCGGGTGTTTGCGTCCATCTTCCGGGAAAACACTTCTGTTCTTTATTGAATGG
TTGTGCGATCTCGGTCAGTTACTGTGAGCAAAGTAGAGTGTTCAAAGCAGGCTTATGCCGTTGAATATATTAGCATGGAA
TAATAAGATAAGACTTTGGTTTATTTTGTTGGTTTACATTCCAAGGTAATGATTAATAGGGATAGTTGGGGGTATTCGTA
TTCAATTGTCAGAGGTGAAATTCTTGGATTTATGGAAGACGAACTACTGCGAAAGCATTTACCAAGGATGTTTTCATTAA
TCAAGAACGAAAGTAAGGGGATCGAAGACGATCAGATACCGT
>OTU_135
CTGCGGTAATTCCAGCTCCAATAGCGTATATTAAAGTTGTTGCAGTTAAAAAGCTCGTAGTTGGATTTCTGGCTATGGTC
ATCCGGCCTTGCATCCTTGTGGTGTAATGTTGTTGGCTTGACCTGGCCATCTTTTCGGAAAATCTAGGATGGGCTTCACT
GTCTGTTCTAGAGTGTCCGATCTTTTACTTTGAAAAAATTAGAGTGTTCAAAGCAGGCTTATTGCTGTGAATACATTAGC
ATGGAATAATAACATAGGACTTCGGTTCTATTTTGTTGGTTTCTAGAACTGAAGTAATGATTGATAGGGATAGTTGGGGG
TGCTCGTATTCAGCGGCCAGAGGTGAAATTCTATGATTCGCTGAAGACGAACTTATGCGAAAGCATTCACCAAGGATGTC
TTCTTTAATCAAGAACGAAAGTTGGGGGATCGAAGACGATCAGATACCAT
>OTU_136
CCGCGGTAATTCCAGCTCCAATAGCGTATATTAAAGTTGTTGCGGTTAAAAAGCTCGTAGTTGGATTTCTGCTGAGGACG
ACCGGTCTGCCCACTGGGTGTGAATCTGGTTCGGCCTGAGCATCTTCTTGGAGAACGTTCTGCACTTGATTGTGTGGTGC
GGTATCCAGGACTTTTACTTTGAGAAAATTAGAGTGTTTCAAGCAGGCATACGCCTTGAATACATTAGCATGGAATAATA
ATATAGGACCTTGGTTCTTTTTTGTTGGTTTCTAGAGCTGAGGTAATGATTGATAGGGATAGTTGGGGGCATTCGTATTT
AACTGTCAGAGGTGAAATTCTTGGATTTGTTAAAGACGGACTACTGCGAAAGCATTTGCCAAGGATGTTTTCATTGATCA
AGAACGAAAGTTAGGGGATCGAAGACGATTAGATACCGT
>OTU_137
CTGCGGTAATTCCAGCTCCAATAGCGTATACTAAAGTTGTTGCAGTTAAAAAGCTCGTAGTTGAATTTCTGGTCGAGGCA
GCTGGTCCGCCTCGCAAGGGGTGTGTACCTGGTTGTTTCGTCCATCCTCGGGGAGAGCATGCCTGGCATTCAGTTGTCGG
GTATGGGACCCCCGTCATTTACTGTGAGCAAAATAGAGTGTTCAAAGCAGGCTTAGGCCGTTGAATACATTAGCATGGAA
TAATAAAATAGGACCTCGGTTTATTTTGTTGGTTTGTATTCCAAGGTAATGATTAATAGGGACAGTTGGGGGTATTCGTA
TTCAATTGTCAGAGGTGAAATTCTTGGATTTATGGAAGACGAACTACTGCGAAAGCATTTACCAAGGATGTTTTCATTAA
TCAAGAACGAAAGTTAGGGGATCGAAGATGATTAGATACCGT
>OTU_138
CTGCGGTAATTCCAGCTCCAATAGCGTATATTAAAGTTGTTGCGGTTAAAAAGCTCGTAGTTGGATTTCTGCCGAGGACG
ACCGACCGACCCATACGGGTTTGTGTCTGGTTAGACCGAGGCATCCTCTTGGAAGACGTGCGGTACTTTACTGTACACAC
GGAGTCCAGGACTTTTACTTTGAGGAAATTAGAGTGTTTCAAACAGGCGTTCGCCGTGAATACATTAGCATGGAATAATA
AGATAGGACTTCGGTTCTATTTTGTTGGTTTCTAGAACTGAAGTAATGATTAATAGGGACAGTCGGGGGCATTCGTACTT
AACTGTCAGAGGTGAAATTCTTGGATTTGTTAAAGACGAACTACTGCGAAAGCATTTGCCAAGGATGTTTTCATTGATCA
AGAACGAAAGTTAGGGGATCGAAGACGATTAGATACCGT
>OTU_139
CTGCGGTAATTCCAGCTCCAAGAGCGTATATTAAAGTTGTTGCAGTTAAAAAGCTCGTAGTTGGATTTCTGGTCAAATGC
GCCTGGCCCGCGGCCGTAAGGTCTGTGAGTGCCGGTGCGCGTTTACCATCCTTCTAGAAAACGTTTCTACCCTTTACTGG
GCCGGACTCGCGATCTAGATCTTTTACTTTGAAAAAATTAGAGTGTTTAAAGCAGGCTTTTGCTATGAATACATTAGCAT
GGAATAATAATCTAGGACTTCGGTTCTATTTTGTTGGTTTCTAGTACTGAAGTAATGATTGATAGGGATAGTTGGGGGTG
CTAGTATTGGCCGGCCAGAGGTGAAATTCTTGGATTCGGTCAAGACTAACTTATGCGAAAGCATTCACCAAGGATGTCTT
CTTTAATCAAGAACGAAAGTTGGGGGATCGAAGATGATCAGATACCGT
>OTU_140
CCGCGGTAATTCCAGCTCCAATAGCGTATATTAAAGTTGTTGCAGTTAAAAAGCTCGTAGTTGGATGTCTGGCCTGGGAC
GGTTGGCCCGGTGGGCTTGTCTCACTGTGTTGTTGACTCGTCCCGACCATCTTTTCGGAACGTCCGGCCTGCCCTTTACT
GGGTGAGTCGGCGCTTCCGATCTTTTACTTTGAAAAAATTAGAGTGTTCAAAGCAGGCTTATTGCTGTGAATACATTAGC
ATGGAATAATAATATAGGACTTTGGTCTTATTTTGTTGGTTTCTAGGACTGAAGTAATGATTGATAGGGATAGTTGGGGG
TGCTCGTATTCAGCGGCCAGAGGTGAAATTCTATGATTCGCTGAAGACGAACTTATGCGAAAGCATTCACCAAGGATGTC
TTCTTTAATCAAGAACGAAAGTTGGGGGATCGAAGATGATCAGATACCGT
>OTU_141
CCGCGGTAATTCCAGCTCCAATAGCGTATATTAAAGTTGTTGCGGTTAAAAAGCTCGTAGTTGGATTTCTGGGAGGGCGC
CAATGTCCGCTCGTTCGCGTGTGCAGCGGCGCCCTTCCATCCTTCTGTTAACGCTTCTTGGTATTCAGTTACTGGTAGCG
GGCTCAGATATTTTACCTTGAGAAAATTAGAGTGTTCCAGGCAGGCTTGCGCCGGAATACATTAGCATGGAATAATAGAA
TAGGACTTTAGTCTCCTTTGTTGGTTTGAGGGACTGAAGTAATGATTAATAGGGATAGTTGGGGGCATTAGTATTTAATT
GTCAGAGGTGAAATTCTCGGATTTGTTAAAGACTAACTTATGCGAAAGCATTTGCCAAGGATGTTTTCATTAATCAAGAA
CGAAAGTTAGGGGATCAAAGACGATCAGATACCAT
>OTU_142
CTGCGGTAATTCCAGCTCCAATAGCGTATACTAAAGTTGTTGCAGTTAAAAAGCTCGTAGTTGGATTTCTGCTGTCGGTT
CAGAGTCCTTGTCGCAAGACATGCGTACACTGATCTCGGCGGCATCCTGGGGAAGTCGCCGTCTTGTATTAATTTGCCGG
GCGGTCGAATCTCCCCTCTTTTACTGTGAGCAAACTAGAGTGTTCAAAGCAGGCTTATGCCGTTGAATACATTAGCATGG
AATAATAAGATATGACCTTGGTCTATTTTGTTGGTTATACTCCAAGGTAATGATTAATAGGGACAGTTGGGGGTATTCGT
ATTCAATTGTCAGAGGTGAAATTCTTGGATTTATGGAAGACGAACTACTGCGAAAGCATTTACCAAGGATGTTTTCATTA
ATCAAGAACGAAAGTTAGGGGATCGAAGACGATCAGATACCAT
>OTU_143
CTGCGGTAATTCCAGCTCCAATAGCGTATACTAAAGTTGTTGCAGTTAAAAAGCTCGTAGTTGAATTTCTGGTTGTGGAA
ATCGGTCTGCACCTCGCGGTGTACGTACCAGGTGGCCATGTCCTTCCTCGAAGAGAGCATATCTGGCATTTAGTTGTCGG
GTGTGATATCTTCGTCATTTACTGTGAGCAAAATAGAGTGTTCAAAGCAGGCTTAGGCCGTTGAATACATTAGCATGGAA
TAATAATATAGGACCTTAGTCTTATTTTGTTGGTTTGCATTCTAAGGTAATGATTAATAGGGACAGTTGGGGGTATTCGT
ATTCAATTGTCAGAGGTGAAATTCTTAGATTTAGGGAAGACGAACTACTGCGAAAGCATTTACCAAGGATGTTTTCATTA
ATCAAGAACGAAAGTTAGGGGATCGAAGACGATTAGATACCAT
>OTU_144
CCGCGGTAATTCCAGCTCCAATAGCGTATACTAAAGTTGTTGCAGTTAAAAAGCTCGTAGTCGGATTTTGGGCGCGTGTG
GGCTGTCAGCCTCTGGTTGGACGGTGCGCGCGTGCCTTTCTGCTTGGGTGCCTCATGGCGGTTAACGCCGTCGTGTTGGG
ACACAGGCCGTTTACTTTGAAAAAATTAGAGTGTTCAAAGCAGGCTGTTGCTTGAATAGATTAGCATGGAATAATGGAAT
AGGACCTTGGTGCTATTTCGTTGGTTATGGGACTGGGGTAATGATTAATAGGGACAGTTGGGGCCGTTCATATTTCGTTG
TCAGAGGTGAAATTCTTGGATTTACGAACGATGAACTTGTGCGAAAGCATTCGGCAAGGATGTTTTCATTGATCAAGAAC
GAAAGTTAGGGGATCGAAGATGATCAGATACCGT
>OTU_145
CTGCGGTAATTCCAGCTCCAATAGCGTATATTAAAGTTGTTGCAGTTAAAAAGCTCGTAGTTGGATTTCTGGTGGGAGTG
GTCGTTCCGGCCTAGCCGGTGACGCCGTCTCCGGCCATCCTTGGGTGGACCCAGTCTGGCATTAAGTTGTTGGGCTGGAG
ATGCCCATCGTTTACTGTGAAAAAATTAGAGTGTTCAAAGCAGGCTTATGCCGTTGAATATATTAGCATGGAATAATAAG
ATAGGACCTTGGTACTATTTTGTTGGTTTGCGCGCCAAGGTAATGATTAACAGGGACAGTTGGGGATATTCGTATTCAGT
TGTCAGAGGTGAAATTCTTGGATTTACGGAAGACGAACTACTGCGAAAGCATTTATCAAGGATGTTTTCATTAATCAAGA
ACGAAAGTATGGGGATCGAAGATGATTAGATACCAT
>OTU_146
CCGCGGTAATTCCAGCTCCAATAGCGTACACTAAAGTTGTTGCGGTTAAAAAGCTCGTAGTTGGATTTCTGCTGAGGACG
ACCGACCGACCCATACGGGTTTGCGTCTGGTTTGACCGAGGCATCCTCCTAGAAGACGTAGTGCACTTAACTGAGTATTA
CGGAGTCTAGGACTTTTACTTTGAGGAAATTAGAGTGTTTCAATCAGGCATTTGCCGTGAATACATTAGCATGGAATAAT
AATATAGGACTTCGGTTCTATTTTGTTGGTTTCAAGAACTGAAGTAATGATTAATAGGGACAGTCGGGGGCATTCGTACT
TAACTGTCAGAGGTGAAATTCTTGGATTTGTTAAAGACGAACTACTGCGAAAGCATTTGCCAAGGATGTTTTCATTGATC
AAGAACGAAAGTTAGGGGATCGAAGATGATCAGATACCAT
>OTU_147
CTGCGGTAATTCCAGCTCTAATAGCGTATATTAATGTTGTTGCAGTTAAAAAGCTCGTAGTTGGATTTTGGTGCCGTCAC
GCTTGCCGCCTCACGGTAGTGCGATCGGGACGACACTTCTTTTCTGAACGACTATGCTGATCTTCACGGATGGGCATAGG
AGTCAGATCGTTTACTTTGAAAAAATTAGAGTGTTCAAAGCAGGCCAACGCATTGAATACATTAGCATGGAATAATGGAA
TAGGACTTTGGTCATATTTTGTTGGTTCGAAGACCGAGGTAATGATTAATAGGGATAGTTGGGGGCGTTTATATTCCGTT
GTCAGAGGTGAAATTCTTGGATTTACGGAAGATAAACTACTGCGAAAGCATTCGCCAAGGATGTTTTCATTAATCAAGAA
CGAAAGTTAGGGGATCGAAGACGATCAGATACCGT
>OTU_148
CCGCGGTAATTCCAGCTCTAATAGCGTATATTAAAGTTGTTGCAGTTAAAAAGCTCGTAGTTGGATTTTGAGGTCGATCG
GGCGGGCGGCGCAAGTTGCACTGCTTAGGTCGGCTTCTTTCTTCCGTGTGAACAGCGGCATTCACTTGTCGTTGTAATTG
CGCGGATCGTTTACTGTGAAAAAATTAGAGTGTTCAAGGCAGGCGTTTGCTTGAATACATTAGCATGGAATAATGGAATA
GGACTTCGGACCTATTTTGTTGGTTTCTAGGACCGTCGTAATGATTAATAGGGACAGTTGGGGCCGTTCATATTCCGTAG
TCAGAGGTGAAATTCTTGGATTTACGGAAGATGAACTACTGCGAAAGCATTCGGCAAGGATGTTTTCGTTAATCAAGAAC
GAAAGTTAGGGGATCGAAGATGATTAGATACCAT
>OTU_149
CCGCGGTAATTCCAGCTCCAATAGCGTATATTAAAGTTGTTGCGGTTAAAAAGCTCGTAGTTGGATTTCTGCCGAGGATG
ACCGGTCCGCCCTCTGGGTGAGTATCTGGCTCAGCCTTGGCATCTTCCTGAAGAACGTGTCTGCACTTGACTGTGTGGTG
CGGTATTTAGGACATTTACTTTGAGGAAATTAGAGTGTTTCAAGCAAGCGCACGCCTTGAATACATTAGCATGGAATAAT
AAGATAGGACCTCGGTTCTATTTTGTTGGTTTCTAGAGCTGAGGTAATGATTGATAGGGATAGTTGGGGGCATTCGTATT
TAACTGTCAGAGGTGAAATTCTTGGATTTGTTAAAGACGGACTACTGCGAAAGCATTTGCCAAGGATGTTTTCATTGATC
AAGAACGAAAGTTAGGGGATCGAAGACGATCAGATACCGT
>OTU_150
CCGCGGTAATTCCAGCTCCAATAGCGTATACTAAAGTTGTTGCAGTTAAAAAGCTCGTAGTTGAATTTCTGGTCTCGGAC
AGTGGTCTGCCACAACTGTGGTATGTACCTTTTGTCTGCGTCCATCCTCGGGGAAAACTTGTCTGTGATTCAGTTCATGG
GCAGGGGCTCCCCGTCATTTACTGTGAGCAAAATAGAGTGTTCAAAGCAGGCTTATGCCGTTGAATACATTAGCATGGAA
TAATAAGATAAGACCTTGGTCTAATTTTGTTGGTTTGTACTCCAAGGTAATGATTAATAGGGATAGTTGGGGGTATTCGT
ATTCAATTGTCAGAGGTGAAATTCTTGGATTTATGGAAGACGAACTACTGCGAAAGCATTTACCAAGGATGTTTTCATTA
ATCAAGAACGAAAGTTAGGGGATCGAAGACGATTAGATACCAT
>OTU_151
CCGCGGTAATTCCAGCTCCAATAGCGTATATTAAAGTTGTTGCGGTTAAAAAGCTCGTAGTTGGATTTTGGTGTCTGTTA
AGCTTGTTGCCTAACGGTAATACGAGTTTGACGGCACTTCTTTTCTGAACGACTATGCTGATCTTAACGGGTGGGCATAG
GAGTCAGATCGTTTACTTTGAAAAAATTAGAGTGTTCAAAGCAGGCCAACGCATTGAATACATTAGCATGGAATAATGGA
ATAGGACTTTGGTCATATTTTGTTGGTTCGAAGACCGAGGTAATGATTAATAGGGATAGTTGGGGGCGTTTATATTCCGT
TGTCAGAGGTGAAATTCTTGGATTTACGGAAGATAAACTACTGCGAAAGCATTCGCCAAGGATGTTTTCATTAATCAAGA
ACGAAAGTTAGGGGATCGAAGATGATTAGATACCAT
>OTU_152
CTGCGGTAATTCCAGCTCCAATAGCGTATATTAAAGTTGTTGCAGTTAAATAGCTCGTAGTTGAATTTTGGGCCGGGTTG
CGTGGTCGCGCCAATGGTGTTGTACTGCTGGCCTGGCCTTTCCTTCTGGGGAACTTGTGTGCACTTTACTGTGTGTGCTT
GGGATCCAGGACTTTTACTTTGAAAAAATTAGAGTGTTTAAAGCGAGCATTTGCTTGAATACATTAGCATGGAATAATAG
AATAGGACTTTGGTTCTATTTTGTTGGTTTCTAGGACCGAAGTAATGATTAATAGGGATAGTTGGGGGCATTAGTATTTA
CCAGTTAGAGGTGAAATTCTTGGATCTAGTAAAGACTAACTTCTGCGAAAGCATTTGCCAAGGATGTTTTCATTAATCAA
GAACGAAAGTCAAGGGATCGAAGATGATCAGATACCGT
>OTU_153
CCGCGGTAATTCCAGCTCCAATAGCGTATACTAAAGTTGTTGCAGTTAAAAAGCCCGTAGTCGAAATTCTGATTTTTAAT
AGCGGTCTACCTCAATGAGGTTAGTACTAATGTTGGAAATCATCATTAAAGAAAATATATCGGTCATTAAGTTGATTGGT
ATAGGATCTTTATCATTTACTGTGAGCAAAATAGAGTGTTCAAAGCAGGCTTACGCCGTTGAATACATTAGCATGGAATA
ATAAGATAAGACCTTGGTCTATTTGTTGGTTTATATTTCAAGAGTAATGATTAATAGGGATAGTTGGGGGTATTTGTATT
CAATTGTCAGAGGTGAAATTCTTGGATTTATGGAAGACAAACTACTGCGAAAGCATTTACCAAGGATGTTTTCATTGATC
AAGGACGAAAGTTAGGGGATCGAAGACGATTAGATACCGT
>OTU_154
CCGCGGTAATTCCAGCTCCAATAGCGTATACTAAAGTTGTTGCAGTTAAAAAGCTCGTAGTTGGATTTCGGGCGGGTCAC
GGCGGTCCGCCTCTGGTGTGCACTGCCGTTGATCCGCCTTTCTGTCGGGGACGGGCTCTTGGGCTTCACTGTCCGGGACC
CGGGCTCGACGAGGTTACTTTGAGTAAATTAGAGTGTTCAAAGCAGGCGATCGCCTTGAATACATTAGCATGGAATAGCA
CGATAGGACTCTGGCCTATCTTGCTGGTCTGTAGGACCGGAGTAATGATTAAGAGGGACAGTCGGGGGCATTCGTATTTC
ATTGTCAGAGGTGAAATTCTTGGATTTATGAAAGACGAACTTCTGCGAAAGCATTTGCCAAGGATGTTTTCATTGATCAA
GAACGAAAGTTGGGGGCTCGAAGATGATCAGATACCGT
>OTU_155
CCGCGGTAATTCCAGCTCTAATAGCATATATTAAAGTTGTTGCAGTTAAAAAGCTCGTAGTCGGATTTTGGGCGCGTGTG
GGCTGTTGGCCTCTGGTCGGATGGCGTGCGCGCGCCTTTCTGCTTGGGAGCCCCATGGCGGTTCACGCCGTCGTGGTGGG
TCACAGGCCGTTTACTTTGAAAAAATTAGAGTGTTCAAAGCAGGCTATCGCTTGAATAGATTAGCATGGAATAATGGAAT
AGGACCTTGGTGCTATTTCGTTGGTTATGGGACTGGGGTAATGATTAATAGGGACAGTTGGGGCCGTTCATATTTCGTTG
TCAGAGGTGAAATTCTTGGATTTACGAACGATGAACTTGTGCGAAAGCATTCGGCAAGGATGTTTTCATTGATCAAGAAC
GAAAGTTAGGGGATCGAAGATGATTAGATACCAT
>OTU_156
CTGCGGTAATTCCAGCTCTAATAGCGTATATTAAAGTTGTTGCAGTTAAAAAGCTCGTAGTTGAACTTTGGGTCTGGCTG
GGTGGTCTTCCTTCGGGAATGTACTGCCAGGTCGGATCTTTCCTTCTGGCGAACTATTGTGCTATTCATTTAGTGCGATA
GGGAACCAGGACTTTTACTTTGAAAAAATTAGAGTGTTTAAAGCAAGCTTACGCTTGAATACATTAGCATGGAATAATAA
AATAGGACTTTGGTTTTATTTTGTTGGTTTTCAAGACCGAAGTAATGATTAATAGGGTCAGTTGGGGGCATACGTATTGC
ATCGTCAGAGGTGAAATTCTTGGATTGATGCAAGACGAACATCTGCGAAAGCATTTGCCAAGGATGTTTTCATTAATCAA
GAACGAAAGTTAGGGGATCGAAGACGATCAGATACCGT
>OTU_157
CCGCGGTAATTCCAGCTCCAATAGCGTATATTAATGTTGTTGCAGTTAAAAAGCTCGTAGTTGAATTTCTGGTGTCGATC
TTAGCTGGCTTCGGTCGTTAATGTCGATATCATCCGTTAGAGAACTATAGCCGTCCTTAACTGGTCACTATGGAGATCTA
ACATTTTACTTTGAAAAAATTAGAGTGTTCAAGGCAGGCAATCGTCATGAATACTATAGCATAGAATAATGGAATAGGAC
TTTGATTCATTTTATTGGTTATTGAATCTTAGTAATGATTAACAGGGACAGTTGGGGGCTCTCGTATTGCAAAGCTAGAG
GTGAAATTCTTGGATTTTTGCAAGACGAACTAATGCGAAAGCATTTGCCAAGGATGTTTTCATTAATCAAGAACGAAAGT
TAGGGGATCAAAGATGATTAGATACCGT
>OTU_158
CCGCGGTAATTCCAGCTCTAATAGCATATATTAAAGTTGTTGCAGTTAAAAAGCTCGTAGTCGGATTTTGGGCGCGTGTG
GGCTGTCGGCCTCTGGTCGGACGGCATGCGCGTGCCTTTCTGCTTGGGAGCCCCATGGCGGTTCACGCCGTCGTGGTGGG
TCACAGGCCGTTTACTTTGAAAAAATTAGAGTGTTCAAAGCAGGCTATTGCTTGAATAGATTAGCATGGAATAATGGAAT
AGGACCTTGGTGCTATTTCGTTGGTTATGGGACTGGGGTAATGATTAATAGGGACAGTTGGGGCCGTTCATATTTCGTTG
TCAGAGGTGAAATTCTTGGATTTACGAACGATGAACTTGTGCGAAAGCATTCGGCAAGGATGTTTTCATTGATCAAGAAC
GAAAGTTAGGGGATCGAAGATGATTAGATACCGT
>OTU_159
CCGCGGTAATTCCAGCTCCAATAGCGTATATTAAAGTTGTTGCGGTTAAAAAGCTCGTAGTTGAATTTCTGTCGAAGACG
ACCTACCCACCTTAGGGTGCGTGTCAGTGTTGACTGAGACATCCTCCTAGCAGCGTACGCGCTTAATTGCGCGCTTCGTT
CTAGGACTTTTACTTTGAGGAAATTAGAGTGTTTCAAGCAGGCTTATGCCTTGAATATATTAGCATGGGATAATAATTTA
GGACTTCGGTTCTATTTTGTTGGTTTCTGGAACTGAAGTAATGATTAATAGGGACAGTCGGGGGCATTCGTACTCAACAG
TCAGAGGTGAAATTCTTGGATTTGTTGGAGACGAACTACTGCGAAAGCATTTGCCAAGGATGTTTTCATTGATCAAGAAC
GAAAGTTAGGGGATCGAAGACGATCAGATACCGT
>OTU_160
CTGCGGTAATTCCAGCTCCAATAGCGTATACTAAAGTTGTTGCAGTTAAAAAGCTCGTAGTTGGATTTCTGGTAGCGGAC
ACCGGTCGTCCCCTCACGGGGATTGTACCAGGGTCTGCTGCCATCCTCGAGGAGAGCGCATCTGGCATTCAGTTGTCGGG
TGTGGTATCCTCGTCATTTACTGTGAGCAAAATAGAGTGTTCAAAGCAGGCTTAGGCCGTTGAATACATTAGCATGGAAT
AATAAGATAAGACCTTGGTCTATTTTGTTGGTTTGCACTCCGAGGTAATGATTAATAGGGATAGTTGGGGGTATTCGTAT
TCAATTGTCAGAGGTGAAATTCTTGGATTTATGGAAGACGAACTACTGCGAAAGCATTTACCAAGGATGTTTTCATTAAT
CAAGAACGAAAGTTAGGGGATCGAAGATGATTAGATACCAT
>OTU_161
CTGCGGTAATTCCAGCTCCAATAGCGTATATTAAAGTTGTTGCAGTTAAAAAGCTCGTAGTTGAATTTATGACGCTTGCT
TAGACTGGCTTCGGTCGTCTACGTGGTCGTCATCCGCTTGGGAACCCCGTTCGTTCTTCACTGATCGGCGGGAGGATCAG
GCATTTTACTTTGAAAAAATAAGAGTGTTCAAGGCAGGCAATCGCCATGAATACAAAAGCATGGAATAATGGAATAGGAC
TGTGATCCATTTTATTGGTTATTGGATTACAGTAATGATTAATAGGGACAGTTGGGGGCATTAGTATTTAATTGTCAGAG
GTGAAATTCTTGGATTACTTAAAGACTAACTTATGCGAAAGCATTTGCCAAGGATGTTTTCATTAATCAAGAACGAAAGT
TAGGGGATCAAAGATGATCAGATACCGT
>OTU_162
CCGCGGTAATTCCAGCTCCAATAGCGTATATTAAAGTTGTTGCGGTTAAAAAGCTCGTAGTTGGATTTCTGCCGAGGACG
ACCGATCGGCCCATACGGGCTTGAATCAGGTTTGACCGAGGCATCCTCTTGGAAGACGTGCAGCACTTTACTGGGTTGTA
CGGAGTCCAAGACTTTTACTTTGAGGAAATTAGAGTGTTTCATACAGGCAATCGCCGTGAATACATAAGCATGGAATAAT
AATATAGGACTTCGGTTCTATTTTGTTGGTTTCTGGAACTGAAGTAATGATTAATAGGGACAGTCGGGGGCATACGTACT
TAACAGTCAGAGGTGAAATTCTTGGATTTGTTAAAGACGAACTACTGCGAAAGCATTTGCCAAGGATGTTTTCATTGATC
AGGAACGAAAGTTAGGGGATCGAAGATGATTAGATACCAT
>OTU_163
CTGCGGTAATTCCAGCTCCAATAGCGTATATTAAAGTTGTTGCGGTTAAAAAGCTCGTAGTTGAATTTCTGCCAAGGACG
ACCTACCCACCTTAGGGTGCGTGTCAGTGTTGACCGAGGCATCCTCCTAGTGGCGTCCGTGCTTAACTGTACGGTTCGTT
CTAGGACTTTTACTTTGAGGAAATTAGAGTGTTTCAAGCAGGCATATGCCTTGAATATATTAGCATGGAATAATAATTTA
GGACTTCGGTTCTATTTTGTTGGTTTCTAGAACTGAAGTAATGATTAATAGGGACAGTCGGGGGCATTCGTACTCAACAG
TCAGAGGTGAAATTCTTGGATTTGTTGGAGACGAACTACTGCGAAAGCATTTGCCAAGGATGTTTTCATTGATCAAGAAC
GAAAGTTAGGGGATCGAAGACGATCAGATACCGT
>OTU_164
CCGCGGTAATTCCAGCTCCAATAGCGTATATTAAAGTTGTTGCGGTTAAAAAGCTCGTAGTTGGATGTCTGTTGAGGACG
ACTGGTCCGCCCTCTGGGTGAGTATCTGGCTCGGCCTTGGCATCTTCTTGGTAAACGCTGCTGCACTTCATTGTGTGGTG
CGCTATCCAAGACCTTTACTTTGAGGAAATTAGAGTGTTTCAAGCAGGCACACGCCGTGAATACATTAGCATGGAATAAT
AAACTAGGACTTCGGTTCTATTTTGTTGGTTTCTAGAGCTGAGGTAATGGTTAATAGGGATAATTGGGGGCATTCGTATT
TAATTGTCAGAGGTGAAATTCTTGGATTTGTTAAAGACGGACTACTGCGAAAGCATTTGCCAAGGATGTTTTCATTGATC
AAGAACGAAAGTTAGGGGATCGAAGACGATCAGATACCGT
>OTU_165
CCGCGGTAATTCCAGCTCCAATAGCGTATATTAAAGTTGTTGCGGTTAAAAAGCTCGTAGTTGGACTTTAGGGGCTCGCG
GCGTGGTCTGCCAAACGGCAGCACTGCGTCACGGCTCCTCACCTTCGGGGCGGCTGTGCTGAAAGGCGCAGCACAATCCG
AGTGCTACTTTGAAGAAATTAGAGTGTTCAAGGCAGGCCTGACGGCCTGAATATATCAGCATGGAATAGCAAAATAGGAC
TTTGGTTCTACTTTTGTTGGTTTGGAAACCAAAGTAATGATTAATAGGGGCAGTTGGGGGCATTAGTATTCAGTAGTCAG
AGGTGAAATTCTTGGATTTACTGAAGACTAACTAGTGCGAAAGCATTTGCCAAGGATGTTTTCATTAATCAAGAACGAAA
GTTAGGGGATCGAAGACGATTAGATACCGT
>OTU_166
CCGCGGTAATTCCAGCTCCAATAGCGTATATTAAAGTTGTTGCGGTTAAAAAGCTCGTAGTCGGATTTTGGGCGCGTGTG
GGCTGTCGGCCTCTGGTCGGACGGCATGCGCGTGCCTTTTTGCTTGGGGAGCCCATGGCGGTTCACGCCGTCGTGGTGAG
CCACAGGCCGTTTACTTTGAAAAAATTAGAGTGTTCAAAGCAGGCTGTTGCTTGAATAGATTAGCATGGAATAATGGAAT
AGGACCTTGGTGCTATTTCGTTGGTTATGGGACTGGGGTAATGATTAATAGGGACAGTTGGGGCCGTTCATATTTCGTTG
TCAGAGGTGAAATTCTTGGATTTACGAACGATGAACTTGTGCGAAAGCATTCGGCAAGGATGTTTTCATTGATCAAGAAC
GAAAGTTAGGGGATCGAAGATGATTAGATACCGT
>OTU_167
CCGCGGTAATTCCAGCTCCAATAGCGTATATTAAAGTTGTTGCAGTTAAAAAGCTCGTAGTTGGATTTCTGGCTTTGGGC
TGTGGTCCCGGACCTTCGGGTCTGTGTTGGCTGCACGCCCTTGCCATCTTTTCGGAATATCTAGTGTGCTCTTTACTGCG
TGCATTAGCGATTCCGATCTTTTACTTTGAAAAAATTAGAGTGTTCAAAGCAGGCTTATTGCTGTGAATACATTAGCATG
GAATAATAATATAGGACTTCTGTCTTATTTTGTTGGTTTCTAGGATGGAAGTAATGATTGATAGGGATAGTTGGGGGTGC
TCGTATTCAGCGGCCAGAGGTGAAATTCTATGATTCGCTGAAGACGAACTTATGCGAAAGCATTCACCAAGGATGTCTTC
TTTAATCAAGAACGAAAGTTGGGGGATCGAAGACGATCAGATACCAT
>OTU_168
CCGCGGTAATTCCAGCTCCAATAGCGTATACTAAAGTTGTTGCAGTTAAAAAGCTCGTAGTTGGATTTCTGGTAGTGCAC
CCAGGTCCTCCCCTCGCGGGGTGCGTACTCGGTGTGTGCTTCCATCATCGAGGAGAACGTATCGGGCATTAGGTTGTTCG
GTACGGTGTCCTCGTCATTTACTGTGAGCAAACTAGAGTGTTCAAAGCAGGCTTATGCCGTTGAATACATTAGCATGGAA
TAATAAGATATGACCTCGGTCTATTTTGTTGGTTTGTATTCCAAGGTAATGATTAATAGGGACAGTTGGGGGTATTCGTA
TTCAATTGTCAGAGGTGAAATTCTTGGATTTATGGAAGACGAACTACTGCGAAAGCATTTACCAAGGATGTTTTCATTAA
TCAAGAACGAAAGTTAGGGGATCGAAGACGATTAGATACCAT
>OTU_169
CCGCGGTAATTCCAGCTCCAATAGCGTATATTAAAGTTGTTGCAGTTAAAAAGCTCGTAGTTGGATTTCTAGATAAGTGG
CTACTATGTAGTTTGCTTGTCTACCAGTCTTTGACTGTTACTGTGAGAAAATTAGAGTGTTTAAAGCAGGCTATTGCAAG
AATACATTAGCATGGAATAACGAATGTGTCTAGAATATTGGTTAATTCTAGATTACGATTAATAGGGACAGTTGGGGGCA
TTAGTATTTAATTGTCAGAGGTGAAATTCTTGGATTTATTAAAGACTAACGTATGCGAAAGCATTTGCCAAGGATGTTTT
CATTAATCAAGAACGAAAGATAGGGGATCAAAGATGATTAGATACCAT
>OTU_170
CTGCGGTAATTCCAGCTCCAATAGCGTATACTAAAGTTGTTGCAGTTAAAAAGCTCGTAGTTGGATTTCTGGTAGTGCCT
CCAGGTCCTCTCCTCACGGAGTGCGTACTCGGAGTGTGCTTCCATCATCGAGGGAAACGTATCGGTCATTCACTTGTTCG
GTACGGTGTCCTCGTCATTTACTGTGAGCAAACTAGAGTGTTCAAAGCAGGCTTATGCCGTTGAATACATTAGCATGGAA
TAATAAGATATGACCTCGGTCTATTTTGTTGGTTTGTATTCCAAGGTAATGATTAATAGGGACAGTTGGGGGTATTCGTA
TTCAATTGTCAGAGGTGAAATTCTTGGATTTATGGAAGACGAACTACTGCGAAAGCATTTACCAAGGATGTTTTCATTAA
TCAAGAACGAAAGTTAGGGGATCGAAGATGATTAGATACCAT
>OTU_171
CCGCGGTAATTCCAGCTCCAATAGCGTATATTTAAGTTGTTGCAGTTAAAAAGCTCGTAGTTGGATTTCGGGCGGGTCGC
GGCGGTCCGCCTCTGGTGTGCACTGCCGGGGTCCGCCTTTCTGTCGAGGACGGGTTGGGCTTTATTGACTGATTCGGGCT
CGACGAGGTTACTTTGAGTAAATTAGAGTGTTCAAAGCAGGCGATCGCCCTGAATACATTAGCATGGAATAGCACGATAG
GACTCTGGCCTATTTTGCTGGTCTGTAGGACCGGAGTAATGATTAAGAGGGACAGTCGGGGGCATTCGTATTTCATTGTC
AGAGGTGAAATTCTTGGATTTATGAAAGACGAACTTCTGCGAAAGCATTTGCCAAGGATGTTTTCATTGATCAAGAACGA
AAGTTAGGGGATCGAAGACGATCAGATACCGT
>OTU_172
CCGCGGTAATTCCAGCTCCAATAGCGTATATTAAAGTTGTTGCAGTTAAAAAGCTCGTAGTTGGATGTCTGGCGTCGGGG
GGTGGTCCGCTTCACGGCGAGTACCACATCCTGGCGTCTTTTGCTCGAAGACGGTCGGTGCCCTTCACTGGGTGGCGGTC
GGATTCGGGACCTTTACTTTGAAAAAATTAGAGTGTTCAAAGCAGGCATTTGCTTGGATACATTAGCATGGAATAATAGA
ATAGGACTTTGGTTCTATTTTGTTGGTTTCTAGGACTGAAGTAATGATTAATAGGGATAGTTGGGGGCATTAGTATTTAA
TTGTCAGAGGTGAAATTCTTGGATTTATGAAAGACTAACTTCTGCGAAAGCATTTGCCAAGGATGTTTTCATTAATCAAG
AACGAAAGTTAGGGGATCGAAGATGATTAGATACCGT
>OTU_173
CCGCGGTAATTCCAGCTCCAATAGCGTATACTAAAGTTGTTGCAGTTAAAAAGCTCGTAGTTGGATTTCTGGTCGTGGCG
GTCGGTCTGCCCTCGGGTTAGTACCTGTCCTCTGCGTCCATATTCGGGGAGAGCGCATCTGGCATTAGGTTGTTGGGTGT
GGTATCCCCGTCATTTACTGTGAGCAAAATAGAGTGTTCAAAGCAGGCTTAGGCCTTGAATACATTAGCATGGAATAATA
AGATAAGACCTTGGTCTATTTTGTTGGTTTGCATTCCAAGGTAATGATTAATAGGGATAGTTGGGGGTATTCGTATTCAA
TTGTCAGAGGTGAAATTCTTGGATTTATGGAAGACGAACTACTGCGAAAGCATTTACCAAGGATGTTTTCATTAATCAAG
AACGAAAGTTAGGGGATCGAAGATGATCAGATACCGT
>OTU_174
CTGCGGTAATTCCAGCTCCAATAGCGTATACTAAAGTTGTTGCAGTTAAAAAGCTCGTAGTTGGATTTTGAGGTCGATCG
GGCGGGCGGCGCAAGTTGCACTGCTTAGGTCGGCTTCTTTCTTCCGTGTGAACAGCGGCATTCACTTGTCGTTGTAATTG
CGCGGATCGTTTACTGTGAAAAAATTAGAGTGTTCAAGGCAGGCGTTTGCTTGAATACATTAGCATGGAATAATGGAATA
GGACTTCGGACCTATTTTGTTGGTTTCTAGGACCGTCGTAATGATTAATAGGGACAGTTGGGGCCGTTCATATTCCGTAG
TCAGAGGTGAAATTCTTGGATTTACGGAAGATGAACTACTGCGAAAGCATTCGGCAAGGATGTTTTCGTTAATCAAGAAC
GAAAGTTAGGGGATCGAAGACGATCAGATACCAT
>OTU_175
CTGCGGTAATTCCAGCTCCAATAGCGTATATTAATGTTGTTGCAGTTAAAAAGCTCGTAGTTGAATTTCTGATTAAAATA
TTAGCTGGCTTTGGTCGTTAATATTTTAATCATCCGTTAGAGAACTATAGCCGTCCTTAACTGGTCACTATAGAGATCTA
ACATTTTACTTTGAAAAAATTAGAGTGTTCAAGGCAGGCAATCGTCATGAATACTATAGCATGGAATAATGGAATAGGAC
TTTGGTTCATTTTATTGGTTATTGAACCTTAGTAATGATTAACAGGGACAGTTGGGGGCATTAGTATTTAATTGTCAGAG
GTGAAATTCTTGGATTTATTAAAGACTAACTTATGCGAAAGCATTTGCCAAGGATGTTTTCATTAATCAAGAACGAAAGT
TAGGGGATCAAAGACGATCAGATACCAT
>OTU_176
CTGCGGTAATTCCAGCTCCAATAGCGTATATTAAAGTTGTTGCGGTTAAAAAGCTCGTAGTTGGATTTCGGGTGAGGATG
ACCGGTCTGCCGTTGCGGTACGCACTGGACGTTTTCATCTTGTTGTCGGGGACGCGCTTCTGGGCTTCACTGTTCGGGAC
GCGGAGTCGGCGCTGTTACTTTGAAAAAATTAGAGTGTTCAAAGCAGGCAATCGCTCTGAATACATTAGCATGGAATAAC
GCTATAGGACTCTGGTCCTATTGTGTTGGTCTTCGGGACCGGAGTAATGATTAAGAGGGACAGTTGGGGGCATTCGTATT
TCATTGTCAGAGGTGAAATTCTTGGATTTATGAAAGACGAACTTCTGCGAAAGCATTTGCCAAGGATGTTTTCATTAATC
AAGAACGAAAGTTGGGGGCTCGAAGATGATCAGATACCAT
>OTU_177
CTGCGGTAATTCCAGCTCCAATAGCGTATATTAAAGTTGTTGCAGTTAAAAAGCTCGTAGTCGGATTTTGGGCGCGTGTG
GGCTGTTGGCCTCTGGTCGGACGGCACGCGCGTGCCTTTCTGCTTGGGAGCCCCATGGTGGTTCACGCCATCGTGGTGGG
TCGCAGGCCGTTTACTTTGAAAAAATTAGAGTGTTCAAAGCAGGCTGTTGCTTGAATAGATTAGCATGGAATAATGGAAT
AGGACCTTGGTGCTATTTCGTTGGTTATGGGACCGGGGTAATGATTAATAGGGACAGTTGGGGCCGTTCATATTTCGTTG
TCAGAGGTGAAATTCTTGGATTTACGAACGATGAACTTGTGCGAAAGCATTCGGCAAGGATGTTTTCATTGATCAAGAAC
GAAAGTTAGGGGATCGAAGACGATTAGATACCGT
>OTU_178
CTGCGGTAATTCCAGCTCCACAAGCGTATGTTAAAGCTGCTGCAGTTAAAACGCTCGTAGTTGTGGTTTCGCCGACGCGG
GGGCCTGCGCCTCAAAAAGGCGCGGGCAGCCGCGGCGGTCACACTGTAGCGTGCGTGTTAAGTCACGCACGCTTTGTAAA
CCTTGAAGAAATATTAACGCTTAAAATTTGACTTAGGTCAAAGTTCTTTTTGCATGGGATTTTGAAATATGAGTGGCGGA
GTCGCATCCGCTGCTAATGACATTTGAGGATGAAAGAGGAAGTTAATATTTGTGAGTCAGAGGTGAAATTCTTGGATTTC
ACAAAGATTAACTAATGCGAAGGCATTCTTCAATTGCTTTCCTGTCAATCAAGAACGAAAGTAAGGGGATCGAAGATGAT
TAGATACCAT
>OTU_179
CTGCGGTAATTCCAGCTCTAATAGCATATATTAAAGTTGTTGCAGTTAAAAAGCTCGTAGTCGGATTTTGGGCGCGTGTG
AACTGTCAGCCTCTGGTTGGACGGTGCGCGCGTGCCTTTCTGCTTGGGAGCCCCATGGTGGTTAATTCTGTCGTGGTGGG
TCACAGGCCGTTTACTTTGAAAAAATTAGAGTGTTCAAAGCAGGCTGTTGCTTGAATAGATTAGCATGGAATAATGGAAT
AGGACCTTGGTGCTATTTCGTTGGTTATGGGACTGGGGTAATGATTAATAGGGACAGTTGGGGCCGTTCATATTTCGTTG
TCAGAGGTGAAATTCTTGGATTTACGAACGATGAACTTGTGCGAAAGCATTCGGCAAGGATGTTTTCATTGATCAAGAAC
GAAAGTTAGGGGATCGAAGACGATCAGATACCGT
>OTU_180
CTGCGGTAATTCCAGCTCCAATAGCGTATATTAAAGTTGTTGCAGTTAAAAAGCTCGTAGTTGGATTTGTGGATGGGCCG
TCCGGTGCGCTCTTTTGAGCGTTACATGGGTAGCTCGTCCATCCTTGGGTGGAATCTGTGTGGCATTAAGTTGTCGTGCA
GGGGATGCCCATCTTTTACTGTGAAAAAATTAGAGTGTTCAAAGCAGGCTTATGCCGTTGAATATATTAGCATGGAATAA
TGAGATAGGACCTTGGTACTATTTTGTTGGTTTGCGCACCGAGGTAATGATTAATAGGGACAGTTGGGGGTATTCGTATT
CCATTGTCAGAGGTGAAATTCTTGGATTTTTGGAAGACGAACTACTGCGAAAGCATTTACCAAGGATGTTTTCATTAATC
AAGAACGAAAGTTAGGGGATCGAAGACGATTAGATACCAT
>OTU_181
CTGCGGTAATTCCAGCTCCAATAGCGTATACTAAAGTTGTTGCAGTTAAAAAGCTCGTAGTTGGATTTCTGGTCGTGAAC
CCAGGTCCGGACCTCACGGTTTGTGTACCGGGTGTTTGCGTCCATCTTCCGGGAAAACACTCCTGTTCTTCATTGAATGG
TTGTGCGATCTCGGTCAGTTACTGTGAGCAAAGTAGAGTGTTCAAAGCAGGCTTATGCCGTTGAATATATTAGCATGGAA
TAATAAGATAAGACTTTGGTTTATTTTGTTGGTTTACATTCCAAGGTAATGATTAATAGGGATAGTTGGGGGTATTCGTA
TTCAATTGTCAGAGGTGAAATTCTTGGATTTATGGAAGACGAACTACTGCGAAAGCATTTACCAAGGATGTTTTCATTAA
TCAAGAACGAAAGTAAGGGGATCGAAGATGATCAGATACCAT
>OTU_182
CTGCGGTAATTCCAGCTCCAATAGCATATATTAATGTTGTTGCAGTTAAAAAGCTCGTAGTTGGATTTCTGCAGGAGTGT
CAATGTCCACCCACGTGTGAGTTGCAGCGACGCTCCTGCATCCTTCGGTTACCTCCGCTCGGCATTCACTTGCCGGCGGT
TGGCTCCGAATATTTACCTTGAGAAAATTAGAGTGTTTCAGGCAGGCTAAGCCGGAATACATTAGCATGGAATAATAGAA
TAGGACTACGGTCTCGTTGTTGGTTTGAGGGACTGGAGTAATGATTAATAGGGATAGTTGGGGGCATTAGTATTTAATTG
TCAGAGGTGAAATTCTCAGATTAACTAAAGACTAACTTATGCGAAAGCATTTGCCAAGGATGTTTTCATTAATCAAGAAC
GAAAGTTAGGGGATCAAAGATGATTAGATACCGT
>OTU_183
CCGCGGTAATTCCAGCTCCAATAGCGTATATTAAAGTTGTTGCGGTTAAAAAGCTCGTAGTTGGATTTCTGCTGAGGACG
ACCGGTCCGCCCACTGGGTGAGTATCTGGCTCGGCCTTGGCATCTTCTTGGAGAACGTACTGCACTTGACTGTGTGGTGC
GGTATCCAGGACCTTTACTTTGAGAAAATTAGAGTGTTTCAAGCAGGCACACGCCTTGAATACATTAGCATGGAATAATA
CTATAGGACCTTGGTTCTATTTTGTTGGTTTCTAGAGCTGAGGTAATGATTGATAGGGATAGTTGGGGGCATTCGTATTT
AACTGTCAGAGGTGAAATTCTTGGATTTGTTAAAGACGGACTACTGCGAAAGCATTTGCCAAGGATGTTTTCATTGATCA
AGAACGAAAGTTAGGGGATCGAAGATGATCAGATACCAT
>OTU_184
CTGCGGTAATTCCAGCTCCAATAGCGTATATTAAAGTTGTTGCAGTTAAAAAGCTCGTAGTTGGATTTCTGGCATGATGC
GCCTGGCCCGCCGTGATTACGCGTGTGTGTGCTAGTGCGCGTCTGCCATCCATTGGCAGAATATGTCTACCCTTAATTGG
GCCGGATATGTGATGTCAATCTTTTACTTTGAAAAAATTAGAGTGTTTAAAGCAGGCATTTGCTATGAATACATTAGCAT
GGAATAATAATCTAGGACTTCGGTTCTATTTTGTTGGTTTCTAGATCTGGAGTAATGATTGATAGGGATAGTTGGGGGTG
CTAGTATTAAGGGGCCAGAGGTGAAATTCTTGGATTCTCTTAAGACTAACTTATGCGAAAGCATTCACCAAGGATGTCTT
CTTTAATCAAGAACGAAAGTTGGGGGATCGAAGATGATTAGATACCGT
>OTU_185
CCGCGGTAATTCCAGCTCCAATAGCGTATATTAAAGTTGTTGCGGTTAAAAAGCTCGTAGTTGGATTTCTGCTGAAGACG
ACCGGTCCGCCCACTGGGTGAGAATCTGGCTCGGCTTTGGCATCTTCTTGGAGAACGTTGCTGCACTTGATTGCGTGGCG
CGGTATCCAGGACTTTTACTTTGAGAAAATTAGAGTGTTTCAAGCAGGCACACGCCTTGAATACATTAGCATGGAATAAT
AATATAGGACCTTGGTTCTTTTTTGTTGGTTTCTAGAGCTGAGGTAATGATTGATAGGGATAGTTGGGGGCATTCGTATT
TAACTGTCAGAGGTGAAATTCTTGGATTTGTTAAAGACGGACTACTGCGAAAGCATTTGCCAAGGATGTTTTCATTGATC
AAGAACGAAAGTTAGGGGATCGAAGATGATTAGATACCGT
>OTU_186
CTGCGGTAATTCCAGCTCCAATAGCGTATATTTAAGTTGTTGCAGTTAAAAAGCTCGTAGTTGGATTTCGGTTAAGAGCG
ACCGGTCCGCCGTTTGGTGTGCACTGGTTGGTTTTAACTTCCTGTAGAGGACGTGCTCTGGGCTTAACGGTCTGGACTCG
GAGTCTACGTGGTTACTTTGAAAAAATTAGAGTGTTCAAAGCGGGCTTACGCTTGAATATTTCAGCATGGAATAACACTA
TAGGACTCCTGTCCTATTTCGTTGGTCTCGGGACGGGAGTAATGATTAAGAGGAACAGTTGGGGGCATTCGTATTTCATT
GTCAGAGGTGAAATTCTTGGATTTATGAAAGACGAACTTCTGCGAAAGCATTTGCCAAGGATGTTTTCATTAATCAAGAA
CGAAAGTTAGGGGATCGAAGATGATCAGATACCGT
>OTU_187
CCGCGGTAATTCCAGCTCCAATAGCGTATATTAAAGTTGTTGCAGTTAAAAAGCTCGTAGTCGAATTTCGGGCTCGTGTG
GGCTGTCGGCTTAGGTCGGATGGCATGCGCGGGCCTTTCTGCTTGGGAGTCTCAGGGAGGTTAACGCCTTCTTGGTGAGT
CACAGGCCGTTTACTTTGAAAAAATTAGAGTGTTCAAAGCAGGCTGTTGCTTGAATATATTAGCATGGAATAATGGAATA
GGACTTTGGTGCTATTTCGTTGGTTATGGGACCGAGGTAATGATTAATAGGGACAGTTGGGGCCGTTCATATTTCGTTGT
CAGAGGTGAAATTCTTGGATTTACGAACGATGAACTTATGCGAAAGCATTCGGCAAGGATGTTTTCATTGATCAAGAACG
AAAGTTAGGGGATCGAAGATGATTAGATACCGT
>OTU_188
CTGCGGTAATTCCAGCTCCAATAGCGTATATTAAAGTTGTTGCAGTTAAAAAGCTCGTAGTTGAACCTCTGTCTGGGCGT
AGTTTAGGCTTCGGTCTTGCTATGTCTAGGCATTCGCTTGCGAACCTTTCTCGGCATTCAGTTGTTCGGTTTGGGGAGTA
AGCATTTTACTTTGAAAAAACTAGAGTGTTTAAGGCAGGCCATTGCTTGAATACATTAGCATGGAATAATAGAATAGGGC
ACCGGTCCATTTCGTTGGTTATTGGATTAGTGTAATGATTAATAGGGACAGTTGGGGGCATTTGTATTTAATTGTCAGAG
GTGAAATTCTTTGATTTATTAAAGACAAACTTATGCGAAAGCATTTGCCAAGGATGTTTTCATTAATCAAGAACGAAAGT
TAGGGGATCAAAGATGATTAGATACCAT
>OTU_189
CTGCGGTAATTCCAGCTCCAATAGCGTATACTAAAGTTGTTGCAGTTAAAAAGCTCGTAGTTGGATTTCTGGTCGCGGAC
CGTGGTCCGCCCCGCGAGGGGTGTGCACCATTTTGGTCCGCAGCCTTTTTCGAGGAGAGCGCGCCTGTCATTCACTTGTC
GGGTGCGGGATCCTCGTCATTTACTGTGAGCAAAATAGAGTGTTCAAAGCAGGCTTAGGCCGTTGAATACATTAGCATGG
AATAATAAGATAAGACCTTGGTCTATTTTGTTGGTTTGCACTCCAAGGTAATGATTAATAGGGATAGTTGGGGGTATTCG
TATTCAATTGTCAGAGGTGAAATTCTTGGATTTATGGAAGACGAACTACTGCGAAAGCATTTACCAAGGATGTTTTCATT
AATCAAGAACGAAAGTTAGGGGATCGAAGACGATTAGATACCGT
>OTU_190
CCGCGGTAATTCCAGCTCCAATAGCGTATATTAAAGTTGTTGCAGTTAAAAAGCTCGTAGTTGGATTTCTGGTGGAGTCG
GTCTGTCCTTCACTTGGTGTTGGTTCGTGACTGATCTCTGCCCTCCTTGGTCGGAGCCAGCTTGGCATTGAGTTGTCGGG
TTGGGGACGGTCATCGTTTACTGTGAAGAAATTAGAGTGTTCAAAGCAGGCTTAGGCCTTGAATACATTAGCATGGAATA
ATGAAATAGGGTTTCGGCACTATTTTGTTGGTTTGCGCGCCGAAACAATGATTAATAGGGACAGTTTGGGGATATTCGTA
TTCAATTGTCAGAGGTGAAATTCTTGGATTTCTGGAAGACGAACGACTGCGAAAGCATTTATCAAGGATGTTTTCATTAA
TCAAGAACGAAAGTTAGGGGATCGAAGATGATTAGATACCAT
>OTU_191
CTGCGGTAATTCCAGCTCCAATAGCGTATATTAAAGTTGTTGCAGTTAAAAAGCTCGTAGTTGGATTTCAAGGGAAGCAA
CGTGGTCACACGAGTGCACCCTACCAGTCTTAGACTGTTACTGTGAGAAAATTAGAGTGTTTCAAGCAGGCTGTTGCAGG
AATACATTAGCATGGAATAACGAATGTGTCTAGAATCTTGGTTAATTCTAGAATACGATTAATAGGGACAGTTGGGGGCA
TTAGTATTTAATTGTCAGAGGTGAAATTCTTGGATTTGTTAAAGACTAACGTATGCGAAAGCATTTGCCAAGGATGTTTT
CATTAATCAAGAACGAAAGATAGGGGATCAAAGACGATCAGATACCGT
>OTU_192
CCGCGGTAATTCCAGCTCCAATAGCGTACACTAAAGTTGTTGCGGTTAAAAAGCTCGTAGTTGGATTTCTGCTGAGGACG
ACCGACCGACCCATACGGGTTTGCGTCTGGTTTGACCGAGGCATCCTCTTGGAAGACGTTATGCACTTAATTGGGTATGA
CGGAGTCCAGGACTTTTACTTTGAGGAAATTAGAGTGTTTCAATCAGGCATTTGCCGTGAATACATTAGCATGGAATAAT
AATATAGGACTTCGGTTCTATTTTGTTGGTTTCTAGAACTGAAGTAATGATTAATAGGGACAGTCGGGGGCATTCGTACT
TAACTGTCAGAGGTGAAATTCTTGGATTTGTTAAAGACGAACTACTGCGAAAGCATTTGCCAAGGATGTTTTCATTGATC
AAGAACGAAAGTTAGGGGATCGAAGATGATTAGATACCAT
>OTU_193
CTGCGGTAATTCCAGCTCCAATAGCGTATATTAAAGTTGTTGCAGTTAAAACGCTCGTAGTCGGATTTCGGGGCCTGCCT
GCCGGTCTGCCGATGGGTATGCACTGGCAGGCGCGTCCTTCCTTCCGGAGACTGTCCCTACTCTTAACTGAGCGGGGTCG
GGAGACGGATCGTTTACTTTGAAAAAATCAGAGTGTTTCAAGCAGGCAGCTCGCTCTTGCATGGATTAGCATGGGATAAT
GAAATAGGACTTTGGTGCTATTTTGTTGGTTTCGAACACCGAAGTAATGATTAACAGGGACAGTCAGGGGCACTCGTATT
CCGTCGAGAGAGGTGAAATTCTCAGACCAACGGAAGACGAACCACTGCGAAAGCATTTGCCAGGGATGTTTTCACTGATC
AAGAACGAAAGTTAGGGGATCGAAGACGATCAGATACCAT
>OTU_194
CCGCGGTAATTCCAGCTCCAAGAGCGTATATTAAAGTTGTTGCAGTTAAAAAGCTCGTAGTTGGATTTCTGGTACAACGC
GCCTGGCCCGCTTTTAGTGAGTGCCGGTGCGCGTTTGCCATCCTTCTAGAAAACGTTTCTACCTGGGCAACCGGGCCGGA
CTCGCGATCTAGATCTTTTACTTTGAAAAAATTAGAGTGTTTAAAGCAGGCTTTTGCTGTGAATACATTAGCATGGAATA
ATAATCTAGGACTTCGGTTCTATTTTGTTGGTTTCTAGTACTGAAGTAATGATTGATAGGGATAGTTGGGGGTGCTAGTA
TTGGCCGGCCAGAGGTGAAATTCTTGGATTCGGTCAAGACTAACTTATGCGAAAGCATTCACCAAGGATGTCTTCTTTAA
TCAAGAACGAAAGTTGGGGGATCGAAGATGATCAGATACCAT
>OTU_195
CCGCGGTAATTCCAGCTCCACAAGCGTATGTTAAAGCTGCTGCAGTTAAAACGCTCGTAGTTGTGGTTTCGCCGACGCGG
AGGCCTGCGCCTCAAAAAGGCGCGGGCAGCCGCGGCGGTCACACCGTAGCGTGCGTGTTAAGTCACGCACGCTTTGTAAA
CCTTGAAGAAATATTAACGCTTAAAATTTGACTTAGGTCAAAGTTCTTTTTGCATGGGATTTTGAAATATGAGTGGCGGA
GTCGCATCCGCTGCTAATGACATTTGAGGATGAAAGAGGAAGTTAATATTTGTGAGTCAGAGGTGAAATTCTTGGATTTC
ACAAAGATTAACTAATGCGAAGGCATTCTTCAATTGCTTTCCTGTCAATCAAGAACGAAAGTAAGGGGATCGAAGACGAT
TAGATACCGT
>OTU_196
CTGCGGTAATTCCAGCTCCAATAGCGTATATTAAAGTTGTTGCAGTTAAAAAGCTCGTAGTTGAATTTCCGGGGGCGGGA
GGGCGGTCGTGCCGCAAGGTGTGTACTGTCTCGCGCCCCCATACCACTTCCGAAGACTGGGCGTGCTCTTTACTGAGTTG
CGTCTAATACTCGGGACTTTTACTTTGAAAAAATTAGAGTGTTCAAAGCAGGCATTTTCGCTTGAATACATTAGCATGGA
ATAATGGAATAGGACTTTGGTCTTATTTTGTTGGTTTCTAGGACCGAAGTAATGATTGATAGGGACAGTTGGGGGCATTA
GTATTTAATTGTCAGAGGTGAAATTCTTGGATTTATGAAAGACTAACTTCTGCGAAAGCATTTGCCAAGGATGTTTTCAT
TAATCAAGAACGAAAGTTAGGGGATCGAAGACGATTAGATACCAT
>OTU_197
CTGCGGTAATTCCAGCTCCAATAAGGAAAACTAAAGTTGCTGTGTTTAAAAAGCTCGTAGTTGAATTTCGGGTATTTGTT
GCCAGCTGGTCTAACTGGCCATGTTGGTTAACAGATCCTCACTTGCTGGACGGCTGGCGATGATCTTTATCGATTGTCGT
CAGTTGCCAGAACGTTTACTTTGAGAAAATTAGAGTGCTAAAAGCAGGCTCACGCCTATATATATTGCATGGAATAATGA
AATAAGATCTCGATTTTATTTCGTTGGTTTTAGAAATTGAGATAATGATTAATAGGATCAGAGGGGGGCGTACGTACTGT
GGTGTGAGAGGTGAAATTCTTGGATCGCCACAGGACGAACAGCAGCGAAGGCGTTCGCCAAGAATGTTTTCATTAATCAA
GAACGAAAGTTTGAGGTTCGAAGATGATCAGATACCGT
>OTU_198
CTGCGGTAATTCCAGCTCCAATAGCGTATACTAAAGTTGTTGCAGTTAAAAAGCTCGTAGTTGGATTTCTGGTCGAGGCA
GTCGGTCGGCACCTAGTGTGTTTGTACCAGGCGCTTCGTCCATATTTGAAGAAAACATGTCTGTCCTTCATTGTATGGGC
ATGGTATCTTCATCATTTACTGTGAGCAAAATAGAGTGTTCAAAGCAGGCTTAGGCCATGAATACATTAGCATGGAATAA
TAAGATAAGACCTTGGTCTATTTTGTTGGTTAGCATTCCGAGGTAATGATTAATAGGGATAGTTGGGGGTATTCGTATTC
AATTGTCAGAGGTGAAATTCTTGGATTTATTGAAGACGAACTACTGCGAAAGCATTTACCAAGGATGTTTTCATTAATCA
AGAACGAAAGTTAGGGGATCGAAGATGATCAGATACCAT
>OTU_199
CTGCGGTAATTCCAGCTCCAATAGCGTATATTAAAGTTGTTGCAGTTAAAAAGCTCGTAGTTGGATTTCTGGGAGGGTGC
CGATGTCCACTTAACGTGTGCGCAGCGGCGCCCTCTCATCCTTCTGTTAGCGTCTCTTGGCATTCATTTGCTGGTGGCGG
GCTCAGATATTTTACCTTGAGAAAATTAGAGTGTTTCAGGCAGGCTAGGCCGGAATACATTAGCATGGAATAATGGAATA
GGACTACGGTCTCTTTGTTGGTTTGAGGGACTGCAGTAATGATTAATAGGGATAGTTGGGGGCATTAGTACTTAACTGTC
AGAGGTGGAATTCTCAGATTTGTTAAAGACTGACTTATGCGAAAGCATTTGCCAAGGATGTTTTCATTAATCAAGAACGA
AAGTTAGGGGATCAAAGATGATTAGATACCAT
>OTU_200
CCGCGGTAATTCCAGCTCCAATAGCGTATACTAAAGTTGTTGCAGTTAAAAAGCTCGTAGTTGAATTTCTGGACGCGGAG
GGTGGTCCGCCCCTCACGGGGTGTGTACTTTTTCTCTGCGTCCATCCTCGGGGTGAACATGTCTGGGGTTAAATCGCCGG
GCATGGGACCCTCGTCATTTACTGTGAGCAAAATAGAGTGTTCAAAGCAGGCTTAGGCCGTTGAATACGTTAGCATGGAA
TAATAAGATATGACCTTGGTCTTATTTTGTTGGTTTGCATTCCAAGGTAATGATTAATAGGGATAGTTGGGGGTATTCGT
ATTCAATTGTCAGAGGTGAAATTCTTGGATTTATGGAAGACGAACTACTGCGAAAGCATTTACCAAGGATGTTTTCATTA
ATCAAGAACGAAAGTTAGGGGATCGAAGATGATCAGATACCGT
>OTU_201
CCGCGGTAATTCCAGCTCCAATAGCGTATACTAAAGTTGTTGCAGTTAAAAAGCTCGTAGTTGGATTTCTGGTTGCAAAA
TTCGGTCCGTTCCTCACGGAATGTGTACTAGAATATTGCGTCCATCCTCGAAGAGAGCGTCCTTGGCATTTAGTTGTCGA
GTACGGGATCTTCGTCATTTACTGTGAGCAAAATAGAGTGTTCAAAGCAGGCTTAGGCCGTTGAATATTTTAGCATGGAA
TAATAAGATAGGACCTTGGTCTATTTTGTTGGTTTGCACTCCAAGGTAATGATTAATAGGGATAGTTGGGGGTATTCGTA
TTCAATTGTCAGAGGTGAAATTCTTGGATTTATGGAAGACGAACTACTGCGAAAGCATTTACCAAGGATGTTTTCATTAA
TCAAGAACGAAAGTTAGGGGATCGAAGATGATTAGATACCGT
>OTU_202
CCGCGGTAATTCCAGCTCCAATAGCGTATACTAAAGTTGTTGCAGTTAAAAAGCTCGTAGTTGGATTTCTGGTAGTGGAA
CCAGGTCCGCCCCTCGCGGGGTGTGTACTCGGTCTCCATCACCTTCATCGAGGAGAACGTATCTGGCATTCACTTGTTGG
GTACGGTGTCCTCGTCATTTACTGTGAGCAAACTAGAGTGTTCAAAGCAGGCTTATGCCGTTGAATACATTAGCATGGAA
TAATAAGATATGACCTCGGTCTATTTTGTTGGTTTGTATTCCAAGGTAATGATTAATAGGGACAGTTGGGGGTATTCGTA
TTCAATTGTCAGAGGTGAAATTCTTGGATTTATGGAAGACGAACTACTGCGAAAGCATTTACCAAGGATGTTTTCATTAA
TCAAGAACGAAAGTTAGGGGATCGAAGATGATTAGATACCGT
>OTU_203
CTGCGGTAATTCCAGCTCTAATAGCATATATTAAAGTTGTTGCAGTTAAAAAGCTCGTAGTCGGATTTTGGGCGCGTGTG
GGCTGTCGGCCTCTGGTCGGATGGCACGCGCGTGCCTTTCTGCTTGGGAGCCCCATGGCGGTTCACGCCGTCGTGGTGGG
TCACAGGCCGTTTACTTTGAAAAAATTAGAGTGTTCAAAGCAGGCTGTCGCTTGAATAGATTAGCATGGAATAATGGAAT
AGGACCTTGGTGCTATTTCGTTGGTTATGGGACTGGGGTAATGATTAATAGGGACAGTTGGGGCCGTTCATATTTCGTTG
TCAGAGGTGAAATTCTTGGATTTACGAACGATGAACTTGTGCGAAAGCATTCGGCAAGGATGTTTTCATTGATCAAGAAC
GAAAGTTAGGGGATCGAAGACGATTAGATACCGT
>OTU_204
CCGCGGTAATTCCAGCTCCAATAGCGTATATTAAAGTTGTTGCAGTTAAAAAGCTCGTAGTTGGATTTCTGGAAGCGGAC
ACCGGTCCGTCCCTCGCGGGATGTGTACCAGGGTCTGCTTCCATCCTCGAGGAGAGCACATCTTGCATTAAGTTGTCGGG
TGTGGGATCCTCGTCATTTACTGTGAGCAAAATAGAGTGTTCAAAGCAGGCTTAGGCCGTTGAATATATTAGCATGGAAT
AATAAGATAAGACCTTGGTCTATTTTGTTGGTTTGCACTCCAAGGTAATGATTAATAGGGATAGTTGGGGGTATTTGTAT
TCAATTGTCAGAGGTGAAATTCTTGGATTTATGGAAGACAAACTACTGCGAAAGCATTTACCAAGGATGTTTTCATTAAT
CAAGAACGAAAGTTAGGGGATCGAAGATGATCAGATACCAT
>OTU_205
CCGCGGTAATTCCAGCTCCAATAGCGTATATTAAAGTTGTTGCAGTTAAAAAGCTCGTAGTTGGATTTCTGGCGTGGAAG
GGCCGGCCCGGTGGGCTTGTCTCACTGTGTTGTTGGCTCGCTCCCGTCATCTTTTCGGAAGATCTGTCGTGCACTTAATT
GTGTGCGGCAGCGATTCCGATCTTTTACTTTGAAAAAATTAGAGTGTTCAAAGCAGGCTTATTGCTGTGAATACATTAGC
ATGGAATAATAATATAGGACTTTGGTTCTATTTTGTTGGTTTCTAGAACTGAAGTAATGATTGATAGGGATAGTTGGGGG
TGCTCGTATTCAGCGGCCAGAGGTGAAATTCTATGATTCGCTGAAGACGAACTTATGCGAAAGCATTCACCAAGGATGTC
TTCTTTAATCAAGAACGAAAGTTGGGGGATCGAAGACGATTAGATACCAT
>OTU_206
CCGCGGTAATTCCAGCTCGAGGAAATTTTATCAATGCTGTTGCAGTTGAAACGCTCGTAGTTGAGCCTTGTGCGCGGGGT
GTGGTCTCCCGAAAGGGGGCACTGCACGCCGGGCATGTTTTGTCTTGGGACGGAGCAATCCGTCCGCAAGACGGGTTACT
GTGAAGAAATTAGAGTGTTCAAAGCAGGCTAGCGCTTGAATACATTAGCATGGGATAACGGTCGTGCGAGCGACTTTGTT
GGTTGAGGGTCATTTGCGATTGATAGGGACAGTCGGGGGCATTAGTATTTGGCAGTCAGAGGTGAAATTCTTGGATTTGC
CAAAGACTAACTAGAGCGAAAGCATTTGCCAAGGATGTTTTCATTGATCAAGAACGAAAGTTAGGGGATCGAAGACGATC
AGATACCAT
>OTU_207
CCGCGGTAATTCCAGCTCCAATAGCGTATATTAAAGTTGTTGCAGTTAGAACGCTCGTAGTCGGATTTCGGGGCAGTCCG
ACCGGTCTGCCGATGGGTATGCACTGGCCGGAGTGTCCTTTTTGCCGGAGACCGTGCCTACTCTTAACTGAGCGGGGGCG
GGAGACGGCACTTTTACTTTGAAAAAATCAGAGTGTTTCAAGCAGGCAGCTCGCTCTTGCATGGATTAGCATGGGATAAT
GAAATAGGACTTTGGTGCTATTTTGTTGGTTTCGAACACCGAAGTAATGATTAACAGGGACAGTCAGGGGCACTCGTATT
CCGTCGAGAGAGGTGAAATTCTCAGACCAACGGAAGACGAACCACTGCGAAAGCATTTGCCAGGGATGTTTTCACTGATC
AAGAACGAAAGTTAGGGGATCGAAGATGATTAGATACCAT
>OTU_208
CTGCGGTAATTCCAGCTCCAAGAGCATATATTAAAGTTGTTGCAGTTAAAAAGCTCGTAGTTGGATTTCTGGTACAATGC
GCCTGGCCCGCGGCTTTTTTAGCCTGTGAGTGCCGGTTGCGCGTTTGCCATCCTTCTAGAAAACGTTTCTACCCTTCACT
GGGCCGGATTCGCGATCTAGATCTTTTACTTTGAAAAAATTAGAGTGTTTAAAGCAGGCTTATGCTATGAATACATTAGC
ATGGAATAATAATCTAGGACTTCGGTTCTATTTTGTTGGTTTCTAGTACTGAAGTAATGATTGATAGGGATAGTTGGGGG
TGCTAGTATTGGCCGGCCAGAGGTGAAATTCTTGGATTCGGTCAAGACTAACTTATGCGAAAGCATTCACCAAGGATGTC
TTCTTTAATCAAGAACGAAAGTTGGGGGATCGAAGATGATCAGATACCGT
>OTU_209
CTGCGGTAATTCCAGCTCCAATAGCGTATATTTAAGTTGTTGCAGTTAAAAAGCTCGTAGTTGGATTTTGGTTAAGAGGG
CGCGGTCGGCCGTTTGGTCTGTACTGCGTTGTCTTGACTTCCTGATGAGGACATGCTCTTGGTTAACGCTGAGACATGGA
GTCATCGTGGTTACTTTGAAAAAATTAGAGTGTTCAAAGCGGGCTTACGCTTGAATATATTAGCATGGAATAACACTATA
GGACTCCTGTCCTATCTCGTTGGTCTCGGGATGGGAGTAATGATTAAGAGGAACAGTTGGGGGCATTCGTATTTCATTGT
CAGAGGTGAAATTCTTGGATTTATGAAAGACGAACTTCTGCGAAAGCATTTGCCAAGGATGTTTTCATTAATCAAGAACG
AAAGTTGGGGGCTCGAAGATGATTAGATACCGT
>OTU_210
CCGCGGTAATTCCAGCTCCAATAGCGTACACTAAAGTTGTTGCGGTTAAAAAGCTCGTAGTTGGATTTCTGCTGAGGACG
ACCGACCGACCCATACGGGTTTGCGTCTGGTTTGACCGAGGCATCCTCCTAGAAGACGTAGTGCACTTCATTGGGTATTA
CGGAGTCTAGGACTTTTACTTTGAGGAAATTAGAGTGTTTCAATCAGGCATTTGCCGTGAATACATTAGCATGGAATAAT
AATATAGGACTTCGGTTCTATTTTGTTGGTTTCAAGAACTGAAGTAATGATTAATAGGGACAGTCGGGGGCATTCGTACT
TAACTGTCAGAGGTGAAATTCTTGGATTTGTTAAAGACGAACTACTGCGAAAGCATTTGCCAAGGATGTTTTCATTGATC
AAGAACGAAAGTTAGGGGATCGAAGACGATTAGATACCAT
>OTU_211
CTGCGGTAATTCCAGCTCCAATAGCGTATATTAAAGTTGTTGCAGTTAGAACGCTCGTAGTCGGATTTCGGGGCAGTCCG
ACCGGTCTGCCGATGGGTATGCACTGGCCGGAGTGTCCTTTTTGCCGGAGACCGTGCCTACTCTTAACTGAGCGGGGGCG
GGAGACGGCACTTTTACTTTGAAAAAATCAGAGTGTTTCAAGCAGGCAGCTCGCTCTTGCATGGATTAGCATGGGATAAT
GAAATAGGACTTTGGTGCTATTTTGTTGGTTTCGAACACCGAAGTAATGATGAGAAGGGACAGTCAGGGGCACTCGTATT
CCGCAGAGAGAGGTGAAATTCTCAGACCCGCGGAAGACGAACCACTGCGAAAGCATTTGCCAGGGATGTTTTCACTGATC
AAGAACGAAAGTTAGGGGATCGAAGATGATTAGATACCGT
>OTU_212
CTGCGGTAATTCCAGCTCGAGGAAATTTTATCAATGCTGTTGCAGTTGAAACGCTCGTAGTTGAGCCTTGTGCACGGGGT
GTGGTCTCCCGAAAGGGGGCACTGCACGCCGAGCATGTTTTGTCTTGGGACGGAGCAATCCGTCCGCAAGACGGGTTACT
GTGAAGAAATTAGAGTGTTCAAAGCAGGCTAGCGCTTGAATACATTAGCATGGGATAACGGTCGTGCGAGCGACTTTGTT
GGTTGAGGGTCATTTGCGATTGATAGGGACAGTCGGGGGCATTAGTATTTGGCAGTCAGAGGTGAAATTCTTGGATTTGC
CAAAGACTAACTAGAGCGAAAGCATTTGCCAAGGATGTTTTCATTAATCAAGAACGAAAGTTAGGGGATCGAAGACGATT
AGATACCGT
>OTU_213
CCGCGGTAATTCCAGCTCCAATAGCGTATATTAAAGTTGTTGCAGTTAAAAAGCTCGTAGTTGGATTTCTGGCAGAGGCT
GGGCGCTCGCTTCCACAAGAAGTGCGGCGCTTGCGTCTCTATCATCCTTCTAGTTGGCGCAGTCGTTTGGTTAATTCCAT
GCGGCTGTGGGGGCAACCCTTCACCGATTAGATCTTTTACTTTGAAGAAATTAGAGTGTTCAAAGCAGGCATACCGCTTT
GCATACATTAGCATGGAATAATACCATAGGACTTTGGTTCTATTGTGTTGGTCTAGGACTGAAGTAATGATTGATAGGGA
TAGTTGGGGGTGCTAGTATTCAAGGGCCAGAGGTGAAATTCTTGGATTCCTTGAAGACTAACTTATGCGAAAGCATTCAC
CAAGGATGTCTTCTTTAATCAAGAACGAAAGTTGGGGGATCGAAGACGATCAGATACCAT
>OTU_214
CCGCGGTAATTCCAGCTCCAATAGCGTATATTAAAGTTGTTGCAGTTAAAAAGCTCGTAGTTGGATTTCTGGTGACGACG
TTTGTCCGGGTCAATGACTCTGCGACGTAACGTTTTTGCCATCCTTGGGGAAAACTAGTCTGGCATTAGGTTGTCGGGTT
AGGGATCCTCATCGTTTACTGTGAAAAAATTAGAGTGTTCAAAGCAGGCTTACGCCGTTGAATACATTAGCATGGAATAA
TAAGATAGGACTTTGGTACTATTTTGTTGGTTTGCGTACCTTAGTAATGATTAATAGGGACAGTTGGGGGTATTCGTATT
CAATTGTCAGAGGTGAAATTCTTGGATTTATGGAAGACGAACTACTGCGAAAGCATTTACCAAGGATGTTTTCATTAATC
AAGAACGAAAGTTAGGGGATCGAAGATGATCAGATACCGT
>OTU_215
CCGCGGTAATTCCAGCTCCAATAGCGTATATTAAAGTTGTTGCGGTTAAAAAGCTCGTAGTTGGATTTCTGCCAAGGACG
ACCGACCCACCTTCGGGTGCGTGTCAGTGTTGACTGAGGCATTCTCCGTTTCTCTCATGCTTTACTGTGTGAGCTGGATC
GGACTTTTACTTTGAGGAAATTAGAGTGTTTCAAGCAGGCATTTGCCTTGAATACATTAGCATGGAATAATAAGATAGGA
CTTCGGTTCTATTTTGTTGGTTTCTAGAACTGAAGTAATGATTAATAGGGACAGTCGGGGGCATTCGTACTCAACAGTCA
GAGGTGAAATTCTTGGATTTGTTGGAGACGAACTACTGCGAAAGCATTTGCCAAGGATGTTTTCATTGATCAAGAACGAA
AGTTAGGGGATCGAAGATGATCAGATACCGT
>OTU_216
CTGCGGTAATTCCAGCTCCAATAGCGTATATTAAAGTTGTTGCAGTTAAAAAGCTCGTAGTTGGATTTCTGCCGAGGACG
ACCGGTCCGCCCTCTGGGTGAGTATCTGGCTCGGCCTGGGCATCTTCTTGGAGAACGTAACTGCACTTGACTGTGTGGTG
CGGTATCCAGGACTTTTACTTTGAGGAAATTAGAGTGTTTCAAGCAGGCACACGCCTTGAATACATTAGCATGGAATAAT
AATATAGGACCTCGGTTCTATTTTGTTGGTTTCTAGAGCTGAGGTAATGATTAATAGGGATAGTTGGGGGCATTCGTATT
TAACTGTCAGAGGTGAAATTCTTGGATTTGTTAAAGACGGACTACTGCGAAAGCATTTGCCAAGGATGTTTTCATTGATC
AAGAACGAAAGTTAGGGGATCGAAGACGATCAGATACCGT
>OTU_217
CTGCGGTAATTCCAGCTCCAATAGCGTATATTAAAGTTGTTGCAGTTAAAAAGCTCGTAGTTGGACCTGTGCATGTCCCT
AGGTGTCCATATTGTTTGGTACGTTCTAGGGCGTGCATCCTTGGGTGGAACCTGTGTGGCATTAGGTTGTCGTGCAGGGG
ATGCTCATCGTTTACTGTGAAAAAATTAGAGTGTTCAAAGCAGGCTTATGCCGTTGAATATATTAGCATGGAATAATAAG
ATAGGACCTTGGTACTATTTTGTTGGTTTGCGCACCGAGGTAATGATTAACAGGGACAGTTGGGGGTATTCGTATTCCAT
TGTCAGAGGTGAAATTCTTGGATTTTTGGAAGACGAACTACTGCGAAAGCATTTACCAAGGATGTTTTCATTAATCAAGA
ACGAAAGTTAGGGGATCGAAGATGATCAGATACCGT
>OTU_218
CTGCGGTAATTCCAGCTCCAATAGCGTATACTAAAGTTGTTGCAGTTAAAAAGCTCGTAGTTGAATTTCTGGTCTTGGAC
ACCGGTCTGCCTCAAACGAGGTACGTACCTGGCGTCTGAGTCCATCTTCGGGGAAAACATATCTGTGATTTAGTTCATGG
GTATGGGATCCTCGTCATTTACTGTGAGCAAAATAGAGTGTTCAAAGCAGGCTTATGCCGTTGAATACATTAGCATGGAA
TAATAAGATAAGACCTTGGTCTATTTTGTTGGTTTGTACTCCAAGGTAATGATTAATAGGGATAGTTGGGGGTATTCGTA
TTCAATTGTCAGAGGTGAAATTCTTGGATTTATGGAAGACGAACTACTGCGAAAGCATTTACCAAGGATGTTTTCATTAA
TCAAGAACGAAAGTTAGGGGATCGAAGACGATCAGATACCAT
>OTU_219
CTGCGGTAATTCCAGCTCCAATAGCGTATATTAAAGTTGTTGCAGTTAAAAAGCTCGTAGTCGGATGTCGGGCTCGGGCA
GGCTGTCGGCTTCGGTCGGACGGCAGGCTCGGGTCTTTCTGCCTGAGGATCCCGTTGCACTTAATTGTGGGGCGTGGGGA
CGCAGGCCGTTTACTTTGAAAAAATTAGAGTGTTCAAAGCAGGCTAGCGCTTGAATACATTAGCATGGAATAATGGAATA
GGACTTTGGTGCTATTTTGTTGGTTTATGGGACCGAAGTAATGATTAACAGGGACAGTTGGGGCCGTTTATATTTCGTTG
TCAGAGGTGAAATTCTTGGATTTACGAAAGATAAACTTCTGCGAAAGCATTCGGCAAGGATGTTTTCATTGATCAAGAAC
GAAAGTTAGGGGATCGAAGACGATCAGATACCAT
>OTU_220
CTGCGGTAATTCCAGCTCTAATAGCATATATTAAAGTTGTTGCAGTTAAAAAGCTCGTAGTCGGATTTTGGGCGCGTGTG
GGCTGTCGGCCTCTGGTCGGACGGCATGCGCGTGCCTTTTTGCTTGGGGAGCCCATGGCGGTTCACGCCGTCGTGGTGAG
CCACAGGCCGTTTACTTTGAAAAAATTAGAGTGTTCAAAGCAGGCTGTTGCTTGAATAGATTAGCATGGAATAATGGAAT
AGGACCTTGGTGCTATTTCGTTGGTTATGGGACTGGGGTAATGATTAATAGGGACAGTTGGGGCCGTTCATATTTCGTTG
TCAGAGGTGAAATTCTTGGATTTACGAACGATGAACTTGTGCGAAAGCATTCGGCAAGGATGTTTTCATTGATCAAGAAC
GAAAGTTAGGGGATCGAAGATGATCAGATACCGT
>OTU_221
CCGCGGTAATTCCAGCTCCAATAGCGTATATTAAAGTTGTTGCGGTTAAAAAGCTCGTAGTTGAATCTCTGCCAAGGATG
ACCTACCCACCTACGGGTGCGTGTTAGCGTTGACCTCGGCATCCTCCTAGTTGCGAACGCATTTAACCGTGCGTCTCGTT
CTAGGACTTTTACTTTGAGGAAATTAGAGTGTTTCAAGCAGGCATACGCCTTGAATATATTAGCATGGAATAATAATTTA
GGACTTCGGTTCTATTTTATTGGTTCTGGACCGAAGTAATGATTAATAGGGACAGTCGGGGGCATTCGTACTCAACAGTC
AGAGGTGAAATTCTTGGATTTGTTGGAGACGAACTACTGCGAAAGCATTTGCCAAGGATGTTTTCATTGATCAAGAACGA
AAGTTAGGGGATCGAAGATGATTAGATACCGT
>OTU_222
CCGCGGTAATTCCAGCTCCAATAGCGTATACTAAAGTTGTTGCAGTTAAAAAGCTCGTAGTTGAATTTCTGGTCGTGGAG
ATCGGTCCGTCCCTCACGGGATGTGCACCAGGTCTCTACGTCCATCCTCGGGGAGAGCACATCTGGCATTCAGTTGTCGG
GTGTGGGATCCTCGTCATTTACTGTGAGCAAAATAGAGTGTTCAAAGCAGGCTTAGGCCGTTGAATACATTAGCATGGAA
TAATAAGATAGGACCTTGGTCTATTTTGTTGGTTTGCATTCCAAGGTAATGATTAATAGGGATAGTTGGGGGTATTCGTA
TTCAATTGTCAGAGGTGAAATTCTTGGATTTATGGAAGACGAACTACTGCGAAAGCATTTACCAAGGATGTTTTCATTAA
TCAAGAACGAAAGTTAGGGGATCGAAGACGATTAGATACCGT
>OTU_223
CTGCGGTAATTCCAGCTCCAATAGCGTATATTAAAGTTGTTGCGGTTAAAAAGCTCGTAGTTGGATTTCTGCTGAGGATG
ACCGGTCCGCCCTCTGGGCAGGTATCTGGCTCAGCTTTGGCATCTTCTTGGAAAATGCGTCTGCACTTGACTGTGTGGTG
TGGTATTCAAGACATTTACTTTGAGGAAATTAGAGTGTTTCAAGCAAGCGAGTGCTTTGAATACATTAGCATGGAATAAT
AACATAGGACCTTAGTTCTATTTTGTTGGTTTCTAGAACTGAGGTAATGATTGATAGGGATAGTTGGGGGCATTCGTATT
TAATTGTCAGAGGTGAAATTCTTGGATTTGTTAAAGACGGACTACTGCGAAAGCATTTGCCAAGGATGTTTTCATTGATC
AAGAACGAAAGTTAGGGGATCGAAGATGATCAGATACCGT
>OTU_224
CCGCGGTAATTCCAGCTCCAATAGCGTATATTAAAGTTGTTGCAGTTAAAAAGCTCGTAGTCGGATGTCGGGCTCGGGCA
GGCTGTCGGCTTCGGTCGGACGGCAGGCTCGGGTCTTTCTGCCTGAGGATCCCGTTGCACTTAATTGTGGGGCGTGGGGA
CGCAGGCCGTTTACTTTGAAAAAATTAGAGTGTTCAAAGCAGGCCTACGCTTGAATACATTAGCATGGAATAATGGAATA
GGACTTTGGTGCTATTTTGTTGGTTTATGGGACCGAAGTAATGATTAACAGGGACAGTTGGGGCCGTTTATATTTCGTTG
TCAGAGGTGAAATTCTTGGATTTACGAAAGATAAACTTCTGCGAAAGCATTCGGCAAGGATGTTTTCATTGATCAAGAAC
GAAAGTTAGGGGATCGAAGACGATTAGATACCAT
>OTU_225
CCGCGGTAATTCCAGCTCCAATAGCGTATACTAAAGTTGTTGCAGTTAAAAAGCTCGTAGTTGGATTTCTGGTCGAGACA
GTCGGTCGGCACCTTTGTGTGTTGGTACCAGGCGTTTCGTCCATTCTCGGGGAGTGCTTGTCTGTTCTTAATTGCATGGG
CAAGATACCCCCGTCATTTACTGTGAGCAAAATAGAGTGTTCAAAGCAGGCTTAGGCCATGAATACATTAGCATGGAATA
ATAAGATAAGACCTTGGTCTATTTTGTTGGTTAGCATTCCGAGGTAATGATTAATAGGGATAGTTGGGGGTATTCGTATT
CAATTGTCAGAGGTGAAATTCTTGGATTTATTGAAGACGAACTACTGCGAAAGCATTTACCAAGGATGTTTTCATTAATC
AAGAACGAAAGTTAGGGGATCGAAGATGATTAGATACCGT
>OTU_226
CTGCGGTAATTCCAGCTCCAATAGCGTATATTAAAGTTGTTGCAGTTAAAAAGCTCGTAGTTGAATTTCTGGTGGGAAGA
TGCGGACGGCCTCATGGCTTGTTCCAAGTCTTCCGGCCATCCTTGGGTGGAGCTCGTCTGGCATTAAGTTGTCGGGCGGG
GGATGCCCATCGTTTACTGTGAAAAAATTAAAGTGTTCAAAGCAGACTTATGTCGTTGAATATATTAGCATGGAATAATA
AGATAGGACAGCAGTGCTATTTTGTTGGTTTGCGCACCGTTGTAATGATGAATAGGGACAGTTGTGGGTATTTATATTCA
CTTGTAAGAGGTGAAATTCTTAGATTAAGGGAAGATAAACTACTGCGAAAGCATTTACCAAGGATGTTTTCATTAATCAA
GAACGAAAGTTAGGGGATCGAAGACGATCAGATACCGT
>OTU_227
CTGCGGTAATTCCAGCTCCAATAGCGTATACTAAAGTTGTTGCAGTTAAAAAGCTCGTAGTTGAATTTCTGGTCTTGGAC
AGCGGTCTGCCTCAAACGAGGTATGTACCAGGTGTCCGAGTCCATCCTCGGGGAAAACATGTCTGTGATTAAGTTCATGG
GTATGGGATCCTCGTCATTTACTGTGAGCAAAATAGAGTGTTCAAAGCAGGCTTATGCCGTTGAATACATTAGCATGGAA
TAATAAGATAGGACCTTGGTCTATTTTGTTGGTTTGTACTCCAAGGTAATGATTAATAGGGATAGTTGGGGGTATTCGTA
TTCAATTGTCAGAGGTGAAATTCTTGGATTTATGGAAGACGAACTACTGCGAAAGCATTTACCAAGGATGTTTTCATTAA
TCAAGAACGAAAGTTAGGGGATCGAAGATGATTAGATACCAT
>OTU_228
CTGCGGTAATTCCAGCTCCAATAGCGTATACTAAAGTTGTTGCAGTTAAAAAGCTCGTAGTTGAACTTATGGCGATTGCA
TAAGCTGGCTTCGGTCGTTTATGTGGTCGTCATCCGCTTGGGAACTCCGTTCGGTCTTCATTGGTCGGCGGAAGGATCAG
GCATTTTACTTTGAAAAAATAAGAGTGTTCAAGGCAGGCAATCGCCCTGAATACAAAAGCATGGAATAATGGAATAGGAC
TGTGATCCATTTTATTGGTTATTGGATTACAGTAATGATTAATAGGGACAGTTGGGGGCATTAGTATTTAATTGTCAGAG
GTGAAATTCTTGGATTACTTAAAGACTAACTTATGCGAAAGCATTTGCCAAGGATGTTTTCATTAATCAAGAACGAAAGT
TAGGGGATCAAAGATGATTAGATACCGT
>OTU_229
CTGCGGTAATTCCAGCTCCAATAGCGTATATTAAAGTTGTTGCAGTTAAAAAGCTCGTAGTTGTATTTCTGGTCTTGGTC
AGCGGTCTGCCTCAAACGAGGTACGCACCATCTGTCCGAGTCCATCCTCGGAGAGAACGTATCTGTGATTCAGTTCATGG
GTATGGGATCTTCGTCATTTACTGTGAGCAAAATAGAGTGTTCAAAGCAGGCTTATGCCGTTGAATACATTAGCATGGAA
TAATAAGATAAGACCTTGGTCTATTTTGTTGGTTTGTACTCCAAGGTAATGATAAATAGGGACAGTTGGGGGTATTCGTA
TTCAATTGTCAGAGGTGAAATTCTTGGATTTATGGAAGACGAACTACTGCGAAAGCATTTACCAAGGATGTTTTCATTAA
TCAAGAACGAAAGTTAGGGGATCGAAGACGATCAGATACCAT
>OTU_230
CCGCGGTAATTCCAGCTCCAATAGCGTATATTAATGTTGTTGCAGTTAAAAAGCTCGTAGTTGAATTTCTGGTAGTAATG
CTAGCTGGCTTCGGTCGTTAGTAGTGCTATCATCCGTCTGAGAACCATAGCTGTCTTTAATCGGTCACTATGGAGATCAG
GCATTTTACTTTGAAAAAATTAGAGTGTTCAAGGCAGGCTTTCGCCATGAATACTATAGCATGGAATAATGGAATAGGAC
TTTGGTTCATTTTATTGGTTATTGAACCTTAGTAATGATTAACAGGGACAGTTGGGGGCATTAGTATTTAATTGTCAGAG
GTGAAATTCTTGGATTTATTAAAGACTAACTTATGCGAAAGCATCTGCCAAGGATGTTTTCATTAATCAAGAACGAAAGT
TAGGGGATCAAAGACGATTAGATACCAT
>OTU_231
CTGCGGTAATTCCAGCTCCAATAGCGTATATTAAAGTTGTTGCGGTTAAAAAGCTCGTAGTTGAATTTCTGCCAAGGACG
ACCTACCCACCTTAGGGTGCGTGTCAGTGTTGACCGAGGCATCCTCCTAGTGGCGTCCGTGCTTAACTGTACGGTTCGTT
CTAGGACTTTTACTTTGAGGAAATTAGAGTGTTTCAAGCAGGCATATGCCTTGAATATATTAGCATGGAATAATAATTTA
GGACTTCGGTTCTATTTTGTTGGTTTCTAGAACTGAAGTAATGATTAATAGGGACAGTCGGGGGCATTCGTACTTAACTG
TCAGAGGTGAAATTCTTGGATTTGTTAAAGACGAACTACTGCGAAAGCATTTGCCAAGGATGTTTTCATTGATCAAGAAC
GAAAGTTAGGGGATCGAAGATGATTAGATACCAT
>OTU_232
CTGCGGTAATTCCAGCTCCAATAGCGTATACTAAAGTTGTTGCAGTTAAAAAGCTCGTAGTTGAATTTCTGGTTTCGGCG
CGTGGTCCGGCCCTCACGGGTTGTGTACCAACGCTCTGATTCCTTCTTCGAGGAGAGCACGTTTGGCATTAAGTTGTCGA
GCGTGGGACCCTCGTCATTTACTGTGAGCAAAATAGAGTGTTCAAAGCAGGCTTAGGCCGTTGAATACGTTAGCATGGAA
TAATAAGATACGACCTTGGTCTATTTTGTTGGTTTGCTGTCCAAGGTAATGATTAATAGGGATAGTTGGGGGTATTCGTA
TTCTATTGTCAGAGGTGAAATTCTTGGATTTATGGAAGACGAACTACTGCGAAAGCATTTACCAAGGATGTTTTCATTAA
TCAAGAACGAAAGTTAGGGGATCGAAGATGATCAGATACCAT
>OTU_233
CCGCGGTAATTCCAGCTCCAATAGCGTATATTAAAGTTGTTGCAGTTAAAAAGCTCGTAGTTGAACTTTGGGTCTGGCTG
GGTGGTCTTCCTTCGGGAATGTACTGCCAGGTCGGATCTTTCCTTCTGGCGAACTATTGTGCTATTCATTTAGTGCGATA
GGGAACCAGGACTTTTACTTTGAAAAAATTAGAGTGTTTAAAGCAAGCTTACGCTTGAATACATTAGCATGGAATAATAA
AATAGGACTTTGGTTTTATTTTGTTGGTTTTCAAGACCGAAGTAATGATTAATAGGGTCAGTTGGGGGCATACGTATTGC
ATCGTCAGAGGTGAAATTCTTGGATTGATGCAAGACGAACATCTGCGAAAGCATTTGCCAAGGATGTTTTCATTAATCAA
GAACGAAAGTTAGGGGATCGAAGATGATTAGATACCAT
>OTU_234
CTGCGGTAATTCCAGCTCCAATAGCGTATACTAAAGTTGTTGCAGTTAAAAAGCTCGTAGTTGGATTTCTGGTCGTGAAC
CCAGGTCCGGACCTCACGGTTTGTGTACCGGGTGTTTGCGTCCATCTTCCGGGAAATCATTTCTGTTCTTTATTGAATGG
TTGTGCGATCCCGGTCAGTTACTGTGAGCAAAGTAGAGTGTTCAAAGCAGGCTTATGCCGTTGAATATATTAGCATGGAA
TAATAAGATAAGACTTTGGTTTATTTTGTTGGTTTACATTCCAAGGTAATGATTAATAGGGATAGTTGGGGGTATTCGTA
TTCAATTGTCAGAGGTGAAATTCTTGGATTTATGGAAGACGAACTACTGCGAAAGCATTTACCAAGGATGTTTTCATTAA
TCAAGAACGAAAGTAAGGGGATCGAAGATGATCAGATACCAT
>OTU_235
CTGCGGTAATTCCAGCTCTAATAGCGTATATTAATGTTGTTGCAGTTAAAAAGCTCGTAGTCGGATTTTGGGCGCGTGTG
GGCTGTCAGCCTCTGGTTGGACGGTGCGCGCGTGCCTTTCTGCTTGGGTGCCTCATGGCGGTTAACGCCGTCGTGTTGGG
ACACAGGCCGTTTACTTTGAAAAAATTAGAGTGTTCAAAGCAGGCTGTTGCTTGAATAGATTAGCATGGAATAATGGAAT
AGGACCTTGGTGCTATTTCGTTGGTTATGGGACTGGGGTAATGATTAATAGGGACAGTTGGGGCCGTTCATATTTCGTTG
TCAGAGGTGAAATTCTTGGATTTACGAACGATGAACTTGTGCGAAAGCATTCGGCAAGGATGTTTTCATTGATCAAGAAC
GAAAGTTAGGGGATCGAAGATGATTAGATACCAT
>OTU_236
CCGCGGTAATTCCAGCTCCAATAGCGTATATTAAAGTTGTTGCAGTTAAAAAGCTCGTAGTTGAATTTCTGGTCGTGGCA
GCTGGTCCGCCTCGAAAGGGGTGTGTACTTGGTTGTTGCGTCCATCCTCGGGGAGAGCGCATCTGGCATTCAGTTGTCGG
GTGTGGGACCCTCGTCATTTACTGTGAGCAAAATAGAGTGTTCAAAGCAGGCTTAGGCCGTTGAATACATTAGCATGGAA
TAATAAAATAGGACCTCGGTTTATTTTGTTGGTTTGTATTCCAAGGTAATGATTAATAGGGACAGTTGGGGGTATTCGTA
TTCAATTGTCAGAGGTGAAATTCTTGGATTTATGGAAGACGAACTACTGCGAAAGCATTTACCAAGGATGTTTTCATTAA
TCAAGAACGAAAGTTAGGGGATCGAAGACGATCAGATACCGT
>OTU_237
CTGCGGTAATTCCAGCTCCAATAGCGTATATTAAAGTTGTTGCAGTTAGAACGCTCGTAGTCGGATTTCGGGGCGGGCCG
ACCGGTCTGCCGATGGGTACGCACTGGTCGGCGCGTCCTTCCTTCCGGAGACCGTGCCTACTCTTAACTGAGCGGGGGCG
GGAGACGGATCGTTTACTTTGAAAAAATCAGAGTGTTTCAAGCAGGCAGCTCGCTCTTGCATGGATTAGCATGGGATAAT
GAAATAGGACTTTGGTGCTATTTTGTTGGTTTCGAACACCGAAGTAATGATTAAAAGGGACAGTCAGGGGCACTCGTATT
CCGCAGAGAGAGGTGAAATTCTCAGACCCGCGGAAGACGAACCACTGCGAAAGCATTTGCCAGGGATGTTTTCACTGATC
AAGAACGAAAGTTAGGGGATCGAAGATGATTAGATACCAT
>OTU_238
CTGCGGTAATTCCAGCTCCAATAGCGTATATTAAAGTTGTTGCGGTTAAAAAGCTCGTAGTTGAATTTCTGCCGAGGACG
ACCTACCCACCTTAGGGTGCGTGTCAGTGTTGACCGAGGCATCCTCCTAGTCGCGTCCGTGCTTAACCGTACGGTTCGCT
CTAGGACTTTTACTTTGAGGAAATTAGAGTGTTTCAAGCAGGCATATGCCTTGAATATATTAGCATGGAATAATAATTTA
GGACTTCGGTTCTATTTTGTTGGTTTCTAGAACTGAAGTAATGATTAACAGGGACAGTCGGGGGCATTCGTACTCAACAG
TCAGAGGTGAAATTCTTGGATTTGTTGGAGACGAACTACTGCGAAAGCATTTGCCAAGGATGTTTTCATTGATCAAGAAC
GAAAGTTAGGGGATCGAAGACGATTAGATACCAT
>OTU_239
CTGCGGTAATTCCAGCTCCAATAGCGTATACTAAAGTTGTTGCAGTTAAAAAGCTCGTAGTTGGATTTCTGCTGTCGGTC
CTGAGTCCTTCTCGCAAGAGTCGCGTACACTGGTCTCGGCGGCATCCTCGAGAAGACCGCGTCTTGTATTAATTTGCCGG
GCGTGCGTATCTCTCGTCTTTTACTGTGAGCAAACTAGAGTGTTCAAAGCAGGCTTACGCCGTTGAATACATTAGCATGG
AATAATAAGATATGACCTTGGTCTATTTTGTTGGTTTATACTCCAAGGTAATGATTAATAGGGACAGTTGGGGGTATTCG
TATTCAATTGTCAGAGGTGAAATTCTTGGATTTATGGAAGACGAACTACTGCGAAAGCATTTACCAAGGATGTTTTCATT
AATCAAGAACGAAAGTTAGGGGATCGAAGATGATCAGATACCGT
>OTU_240
CTGCGGTAATTCCAGCTCCAATAGCGTATACTAAAGTTGTTGCAGTTAAAAAGCTCGTAGTTGAATTTCTGGTCGTGGGC
AAAAGTCGGCCCCTCACGGGGTCTGTACTAATGTCTGCAGCCTTCCTCGGGGAAATTCTACCTGACATTAAGTTGCCGGG
TGGCGTATCCTCGTCATTTACTGTGAGCAAAATAGAGTGTTCAAAGCAGGCTTAGGCCGTTGAATACATTAGCATGGAAT
AATAAGATAAGACCTTGGTCTATTTTGTTGGTTTGCGTCCAAGGTAATGATTAATAGGGATAGTTGGGGGTATTCGTATT
CAATTGTCAGAGGTGAAATTCTTGGATTTATGGAAGACGAACTACTGCGAAAGCATTTACCAAGGATGTTTTCATTAATC
AAGAACGAAAGTTAGGGGATCGAAGATGATTAGATACCGT
>OTU_241
CTGCGGTAATTCCAGCTCCAATAGCGTATATTAAAGTTGTTGCGGTTAAAAAGCTCGTAGTTGGATTTCTGCTAAGGACG
ACCGACCGACCCATACGGGTTTGCGTCTGGTTTGACCGAGGCATCCTCCTGGAAGACGTGATGCACTTTACTGGGTATTA
CGGAGTCCAGGACTTTTACTTTGAGGAAATTAGAGTGTTTCAAGCAGGCATTTGCCGTGAATACATTAGCATGGAATAAT
AAGATAGGACTTCGGTTCTATTTTGTTGGTTTCTAGAACTGAAGTAATGATTAATAGGGACAGTCGGGGGCATTCGTACT
TAACTGTCAGAGGTGAAATTCTTGGATTTGTTAAAGACGAACTACTGCGAAAGCATTTGCCAAGGATGTTTTCATTGATC
AAGAACGAAAGTTAGGGGATCGAAGACGATTAGATACCGT
>OTU_242
CTGCGGTAATTCCAGCTCCAATAGCGTATATTAAAGTTGTTGCAGTTAAAAAGCTCGTAGTTGGATTTCTGACGTGGCGC
GGTCGGCCCGGCACCTTCGGGTGTTGTGTTGTCGGCAACGCCTGTCATCTTTTCGGTTGCCTGACGGTGCTCTTCACTGG
GTGTCGTCATGGTGCCGATCTTTTACTTTGAAAAAATTAGAGTGTTCAAAGCAGGCTTATTGCTGTTGAATACATTAGCA
TGGAATAATAATATAGGACTTCTGTCTTATTTTGTTGGTTTCTAAGATGGAAGTAATGATTGATAGGGATAGTTGGGGGT
GCTCGTATTCAGCGGCCAGAGGTGAAATTCTATGATTCGCTGAAGACGAACTTATGCGAAAGCATTCACCAAGGATGTCT
TCTTTAATCAAGAACGAAAGTTGGGGGATCGAAGACGATTAGATACCAT
>OTU_243
CTGCGGTAATTCCAGCTCCAATAGCGTATATTAAAGTTGTTGCAGTTAAAAAGCTCGTAGTTGGATTTCTGGGAGGGCGC
CAATGTCCGCTTGTTCGCGTGCGCAGCGGCGCCCTTCCATCCTTCTGTTAACGTTTCTTGGTATTCATTTACTGGTTTCG
GGCTCAGATATTTTACCTTGAGAAAATTAGAGTGTTCCAGGCAGGCTTGCGCCGGAATACATTAGCATGGAATAATAGAA
TAGGACTTTAGTCTCCTTTGTTGGTTTGAGGGACTGAAGTAATGATTAATAGGGATAGTCGGGGGCATTAGTATTTAATT
GTCAGAGGTGAAATTCTCGGATTTGTTAAAGACTAACTTATGCGAAAGCATTTGCCAAGGATGTTTTCATTAATCAAGAA
CGAAAGTTAGGGGATCAAAGACGATTAGATACCGT
>OTU_244
CTGCGGTAATTCCAGCTCGAGGAAATTTTATCAATGCTGTTGCAGTTGAAACGCTCGTAGTTGAGCCTTGTGTTCGGTCT
CTGGTCTCCCGAAAGGGGGCACTGGAGGGGGTGAACATGTTTTGTCTTTGGCGGTGGTGACATCGTGAAAGACGGGTTAC
TGTGAAGAAATTAGAGTGTTCAAAGCAGGCTATCGCTTGAATACATTAGCATGGGATAACGGTCGTGCGAGCGACTTTGT
TGGTTGAGAGTCATTTGCGATTGATAGGGACAGTCGGGGGCATTAGTATTTGGCAGTCAGAGGTGAAATTCTTGGATTTG
CCAAAGACTAACTAGAGCGAAAGCATTTGCCAAGGATGTTTTCATTAATCAAGAACGAAAGTTAGGGGATCGAAGACGAT
TAGATACCGT
>OTU_245
CTGCGGTAATTCCAGCTCCAATAGCGTATATTAAAGTTGTTGCAGTTAAAAAGCTCGTAGTTGGATTTCCGGGCGTGGGG
GTGCGGTCTGCCGCAAGGCATGTACTGCTGCCCATGCCCAACCTTTTTCGAAGACTATGCGTGCTCTTAACTGAGTTGCG
TATGGGACTCGAGACTTTTACTTTGAAAAAATTAGAGTGTTCAAAGCAGGCTTACGCTTGAATACATTAGCATGGAATAA
TGGAATAGGACTTTGGTCTTATTTTGTTGGTTTCTAGGACCGAAGTAATGATTAATAGGGACAGTTGGGGGCATTCGTAT
TTAATTGTCAGAGGTGAAATTCTTGGATTTATGAAAGACGAACTTCTGCGAAAGCATTTGCCAAGGATGTTTTCATTAAT
CAAGAACGAAAGTTAGGGGATCGAAGATGATTAGATACCAT
>OTU_246
CTGCGGTAATTCCAGCTCCAATAGCGTATACTAAAGTTGTTGCAGTTAAAAAGCTCGTAGTTGAATTTCTGGACGCGGAA
GGTGGTCCGCCTCGCAAGGGGTGTGTTATTCTCCTCTGCGTCCATCCTCGAGGAGAACATGTCTGGTGTTTACTCACTGG
GCATGGGACCCTCGTCATTTACTGTGAGCAAAATAGAGTGTTCAAAGCAGGCTTAGGCCGTTGAATACGTTAGCATGGAA
TAATAAGATATGACCTTGGTCTTATTTTGTTGGTTTGCATTCCAAGGTAATGATTAATAGGGATAGTTGGGGGTATTCGT
ATTCAATTGTCAGAGGTGAAATTCTTGGATTTATGGAAGACGAACTACTGCGAAAGCATTTACCAAGGATGTTTTCATTA
ATCAAGAACGAAAGTTAGGGGATCGAAGATGATCAGATACCAT
>OTU_247
CTGCGGTAATTCCAGCTCCAATAGCGTATATTAAAGTTGTTGCGGTTAAAAAGCTCGTAGTTGGATTTCTGCTAAGGACG
ACCGACCGACCCATACGGGTTTGTGTCTGGTTTGACCGAGGCATCCTCTTGGAAGACGTGATGCACTTTACTGGGTATCA
CGGAGTCCAGGACTTTTACTTTGAGGAAATTAGAGTGTTTCAAGCAGGCATTTGCCGTGAATACATTAGCATGGAATAAT
AAGATAGGACTTCGGTTCTATTTTGTTGGTTTCTAGAACTGAAGTAATGATTAATAGGGACAGTCGGGGGCATTCGTACT
TAACTGTCAGAGGTGAAATTCTTGGATTTGTTAAAGACGAACTACTGCGAAAGCATTTGCCAAGGATGTTTTCATTGATC
AAGAACGAAAGTTAGGGGATCGAAGATGATCAGATACCGT
>OTU_248
CCGCGGTAATTCCAGCTCCAGTAGCGTATACTAATGTTGCTGCAGTTAAAAAGCTCGTAGTTGGATTTCTGGTCGACAGT
GTTGGTCCGGTTGGTTTACTAACTGAGTATCAGTTTCTGTCTCCCATCCTACCGCCGGGGCAACTCGGAGGTTCTTTTAC
TTTGAAAAAATTAGAGTGTTTAAAGCAAGCTTACGCGATGAATACATTAGCATGGAATAATAATATAGGACTACGGGTTC
TATTTTGTTGGTTTCTAGACCTGAAGTAATGATTGATACGGACCGTTGGGGGTGCTAGTATTGAGAGGCCAGAGGTGAAA
TTCTTGGATTCTCTCAAGACTAACTTATGCGAAAGCATTCACCAAGGAGGTCTTGTTTAATCAAGAACGAAAGTTGGGGG
ATCGAAGACGATTAGATACCGT
>OTU_249
CTGCGGTAATTCCAGCTCCAATAGCGTATACTAAAGTTGTTGCAGTTAAAAAGCTCGTAGTTGAGCCGCGAGGGTGCTCG
GACTGGTTGCTGGAAACAGCAGACCGTGCGGGCGCCCTTTTTAAGGACGGGGTGTGCAAGCAATTGTGCGTGCCGTCGAG
GTTACTGTGAAGAAATTAGAGTGTTTAAAGCAGGCATATAGCTTGAATACATCAGCATGGGATAACAAGAAGGACACCAG
TTCTTGTTGTTGGTTGGAGAGCAAGTGTAATGATTGATAGGGCCAGTTGGGGGCATTAGTATTCAGTAGTCAGAGGTGAA
ATTCTTGGATTTACTGAAGACTAACTAGAGCGAAAGCATTTGCCAAGGATGTTTTCATTAATCAAGAACGAAAGTTAGGG
GATCGAAGACGATCAGATACCAT
>OTU_250
CCGCGGTAATTCCAGCTCCAATAGCGTATATTAAAGTTGTTGCGGTTAAAAAGCTCGTAGTTGGATTTCGGGCGGGTCGC
GGCGGTCCGCCACTGGTGTGCACTGCCGGGGTCCGCCTTTCTGTCGAGGACGAGTTGGGCTTTATTGACTGACTCGGGCT
CGACGAGGTTACTTTGAGTAAATTAGAGTGTTCAAAGCAGGCGATCGCCCTGAATACATTAGCATGGAATAGCACGATAG
GACTCTGGCCTATTTTGCTGGTCTGTAGGACCGGAGTAATGATTAAGAGGGACAGTCGGGGGCATTCGTATTTCATTGTC
AGAGGTGAAATTCTTGGATTTATGAAAGACGAACTTCTGCGAAAGCATTTGCCAAGGATGTTTTCATTGATCAAGAACGA
AAGTTGGGGGCTCGAAGATGATTAGATACCAT
>OTU_251
CCGCGGTAATTCCAGCTCCAATAGCGTATATTAAAGTTGTTGCAGTTAAAAAGCTCGTAGTTGGATTTCTGGTGGGAGTG
GTCGTTCCGGCCTAGCCGGTGACGCCGTCTCCGGCCATCCTTGGGTGGACCCAGTCTGGCATTAAGTTGTTGGGCTGGAG
ATGCCCATCGTTTACTGTGAAAAAATTAGAGTGTTCAAAGCAGGCTTATGCCGTTGAATATATTAGCATGGAATAATAAG
ATAGGACCTTGGTACTATTTTGTTGGTTTGCGCGCCAAGGTAATGATTAACAGGGACAGTTGGGGATATTCGTATTCAAT
TGTCAGAGGTGAAATTCTTGGATTTATGGAAGACGAACTACTGCGAAAGCATTTACCAAGGATGTTTTCATTAATCAAGA
ACGAAAGTTAGGGGATCGAAGATGATTAGATACCAT
>OTU_252
CCGCGGTAATTCCAGCTCCAATAGCGTATATTAAAGTTGTTGCAGTTAAAAAGCTCGTAGTTGGATTTCTGGCGTGAGGT
CGCTGGCCCGGCATCCTAGTGGTGCTGTGTTGTTGGTTGGCCTCTGCCATCTTTTCGGAATAACTAGCGTGCCCTTCACT
GGGTGGCGTTAGCGACTCCGATCGTTTACTTTGAAAAAATTAGAGTGTTCAAAGCAGGCTTATCGCTGTGAATACATTAG
CATGGAATAATAACATAGGACTTTGGTCTTATTTTGTTGGTTTCTAGGACTGAAGTAATGATTGATAGGGATAGTTGGGG
GTGCTCGTATTCAGCGGCCAGAGGTGAAATTCTATGATTCGCTGAAGACGAACTTATGCGAAAGCATTCACCAAGGATGT
CTTCTTTAATCAAGAACGAAAGTTGGGGGATCGAAGACGATTAGATACCAT
>OTU_253
CCGCGGTAATTCCAGCTCCAATAGCGTATCTTAATGTTGTTGCAGTTAAAAAGCTCGTAGTCGAATTTCTGGTCGGAGAA
ACCGCACTTCGTGTGGACCTTCTTTAGACCATCCGCTTGAAAATACTGTGGTTTTTAATCGCTCTACTTTAGGATCAGGC
ATTTTACTTTGAAGAAATTAGAGTGTTTCAGGCAGGCTTTCGCTTGAATACACCAGCATGGAATAATGGAATAGGACTGA
TATCAGTTACTGGTTAATGATATTAGTAATGATTAATAGGGACAGTTGGGGGCATTCGTACTTGACAGTCAGAGGTGAAA
TTCTTCGATTTGTCAAAGACGAACTAATGCGAAGGCATCTGCCAAGGATGTTTTCATTGATCAAGAACGAAAGACAGGGG
ATCAAAGATGATTAGATACCGT
>OTU_254
CTGCGGTAATTCCAGCTCCAATAGCGTATATTAAAGTTGTTGCAGTTAAAAAGCTCGTAGTTGGACTTCTGGGCCGGCCG
GGTGGTCTGCCGCAAGGCAGTACTGTTCGACGGGCCCTTCCTCTCGAAGGCTGGGGGTGCTCTTCACTGAGTGCTTTCAG
AACTCGGGATCTTTACTTTGAAAAAATTAGAGTGTTCAAAGCAGGCTTACGCTTGAATACATTAGCATGGAATAATGGAA
TAGGACTTTGGTTCTATTTTGTTGGTTTCTAGAACTGAAGTAATGATTAATAGGGATAGTTGGGGGCATTAGTATTTAAT
TGTCAGAGGTGAAATTCTTGGATTTATGAAAGACTAACTTCTGCGAAAGCATTTGCCAAGGATGTTTTCATTAATCAAGA
ACGAAAGTTAGGGGATCGAAGACGATTAGATACCAT
>OTU_255
CTGCGGTAATTCCAGCTCCAATAGCGTATACTAAAGTTGTTGCAGTTAAAAAGCTCGTAGTTGAAGCTCTGTCGTTCGGA
CTCGTGCGCTTCGGCAAAGGAGTCTGCGCGACATCCATCTGAGCAACGGCCCTGGCATTCATTTGTCGCGGTCGGGATCA
GATACTTTACCTTGAGCAAATTAGAGTGTTCCAGGCAGGCTTTGGCCTGAATAGTCCAGCATGGAATAATAGAAGAGGAC
TGAGTGTCATTTATTGGTGTTATGGCATTTAGTAATGATTAATAGGGATAGTTGGGGGCATTCGTACTTAATTGTCAGAG
GTGAAATTCTATGATTTATTAAAGACGAACTTATGCGAAAGCATTTGCCAAGGATGTTTTCATTAATCAAGAACGAAAGT
TAAGGGATCAAAGACGATCAGATACCAT
>OTU_256
CTGCGGTAATTCCAGCTCCAATAGCGTATATTAAAGTTGTTGCAGTTAAAAAGCTCGTAGTTGGATTTCTGGTCGAGGCT
GGTGGCTCGCTCCTTAACGGGAGTGCGGCCTCCGTGCGTCGGTCATCCTTCTGAGTGTCGGTGGCGCCGGGTTAACTCCT
GGTGCTGTCGTGCGCCCAGATCATTTACTTTGAAGAAATTAGAGTGTTCAAAGCAGGCATATCGCTTTGCATACATTAGC
ATGGAATAATACTATAGGACTTTGGTTCTATTGTGTTGGTCTAGAACTGAAGTAATGATTGATAGGGATAGTTGGGGGTG
CTAGTATTCAACGGCCAGAGGTGAAATTCTTGGATTCGTTGAAGACTAACTTATGCGAAAGCATTCACCAAGGATGTCTT
CTTTAATCAAGAACGAAAGTTGGGGGATCGAAGACGATCAGATACCAT
>OTU_257
CTGCGGTAATTCCAGCTCCACAAGCGTATGTTAAAGCTGCTGCAGTTAAAACGCTCGTAGTTGTGGTTTCGCCGACGCGG
GGGCTGGCGCCTCAAAAAGGCGCGGGCAGCCGCGGCGGTCACACCGTAGCGTGCGTGTTAAGTCACGCACGCTTTGTAAA
CCTTGAAGAAATATTAACGCTTAAAATTTGACTTAGGTCAAAGTTCTTTTTGCATGGGATTTTGAAATATGAGTGGCGGA
GTCGCATCCGCTGCTAATGACATTTGAGGATGAAAGAGGAAGTTAATATTTGTGAGTCAGAGGTGAAATTCTTGGATTTC
ACAAAGATTAACTAATGCGAAGGCATTCTTCAATTGCTTTCCTGTCAATCAAGAACGAAAGTAAGGGGATCGAAGACGAT
CAGATACCAT
>OTU_258
CCGCGGTAATTCCAGCTCCAATAGCGTATATTAAAGTTGTTGCGGTTAAAAAGCTCGTAGTTGAATTTCTGCTGAGGACG
ACCTACCCACCTAAGGGTGCGTGTAAGCGTTGGCCGGAGCATCCTCCTAGTAACATCCGATCTTAATTGATCGGTTCGTT
CTAGGACTTTTACTTTGAGGAAATTAGAGTGTTTCAAGCAGGCTCACGCCCTGAATAATTTAGCATGGAATAATAATTTA
GGACTTCGGTTCTATTTTGTTGGTTTCTAGAACTGAAGTAATGATTAAGAGGGACAGTCGGGGGCATTCGTACTCAACAG
TCAGAGGTGAAATTCTTGGATTTGTTGGAGACGAACTACTGCGAAAGCATTTGCCAAGGATGTTTTCATTGATCAAGAAC
GAAAGTTAGGGGATCGAAGATGATTAGATACCAT
>OTU_259
CTGCGGTAATTCCAGCTCCAATAGCGTATATTAAAGTTGTTGCGGTTAAAAAGCTCGTAGTTGGATTTCTGCTGAGGATG
ACCGGTCCGCCCACTGGGTGTGTATCTGGCTCGGCCTTGGCATCTTCCAGGAGAACGCTGCTGCACTTGACTGTGCGGCG
CGGCATCCTGGATTTTTACTTTGAGAAAATTAGAGTGTTTCAAGCAGGCACATGCCTTGAATACATTAGCATGGAATAAT
ACCATAGGACCTTGGTTCTATTTTGTTGGTTTCTAGAGCTGAGGTAATGATCGATAGGGATAGTTGGGGGCATTCGTACT
TAACTGTCAGAGGTGAAATTCTTGGATTTGTTAAAGACGGACTACTGCGAAAGCATTTGCCAAGGATGTTTTCATTGATC
AAGAACGAAAGTTAGGGGATCGAAGATGATTAGATACCGT
>OTU_260
CTGCGGTAATTCCAGCTCCAATAGCGTATATTAAAGTTGTTGCAGTTAAAACGCTCGTAGTTGAATTTCTGTTTGCGCTG
CGTGTGCCGCTCTATGGGCGCGTGCGCGTGTGCGTGAGCATCCTGCGGGTAGCCCGGTTGTGGCCTTAACTGGTCGTGTC
TGTGGCTCCGCACGGTTACTTTGAAAAAATTAGAGTGTTTAAGGCAAGCGTTTGCATTGAATACATTAGCATGGAATAAC
GAAGATGGACTCAGGTTCTTCTTTGTTGGTTCAGAGGGCCCGAGTAACGATTAATAGGGATAGTTGGGGGCATTCGTATT
TAATTGTCAGAGGTGAAATTCTTGGATTTATGGAAGACGAACTACTGCGAAAGCATTTACCAAGGATGTTTTCATTAATC
AAGAACGAAAGTTAGGGGATCGAAGACGATTAGATACCGT
>OTU_261
CTGCGGTAATTCCAGCTCCAATAGCGTATATTAAAGTTGTTGCAGTTAAAAAGCTCGTAGTTGGATTTCTGGCAGAGGCT
GGGCGCTCGCTTCTTAAACGAAGTGCGGCGCTTGCGTCTCTATCATCCTTCTAGTTGGCGCAGTCGTTTGGTTAATTCCA
AGCGGCTGTGGGGGCAACCCTTCACCGATTAGATCTTTTACTTTGAAGAAATTAGAGTGTTCAAAGCAGGCATACCGCTT
TGCATACATTAGCATGGAATAATACCATAGGACTTTGGTTCTATTGTGTTGGTCTAGGACTGAAGTAATGATTGATAGGG
ATAGTTGGGGGTGCTAGTATTCAAGGGCCAGAGGTGAAATTCTTGGATTCCTTGAAGACTAACTTATGCGAAAGCATTCA
CCAAGGATGTCTTCTTTAATCAAGAACGAAAGTTGGGGGATCGAAGATGATTAGATACCAT
>OTU_262
CTGCGGTAATTCCAGCTCCAATAGCGTATGTTAAAGTTGTTGCAGTTAAAAAGCTCGTAGTTGAATTTCTGGTCGTGGGC
ATAGGTCGGCTCCTCACGGAGTCTGTACCGTTGTCTGCAGCCTTCCTCGGGGAACGACCATCTGACATTCAGTTGCCGGG
TGGAAGATCCCCGTCATTTACTGTGAGCAAAATAGAGTGTTCAAAGCAGGCTTAGGCCGTTGAATACATTAGCATGGAAT
AATAAGATAAGACCTTGGTCTATTTTGTTGGTTTGCGTCCAAGGTAATGATTAATAGGGATAGTTGGGGGTATTCGTATT
CAATTGTCAGAGGTGAAATTCTTGGATTTATGGAAGACGAACTACTGCGAAAGCATTTACCAAGGATGTTTTCATTAATC
AAGAACGAAAGTAAGGGGATCGAAGATGATCAGATACCGT
>OTU_263
CCGCGGTAATTCCAGCTCCAATAGCGTATATTAAAGTTGTTGCAGTTAAAAAGCTCGTAGTTGGATTTCTGACAGGGTGA
CCTCGCCCGCTTATTGCGTGCGCGAAGCCGCTCTGTCATCCTTCTTTTAACCCTTTAGACCTTAATCAGTTTGCTGGGGG
CTAAGATATTTTACCTTGAGAAAATTAGAGTGTTTCAGGCAGGCTAGCGCCGGAATACATTAGCATGGAATAATAGAATA
GGACTTTTACCTCTTCTGTTGGTCTGAGGGGTTCAAGTAATGATTAATAGGGATAGTTGGGGGCATTAGTACTTAACTGT
CAGAGGTGAAATTCTCGGATTTGTTAAAGACTAACTTATGCGAAAGCATTTGCCAAGGATGTTTTCATTAATCAAGAACG
AAAGTTAGGGGATCAAAGATGATCAGATACCAT
>OTU_264
CTGCGGTAATTCCAGCTCCAATAGCGTATACTAAAGTTGTTGCAGTTAAAAAGCTCGTAGTTGGATTTCTGGTCGAGGCA
GTCGGTCGGCACCTAGTGTGTTTGTACCTGTCGCTTCGTCCATATTCGAGGAGAGCGTGTCTGGCATTCAGTTGTTGGGC
TCGGGATCCTCGTCATTTACTGTGAGCAAAATAGAGTGTTCAAAGCAGGCTTAGGCCATGAATACATTAGCATGGAATAA
TAAGATAAGACCTTGGTCTATTTTGTTGGTTAGCATTCCGAGGTAATGATTAATAGGGATAGTTGGGGGTATTCGTATTC
AATTGTCAGAGGTGAAATTCTTGGATTTATTGAAGACGAACTACTGCGAAAGCATTTACCAAGGATGTTTTCATTAATCA
AGAACGAAAGTTAGGGGATCGAAGATGATTAGATACCAT
>OTU_265
CTGCGGTAATTCCAGCTCCAATAGCGTATATTAAAGTTGTTGCAGTTAAAAAGCTCGTAGTCGGATTTCGGATCGGTTCG
CCTGGTCTGCCGTTGGGTATGCACTGGGTGGTCTGGTCTTATTGCGTGAGGCCCGATGTGTCCTTGATTGGGCGCGCCGG
GTGCTCTGCACGTTTACTTTGAGAAAATCAGAGTGTTCAAAGCAGGCCTTTGCCATTGTATGTGTTAGCATGGGATAATG
GAATAGGACCTTGGTGCTATTTTGTTGGTTTCGAACGCCGAGGTAATGATTAATAGGGACAGTCAGGGGCACTCGTATTC
CGTAGAGAGAGGTGAAATTCTTAGACCCACGGAAGACGCACTACTGCGAAAGCATTTGCCAGGGATGTTTTCACTGATCA
AGAACGAAAGTTAGGGGATCGAAGACGATTAGATACCAT
>OTU_266
CCGCGGTAATTCCAGCTCCAATAGCGTATATTAAAGTTGTTGCAGTTAAAAAGCTCGTAGTTGGATTTCTGGGTCGGAGC
CGCCGGCCCGGCACTTCGGTGCTGTGTTGTTGGTTGGCTCTACCCATCTTTTCGGCACAACCAGCTTGCTCTTCACTGAG
TGAGTTGGCGATGCTGATCTTTTACTTTGAAAAAATTAGAGTGTTCAAAGCAGGCTTATTGCTGTGAATACATTAGCATG
GAATAATAATATAGGACTTCTGTCTTATTTTGTTGGTTTCTAAGATGGAAGTAATGATTGATAGGGATAGTTGGGGGTGC
TCGTATTCAGCGGCCAGAGGTGAAATTCTATGATTCGCTGAAGACGAACTTATGCGAAAGCATTCACCAAGGATGTCTTC
TTTAATCAAGAACGAAAGTTGGGGGATCGAAGATGATTAGATACCGT
>OTU_267
CCGCGGTAATTCCAGCTCCAATAGCGTATATTAAAGTTGTTGCGGTTAAAAAGCTCGTAGTTGGATTTCTGCCGAGGACG
ACCGGTCCGCCCTCTGGGTGAGTATCTGGCTCGGCCTGGGCATCTTCCGGGAGAACGTAGCTGCACTTGACTGTGTGGTG
CGGTATCCAGGACTTTTACTTTGAGGAAATTAGAGTGTTTCAAGCAGGCACACGCCTTGAATACATTAGCATGGAATAAT
AAGATAGGACCTTGGTTCTATTTTGTTGGTTTCTAGAGCTGAGGTAATGATTAATAGGGATAGTTGGGGGCATTCGTATT
TAACTGTCAGAGGTGAAATTCTTGGATTTGTTAAAGACGGACTACTGCGAAAGCATTTGCCAAGGATGTTTTCATTGATC
AAGAACGAAAGTTAGGGGATCGAAGATGATCAGATACCGT
>OTU_268
CTGCGGTAATTCCAGCTCCAATAGCGTATACTAAAGTTGTTGCAGTTAAAAAGCTCGTAGTTGGATTTCTGGAAGCGGAC
ACCGGTCCGTCCCTCACGGGATGTGTACCAGGGTCTGCTTCCATCCTCGAGGAGAGCGCATCTTGCATTAAGTTGTCGGG
TGCGGGATCCTCGTCATTTACTGTGAGCAAAATAGAGTGTTCAAAGCAGGCTTAGGCCGTTGAATATATTAGCATGGAAT
AATAAGATAAGACCTTGGTCTATTTTGTTGGTTTGCACTCCAAGGTAATGATTAATAGGGATAGTTGGGGGTATTCGTAT
TCAATTGTCAGAGGTGAAATTCTTGGATTTATGGAAGACGAACTACTGCGAAAGCATTTACCAAGGATGTTTTCATTAAT
CAAGAACGAAAGTTAGGGGATCGAAGATGATTAGATACCGT
>OTU_269
CCGCGGTAATTCCAGCTCCAATAGCGTATACTAAAGTTGTTGCAGTTAAAAAGCTCGTAGTTGAATTTCTGGTCTCGGAC
ATCGGTCTGCCTCAAACGAGGTATGTACCAGTTGTTTGAATCCATCCTCGGGGAAAACGTATCTGTCATTTAATTGATGG
ACGCGGGGTCCCCGTCATTTACTGTGAGCAAAATAGAGTGTTCAAAGCAGGCTTATGCCGTTGAATACATTAGCATGGAA
TAATAAGATAGGACCTTGGTCTATTTTGTTGGTTTGACTCCAAGGTAATGATTAATAGGGATAGTTGGGGGTATTCGTAT
TCAATTGTCAGAGGTGAAATTCTTGGATTTATGGAAGACGAACTACTGCGAAAGCATTTACCAAGGATGTTTTCATTAAT
CAAGAACGAAAGTTAGGGGATCGAAGATGATCAGATACCAT
>OTU_270
CTGCGGTAATTCCAGCTCCAATAGCGTATACTAAAGTTGTTGCAGTTAAAAAGCTCGTAGTTGGATTTCGGGCGGGTTTC
GTCGGTCCGCCTCTGGTGTGCACTGCCGGGATTCGCCTTTCTGTCGAGGACGGGTTCCTGGGCTTCACTGTCCGGGACTC
GGGCTCGACGAGGTTACTTTGAGTAAATTAGAGTGTTCAAAGCAGGCGATCGCCCTGAATACATTAGCATGGAATAGCAC
GATAGGACTCTGGCCTATCTTGCTGGTCTGTAGGACCGGAGTAATGATTAAGAGGGACAGTCGGGGGCATTCGTATTTCA
TTGTCAGAGGTGAAATTCTTGGATTTATGAAAGACGAACTTCTGCGAAAGCATTTGCCAAGGATGTTTTCATTGATCAAG
AACGAAAGTTGGGGGCTCGAAGACGATTAGATACCAT
>OTU_271
CTGCGGTAATTCCAGCTCCAATAGCGTATATTAAAGTTGTTGCAGTTAAAAAGCTCGTAGTTGGATTTCTGGTTTTGGGC
CGTGAGCCCGGTGGGCTTGCCTCACTGTGTTGTTTGCGTGCTCTTGCCATCTTTTCGGACGCCCTGGTCTGCTCTTAACT
GGGTGGATCAGTGGTTCCGATCTTTTACTTTGAAAAAATTAGAGTGTTCAAAGCAGGCTTATTGCTGTTGAATACATTAG
CATGGAATAATAATATAGGACTTCTGTCTTATTTTGTTGGTTTCTAAGATGGAAGTAATGATTGATAGGGATAGTTGGGG
GTGCTCGTATTCAGCGGCCAGAGGTGAAATTCTATGATTCGCTGAAGACGAACTTATGCGAAAGCATTCACCAAGGATGT
CTTCTTTAATCAAGAACGAAAGTTGGGGGATCGAAGACGATCAGATACCAT
>OTU_272
CTGCGGTAATTCCAGCTCCAATAGCGTATATTAAAGTTGTTGCAGTTAAAAAGCTCGTAGTCTGAGTCTTGGTCGACATT
GAGCGTCCGTGGCCTCACGGTCATGCGCATGCGATAATGTTGGCCATGTACTTCGGAGGAACATGGGTACTTTTCATTAA
GTGCTCATGGGATTCCGATAGTTTACTTTGAGAAAAATAGAGTGTTCAAAGCAGGCGTTTTTGCCTTGAATACATTAGCA
TGGGATAATAAAATAGGACATTGGTTCTATTTGATGGTTTACGGACCGATGTAATGATTAATAGGGACAGTTGGGGACAT
TCATATTCCATGGCTAGAGGTGAAATTCTTGGATTCATGGAAGATGAACTACTGCGAAAGCATTTGTCAAAGATGTTTTC
ATTGATCAAGAACGAAAGTTAGGGGAGCAAAGATGATCAGATACCAT
>OTU_273
CTGCGGTAATTCCAGCTCCAATAGCGTATATTAAAGTTGTTGCGGTTAAAAAGCTCGTAGTTGGATTTCTGCCAAGGACG
ACCGACCCACCTTCGGGTGCGTGTCAGTGTTGACTGAGGCATTCTCCGTTTCTCTCATGCTTTACTGTGTGAGCTGGATC
GGACTTTTACTTTGAGGAAATTAGAGTGTTTCAAGCAGGCATTTGCCTTGAATACATTAGCATGGAATAATAAGATAGGA
CTTCGGTTCTATTTTGTTGGTTTCAGGAACTGAAGTAATGATTAATAGGGACAGTCGGGGGCATTCGTACTTAACTGTCA
GAGGTGAAATTCTTGGATTTGTTAAAGACGAACTACTGCGAAAGCATTTGCCAAGGATGTTTTCATTGATCAAGAACGAA
AGTTAGGGGATCGAAGATGATCAGATACCGT
>OTU_274
CTGCGGTAATTCCAGCTCCAATAGCGTATACTAAAGTTGTTGCAGTTAAAAAGCTCGTAGTTGAATTTCTGGTTTCGGCA
CGTGGTCCGGGTCTCACGACTTGTGTACCATCGCTCCGATTCCTTCTTCGAGGAGAGCATGCTTTGTATTAAGTTACCGA
GTATGGGACCCTCGTCATTTACTGTGAGCAAAATAGAGTGTTCAAAGCAGGCTTAGGCCGTTGAATACGTTAGCATGGAA
TAATAAGATACGACCTTGGTCTATTTTGTTGGTTTGCACTCCAAGGTAATGATTAATAGGGATAGTTGGGGGTATTCGTA
TTCTATTGTCAGAGGTGAAATTCTTGGATTTATGGAAGACGAACTACTGCGAAAGCATTTACCAAGGATGTTTTCATTAA
TCAAGAACGAAAGTTAGGGGATCGAAGACGATTAGATACCAT
>OTU_275
CCGCGGTAATTCCAGCTCCAATAGCGTATATTAAAGTTGTTGCGGTTAAAAAGCTCGTAGTTGGATTTCTGCCGAAGACA
GCCGGTCCGCCTCTGGTGTGCACCTGGTTCGGCTTTGGCATTCTGTTGGGGAACGTGCGTGCACTTGATTGTGTGCCACG
GTATCCAGCAATTTTACTTTGAGAAAATTAGAGTGTTTCAAGCAGGCCTTTGCCTTGAATACTGCAGCATGGAATAATAA
GATAGGACTTTAGTTCTAGCTTGTTGGTTTCTGGGACTGAAGTAATGATTAATAGGGATAGTTGGGGGCATTCGTATTTA
ACTGTCAGAGGTGAAATTCTTGGATTTGTTAAAGACGAACTACTGCGAAAGCATTTGCCAAGGATGTTTTCATTAATCAA
GAACGAAAGTTAGGGGATCGAAGATGATCAGATACCGT
>OTU_276
CCGCGGTAATTCCAGCTCCAATAGCGTATATTAAAGTTGTTGCAGTTAAAAAGCTCGTAGTTGAACTTTGGGTCTGGCTG
GGTGGTCTTCTTTAGGGAATGTACTGCCAGGTCGGATCTTTCCTTCTGGCGAACTATTGTGCTATTCACTTAGTGCGATA
GGGAACCAGGACTTTTACTTTGAAAAAATTAGAGTGTTTAAAGCAAGCTTACGCTTGAATACATTAGCATGGAATAATAA
AATAGGACTTTGGTTTTATTTTGTTGGTTTTCAAGACCGAAGTAATGATTAATAGGGTCAGTTGGGGGCATACGTATTGC
ATCGTCAGAGGTGAAATTCTTGGATTGATGCAAGACGAACATCTGCGAAAGCATTTGCCAAGGATGTTTTCATTAATCAA
GAACGAAAGTTAGGGGATCGAAGATGATCAGATACCGT
>OTU_277
CTGCGGTAATTCCAGCTCCAATAGCGTATACTAAAGTTGTTGCAGTTAAAAAGCTCGTAGTTGGATTTCTGGTTGATAGT
TTAGGTCCGGCCGATCAAAAGGCTGCGTATCTTTCGCTATCTGCCATCCTATCGTGGTTTTGGAGCAATCCAGGATTACG
ATACATTTACTTTGAAAAAATTAGAGTGTTTAAAGCAAGCTTGCGCGATGAATACATTAGCATGGAATAATAATATAGGA
CTACGGGCCTATTTTGTTGGTTTCTAGACCTGAAGTAATGATTGATAGGGATAGTTGGGGGTGCTAGTATTGAGAGGCCA
GAGGTGAAATTCTTGGATTCTCTCAAGACTAACTTATGCGAAAGCATTCACCAAGGATGTCTTCTTTAATCAAGAACGAA
AGTTGGGGGATCGAAGATGATCAGATACCAT
>OTU_278
CTGCGGTAATTCCAGCTCCAATAGCGTATATTAAATTTGTTGCGGTTAAAAAGCTCGTAGTTGGATTTCTGCGTGGGATG
ACTGGTCCGCCCTCTGGGTGAGTATCTGGGTCAGCTTGTGCATCTTCGTGGAGAACGCAGCTGCACTTGATTGTGTGGTG
CGGTATCTGCGACTTTTACTTTGAGGAAATTAGAGTGTTTCAAGCAGGTATGTGCCTGAACACATTAGCATGGAATAATA
AGATGAGACCTCGGTTTTATTTTGTTGGTTTCTAGAACTGAGGTAATGATCAATAGGGATAGTTGGGGGCATTCGTATTT
AATTGTCAGAGGTGAAATTCTTGGATTTATTAAAGACGGACCACTGCGAAAGCATTTGCCAAGGATGTTTTCATTGATCA
AGAACGAAAGTTAGGGGATCGAAGATGATCAGATACCAT
>OTU_279
CTGCGGTAATTCCAGCTCCAATAGCGTATATTAAAGTTGTTGCGGTTAAAAAGCTCGTAGTTGGATTTCTGCTGAGGACG
ACCGGTCCGCCCTCCGGGTGAGCATCTGGTTCGGCCTTGGCATCCTCTTGGTGAACGTGTCTGCACTTGACTGTGTGGTG
CGGTACCCAGGACTTTTACTTTGAGGAAATTAGAGTGTTTCAAGCAGGCATACGCCTTGAATACATTAGCATGGAATAAT
AAGATAGGACCTCGGTTCTATTTTGTTGGTTTCTGCAGCTGAGGTAATGATTAATAGGGATAGTTGGGGGCATTCGTATT
TAACTGTCAGAGGTGAAATTCTTGGATTTGTTAAAGACGGACTACTGCGAAAGCATTTGCCAAGGATGTTTTCATTGATC
AAGAACGAAAGTTAGGGGATCGAAGACGATTAGATACCAT
>OTU_280
CCGCGGTAATTCCAGCTCCAATAGCGTATATTAAAGTTGTTGCGGTTAAAAAGCTCGTAGTTGGATTTCTGCTGAGGACG
ACCGACCAGCCCATACGGGCTTGTGTCTGGTTTGACCGAGGCATCCTCTTGGAAGACGTTAGGCACTTCATTGGGCATGA
CGGAGTCCAGGACTTTTACTTTGAGGAAATTAGAGTGTTTCAAGCAGGCATTTGCCGTGAATACATTAGCATGGAATAAT
AAGATAGGACTTCGGTTCTATTTTGTTGGTTTCTAGAACTGAAGTAATGATTAATAGGGACAGTCGGGGGCATTCGTACT
TAACTGTCAGAGGTGAAATTCTTGGATTTGTTAAAGACGAACTACTGCGAAAGCATTTGCCAAGGATGTTTTCATTGATC
AAGAACGAAAGTTAGGGGATCGAAGATGATCAGATACCGT
>OTU_281
CCGCGGTAATTCCAGCTCTAATAGCGTATATTAAAGTTGTTGCAGTTAAAAAGCTCGTAGTTGGATTTTGAGGTCGATCG
GGCGGGCGGCTTCTGTCGCACTGTTTGGTCGGCTTCTTTCTTCCGTGTGACCAGCGGCATTCACTTGTCGTTGTAATTGC
GCGGATCGTTTACTGTGAAAAAATTAGAGTGTTCAAGGCAGGCGTTTGCTTGAATACATTAGCATGGAATAATGGAATAG
GACTTCGGACCTATTTTGTTGGTTTCTAGGACCGTCGTAATGATTAATAGGGACAGTTGGGGCCGTTCATATTCCGTAGT
CAGAGGTGAAATTCTTGGATTTACGGAAGATGAACTACTGCGAAAGCATTCGGCAAGGATGTTTTCGTTAATCAAGAACG
AAAGTTAGGGGATCGAAGACGATTAGATACCAT
>OTU_282
CTGCGGTAATTCCAGCTCCAATAGCGTATATTAAAGTTGTTGCAGTTAAAAAGCTCGTAGTTGGATTTCTGGTTGAGGCT
AAGCGCTCGCTTCTTAACCGAAGTGCGGTGCTGCTGTCTCTATCATCCTTCTAGTTGGCGCAGTCGTTTGGTTTACTCCA
TGCGGCTGTGGGGGCAACCCTTCACCGATTAGATCTTTTACTTTGAAGAAATTAGAGTGTTCAAAGCAGGCATACCGCTT
TGCATACATTAGCATGGAATAATACCATAGGACTTTGGTTCTATTGTGTTGGTCTAGGACTGAAGTAATGATTGATAGGG
ATAGTTGGGGGTGCTAGTATTCAAGGGCCAGAGGTGAAATTCTTGGATTCCTTGAAGACTAACTTATGCGAAAGCATTCA
CCAAGGATGTCTTCTTTAATCAAGAACGAAAGTTGGGGGATCGAAGACGATTAGATACCAT
>OTU_283
CCGCGGTAATTCCAGCTCCAATAGCGTATATTAAAGTTGTTGCAGTTAAAACGCTCGTAGTCGGATTTCGGGGCCTGCCT
GCCGGTCTGCCGATGGGTATGCACTGGCAGGCGCGTCCTTCCTTCCGGAGACTGTCCCTACTCTTAACTGAGCGGGGTCG
GGAGACGGATCGTTTACTTTGAAAAAATCAGAGTGTTTCAAGCAGGCAGCTCGCTCTTGCATGGATTAGCATGGGATAAT
GAAATAGGACTTTGGTGCTATTTTGTTGGTTTCGAACACCGAAGTAATGATTAACAGGGACAGTCAGGGGCACTCGTATT
CCGCCGAGAGAGGTGAAATTCTCAGACCAGCGGAAGACGAACCACTGCGAAAGCATTTGCCAGGGATGTTTTCACTGATC
AAGAACGAAAGTTAGGGGATCGAAGATGATTAGATACCAT
>OTU_284
CCGCGGTAATTCCAGCTCCAATAGCGTATATTAAAGTTGTTGCAGTTAAAAAGCTCGTAGTTGGATTTCGGTTAAGAGCG
ACCGGTCCGCCGTTTGGTGTGCACTGGTTGGTTTTAACTTCCTGTAGAGGACGTGCTCTGGGCTTAACGGTCTGGACTCG
GAGTCTACGTGGTTACTTTGAAAAAATTAGAGTGTTCAAAGCGGGCTTACGCTTGAATATTTCAGCATGGAATAACACTA
TAGGACTCCTGTCCTATTTCGTTGGTCTCGGGACGGGAGTAATGATTAAGAGGAACAGTTGGGGGCATTCGTATTTCATT
GTCAGAGGTGAAATTCTTGGATTTATGAAAGACGAACTTCTGCGAAAGCATTTGCCAAGGATGTTTTCATTAATCAAGAA
CGAAAGTTGGGGGCTCGAAGATGATTAGATACCGT
>OTU_285
CTGCGGTAATTCCAGCTCCAATAGCGTATATTAAAGTTGTTGCGGTTAAAAAGCTCGTAGTTGGATTTCTGCTGAAGACG
ACCGGTCCGCCCACTGGGTGAGAATCTGGTTTGGCTTGGGCATCTTCTTGGAGAACGTTGCTGCACTTGATTGTGTGGTG
CGGTATCCATGACTTTTACTTTGAGAAAATTAGAGTGTTTCAAGCAGGCACACGCCTTGAATACATTAGCATGGAATAAT
AATATAGGACCTTGGTTCTTTTTTGTTGGTTTCTAGAGCTGAGGTAATGATTAATAGGGATAGTTGGGGGCATTCGTATT
TAACTGTCAGAGGTGAAATTCTTGGATTTGTTAAAGACGGACTACTGCGAAAGCATTTGCCAAGGATGTTTTCATTGATC
AAGAACGAAAGTTAGGGGATCGAAGATGATCAGATACCAT
>OTU_286
CTGCGGTAATTCCAGCTCCAATAGCGTATATTAAAGTTGTTGCAGTTAGAACGCTCGTAGTCGGATTTCGGGGCAGTCCG
ACCGGTCTGCCGATGGGTATGCACTGGCCGGAGTGTCCTTTTTGCCGGAGACCGTGCCTACTCTTAACTGAGCGGGGGCG
GGAGACGGCACTTTTACTTTGAAAAAATCAGAGTGTTTCAAGCAGGCAGCTCGCTCTTGCATGGATTAGCATGGGATAAT
GAAATAGGACTTTGGTGCTATTTTGTTGGTTTCGAACACCGAAGTAATGATTAAAAGGGACAGTCAGGGGCACTCGTATT
CCGCCGAGAGAGGTGAAATTCTCAGACCAGCGGAAGACGAACTACTGCGAAAGCATTTGCCAGGGATGTTTTCACTGATC
AAGAACGAAAGTTAGGGGATCGAAGACGATCAGATACCAT
>OTU_287
CTGCGGTAATTCCAGCTCCAATAGCGTATATTAAAGTTGTTGCGGTTAAAAAGCTCGTAGTTGGATTTCTGGTACAACGC
GCCTGGCCCGCTTTTAGTGAGTGCCGGTGCGCGTTTGCCATCCTTCTAGAAAACGTTTCTACCTGGGCAACCGGGCCGGA
CTCGCGATCTAGATCTTTTACTTTGAAAAAATTAGAGTGTTTAAAGCAGGCTTTTGCTGTGAATACATTAGCATGGAATA
ATAATCTAGGACTTCGGTTCTATTTTGTTGGTTTCTAGTACTGAAGTAATGATTGATAGGGATAGTTGGGGGTGCTAGTA
TTGGCCGGCCAGAGGTGAAATTCTTGGATTCGGTCAAGACTAACTTATGCGAAAGCATTCACCAAGGATGTCTTCTTTAA
TCAAGAACGAAAGTTGGGGGATCGAAGACGATTAGATACCGT
>OTU_288
CTGCGGTAATTCCAGCTCCAATAGCGTATATTAAAGTTGTTGCAGTTAAAAAGCTCGTAGTTGGATTTCTGGCAGAGGCT
GGGCGCTCGCTTCTTCACAGAAGTGCGGCGTTCTGTGTCTCTATCATCCTTCTAGTTGGCGCCTGCGTTTGGTTTACTCC
AAGCGTAGGTGGGCGCAAGCCTTCACCGATTAGATCTTTTACTTTGAAGAAATTAGAGTGTTCAAAGCAGGCATACCGCT
TTGCATACATTAGCATGGAATAATACCATAGGACTTCGGCCCTATTGTGTTGGTCTAGGACTGAAGTAATGATTGATAGG
GATAGTTGGGGGTGCTAGTATTCAACGGCCAGAGGTGAAATTCTTGGATTCGTTGAAGACTAACTTATGCGAAAGCATTC
ACCAAGGATGTCTTCTTTAATCAAGAACGAAAGTTGGGGGATCGAAGATGATTAGATACCAT
>OTU_289
CCGCGGTAATTCCAGCTCCAATAGCGTATATTAAAGTTGTTGCAGTTAAAAAGCTCGTAGTTGGATTTCTGACATGGGAC
GGTCGACCCGGTGGGCTTGCCTCACTGTGTTGTTGGCTTGTCCCTGTCATCTTTTCGGAAAAACTAGCTTACCCTTCACT
GGGCTGGGTTAGCGATTCCGATCTTTTACTTTGAAAAAATTAGAGTGTTCAAAGCAGGCTTATTGCTGTGAATACATTAG
CATGGAATAATAATATAGGACTTCGGTCTTATTTTGTTGGTTTCTAAGATTGAAGTAATGATTGATAGGGATAGTTGGGG
GTGCTCGTATTCAGCGGCCAGAGGTGAAATTCTATGATTCGCTGAAGACGAACTTATGCGAAAGCATTCACCAAGGATGT
CTTCTTTAATCAAGAACGAAAGTTGGGGGATCGAAGATGATCAGATACCGT
>OTU_290
CTGCGGTAATTCCAGCTCCAATAGCGTATATTAAAGTTGTTGCAGTTAAAAAGCTCGTAGTTGGATCTCGGGCGCCGGTT
TGTGGTACACTTTACTGTTGTTACTACATGTCCGGCCCTAATCAACCGGTTGGTCGTTTATGCCCTTCACTGGGTGTTTT
CGGTAGCCGGTACGTTTACTTTGAGAAAATTAGAGTGCTTAAAGCAGGCCTTACGCCTGAATAATGTTGCATGGAATAAT
AGAATAGGACCTCGGTTTTATTTTGTTGGTTTTGTAGAGCATTGAGGTAATGATTAATAGGGACAGACGGGGGCATTCGT
ATTGCGGTGTTAGAGGTGAAATTCTTGGATCGCCGCAAGACGAACAACTGCGAAAGCATTTGCCAAGAATGTTTTCATTA
ATCAAGAACGAAAGTTGGAGGTTCGAAGATGATTAGATACCGT
>OTU_291
CCGCGGTAATTCCAGCTCCAATAGCGTATATTAATGTTGTTGCAGTTAAAAAGCTCGTAGTTGAATTTCTGTTTAAAATA
TTAGCTGGCTTTGGTCGTTAATATTTTATTCATCCGTTAGAGAACTATAGCCGTCCTTAACTGGTCACTATAGAGATCTA
ACATTTTACTTTGAAAAAATTAGAGTGTTCAAGGCAGGCAATCGTCATGAATACTATAGCATGGAATAATGGAATAGGAC
TTTGGTTCATTTTATTGGTTATTGAACCTTAGTAATGATTAACAGGGACAGTTGGGGGCATTAGTATTTAATTGTCAGAG
GTGAAATTCTTGGATTTATTAAAGACTAACTTATGCGAAAGCATTTGCCAAGGATGTTTTCATTAATCAAGAACGAAAGT
TAGGGGATCAAAGATGATCAGATACCGT
>OTU_292
CCGCGGTAATTCCAGCTCCAATAGCGTATATTAAAGTTGTTGCAGTTAAAAAGCTCGTAGTTGGATTTCTGGCAGTGGTG
CGCCGACCCGGTGGCCTTGCGTCATTGTGTTGTTGGTTGCATCTTGCCATCTTTTCGGAAAATCCAGTGTGCACTTTACT
GTGTGCGCTGGCGATTCCGATCTTTTACTTTGAAAAAATTAGAGTGTTCAAAGCAGGCTTTTTGCTGTGAATACATTAGC
ATGGAATAATAATATAGGACTTTGGTTCTATTTTGTTGGTTTCTAGAACTGAAGTAATGATTGATAGGGATAGTTGGGGG
TGCTCGTATTCAGCGGCCAGAGGTGAAATTCTATGATTCGCTGAAGACGAACTTATGCGAAAGCATTCACCAAGGATGTC
TTCTTTAATCAAGAACGAAAGTTGGGGGATCGAAGACGATTAGATACCGT
>OTU_293
CCGCGGTAATTCCAGCTCCAATAGCGTATATTAAAGCTGTTGCGGTTAAAAAGCTCGTAGTTGGACTTCTGCTGAGGACG
ACTGGTCTGCCCTCTGGGTGAGTATCTGGTTCGGCCGAAGCATCTTCTTGGAGGTTGCAAGCGCACTTCATTGTGTGGTG
CAACCGACTGGAATTTTACTTTGAGGAAATTAGAGTGTTCAAGGGAGGCGTACGCCTCGCATAGGTTAGCATGGAATAAT
GCTGTAAGACCATGGTATTGCTGTGTTGGTTTCTATCACCTAAGGTAATGATAAACAGGGATAGTTGGGGGCATTCGTAT
TTAACTGTCAGAGGTGAAATTCTTGGATTTGTTAAAGACGAACGACTGCGAAAGCATTTGCCAAGGATGTTTTCATTGAT
CAAGAACGAAAGTTAGGGGATCGAAGACGATCAGATACCGT
>OTU_294
CTGCGGTAATTCCAGCTCCAATAGCGTATATTAAAGTTGTTGCGGTTAAAAAGCTCGTAGTTGGATTTCTGCTGAGAACG
ACCGGTCCGCCCACTGGGTGAGTATCTGGCTCGGCCTTGGCATCTTCTTGGAGAACGTTACTGCACTTGACTGTGTGGTG
CGGTATCCAGGACCTTTACTTTGAGAAAATTAGAGTGTTTCAAGCAGGCACATGCCTTGAATACATTAGCATGGAATAAT
ACTATAGGACCTTGGTTCTATTTTGTTGGTTTCTAGAGCTGAGGTAATGATTGATAGGGATAGTTGGGGGCATTCGTATT
TAACTGTCAGAGGTGAAATTCTTGGATTTGTTAAAGACGGACTACTGCGAAAGCATTTGCCAAGGATGTTTTCATTGATC
AAGAACGAAAGTTAGGGGATCGAAGACGATTAGATACCAT
>OTU_295
CTGCGGTAATTCCAGCTCCAATAGCGTATATTAAAGTTGTTGCGGTTAAAAAGCTCGTAGTTGGATTTCTGCTGAGGATG
ACCGGTCCGCCCTCTGGGTGAGTATCTGGCTCAGCTTTGGCATCTTCTTGAAAAATGTGTCTGCACTTGACTGTGTGGTG
CGGTATTCAAGACATTTACTTTGAGGAAATTAGAGTGTTTCAAGCAAGCGAGTGCTTTGAATACATTAGCATGGAATAAT
AACATAGGACCTCAGTTCTATTTTGTTGGTTTCTAGAATTGAGGTAATGATTGATAGGGATAGTTGGGGGCATTCGTATT
TAATTGTCAGAGGTGAAATTCTTGGATTTGTTAAAGACGGACTACTGCGAAAGCATTTGCCAAGGATGTTTTCATTGATC
AAGAACGAAAGTTAGGGGATCGAAGATGATCAGATACCGT
>OTU_296
CTGCGGTAATTCCAGCTCCAATAGCGTATACTAAAGTTGTTGCAGTTAAAAAGCTCGTAGTTGGATTTCTGGCTCGGACT
AGATGCTCGCTCCTTAACGGGAGTGCGGTGTCGGTGTCCGTGTCATCCTTCTATATGTACGTGGCGGGATTTAAAACTCT
CGTTGGCGGCGTGTAGATCATTTACTTTGAAGAAATTAGAGTGTTCAAAGCAGGCATATCGCTTTGCATACATTAGCATG
GAATAATACTATAGGACTTCTGGCCTATTGTGTTGGTCTAGGTTGGAAGTAATGATTGATAGGGATAGTTGGGGGTGCTA
GTATTCAACGGCCAGAGGTGAAATTCTTGGATTCGTTGAAGACTAACTTATGCGAAAGCATTCACCAAGGATGTCTTCTT
TAATCAAGAACGAAAGTTGGGGGATCGAAGACGATTAGATACCGT
>OTU_297
CCGCGGTAATTCCAGCTCCAATAGCGTATATTAAAGTTGTTGCAGTTAAAAAGCTCGTAGTTGGATTTCCGGGCGCGGGG
GTGCGGTCTGCCGCAAGGCATGTACTGCTGCCCGTGCCCAACCTTTTTCGAAGACTTTGCGTGCTCTTTACTGAGTTGCG
TAAGGGACTCGAGACTTTTACTTTGAAAAAATTAGAGTGTTCAAAGCAGGCTTACGCTTGAATACATTAGCATGGAATAA
TGGAATAGGACTTTGGTCTTATTTTGTTGGTTTCTAGGACCGAAGTAATGATTAATAGGGACAGTTGGGGGCATTCGTAT
TTAATTGTCAGAGGTGAAATTCTTGGATTTATGAAAGACGAACTTCTGCGAAAGCATTTGCCAAGGATGTTTTCATTAAT
CAAGAACGAAAGTTAGGGGATCGAAGACGATTAGATACCAT
>OTU_298
CCGCGGTAATTCCAGCTCCAATAGCGTATACTAAAGTTGTTGCAGTTAAAAAGCTCGTAGTTGAATTTCTGGACGCGGAA
GGTGGTCCGCCTCGCAAGGGGTGTGTACTTCTCCTCTGCGTCCATCCTCGAGGAGAACATGTCTGGTGTTAACTCCCTGG
GCATGGGACCCTCGTCATTTACTGTGAGCAAAATAGAGTGTTCAAAGCAGGCTTAGGCCGTTGAATACGTTAGCATGGAA
TAATAAGATATGACCTTGGTCTTATTTTGTTGGTTTGCATTCCAAGGTAATGATTAATAGGGATAGTTGGGGGTATTCGT
ATTCAATTGTCAGAGGTGAAATTCTTGGATTTATGGAAGACGAACTACTGCGAAAGCATTTACCAAGGATGTTTTCATTA
ATCAAGAACGAAAGTTAGGGGATCGAAGACGATCAGATACCGT
>OTU_299
CCGCGGTAATTCCAGCTCCAATAGCGTATATTAAAGTTGTTGCAGTTAAAAAGCTCGTAGTTGGATTTCGGGGCAGAGGA
GAGTCGCTGGGCCTTCGGGTTCGGCGAGCGCTCGCTGTTCTTACCTGCCGAGTGGCGCTCCTTGTGGGTGCTGCCTGGCT
CGTTTACTGTGAAAAAATTAGAGTGTTCAACGCAGGCATGTGCCGTGAATACATTAGCATGGAATAATAGAATAGGACTT
TGGTTCTATTTTGTTGGTTTCTAGGATCGAAGTAATGATTAATAGGGACAGTTGGGGGCATTCGTATTCTCAAGTCAGAG
GTGAAATTCTTAGATTTTGGGAAGACGAACTTCTGCGAAAGCATTTGCCAAGGATGTTTTCATTAATCAAGAACGAAAGT
TGGGGGATCGAAGATGATTAGATACCGT
>OTU_300
CCGCGGTAATTCCAGCTCCAATAGCGTATACTAAAGTTGTTGCAGTTAAAAAGCTCGTAGTTGGATTTCTGGTCGTGAAC
CCAGGTCCGGACCTCACGGTTTGTGTACCGGGTGTTTGCAGCCATCTTCGGGGAAAACGCTTCTGTTCTTTATTGAATGG
TTGTGCGATCCTCGTCTTTTACTGTGAGCAAAGGTGAGTGTTCAAAGCAGGCTTATGCCGTTGAAACTATTAGCATGGAA
TAATAAGATAAGACTTTGGTTTATTTTGTTGGTTTACATTCCAAGGTAATGATTAATAGGGATAGTTGGGGGTATTCGTA
TTCAATTGTCAGAGGTGAAATTCTTGGATTTATGGAAGACGAACTACTGCGAAAGCATTTACCAAGGATGTTTTCATTAA
TCAAGAACGAAAGTAAGGGGATCGAAGATGATCAGATACCGT
>OTU_301
CTGCGGTAATTCCAGCTCCAATAGCGTATACTAAAGTTGTTGCAGTTAAAAAGCTCGTAGTTGAAATTCTGGTCTCGGAC
AGCCGTCAGCCTCAACGAGGTTCGTACGTAATGTCTGGGACCATCCTCGGGGAGAGCATATCGGTCATTAATTTGATTGG
TATGGGACCCTCGTCATTTACTGTGAGCAAAATAGAGTGTTCAAAGCAGGCTTATGCCGTTGAATACATTAGCATGGAAT
AATAAGATAGGACCTTGGTCTATTTTGTTGGTTAGTACTCCAAGGTAATGATTAATAGGGACAGTTGGGGGTATTCGTAT
TCAATTGTCAGAGGTGAAATTCTTGGATTTATGGAAGACGAACTACTGCGAAAGCATTTACCAAGGATGTTTTCATTAAT
CAAGAACGAAAGTTAGGGGATCGAAGATGATTAGATACCAT
>OTU_302
CTGCGGTAATTCCAGCTCCAATAGCGTATATTAAAGTTGTTGCAGTTAAAAAGCTCGTAGTTGGATTTCAAGAGACGCAG
CATGGATAACATGTCTGCCCTCTACCAGTCATAGACTGTTACTGTGAGAAAATTAGAGTGTTTCAAGCAGGCTGTTGCAG
GAATACATTAGCATGGAATAACGAGTGTGTCTAGAATCTTGGTTAATTCTAGATTACGATTAATAGGGACAGTTGGGGGC
ATTAGTATTTAATTGTCAGAGGTGAAATTCTTGGATTTGTTAAAGACTAACGTATGCGAAAGCATTTGCCAAGGATGTTT
TCATTAATCAAGAACGAAAGATAGGGGATCAAAGATGATCAGATACCAT
>OTU_303
CCGCGGTAATTCCAGCTCCAATAGCGTATATTAAAGTTGTTGCAGTTAAAAAGCTCGTAGTTGGATTTCTGGCGTTGGGG
CCGCCGGCCCGGCATCCTAGTGGTGCTGTGTTGTTGGTTGGTCTCCGCCATCTTTTCGGAAGAACCAGCGTGCCCTTCAC
TGGGTGGCGTTGGCGACTCCGATCTTTTACTTTGAAAAAATTAGAGTGTTCAAAGCAGGCTTACGCTGTGAATACATTAG
CATGGAATAATAACATAGGACTTTGGTCTTATTTTGTTGGTTTCTAGGACTGAAGTAATGATTGATAGGGATAGTTGGGG
GTGCTCGTATTCAGGGGCCAGAGGTGAAATTCTATGATTCCCTGAAGACGAACTTATGCGAAAGCATTCACCAAGGATGT
CTTCTTTAATCAAGAACGAAAGTTGGGGGATCGAAGATGATTAGATACCGT
>OTU_304
CCGCGGTAATTCCAGCTCCAATAGCGTATACTAAAGTTGTTGCAGTTAAAAAGCTCGTAGTTGGATTTCTGGCTGCGTAC
CCAGGTCCGTCCTTCGCAGGATGTGTACCAGGTGTTCGTATCCATCATCGAGGAGATCGTATCTGGCATTAACTTGTCGG
GTATGTTGTCCTCGTCATTTACTGTGAGCAAACTAGAGTGTTCAAAGCAGGCTTATGCCGTTGAATACATTAGCATGGAA
TAATAAGATATGACCTTGGTCTATTTTGTTGGTTTGTATTCCAAGGTAATGATTAATAGGGACAGTTGGGGGTATTCGTA
TTCAATTGTCAGAGGTGAAATTCTTGGATTTATGGAAGACGAACTACTGCGAAAGCATTTACCAAGGATGTTTTCATTAA
TCAAGAACGAAAGTTAGGGGATCGAAGACGATTAGATACCGT
>OTU_305
CCGCGGTAATTCCAGCTCCACGAGCATGTACGTAAGTTGTTGCAGTTAAAAAGCTCGTAGTTGGATCTCAGGCCTGTGAC
CGGTGGTCCGCTCGATAAGGGTGTGCACTGCTGTGTTCGGCCTACGTCTGGTTTCAATCTATAGTGCTCTTAACCGGGTG
CTATAGAATGCCAGAAAGTTTACTCTGAAAAAATTAGAGTGCTTAAAGCAAGCCGTTGTGCTTGAATACTGTTGCATGGA
ATAATGGAATAGGACCTCGGATCTATTTTGTTGGTTTTCGGAGTCGAGGTAATGATTAAGAGGGACAGACGGGGGCATTC
GTATTGCGCCGTTAGAGGTGAAATTCTTGGATCGGCGCAAGACGAACAACTGCGAAAGCATTTGCCAAGGATGTTTTCAT
TAATCAAGAACGAAAGTCAGAGGTTCGAAGACGATTAGATACCAT
>OTU_306
CCGCGGTAATTCCAGCTCCAATAGCGTATACTAAAGTTGTTGCAGTTAAAAAGCTCGTAGTTGAATTTCTGGTCTCGGGC
GGCGGTCTGCCACAATTGTGGTATGTGCCATCTGTCTGAGTCCATCCTCGGGGAAAACGTATCTGTGATTCAGTTCATGG
GTATGGGTTCCTCGTCATTTACTGTGAGCAAAATAGAGTGTTCAAAGCAGGCTTATGCCGTTGAATACATTAGCATGGAA
TAATAAGATAGGACCTTGGTCTATTTTGTTGGTTTGTACTCCAAGGTAATGATTAATAGGGATAGTTGGGGGTATTCGTA
TTCAATTGTCAGAGGTGAAATTCTTGGATTTATGGAAGACGAACTACTGCGAAAGCATTTACCAAGGATGTTTTCATTAA
TCAAGAACGAAAGTAAGGGGATCGAAGATGATTAGATACCAT
>OTU_307
CCGCGGTAATTCCAGCTCCAATAGCGTATATTAATGTTGTTGCAGTTAAAAAGCTCGTAGTTGAATTTCTGGTTAAGCTT
GCGGCTGGCTTCGGTCGCTGTAAGCTTAATCATCCGTTAGAGAACTGCAGCCGTCCTTTACTGGTCACTGCAGAGATCTA
ACATTTTACTTTGAAAAAATTAGAGTGTTCAAGGCAGGCAATCGTCATGAATACTATAGCATGGAATAATGGAATAGGAC
TTTAGTTCATTTTATTGGTTATTGAACTTTAGTAATGATTAACAGGGACAGTTGGGGTAATTAGTATTTAATTGTCAGAG
GTGAAATTCTTGGATTTATTAAAGACTAACTTATGCGAAAGCATTTTACAAAGATGTTTTCATTAATCAAGAACGAAAGT
TAGGGGATCAAAGATGATTAGATACCAT
>OTU_308
CTGCGGTAATTCCAGCTCCAATAGCGTATACTAAAGTTGTTGCAGTTAAAAAGCTCGTAGTTGGATTTCTGGATTTGTGC
ACTTGGCCCGCCACGGTTACGTGTGTGTGTGCCGATGTGCACTTTCCATCCTTTCGGAGAACGAGTCTGCCCTTCACTGG
GTTGGGTTCGCAATCCGAAACTTTTACTTTGAAAAAATTAGAGTGTTTAAAGCAGGCTCGCGCTATGAATACACTAGCAT
GGAATAATAATTTAGGACTTTAGCCCTATTTTGTTGGTTTCTAGGACTGAAGTAATGATTGATAGGGATAGTTGGGGGTG
CTAGTATTCAGCGGCCAGAGGTGAAATTCTTGGATTCGCTGAAGACTAACTTATGCGAAAGCATTCACCAAGGATGTCTT
CTTTAATCAAGAACGAAAGTTGGGGGATCGAAGACGATCAGATACCAT
>OTU_309
CCGCGGTAATTCCAGCTCCAATAGCGTATACTAAAGTTGTTGCAGTTAAAAAGCTCGTAGTTGGATTTCTGGTCGTGGGC
ATCGGTCGGCTCCTCACGGAGTCTGTACCTGGTGTCCGCAGCCTTCCTCGGGGAGATTGCATCTGACATTAAATTGCCGG
GTGTAGGATCCTCGTCATTTACTGTGAGCAAAATAGAGTGTTCAAAGCAGGCTTAGGCCGTTGAATACATTAGCATGGAA
TAATAAGATAAGACCTTGGTCTATTTTGTTGGTTTGCACTCCAAGGTAATGATTAATAGGGATAGTTGGGGGTATTCGTA
TTCAATTGTCAGAGGTGAAATTCTTGGATTTATGGAAGACGAACTACTGCGAAAGCATTTACCAAGGATGTTTTCATTAA
TCAAGAACGAAAGTTAGGGGATCGAAGACGATTAGATACCAT
>OTU_310
CCGCGGTAATTCCAGCTCCAATAGCGTATATTAAAGTTGTTGCAGTTAAAAAGTTCGTAGTTGAATTTCTGAGCGTGACG
GCGGTCCGCCTTCGGGTGTGCACTTGCTTGTTCGCGTTCAAACCTTGCGGAGAAGGCGTGTGGCCTTTACTGGTTGTGCG
TTCGGATCCGCATCAATTACTGTGAGCAAATTAGAGTGTTTAAAGCGGGCATTTCGCTTGAATACATTAGCATGGAATAA
TGAGATAGGACTTTGGTGCTATTTCGTTGGTTGCGTGCCAAAGTAATGATTAATAGGGACAGTTGGGGGTATTCATATTT
GATTGTCAGAGGTGAAATTCTTGGATTTATCAAAGATGAACAACTGCGAAAGCATTTACCAAGGATGTTTTCATTAATCA
AGATCGAAAGTCAGGGGATCGAAGATGATTAGATACCAT
>OTU_311
CTGCGGTAATTCCAGCTCCAATAGCGTATACTAAAGTTGTTGCAGTTAAAAAGCTCGTAGTTGGATTTCTGGTAATGAAT
TTAGGTCCATCTCGCGAGAGATGCGCACTTATAATTAATTGCCATCTTTACTAATAATATGCATGGCCTTTACTGGTCGT
GTATGGGGTTAGTATCATTTACTGTGAGCAAATTAGAGTGTTCAAAGCAGGCTTATGCCGTTGAATATATTAGCATGGAA
TAATAAGATAAGACCTAGGTTTATTTTGTTGGTTAACATTCCAAGGTAATGATTAATAGGGATAGTTGGGGGTATTCGTA
TTCAATTGTCAGAGGTGAAATTCTTGGATTTATGGAAGACGAACTACTGCGAAAGCATTTACCAAGGATGTTTTCATTAA
TCAAGAACGAAAGTTAGGGGATCGAAGATGATTAGATACCGT
>OTU_312
CCGCGGTAATTCCAGCTCCAATAGCGTATATTAAAGTTGTTGCGGTTAAAAAGCTCGTAGTTGGATTTCTGCTGAGGACG
ACCGGTCTGCCCACTGGGTGTGTATCTGGCTCGGCCTTGGCATCTTCCAGGAGAACGCTGCTGCACTTGATTGTGTGGCG
CGGCATCCTGGACTTTTACTTTGAGAAAATTAGAGTGTTTCAAGCAGGCACATGCCTTGAATACATTAGCATGGAATAAT
ACCATAGGACCTTGGTTCTATTTTGTTGGTTTCTAGAGCTGAGGTAATGATCGATAGGGATAGTTGGGGGCATTTGTATT
TAACTGTCAGAGGTGAAATTCTTGGATTTGTTAAAGACGGACTACTGCGAAAGCATTTGCCAAGGATGTTTTCATTGATC
AAGAACGAAAGTTAGGGGATCGAAGACGATTAGATACCAT
>OTU_313
CCGCGGTAATTCCAGCTCCAATAGCGTATACTAAAGTTGTTGCAGTTAAAAAGCTCGTAGTTGAATTTCTGGACGTGAGC
AAAGGTCCGTTCCTCACGGGACGCGCACCATTTGTTTCCGTCCATCTTTTAAGAAAACATATCTGGCATTAACTTGTCGG
GTATGGGATCTTAATCATTTACTGTGAGCAAAATAGAGTGTTCAAAGCAGGCTTAGGCCGTTGAATATATTAGCATGGAA
TAATAAGATAAGACTTTGGTTTATTTTGTTGGTTAGCATTCCAAGGTAATGATTAATAGGGATAGTTGGGGGTATTCGTA
TTCAATTGTCAGAGGTGAAATTCTTGGATTTATGGAAGACGAACTACTGCGAAAGCATTTACCAAGGATGTTTTCATTAA
TCAAGAACGAAAGTTAGGGGATCGAAGACGATCAGATACCGT
>OTU_314
CCGCGGTAATTCCAGCTCCAATAGCGTATATTAAAGTTGTTGCAGTTAAAAAGCTCGTAGTTGGATTTCTGGGAGGGTGC
CGCCGTCCGGCGTGTCCGTGTGCAGTGGCGCCCTTCCATCCTTCTGTTAGCGTCTCTTGGCATTCATTTGCTGGTGGCGG
GCTCAGATATTTTACCTTGAGAAAATTAGAGTGTTTCAGGCAGGCTAGGCCGGAATACATTAGCATGGAATAATGGAATA
GGACTACGGTCTCTTTGTTGGTTTGAGGGACTGCAGTAATGATTAATAGGGATAGTTGGGGGCATTAGTATTTAATTGTC
AGAGGTGGAATTCTCAGATTTGTTAAAGACTAACTTATGCGAAAGCATTTGCCAAGGATGTTTTCATTAATCAAGAACGA
AAGTTAGGGGATCAAAGACGATCAGATACCGT
>OTU_315
CCGCGGTAATTCCAGCTCCAATAGCGTATATTAAAGTTGTTGCAGTTAAAAAGCTCGTAGTCGGATTTCGGGCCTTTTCC
ACCGGTCTGCCGTTGGGTATGCACTGGTGGGTCGGCCTTATTGCGTGAGGCGTGCGCGTCCTTCATTGGGCGTGTGCGTG
CTCTGCACGTTTACTTTGAGAAAATCAGAGTGTTCAAAGCAGGCCTTTGCCATTGTATGTGTTAGCATGGGATAATGGAA
TAGGACCTTGGTGCTATTTTGTTGGTTTCGAACGCCGAGGTAATGATTAATAGGGACAGTCAGGGGCACTCGTATTCCGT
AGAGAGAGGTGAAATTCTTAGACCCACGGAAGACGCACTACTGCGAAAGCATTTGCCAGGGATGTTTTCACTGATCAAGA
ACGAAAGTTAGGGGATCGAAGATGATTAGATACCGT
>OTU_316
CTGCGGTAATTCCAGCTCCAATAGCGTATATTAAAGTTGTTGCGGTTAAAAAGCTCGTAGTTGAATTTCTGTCGAAGACG
ACCTACCCACCTTAGGGTGCGTGTCAGTGTTGACTGAGACATCCTCCTAGCAGCGTACGTGCTTAATTGCGCGCTTCGTT
CTAGGACTTTTACTTTGAGGAAATTAGAGTGTTTCAAGCAGGCTTATGCCTTGAATATATTAGCATGGGATAATAATTTA
GGACTTCGGTTCTATTTTGTTGGTTTCTAGAACTGAAGTAATGATTAATAGGGACAGTCGGGGGCATTCGTACTCAACAG
TCAGAGGTGAAATTCTTGGATTTGTTGGAGACGAACTACTGCGAAAGCATTTGCCAAGGATGTTTTCATTGATCAAGAAC
GAAAGTTAGGGGATCGAAGATGATCAGATACCAT
>OTU_317
CCGCGGTAATTCCAGCTCCAATAGCGTATACTAAAGTTGTTGCAGTTAAAAAGCTCGTAGTTGGATTTCTGGCTATGGTC
GTCCGGCCTTGCATCCTTGTGGTGTAATGTTGTTGGCTCGACCTGGCCATCTTTTCGGAAAATCTAGGATGGGCTTCACT
GTCTGTTCTAGAGTGTCCGATCTTTTACTTTGAAAAAATTAGAGTGTTCAAAGCAGGCTTATTGCTGTGAATACATTAGC
ATGGAATAATAACATAGGACTTCGGTTCTATTTTGTTGGTTTCTAGAACTGAAGTAATGATTGATAGGGATAGTTGGGGG
TGCTCGTATTCAGCGGCCAGAGGTGAAATTCTATGATTCGCTGAAGACGAACTTATGCGAAAGCATTCACCAAGGATGTC
TTCTTTAATCAAGAACGAAAGTTGGGGGATCGAAGACGATCAGATACCGT
>OTU_318
CTGCGGTAATTCCAGCTCCAATAGCGTATATTAAAGTTGTTGCAGTTAAAAAGCTCGTAGTTGGATTTCCGGGCCCGGGC
CGGGTGGTCTGCCGCAAGGTTTGTACTGCTGGACGGGCACCGAATGATAATTCTTTTCGAAGACCACACGTGCTCTTCAC
TGAGATGCGTGCTGGGACTCGAAACTTTTACTTTGAAAAAATTAGAGTGTTCAAAGCAGGCAATTCGCTTGAATACATTA
GCATGGAATAATGGAATAGGACTTTGGTCTTATTTTGTTGGTTTCTAGGACCGAAGTAATGATTAATAGGGACAGTTGGG
GGCATTAGTATTTAATTGTCAGAGGTGAAATTCTTGGATTTATGAAAGACTAACTTCTGCGAAAGCATTTGCCAAGGATG
TTTTCATTAATCAAGAACGAAAGTTAGGGGATCGAAGATGATCAGATACCAT
>OTU_319
CTGCGGTAATTCCAGCTCCAATAGCGTATACTAAAGTTGTTGCAGTTAAAAAGCTCGTAGTTGGATTTCTGGTCGTGGGC
ACCGGTCCGCCCCTCACGGGGTGTGCACCTGGGGTCCGCAGCCATCCTCGAGGAGAACGCATCTGGCATTAAGTTGTCGG
GTGTGGGATCCTCGTCATTTACTGTGAGCAAAATAGAGTGTTCAAAGCAGGCTTAGGCCGTTGAATATATTAGCATGGAA
TAATAAGATAGGACCTTGGTCTATTTTGTTGGTTTGCACTCCAAGGTAATGATTAATAGGGATAGTTGGGGGTATTCGTA
TTCAATTGTCAGAGGTGAAATTCTTGGATTTATGGAAGACGAACTACTGCGAAAGCATTTACCAAGGATGTTTTCATTAA
TCAAGAACGAAAGTTAGGGGATCGAAGACGATCAGATACCGT
>OTU_320
CCGCGGTAATTCCAGCTCCAATAGCGTATACTAAAGTTGTTGCAGTTAAAAAGCTCGTAGTTGGATTTCTGGTCGTGGGT
CTCGGTCCGTTCCTCACGGAATGTGTACCTGAGCTCTGCAGCCATCCTCGGGGAGAACCTATCTGGCATTAAGTTGTCGG
GTAGGAGATCCTCGTCATTTACTGTGAGCAAAATAGAGTGTTCAAAGCAGGCTTAGGCCGTTGAATACATTAGCATGGAA
TAATAAGATAGGACCTTGGTCTATTTTGTTGGTTTGCACTCCAAGGTAATGATTAATAGGGATAGTTGGGGGTATTCGTA
TTCAATTGTCAGAGGTGAAATTCTTGGATTTATGGAAGACGAACTACTGCGAAAGCATTTACCAAGGATGTTTTCATTAA
TCAAGAACGAAAGTTAGGGGATCGAAGACGATTAGATACCGT
>OTU_321
CCGCGGTAATTCCAGCTCCAATAGCGTATATTAAAGTTGTTGCGGTTAAAAAGCTCGTAGTTGGATTTCTGCTAAGGACG
ACCGACCGACCCATACGGGTTTGCGTCTGGTTTGACCGAGGCATCCTCTTGGAAGACGTGGTGCACTTTACTGGGTATCA
CGGAGTCCAGGACTTTTACTTTGAGGAAATTAGAGTGTTTCAAGCAGGCATTTGCCGTGAATACATTAGCATGGAATAAT
AAGATAGGACTTCGGTTCTATTTTGTTGGTTTCTAGAACTGAAGTAATGATTAATAGGGACAGTCGGGGGCATTCGTACT
TAACTGTCAGAGGTGAAATTCTTGGATTTGTTAAAGACGAACTACTGCGAAAGCATTTGCCAAGGATGTTTTCATTGATC
AAGAACGAAAGTTAGGGGATCGAAGACGATTAGATACCAT
>OTU_322
CTGCGGTAATTCCAGCTCCAATAGCGTATATTAATGTTGTTGCAGTTAAAAAGCTCGTAGTTGGATTTTGGTGTCTGTTA
AGCTTGTTGCCTAACGGTAATACGAGTTTGACGGCACTTCTTTTCTGAACGACTATGCTGATCTTAACGGGTGGGCATAG
GAGTCAGATCGTTTACTTTGAAAAAATTAGAGTGTTCAAAGCAGGCCAACGCATTGAATACATTAGCATGGAATAATGGA
ATAGGACTTTGGTCATATTTTGTTGGTTCGAAGACCGAGGTAATGATTAATAGGGATAGTTGGGGGTATTCGTATTCAAT
TGTCAGAGGTGAAATTCTTGGATTTATGGAAGACGAACTACTGCGAAAGCATTTACCAAGGATGTTTTCATTAATCAAGA
ACGAAAGTTAGGGGATCGAAGATGATTAGATACCAT
>OTU_323
CCGCGGTAATTCCAGCTCCAATAGCGTATATTAAAGTTGTTGCAGTTAAAAAGCTCGTAGTTGGATTTCTGGGAGGGTGC
CAATGTCCGTCGTCGTACGTGTTGCAGCGGCGCCCTTCCATCCTTCTGTTAACGACTTTGGGCATTCATTTGCCGGAGTC
GGGCTCAGATATTTTACCTTGAGAAAATTAGAGTGTTTCAGGCAGGCTAGGCCGGAATACATTAGCATGGAATAATGGAA
TAGGACTACGGTCTCTTTGTTGGTTTGAGGGACTGCAGTAATGATTAATAGGGATAGTTGGGGGCATTAGTATTTAATTG
TCAGAGGTGGAATTCTCGGATTTGTTAAAGACTAACTTATGCGAAAGCATTTGCCAAGGATGTTTTCATTAATCAAGAAC
GAAAGTTAGGGGATCAAAGACGATCAGATACCAT
>OTU_324
CCGCGGTAATTCCAGCTCCAATAGCGTATATTAAAGTTGTTGCAGTTAAAAAGCTCGTAGTTGGATTTCTGGTCGTGAAC
CCAGGTCCGGACCTCACGGTTTGTGTACCGGGTGTTTGCTGCCATCTTCCGGGAAAACACTGCTGTTCTTAATTGAATGG
TTGTGCGATCTCGGTCAGTTACTGTGAGCAAAGTAGAGTGTTCAAAGCAGGCTTATGCCGTTGAATATATTAGCATGGAA
TAATAAGATAAGACTTTGGTTTATTTTGTTGGTTTACATTCCAAGGTAATGATTAATAGGGATAGTTGGGGGTATTCGTA
TTCAATTGTCAGAGGTGAAATTCTTGGATTTATGGAAGACGAACTACTGCGAAAGCATTTACCAAGGATGTTTTCATTAA
TCAAGAACGAAAGTAAGGGGATCGAAGATGATCAGATACCGT
>OTU_325
CCGCGGTAATTCCAGCTCCAATAGCGTATATTAAAGTTGTTGCAGTTAAAACGCTCGTAGTTGGACTGTTGCGCGGCGCG
CCCTGGTTCGCCGGGGGGCGTGGGGCATGTGGGGCGGAGGGCAACCTTGGGCCCCTTGTTACTGTGAGGAAATTAGGGTG
TTTAAAGCGGGCATTTGCTTGAATAGGAGAGCATGGAATAACGGCAGTGTTGTCGTTGGTCAGGACGGGATGATTGATAG
GGACAGGCGGGGGCATTGGTATTTGGCAGTCAGAGGTGAAATTCTTGGATTTGGCAAAGACGAGCTAGTGCAAAGGCATT
TGCCAAGGATGTTTTCATTAATCAAGAACGAAAGTTAGGGGATCGAAGATGATTAGATACCAT
>OTU_326
CTGCGGTAATTCCAGCTCCAATAGCGTATACTAAAGTTGTTGCAGTTAAAAAGCTCGTAGTTGGATTTCTGGTTCAATGC
GCCTGGCCCGCGGCAGTAATGCCTGTGAGTGCCGGTGCGCGCTGGCCATCCTTCTAGAAAACGTTTCTACCCTTTACTGG
GCTGGATTCGGGATCTAGATCTTTTACTTTGAAAAAATTAGAGTGTTCAAAGCAGGCTTGTGCTGTGAATACATTAGCAT
GGAATAATAATCTAGGACTTCGGTTCTATTTTGTTGGTTTCTAGAATTGAAGTAATGATTGATAGGGATAGTTGGGGGTG
CTAGTATTGGCCGGCCAGAGGTGAAATTCTTGGATTCGGTCAAGACTAACTTATGCGAAAGCATTCACCAAGGATGTCTT
CTTTAATCAAGAACGAAAGTTGGGGGATCGAAGATGATTAGATACCGT
>OTU_327
CCGCGGTAATTCCAGCTCCAATAGCGTATATTAAAGTTGTTGCGGTTAAAAAGCTCGTAGTTGGAGTTCTGCCAGGTGCC
GCCTGTCCGCCCCAGTGGTGAGTACGTGGCGCGCATTTGGCCCTTTCAAGGGGAGCGTATTGCACTTAACTGTGTGGTGC
GGGATCCTTGACTTTTACTTTGAGGAAATAAGAGTGTTCCAAGCAGGCTCTCGTCGTGCATAGCTCAGCATGGAATAATA
GCATTGGATCTCGATTCCAAACTGTTGGTTGTAGGAAACGAGATAATGATGAAGAGGGATAGTTGGGGGCATTCGTATTT
AACTGTCAGAGGTGAAATTCTTGGATTTGTTAAAGACGGACTACTGCGAAAGCATTTGCCAAGGATGTTTTCATTGATCA
AGAACGAAAGTTAGGGGATCGAAGATGATTAGATACCAT
>OTU_328
CTGCGGTAATTCCAGCTCCAATAGCGTATATTAAAGTTGTTGCAGTTAGAACGCTCGTAGTCGGATTTCGGGGCGGGGCG
ACCGGTCTGCCGATGGGTATGCACTGGTCGGCGCGTCCTTCCTTCCGGAGACCGTGCCTACTCTTAACTGAGCGGGGGCG
GGAGACGGATCGTTTACTTTGAAAAAATCAGAGTGTTTCAAGCAGGCAGCTCGCTCTTGCATGGATTAGCATGGGATAAT
GAAATAGGACTTTGGTGCTATTTTGTTGGTTTCGAACACCGAAGTAATGATTAAAAGGGACAGTCAGGGGCACTCGTATT
CCGCCGAGAGAGGTGAAATTCTCAGACCAGCGGAAGACGAACTACTGCGAAAGCATTTGCCAGGGATGTTTTCACTGATC
AAGAACGAAAGTTAGGGGATCGAAGATGATTAGATACCAT
>OTU_329
CTGCGGTAATTCCAGCTCCAATAGCGTATACTAAAGTTGTTGCAGTTAAAAAGCTCGTAGTTGGATTTCTGGTCGTGGGT
CCCGGTCCGCCCCTCACGGGGTGTGCACCAGGTGCCTGCAGCCATCCTCGGGGAGAACGCATCTGTCATTAAGTTGTCGG
GTGTGGTATCCTCGTCATTTACTGTGAGCAAAATAGAGTGTTCAAAGCAGGCTTAGGCCGTTGAATACATTAGCATGGAA
TAATAAGATAGGACCTTGGTCTATTTTGTTGGTTTGCACTCCAAGGTAATGATTAATAGGGATAGTTGGGGGTATTCGTA
TTCAATTGTCAGAGGTGAAATTCTTGGATTTATGGAAGACGAACTACTGCGAAAGCATTTACCAAGGATGTTTTCATTAA
TCAAGAACGAAAGTTAGGGGATCGAAGACGATCAGATACCAT
>OTU_330
CTGCGGTAATTCCAGCTCCAATAGCGTATACTAAAGTTGTTGCAGTTAAAAAGCTCGTAGTTGGATTTCTGGTGACGACG
TTTGTCCGGGTCAATGACTCTGCGACGTAACGTTTTTGCCATCCTTGGGGAAAACTAGTCTGGCATTAGGTTGTCGGGTT
AGGGATCCTCATCGTTTACTGTGAAAAAATTAGAGTGTTCAAAGCAGGCTTACGCCGTTGAATACATTAGCATGGAATAA
TAAGATAGGACTTTGGTACTATTTTGTTGGTTTGCGTACCTTAGTAATGATTAATAGGGACAGTTGGGGGTATTCGTATT
CAATTGTCAGAGGTGAAATTCTTGGATTTATGGAAGACGAACTACTGCGAAAGCATTTACCAAGGATGTTTTCATTAATC
AAGAACGAAAGTTAGGGGATCGAAGACGATTAGATACCAT
>OTU_331
CCGCGGTAATTCCAGCTCCAATAGCGTATGTTAAAGTTGTTGCAGTTAAAAAGCTCGTAGTTGAATTTCTGGTCGTGGGC
AAAAGTCGGCCCCTCACGGGGTCTGTACTAATGTCTGCAGCCTTCCTCGGGGAAATTCTACCTGACATTAAGTTGCCGGG
TGGCGTATCCTCGTCATTTACTGTGAGCAAAATAGAGTGTTCAAAGCAGGCTTAGGCCGTTGAATACATTAGCATGGAAT
AATAAGATAAGACCTTGGTCTATTTTGTTGGTTTGCGTCCAAGGTAATGATTAATAGGGATAGTTGGGGGTATTCGTATT
CAATTGTCAGAGGTGAAATTCTTGGATTTATGGAAGACGAACTACTGCGAAAGCATTTACCAAGGATGTTTTCATTAATC
AAGAACGAAAGTTAGGGGATCGAAGATGATCAGATACCAT
>OTU_332
CCGCGGTAATTCCAGCTCCAGTAGCGTATATTAAAGTTGCTGCGGTTAAAAAGCTCGTAGTTAGATTTTTGGTACTCTCG
TCCAATCACCCTTCACGGGAGAAAATGGAATTGAGAGCACTTTCGCCTGTTATTGTTGGACACTTCACTGTGCTCAGCAG
AATCAGGCTCTTTACTTTGAGGAAATTAGAGTGTTTCAAGCAGGCAACTGCCTTGAATACATTAGCATGGAATAATAAAA
TATGACTTCGGTCTATTTTGTTGGTTTCCGGGCTGAAGTAATGATTAATAGGGACAGTCGGGGGCATTCGTACTTGACAG
TCAGAGGTGAAATTCTTGGATTTGTCAAAGACGAACTACTGCGAAAGCATTTGCCAAGGATGTTTTCATTGATCAAGAAC
GAAAGTTAGGGGATCGAAGACGATTAGATACCGT
>OTU_333
CCGCGGTAATTCCAGCTCCAATAGCGTATATTAAAGTTGTTGCAGTTAAAAAGCTCGTAGTTGGATCTCGGGTACTAGCA
TGTGGTACGCTTTACTGCTGTTACTACATGTCTGGTCCTAATCAATCGGTTGGCCGTTGATGCCCTTCATTGGGTGTTTT
CGGTAGCCGGTACGTTTACTTTGAGAAAATTAGAGTGCTTAAAGCAGGCTATACGCCTGAATAATGTTGCATGGAATAAT
AGAATAGGACCTCGGTTTTATTTTGTTGGTTTTGTAGAGCATTGAGGTAATGATTAATAGGGACAGACGGGGGCATTCGT
ATTGCGGTGTTAGAGGTGAAATTCTTGGATCGCCGCAAGACGAACAACTGCGAAAGCATTTGCCAAGAATGTTTTCATTA
ATCAAGAACGAAAGTTGGAGGTTCGAAGATGATTAGATACCAT
>OTU_334
CCGCGGTAATTCCAGCTCCAATAGCGTATATTAAAGTTGTTGCAGTTAAAAAGCTCGTAGTTGGATCTCGGGTACTAGCA
TGTGGTACGCTTTACTGCTGTTACTACATGTCTGGTCCTAATCAATCGGTTGGCCGTTGATGCCCTTCATTGGGTGTTTT
CGGTAGCCGGTACGTTTACTTTGAGAAAATTAGAGTGCTTAAAGCAGGCTATACGCCTGTATAATGTTGCATGGAATAAT
AGAATAGGACCTCGGTTTTATTTTGTTGGTTTTGTAGAGCATTGAGGTAATGATTAATAGGGACAGACGGGGGCATTCGT
ACTGCGGTGTTAGAGGTGAAATTCTTGGATCGCCGCAGGACGAACAACTGCGAAAGCATTTGCCAAGAATGTTTTCATTA
ATCAAGAACGAAAGTTGGAGGTTCGAAGACGATCAGATACCGT
>OTU_335
CTGCGGTAATTCCAGCTCCAATAGCGTATATTAAAGTTGTTGCGGTTAAAAAGCTCGTAGTTGGATTTCTGCTGAGGACG
ACCGGTCCGCCCTCTGGGTGAGTATCTGGCTTGGCCTTGGCATCTTCTTGGAGAACGTAGCTGCACTTGACTGTGTGGTG
CGGTATCCAGGACTTTTACTTTGAGGAAATTAGAGTGTTTCAAGCAGGCACACGCCTTGAATACATTAGCATGGAATAAT
AAGATAGGACCTTGGTTCTATTTTGTTGGTTTCTAGAGCTGAGGTAATGATTAATAGGGATAGTTGGGGGCATTCGTATT
TAACTGTCAGAGGTGAAATTCTTGGATTTGTTAAAGACGGACTACTGCGAAAGCATTTGCCAAGGATGTTTTCATTGATC
AAGAACGAAAGTTAGGGGATCGAAGATGATCAGATACCGT
>OTU_336
CCGCGGTAATTCCAGCTCCAGTAGCGTATATTAAAATTGTTGCAGTTAAAAAGCTCGTAGTTGGATTTCTGGCGTGATGT
ACTTGAGCCGCCCCGGTTTCGGTGGTGTGTTTCTTGTTATATCTGTCATCCTTCTAGATTTTATGTTTTGCCTTAACTGG
TTTAGCATGATATTCTAGATCTTTTACTTTGAAAAAATTAGAGTGTTTAAAGCAGGCTTACGCCTTTGAATACATTAGCA
TGGAATAATAATATAGGACTTTTGTTCTATTTTGTTGGTTTCTAGGACGAAAGTAATGATTGATAGGGATAGTTGGGGGT
GCTAGTATTCAGAGGCCAGAGGTGAAATTCTTGGATTCTCTGAAGACTAACTTATGCGAAAGCATTCACCAAGGATGTCT
TCTTTAATCAAGAACGAAAGTTGGGGGATCGAAGATGATTAGATACCAT
>OTU_337
CCGCGGTAATTCCAGCTCCAATAGCGTATATTAAAGTTGTTGCAGTTAAAAAGCTCGTAGTTGGACCTTAGGCAAGGCCG
TCCGGTCAGCCGCAAGGCTGCACTGGGCGTGCGGCGCCTCACCTTCGGGGAGCTGCGCCTTTGCGGGCGTAGTGATCCGA
GCTTTACTTTGAAGAAATTAGAGTGTTCAAAGCAGGCGTACGCTTGGATACATTAGCATGGAATAATAGAATAGGACTCG
GGTTCTATTTTGTTGGTTTGAGGACCAGAGTAATGATTAATAGGGATAGTTGGGGGCATTAGTATTCAGTAGTCAGAGGT
GAAATTCTTGGATTTACTGAAGACTAACTAGTGCGAAAGCATTTGCCAAGGATGTTTTCATTAATCAAGAACGAAAGTTA
GGGGATCGAAGACGATCAGATACCGT
>OTU_338
CTGCGGTAATTCCAGCTCCAATAGCGTATATTAAAGTTGTTGCGGTTAAAAAGCTCGTAGTTGGATTTCTGGTCGTGAAC
CCAGGTCCGGACCTCACGGTTTGTGTACCGGGTGTTTGCAGCCATCTTCGGGGAAAACGCTTCTGTTCTTCATTGAATGG
TTGTGCGATCCTCGTCTTTTACTGTGAGCAAAGGTGAGTGTTCAAAGCAGGCTTATGCCGTTGAAACTATTAGCATGGAA
TAATAAGATAAGACTTTGGTTTATTTTGTTGGTTTACATTCCAAGGTAATGATTAATAGGGATAGTTGGGGGTATTCGTA
TTCAATTGTCAGAGGTGAAATTCTTGGATTTATGGAAGACGAACTACTGCGAAAGCATTTACCAAGGATGTTTTCATTAA
TCAAGAACGAAAGTAAGGGGATCGAAGACGATCAGATACCAT
>OTU_339
CTGCGGTAATTCCAGCTCCAATAGCGTATATTAAAGTTGTTGCAGTTAAAAAGCTCGTAGTTGAACTTCTGGCTGTTGCG
GTTCATGGCTTCGGTCGGGATCGTAGCGGTCATCCGCTTGGGAATTCCGTTCGAACTTCACTGTTCGGCGGAGGGAACAG
GCATTTTACTTTGAAAAAATTAGAGTGTTCAAGGCAGGCTATCGCCCTGAATACACAAGCATGGAATAATGAAATAGGAC
TAGTTCCATTTTATTGGTTATTGGAATTAGTAATGATTAATAGGGACAGTTGGGGGCATTAGTATTTAATTGTCAGAGGT
GAAATTCTTGGATTTATTAAAGACTAACTTATGCGAAAGCATTTGCCAAGGATGTTTTCATTAATCAAGAACGAAAGTTA
GGGGATCAAAGACGATTAGATACCAT
>OTU_340
CTGCGGTAATTCCAGCTCCAATAGCGTATACTAAAGTTGTTGCAGTTAAAAAGCTCGTAGTTGGATTTCTGGTCGAGGCA
GTCGGTCTGCACCTAGTGTGTTAGTACCAGGCGCTTCGTCCATATTCGGGGAGAGCGTGTCTGGCATTAAGTTGTTGGGC
TCGGGATCCTCGTCATTTACTGTGAGCAAAATAGAGTGTTCAAAGCAGGCTTAGGCCATGAATACATTAGCATGGAATAA
TAAGATAAGACCTTGGTCTATTTTGTTGGTTAGCATTCCGAGGTAATGATTAATAGGGATAGTTGGGGGTATTCGTATTC
AATTGTCAGAGGTGAAATTCTTGGATTTATTGAAGACGAACTACTGCGAAAGCATTTACCAAGGATGTTTTCATTAATCA
AGAACGAAAGTTAGGGGATCGAAGACGATCAGATACCGT
>OTU_341
CTGCGGTAATTCCAGCTCCAATAGCGTATACTAAAGTTGTTGCAGTTAAAAAGCTCGTAGTTGAATTTCTGGACGCGGAA
GGTGGTCCGCCCGGCAACGGGTGTGTACTTCTCCTCTGCGTCCATCCTCGAGGAGAACATGTCTGGTGTTAACTCCCTGG
GCATGGGACCCTCGTCATTTACTGTGAGCAAAATAGAGTGTTCAAAGCAGGCTTAGGCCGTTGAATACGTTAGCATGGAA
TAATAAGATATGACCTTGGTCTTATTTTGTTGGTTTGCATTCCAAGGTAATGATTAATAGGGATAGTTGGGGGTATTCGT
ATTCAATTGTCAGAGGTGAAATTCTTGGATTTATGGAAGACGAACTACTGCGAAAGCATTTACCAAGGATGTTTTCATTA
ATCAAGAACGAAAGTTAGGGGATCGAAGATGATCAGATACCAT
>OTU_342
CCGCGGTAATTCCAGCTCCAATAGCGTATACTAAAGTTGTTGCAGTTAAAAAGCTCGTAGTTGGATTTCTGGTCGTGGAC
ATCGGTCCGATCCTCGCGGATTGTGTACCAGGTGTCTGCAGCCATCCTCGGAGAGAGCATATCTGACATTAAGTTGCCGG
ATATGGGATCTTCGTCATTTACTGTGAGCAAAATAGAGTGTTCAAAGCAGGCTTAGGCCGTTGAATATATTAGCATGGAA
TAATAAGATAGGACCTTGGTCTATTTTGTTGGTTTGCACTCCAAGGTAATGATTAATAGGGATAGTTGGGGGTATTCGTA
TTCAATTGTCAGAGGTGAAATTCTTGGATTTATGGAAGACGAACTACTGCGAAAGCATTTACCAAGGATGTTTTCATTAA
TCAAGAACGAAAGTTAGGGGATCGAAGATGATCAGATACCGT
>OTU_343
CCGCGGTAATTCCAGCTCCAATAGCGTATATTAAAGTTGTTGCAGTTAAAAAGCTCGTAGTTGGATTTGTGGTGACAGTT
GTGGTCCATTTTTGGTACTAACGATTGTTGCCATCCTTGGGTGGAACCTGTGTGGCATTAACTTGTCGTGCAGGGGATGC
CCATCGTTTACTGTGAAAAAATCAGCGCGTTCAAAGCAGGCTTATGCCGTTGAATGTCTTAGCATGGAATAATAAGATAG
GACCTTGGTGCTATTTTGTTGGTTTGCGTACCGAGGTAATGATTAATAGGGACAGTTGGGGGTATTCGTATTCCATTGTC
AGAGGTGAAATTCTTGGATTTCTGGAAGACGAACTACTGCGAAAGCATTTACCAAGGATGTTTTCATTAATCAAGAACGA
AAGTTAGGGGATCGAAGACGATCAGATACCGT
>OTU_344
CCGCGGTAATTCCAGCTCCAATAGCGTATATTAAAGTTGTTGCGGTTAAAAAGCTCGTAGTTGGATTTCTGCTGAGGACG
ACCGGTCCGCCCTCTGGGTGAGTATCTGGCTCGGCCTTGGCATCTTCTTGGAGAACGCAACTGCACTTGACTGTGTGGTG
TGGTATCCAGGACTTTTACTTTGAGGAAATTAGAGTGTTTCAAGCAGGCGCACGCCTTGAATACATTAGCATGGAATAAT
AAGATAGGACCTTGGTTCTATTTTGTTGGTTTCTAGAGCTGAGGTAATGATTAATAGGGATAGTTGGGGGCATTCGTATT
TAACTGTCAGAGGTGAAATTCTTGGATTTGTTAAAGACGGACTACTGCGAAAGCATTTGCCAAGGATGTTTTCATTGATC
AAGAACGAAAGTTAGGGGATCGAAGACGATTAGATACCGT
>OTU_345
CTGCGGTAATTCCAGCTCCAATAGCGTATATTAAAGTTGTTGCGGTTAAAAAGCTCGTAGTTGGATTTCTGCTGAGGACG
ACCGACCAGCCCATACGGGTTTGTGTCTGGTTTGACCGAGGCATCCTCTTGGAAGACGCCATGTCCTTCATTGGGTATGG
CGGAGTCCAGGACTTTTACTTTGAGGAAATTAGAGTGTTTCAAGCAGGCATTTGCCGTGAATACATTAGCATGGAATAAT
AAGATAGGACTTCGGTTCTATTTTGTTGGTTTCTAGAACTGAAGTAATGATTAATAGGGACAGTCGGGGGCATTCGTACT
TAACTGTCAGAGGTGAAATTCTTGGATTTGTTAAAGACGAACTACTGCGAAAGCATTTGCCAAGGATGTTTTCATTGATC
AAGAACGAAAGTTAGGGGATCGAAGACGATTAGATACCGT
>OTU_346
CCGCGGTAATTCCAGCTCCAATGGCGTATATTAAAGTTGTTGCAGTTAAAAAGCTCGTAGTTGGATTTCTGGCGGGAGCG
ACCGGTCGGCCCATTGGGTGTGTACTAGTGTTGCGTCCGGCCATATTTGCGGAGAGCGTGTGCGGCATTAAGTTGTCGTG
CTCGGGACCCGCATCGTTTACTGTGAGAAAATTAGAGTGTTCAAAGCAGGCTTATGCCTTGGATATGTTAGCATGGAATA
ATAAGATAAGACTTTGGCGGTCTATTTTGTTGGTTTGCACGCCATTGTAATGATTGATAGGGACAGTTGGGGGTATTCGT
ATTCAATTGTCAGAGGTGAAATTCTTGGATTTATGGAAGACGAACTACTGCGAAAGCATTTACCAAGGATGTTTTCATTA
ATCAAGAACGAAAGTTAGGGGATCGAAGATGATTAGATACCGT
>OTU_347
CCGCGGTAATTCCAGCTCCAATAGCGTATATTAAAGTTGTTGCAGTTAAATAGCTCGTAGTTGAATTTTGGGCTGGGCTG
GGTGGTCTCGCCGCAAGGTGTGCACTGCTCTGGTCTGGTCTTTCCTTCTGTGGAACTAGGGTGCTCTTAACTGGGTGTTC
TAGGGATACAGGACTTTTACTTTGAAAAAATTAGAGTGTTTAAAGCGGGCATTTGCTTGAATACATTAGCATGGAATAAT
AGAATAGGACTTTGGTTCTATTTTGTTGGTTTCTAGGACCGAAGTAATGATTAATAGGGATAGTTGGGGGCATTAGTATT
TAATTGTCAGAGGTGAAATTCTTGGATTTATGAAAGACTAACTTCTGCGAAAGCATTTGCCAAGGATGTTTTCATTAATC
AAGAACGAAAGTTAGGGGATCGAAGATGATCAGATACCAT
>OTU_348
CTGCGGTAATTCCAGCTCCAATAGCGTATATTAATGTTGTTGCAGTTAAAAAGCTCGTAGTTGAATTTCTGGCTAATCTG
CACGCTGGCTTCGGTCGTGTGTAGTTTAGTCATCCGTTAGAGAACTTAAACCGTCCTTAAATGGTCATTTAAGAGATCTA
ACATTTTACTTTGAAAAAATTAGAGTGTTCAAGGCAGGCAATCGTCATGAATACTATAGCATGGAATAATGGAATAGGAC
TTTAGTTCATTTTATTGGTTATTGAACTTTAGTAATGATTAACAGGGACAGTTGGGGTAATTAGTATTTAATTGTCAGAG
GTGAAATTCTTGGATTTATTAAAGACTAACTTATGCGAAAGCATTTTACAAAGATGTTTTCATTAATCAAGAACGAAAGT
TAGGGGATCAAAGACGATCAGATACCAT
>OTU_349
CCGCGGTAATTCCAGCTCCAATAGCGTATATTAAAGTTGTTGCGGTTAAAAAGCTCGTAGTTGGATTTCTGCCGAGGACG
ACCGGTCCGCCCTGTGGGTGAGCATCTGGATCGGCCTGGGCATCTTCTTGGGGAACGTAGCTGCACTTGACTGTGTGGTG
CGGTATCCAGGACTTTTACCTTGAGGAAATTAGAGTGTTTCAAGCAGGCGCACGCCTTGAATACATTAGCATGGAATAAT
AAGATAGGACCTCGGTTCTATTTTGTTGGTTTCTAGAGCTGAGGTAATGATTAATAGGGATAGTTGGGGGCATTCGTATT
TAACTGTCAGAGGTGAAATTCTTGGATTTGTTAAAGACGGACTACTGCGAAAGCATTTGCCAAGGATGTTTTCATTGATC
AAGAACGAAAGTTAGGGGATCGAAGATGATCAGATACCAT
>OTU_350
CCGCGGTAATTCCAGCTCTAATAGCATATATTAAAGTTGTTGCAGTTAAAAAGCTCGTAGTCGGACTTCGGGCGCGTTCG
GGCTGTCGGCCTCTGGTCGGATGGCAGGGGCGCGTCTTTTTGCCTGAGAGCCCCAGGGCGGTTCACGCCGTCGTGGTGGG
TCGCAGGCCGTTTACTTTGAAAAAATTAGAGTGTTCAAAGCAGGCTTTCGCTTGAATACATTAGCATGGAATAATGGAAT
AGGACTCTGGTGCTATTTCGTTGGTTATGGGACCGGGGTAATGATTAATAGGGACAGTTGGGGCCGTTCATATTTCGTTG
TCAGAGGTGAAATTCTTGGATTTACGAACGATGAACTTGTGCGAAAGCATTCGGCAAGGATGTTTTCATTGATCAAGAAC
GAAAGTTAGGGGATCGAAGATGATTAGATACCGT
>OTU_351
CTGCGGTAATTCCAGCTCCAATAGTGTATATTAAAGTTGTTGCGGTTAAAAAGCTCGTAGTTGGATTTCTGCCAAGGCCG
ACCGGTCCGTCCTTTGGGTGAGTATCTGGCTTGACTGGAGCATCTTCTTGGAGAGCGTGGCTGCACTTGACTGTGTGGTG
CGAAACCCAAGACTTTTACTTTGAGGAAATTAGAGTGTTTCAAGCAGGCTCACGCCTTGAATACATTAGCATGGAATAAT
AAGATAAGGCCTTGGTTGTATTTTGTTGGTTTCTAGAATTGAGGTAATGATGAACAGGGATACTTGGGGGCATACGAATT
TAATTGTCAGAGGTGAAATTCTTGGATTTGTTAAAGACGGACTACTGTGAAAGCATTTGCCAAGAATGTTTTCATTGATC
AAGAATGAAAGTTAGGGGGTCGAAGATGATTAGATACCGT
>OTU_352
CTGCGGTAATTCCAGCTCCAACGGCGTATATTAACGTTGTTGCAGTTAAAAAGCTCGTAGTTGGAGTTATAGTGTGTCCT
TTTTTGAGATTGCATGGTCTTCGGATCGTGTAGTCTCGCTTGAGGCTCACTGTATCTTTTGCTGTTACGTTTCACATGGC
TTCACTGTCGTGTGGGATTGTACAGCGCATTACTGTGAAAAAATTAGAGTGTTCCAAGCAGATGTATATCTGAATAGTTC
AGCATGGAATAATAGAATAGGGGAGATTGCCCTATTGTTGGTTTTGGGGTGATTTCTGATGATGAATAGGGACAGTTGGG
GGCATTAGTATTTAATTGTCAGAGGTGAAATTCTTGGATTTGTTAAAGACTAACGTATGCGAAAGCATTTGCCAAGGATG
TTTTCATTAATCAAGAACGAAAGTTAGGGGATCGAAGATGATCAGATACCAT
>OTU_353
CTGCGGTAATTCCAGCTCCAATAGCGTATATTAAAGTTGTTGCGGTTAAAAAGCTCGTAGTTGGATTTCTGCCGAGGACG
ACCGGTCCGCCCTCTGGGTGAGCATCTGGCTCGGCCTGGGCATCTTCTTGGAGAACGTATCTGCACTTGACTGTGTGGTG
CGGTATTCAGGACTTTTACTTTGAGGAAATTAGAGTGTTTCAAGCAGGCATACGCCTTGAATACATTAGCATGGAATAAT
AAGATAGGACCTCGGTTCTATTTTGTTGGTTTCTAGATCTGAGGTAATGATTAATAGGGATAGTTGGGGGCATTCGTATT
TAACTGTCAGAGGTGAAATTCTTGGATTTATGAAAGACGAACTTCTGCGAAAGCATTTGCCAAGGATGTTTTCATTAATC
AAGAACGAAAGTTAGGGGATCGAAGATGATCAGATACCAT
>OTU_354
CTGCGGTAATTCCAGCTCCAATAGCGTATATTAAAGTTGTTGCGGTTAAAAAGCTCGTAGTTGGATTTCTGCTGAGGATG
ACCGGTCCGCCCTCTGGGCAGGTATCTGGCTCAGCTTTGGCATCTCCTTGAAAAATGTGTCTGCACTTGACTGTGTGGTA
CGGTATTCAAGACATTTACTTTGAGGAAATTAGAGTGTTTCAAGCAAGCGAGTGCTTTGAATACATTAGCATGGAATAAT
AACATAGGACCTCAGTTCTATTTTGTTGGTTTCTAGAATTGAGGTAATGATTGATAGGGATAGTTGGGGGCATTCGTATT
TAATTGTCAGAGGTGAAATTCTTGGATTTGTTAAAGACGGACTACTGCGAAAGCATTTGCCAAGGATGTTTTCATTGATC
AAGAACGAAAGTTAGGGGATCGAAGACGATTAGATACCAT
>OTU_355
CTGCGGTAATTCCAGCTCCAATAGCGTATATTAAAGTTGTTGCAGTTAAAAAGCTCGTAGTTGGATTTCTGGCAGGGAGT
AGATGCCCGTGTGATACGTGCGCAGATACCCCCTGCCATCCTTCTGTTAACCCTCCAGATCTTAACTGCTCTGTTGGGAG
CCCAGATATTTTACCTTGAGAAAATTAGAGTGTTTCAGGCAGGCTAGCGCCGGAATACATTAGCATGGAATAATAGAATA
GGACTTTATACCTCTTCTGTTGGTCTGAGGGGATGAAGTAATGATTAATAGGGATAGTTGGGGGCATTAGTACTTAACTG
TCAGAGGTGAAATTCTCGGATTTGTTAAAGACTAACTTATGCGAAAGCATTTGCCAAGGATGTTTTCATTAATCAAGAAC
GAAAGTTAGGGGATCAAAGACGATCAGATACCGT
>OTU_356
CCGCGGTAATTCCAGCTCCAATAGCGTATATTAAAGTTGTTGCAGTTAAAAAGCTCGTAGTTGGATTTCTGGGGAGGAGT
TCTTAGGCCGCCGACTGGCGGTTAGAGGCCCCTTCCCATCCTTCTGTTAACGCTTCTCGGCATTCATTTGCTGGTGGCGG
GCTCAGATATTTTACCTTGAGAAAATTAGAGTGTTTCAGGCAGGCTAGGCCGGAATACATTAGCATGGAATAATGGAATA
GGACTACGGTCTCTTTGTTGGTTTGAGGGACTGGAGTAATGATTAATAGGGATAGTTGGGGGCATTAGTATTTAATTGTC
AGAGGTGGAATTCTCAGATTTGTTAAAGACTAACTTATGCGAAAGCATTTGCCAAGGATGTTTTCATTAATCAAGAACGA
AAGTTAGGGGATCAAAGATGATTAGATACCAT
>OTU_357
CCGCGGTAATTCCAGCTCCAATAGCGTATACTAAAGTTGTTGCAGTTAAAAAGCTCGTAGTTGAATTTCTGGACGTAGAT
TCCGGTCCGTCCCGCAAGGGTTGAGTACCAGGAATCCGCGTCCATCCTCGGGGAAAATATGTCTGGCATTCAGTTGTTGG
GCATAGGATCCTCGTCATTTACTGTGAGCAAAATAGAGTGTTCAAAGCAGGCTTATGCCGTTGAATACATTAGCATGGAA
TAATAAGATAAGACCTTGGTCTATTTTGTTGGTTTGCTGTCCAAGGTAATGATTAATAGGGATAGTTGGGGGTATTCGTA
TTCAATTGTCAGAGGTGAAATTCTTGGATTTATGGAAGACGAACTACTGCGAAAGCATTTACCAAGGATGTTTTCATTAA
TCAAGAACGAAAGTTAGGGGATCGAAGACGATCAGATACCGT
>OTU_358
CCGCGGTAATTCCAGCTCCAATAGCGTATATTAAAGTTGTTGCAGTTAAAAAGCTCGTAGTTGGATTTCAAGGTTAGCGT
CCTTAGAAATAAGGTTCGCTACCTACTAGTCCGAAAGGACTGTTACTGTGAGAAAATTAGAGTGTTTCAAGCAGGCTATT
GCAGGAATACATTAGCATGGAATAACGAATGTGTCTAGAATCTTGGTTAATTCTAGATTACGATTAATAGGGACAGTTGG
GGGCATTAGTATTTAATTGTCAGAGGTGAAATTCTTGGATTTGTTAAAGACTAACGTATGCGAAAGCATTTGCCAAGGAT
GTTTTCATTAATCAAGAACGAAAGATAGGGGATCAAAGATGATTAGATACCAT
>OTU_359
CTGCGGTAATTCCAGCTCCAATAGCGTATACTAAAGTTGTTGCAGTTAAAAAGCTCGTAGTTGGATTTCTGGTCGACAGT
GTTGGTCCGGTTGGTTTACTAACTGAGTATCAGTATCTGTCTCCCATCCTACCGCCGGGGTAACTCGGAGGTTCTTTTAC
TTTGAAAAAATTAGAGTGTTTAAAGCAAGCTTACGCGATGAATACATTAGCATGGAATAATAATATAGGACTACGGGTTC
TATTTTGTTGGTTTCTAGACCTGAAGTAATGATTGATACGGACCGTTGGGGGTGCTAGTATTGAGAGGCCAGAGGTGAAA
TTCTTGGATTCTCTCAAGACTAACTTATGCGAAAGCATTCACCAAGGAGGTCTTGTTTAATCAAGAACGAAAGTTGGGGG
ATCGAAGACGATTAGATACCGT
>OTU_360
CCGCGGTAATTCCAGCTCCAATAGCGTATATTAAAGTTGTTGCAGTTAAAAAGCTCGTAGTTGAATTTCTGGTCGTGGGC
ATAGGTCGGCTCCTCACGGAGTCTGTACCGTTGTCTGCAGCCTTCCTCGGGGAACGACCATCTGACATTCAGTTGCCGGG
TGGAAGATCCCCGTCATTTACTGTGAGCAAAATAGAGTGTTCAAAGCAGGCTTAGGCCGTTGAATACATTAGCATGGAAT
AATAAGATAAGACCTTGGTCTATTTTGTTGGTTTGCGTCCAAGGTAATGATTAATAGGGATAGTTGGGGGTATTCGTATT
CAATTGTCAGAGGTGAAATTCTTGGATTTATGGAAGACGAACTACTGCGAAAGCATTTACCAAGGATGTTTTCATTAATC
AAGAACGAAAGTTAGGGGATCGAAGACGATTAGATACCGT
>OTU_361
CCGCGGTAATTCCAGCTCCAATAGCGTATATTAAAGTTGTTGCAGTTAAAAAGCTCGTAGTTGGATTTCTGGTCGACAGT
GTTGGTCCGGTTGGTTTACTAACTGAGTATCAGTTTCTGTCTCCCATCCTACCGCCGGGGCAACTCGGAGGTTCTTTTAC
TTTGAAAAAATTAGAGTGTTTAAAGCAAGCTTACGCGATGAATACATTAGCATGGAATAATAATATAGGACTACGGGTTC
TATTTTGTTGGTTTCTAGACCTGAAGTAATGATTGATACGGACCGTTGGGGGTGCTAGTATTGAGAGGCCAGAGGTGAAA
TTCTTGGATTCTCTCAAGACTAACTTATGCGAAAGCATTCACCAAGGAGGTCTTGTTTAATCAAGAACGAAAGTTGGGGG
ATCGAAGATGATTAGATACCAT
>OTU_362
CTGCGGTAATTCCAGCTCCAATAGCGTATATTAAAGTTGTTGCAGTTAAAAAGCTCGTAGTTGGATTTGTGGTTGGAGCG
ACCGGCCCGACACAGTGTGTTGGTGCTTGGTTGTCTCCGTCCATCCTTGGGTGGAACCTGTGTGGCATTAAGTTGTCGTG
CAGGGGATGCCCATCTTTTACTGTGAAAAAATTAGAGTGTTCAAAGCAGGCTTACGCCGTTGAATATATTAGCATGGAAT
AATGAGATAGGACCTGGGTACTATTTTGTTGGTTTGCGCACCGAGGTAATGATTAATAGGGACAGTTGGGGGTATTCGTA
TTCCATTGTCAGAGGTGAAATTCTTGGATTTTTGGAAGACGAACTACTGCGAAAGCATTTACCAAGGATGTTTTCATTAA
TCAAGAACGAAAGTTAGGGGATCGAAGACGATCAGATACCAT
>OTU_363
CCGCGGTAATTCCAGCTCCAATAGCGTATATTAAAGTTGTTGCAGTTAAAAAGCTCGTAGTTGGATTTCTGGCAGAGGCT
GGGCGCTCGCTTCTTAAACGAAGTGCGGCGCTTGCGTCTCTATCATCCTTCTAGTTGGCGCAGTCGTTTGGTTAATTCCA
ATGGGCTGTGGGGGCAACCCTTTACCGATTAGATCTTTTACTTTGAAGAAATTAGAGTGTTCAAAGCAGGCATACCGCTT
TGCATACATTAGCATGGAATAATACCATAGGACTTTGGTTCTATTGTGTTGGTCTAGGACTGAAGTAATGATTGATAGGG
ATAGTTGGGGGTGCTAGTATTCAAGGGCCAGAGGTGAAATTCTTGGATTCCTTGAAGACTAACTTATGCGAAAGCATTCA
CCAAGGATGTCTTCTTTAATCAAGAACGAAAGTTGGGGGATCGAAGACGATCAGATACCAT
>OTU_364
CCGCGGTAATTCCAGCTCCAATAGCGTATATTAAAGTTGTTGCAGTTAAAACGCTCGTAGTTGAATTTCGGGCTGGACGG
GAGGGCGGGCCATGAGGCTTTAGCTACACTCGCTGGTCAAAATCTTTTCGGAGTGGACCGCACGCACTTAACTGGGTGGG
CGGAGAACCCTGCTCCGGACGTTTACTTTGAAAAAATTAGAGTGTTCAAAGCAGGCATTTCGCTGTGAATATTTTAGCAT
GGAATAATAAAATATGACTTCAATCGTGTTTTGTTGGTTTTAATGACTGAAGTAATGATTAATAGGGATAGTTGGGGCCA
TTCGTATTTTGTTGTCAGAGGTGAAATTCTTGGATTTACAAAAGACGAACTGCTGCGAAAGCGTCTGGCAAGGATGTTTT
CATTAATCAAGAACGAAAGTTGGAGGATCGAAGACGATCAGATACCGT
>OTU_365
CCGCGGTAATTCCAGCTCCAATAGCGTATACTAAAGTTGTTGCAGTTAAAAAGCTCGTAGTTGAATTTCTGGTCGTGGCG
GCCGGTCCGCTCCTCGCGGAGTGTGCACCTGGTCTCTGCAGCCATCCTCGCGGAGAGCACATCTGACATTAAGTTGTCGG
GTGTGGGATCCGCGTCATTTACTGTGAGCAAAATAGAGTGTTCAAAGCAGGCTTAGGCCGTTGAATACATTAGCATGGAA
TAATAAGATAGGACCTTGGTCTATTTTGTTGGTTTGTACTCCAAGGTAATGATTAATAGGGATAGTTGGGGGTATTCGTA
TTCAATTGTCAGAGGTGAAATTCTTGGATTTATGGAAGACGAACTACTGCGAAAGCATTTACCAAGGATGTTTTCATTAA
TCAAGAACGAAAGTTAGGGGATCGAAGATGATCAGATACCGT
>OTU_366
CTGCGGTAATTCCAGCTCCAATAGCGTATACTAAAGTTGTTGCAGTTAAAAAGCTCGTAGTTGGATTTCTGGTCGTGGCA
ACCGGTCCGCCCTTAACGGGGTGTGTACCAGGTTTCTGCGTCCATCCTCGAGGGGAACGTGCCTGGCATTAAGTTGTCGG
GTACGGTATCCTCGTCATTTACTGTGAGCAAAATAGAGTGTTCAAAGCAGGCTTAGGCCGTTGAATATATTAGCATGGAA
TAATAAAATAGGACCTTGGTCTATTTTGTTGGTTTGTATTCCAAGGTAATGATTAATAGGGATAGTTGGGGGTATTCGTA
TTCAATTGTCAGAGGTGAAATTCTTGGATTTATGGAAGACGAACTACTGCGAAAGCATTTACCAAATATGTTTTCATTAA
TCAAGAACGAAAGTTAGGGGATCGAAGATGATCAGATACCAT
>OTU_367
CCGCGGTAATTCCAGCTCGAGGAAATTTTATCAATGCTGTTGCAGTTGAAACGCTCGTAGTTGAGCCTTGTGTTCGGTCT
TTGGTCTTCCGAAAGGGGGTACTGGAGGGGTGAACATGTTTTGTCTTTGGCGGTGGCGACATCGTGAAAGACGGGTTACT
GTGAAGAAATTAGAGTGTTCAAAGCAGGCTATCGCTTGAATACATTAGCATGGGATAACGGTCGTGCGAGCGACTTTGTT
GGTTGAGAGTCATTTGCGATTGATAGGGACAGTCGGGGGCATTAGTATTTGGCAGTCAGAGGTGAAATTCTTGGATTTGC
CAAAGACTAACTAGAGCGAAAGCATTTGCCAAGGATGTTTTCATTAATCAAGAACGAAAGTTAGGGGATCGAAGACGATT
AGATACCAT
>OTU_368
CCGCGGTAATTCCAGCTCCAATAGCGTATACTAAAGTTGTTGCAGTTAAAAAGCTCGTAGTTGTATTTCTGGTCTTGGTC
AGCGGTCTGCCTCAAACGAGGTATGCACCATCTGTCCGAGTCCATCCTCGGAGAGAACGTATCTGTGATTCAGTTCATGG
GTATGGGATCTTCGTCATTTACTGTGAGCAAAATAGAGTGTTCAAAGCAGGCTTATGCCGTTGAATACATTAGCATGGAA
TAATAAGATAGGACCTTGGTCTATTTTGTTGGTTTGTACTCCAAGGTAATGATTAATAGGGATAGTTGGGGGTATTCGTA
TTCAATTGTCAGAGGTGAAATTCTTGGATTTATGGAAGACGAACTACTGCGAAAGCATTTACCAAGGATGTTTTCATTAA
TCAAGAACGAAAGTTAGGGGATCGAAGACGATTAGATACCGT
>OTU_369
CCGCGGTAATTCCAGCTCCAATAGCGTATATTAAAGTTGTTGCAGTTAAAACGCTCGTAGTTGAACTATGTGCTGGGACG
TGTTGCGGCTTTGCTGCGGGGCGTGCTGGCGTGTTTGAGCGGGGGCGACACAGTCGCGGTCCGCTTGGGTTACTGTGAAG
AAATTAGAGTGTTTAAAGCGGGCGTAGGCTTGAATACATCAGCATGGAATAACAGAGCGGGTGTTCTGTTGGTCAGGGAG
TGTTTCTTGTTTGATAGGGCCAGTTGGGGGCATTAGTATTTAGCAGTCAGAGGTGAAATTCTTGGATTTGGTAAAGACTA
ACTAGTGCGAAAGCATTTGCCAAGGATGTTTTCATTGATCAAGAACGAAAGTTAGGGGATCGAAGATGATCAGATACCAT
>OTU_370
CCGCGGTAATTCCAGCTCCAATAGCGTATATTAAAGTTGTTGCAGTTAAAAAGCTCGTAGTTGGATTTCCGGGCGTGGGG
GTGCGGTCTGCCGCAAGGCATGTACTGCTGCCCATGCCCAACCTTTTTCGAAGACTTTGCGTGCTCTTTACTGAGTTGCG
TAAGGGACTCGAGACTTTTACTTTGAAAAAATTAGAGTGTTCAAAGCAGGCTTACGCTTGAATACATTAGCATGGAATAA
TGGAATAGGACTTTGGTCTTATTTTGTTGGTTTCTAGGACCGAAGTAATGATTAATAGGGACAGTTGGGGGCATTCGTAT
TTAATTGTCAGAGGTGAAATTCTTGGATTTATGAAAGACGAACTTCTGCGAAAGCATTTGCCAAGGATGTTTTCATTAAT
CAAGAACGAAAGTTAGGGGATCGAAGATGATCAGATACCGT
>OTU_371
CCGCGGTAATTCCAGCTCCAATAGCGTATATTAAAGTTGTTGCAGTTAAAAAGCTCGTAGTTGGATTTCTGGCAGGAGTG
ACTGACCACAAACTCTGTTTGTGAGTTGTGTCATTCTGGCCATCCTTGGTAAGATCCTTTTTGGCATTAAGTTGTCGGGA
AGGGGATGACCATCGTTTACTGTGAAAAAATTAGAGTGTTTAAAGCAGGCTTATGCCGTTGAATATATTAGCATGGAATA
ATAAGATAGGACTTTGAGTCTATTTTGTTGGTTTGCGAGTCAAAGTAATGATTAATAGGGACAGTTGGGGGTGCTAGTAT
TGGCCGGCCAGAGGTGAAATTCTTGGATTCGGTCAAGACTAACTTATGCGAAAGCATTCACCAAGGATGTCTTCTTTAAT
CAAGAACGAAAGTTGGGGGATCGAAGACGATCAGATACCAT
>OTU_372
CTGCGGTAATTCCAGCTCCAATAGCGTATATTAAAGTTGTTGCAGTTAAAAAGCTCGTAGTTGGATTTCTGGTTGCAAAA
TTCGGTCCGTTCCTCACGGAATGTGTACTAGAATATTGCGTCCATCCTCGAAGAGAGCGTCCTTGGCATTTAGTTGTCGA
GTACGGGATCTTCGTCATTTACTGTGAGCAAAATAGAGTGTTCAAAGCAGGCTTAGGCCGTTGAATATTTTAGCATGGAA
TAATAAGATAGGACCTTGGTCTATTTTGTTGGTTTGCACTCCAAGGTAATGATTAATAGGGATAGTTGGGGGTATTCGTA
TTCAATTGTCAGAGGTGAAATTCTTGGATTTATGGAAGACGAACTACTGCGAAAGCATTTACCAAGGATGTTTTCATTAA
TCAAGAACGAAAGTAAGGGGATCGAAGACGATCAGATACCGT
>OTU_373
CCGCGGTAATTCCAGCTCCAATAGCGTATACTAAAGTTGTTGCAGTTAAAAAGCTCGTAGTTGAATTTCTGGTCTCGGAC
ATCGGTCTGCCTCAAACGAGGTACGTACCTGTTGTCTGAATCCATCCTCGGGGAAAACGTATCTGTCATTCAGTTGATGG
GTATGGGATCCTCGTCATTTACTGTGAGCAAAATAGAGTGTTCAAAGCAGGCTTATGCCGTTGAATACATTAGCATGGAA
TAATAAGATAGGACCTTGGTCTATTTTGTTGGTTTGTACTCCAAGGTAATGATTAATAGGGATAGTTGGGGGTATTCGTA
TTCAATTGTCAGAGGTGAAATTCTTGGATTTATGGAAGACGAACTACTGCGAAAGCATTTACCAAGGATGTTTTCATTAA
TCAAGAACGAAAGTAAGGGGATCGAAGATGATCAGATACCGT
>OTU_374
CTGCGGTAATTCCAGCTCCAATAGCGTATATTAAAGTTGTTGCGGTTAAAAAGCTCGTAGTTGGATTTCTGCCGAGGACG
ACCGGTCCGCCCTCTGGGTGAGTATCTGGCTCGGCCTGGGCATCTTCTTGGAGAACGTATCTGCACTTGACTGTGTGGTG
CGGTATCCAGGACTTTTACTTTGAGGAAATTAGAGTGTTTCAAGCAGGCATACGCCTTGAATACATTAGCATGGAATAAT
AAGATAGGACCTCGGTTCTATTTTGTTGGTTTCTAGAGCTGAGGTAATGATTAATAGGGATAGTTGGGGGCATTCGTATT
TAACTGTCAGAGGTGAAATTCTTGGATTTGTTAAAGACGGACTACTGCGAAAGCATTTGCCAAGGATGTTTTCATTGATC
AAGAACGAAAGTTAGGGGATCGAAGATGATTAGATACCAT
>OTU_375
CTGCGGTAATTCCAGCTCCAATAGCGTATACTAAAGTTGTTGCAGTTAAAAAGCTCGTAGTTGAATTTCTGGTGTCGATC
TTAGCTGGCTTCGGTCGTTAATGTCGATATCATCCGTTAGAGAACTATAGCCGTCCTTAACTGGTCACTATGGAGATCTA
ACATTTTACTTTGAAAAAATTAGAGTGTTCAAGGCAGGCAATCGTCATGAATACTATAGCATAGAATAATGGAATAGGAC
TTTGATTCATTTTATTGGTTATTGAATCTTAGTAATGATTAACAGGGACAGTTGGGGGCTCTCGTATTGCAAAGCTAGAG
GTGAAATTCTTGGATTTTTGCAAGACGAACTAATGCGAAAGCATTTGCCAAGGATGTTTTCATTAATCAAGAACGAAAGT
TAGGGGATCAAAGACGATTAGATACCAT
>OTU_376
CTGCGGTAATTCCAGCTCCAATAGCGTATATTAAAGTTGTTGCGGTTAAAAAGCTCGTAGTTGGATTTCTGCCAAGGATG
ACCGACCCGCCTTCGGGTGTGTGTCTGTGTTGACCGAGGCATCCTCCTAGTGACTCCAGTTCTTAACCGTACTGGCTGTT
CTAGGACTTTTACTTTGAGGAAATTAGAGTGTTTCAAGCAGGCATATGCCTTGAATATATTAGCATGGAATAATAATTTA
GGACTTCGGTTCTATTTTGTTGGTTTCTGGAACTGAAGTAATGATTAATAGGGACAGTCGGGGGCATTCGTACTCAACAG
TCAGAGGTGAAATTCTTGGATTTGTTGGAGACGAACTACTGCGAAAGCATTTGCCAAGGATGTTTTCATTGATCAAGAAC
GAAAGTTAGGGGATCGAAGACGATTAGATACCAT
>OTU_377
CCGCGGTAATTCCAGCTCCAATAGCGTATACTAAAGTTGTTGCAGTTAAAACGCTCGTAGTTGGATTTCTGTTTGCGTTG
CTTACGCCGCCCTATGGGCGTGTGTAGGTATGCGTGAGCATCCTGCGGGTAGCCCTGCGTGGTTCTTAACTGGATCGCGT
CGTGGCTCCGCACGGTTACTTTGAAAAAATTAGAGTGTTTAAGGCAGGCGTTCGCTTTGAATACATTAGCATGGAATAAC
GAAGATGGACTCAGGTTCTTCTTTGTTGGTTCAGAGGGCCCGAGTAACGATTAATAGGGATAGTTGGGGGCATTCGTATT
TAATTGTCAGAGGTGAAATTCTTGGATTTGTTAAAGACGAACTACTGCGAAAGCATTTGCCAAGGATGTTTTCATTAATC
AAGAACGAAAGTTAGGGGATCGAAGATGATTAGATACCGT
>OTU_378
CCGCGGTAATTCCAGCTCCAATAGCGTATATTAAAGTTGTTGCAGTTAAAAAGCTCGTAGTTGGATTTCAAGAGACGCAG
CATGGATAACATGTCTGCCCTCTACCAGTCTTAGACTGTTACTGTGAGAAAATTAGAGTGTTTCAAGCAGGCTGTTGCAG
GAATACATTAGCATGGAATAACGAGTGTGTCTAGAATCTTGGTTAATTCTAGATTACGATTAATAGGGACAGTTGGGGGC
ATTAGTATTTAATTGTCAGAGGTGAAATTCTTGGATTTGTTAAAGACTAACGTATGCGAAAGCATTTGCCAAGGATGTTT
TCATTAATCAAGAACGAAAGATAGGGGATCAAAGACGATCAGATACCGT
>OTU_379
CCGCGGTAATTCCAGCTCCAACGGCGTATATTAACGTTGTTGCAGTTAAAAAGCTCGTAGTTGGAGTTATGGTGCGTTCT
CTGTTGGAAGTGCCTAGCTTCGGTTGGGTATAACTAGTTGAGGCGCACCGTATCTTTTGCCGTTGCTATTGCATGTAGCT
TCACTGTTATATGTAACTGGACGGCGCATTACTGTGAAAAAATTAGAGTGTTCCAAGCAGATGTATATCTGAATAGTTCA
GCATGGAATAATGGAATAGGGGAGATTGCCCTATTGTTGGTTTTGGGGTGATTTCTGATGATGAATAGGGACAGTTGGGG
GCATTAGTATTTAATTGTCAGAGGTGAAATTCGAGGATTTATGAAAGACTAACTTCTGCGAAGGCATTTGCCAAGGATGT
TTTCATTGATCAAGAACGAAAGTTAGGGGATCGAAGACGATTAGATACCGT
>OTU_380
CCGCGGTAATTCCAGCTCCAATAGCGTATATTAAAGTTGTTGCAGTTAAAAAGCTCGTAGTTGGACCTTAGGCAAGGCCG
CCGGGTCGGCCGCAAGGCTGCACTGGGCGTGCTGCGCCTCACCGTCGGGGAGCGGGCCGGGTCGTTCCGGGCCGTGATCC
GAGCTTTACTTTGAAGAAATTAGAGTGTTCAAAGCAGGCTTACGCTTGAATACATTAGCATGGAATAATAGAATAGGACT
CGGGTTCTATTTTGTTGGTTTGAGGACCAGAGTAATGATTAATAGGGATGGTCGGGGGCATTAGTATTCAGTAGTCAGAG
GTGAAATTCTTGGATTTACTGAAGACTAACTAGTGCGAAAGCATTTGCCAAGGACGTTTTCATTAATCAAGAACGAAAGT
TAGGGGATCGAAGACGATTAGATACCAT
>OTU_381
CCGCGGTAATTCCAGCTCCAATAGCGTATACTAAAGTTGTTGCAGTTAAAAAGCTCGTAGTTGGATTTCTGGTTGTGTAC
CCAGGTCCGCCCCTCACGGGGTGTGTACCAGGTGTTTGCAACCATCATCGGAGAGAGCATATCTGGTATTAATTTATTGG
GTATGGGATCTTCGTCATTTACTGTGAGCAAACTAGAGTGTTCAAAGCAGGCTTATGCCGTTGAATACATTAGCATGGAA
TAATAAGATATGACCTTGGTCTATTTTGTTGGTTTGTATTCCAAGGTAATGATTAATAGGGACAGTTGGGGGTATTCGTA
TTCAATTGTCAGAGGTGAAATTCTTGGATTTATGGAAGACGAACTACTGCGAAAGCATTTACCAAGGATGTTTTCATTAA
TCAAGAACGAAAGTTAGGGGATCGAAGATGATTAGATACCGT
>OTU_382
CTGCGGTAATTCCAGCTCCAATAGCGTATATTAAAGTTGTTGCAGTTAAAAAGCTCGTAGTTGAATTTCTGGTCGTGGGC
AGCGGTCCGCCTCGAAAGGGGTGTGCACCAACTGTCTGCGGCCATCCTCGGGGAGAGCGTATCTGGCATTAAGTTGTCGG
GTACGGGATCCTCGTCATTTACTGTGAGCAAAATAGAGTGTTCAAAGCAGGCTTATGCCGTTGAATACGTTAGCATGGAA
TAATAAGATACGACCTTGGTCTATTTTGTTGGTTTGCACTCCAAGGTAATGATTAATAGGGATAGTTGGGGGTATTCGTA
TTCAATTGTCAGAGGTGAAATTCTTGGATTTATGGAAGACGAACTACTGCGAAAGCATTTACCAAGGATGTTTTCATTAA
TCAAGAACGAAAGTTAGGGGATCGAAGATGATCAGATACCAT
>OTU_383
CCGCGGTAATTCCAGCTCCAATAGCGTATACTAAAGTTGTTGCAGTTAAAAAGCTCGTAGTTGAATTTCTGGTCTTGGAC
AGTGGTCTGCCTCAAACGAGGTATGTACCTTTTGTCCGAGTCCATCCTCGGGGAAAACATGTCTGTGATTAAGTTCATGG
GCATGGGATCCTCGTCATTTACTGTGAGCAAAATAGAGTGTTCAAAGCAGGCTTATGCCGTTGAATACATTAGCATGGAA
TAATAAGATAGGACCTTGGTCTATTTTGTTGGTTTGTACTCCAAGGTAATGATTAATAGGGATAGTTGGGGGTATTCGTA
TTCAATTGTCAGAGGTGAAATTCTTGGATTTATGGAAGACGAACTACTGCGAAAGCATTTACCAAGGATGTTTTCATTAA
TCAAGAACGAAAGTTAGGGGATCGAAGATGATCAGATACCAT
>OTU_384
CCGCGGTAATTCCAGCTCCAATAGCGTATATTAAAGTTGTTGCGGTTAAAAAGCTCGTAGTTGAATTTCTGCCGAGGACG
ACCTACCCACCTTAGGGTGCGTGTCAGTGTTGACCGAGGCATCCTCCTAGCCGCGTCTGTGCTTAACTGTACGGTTCGCT
CTAGGACTTTTACTTTGAGGAAATTAGAGTGTTTCAAGCAGGCATATGCCTTGAATATATTAGCATGGAATAATAATTTA
GGACTTCGGTTCTATTTTGTTGGTTTCTAGAACTGAAGTAATGATTAATAGGGACAGTCGGGGGCATTCGTACTCAACAG
TCAGAGGTGAAATTCTTGGATTTGTTGGAGACGAACTACTGCGAAAGCATTTGCCAAGGATGTTTTCATTGATCAAGAAC
GAAAGTTAGGGGATCGAAGACGATTAGATACCGT
>OTU_385
CCGCGGTAATTCCAGCTCCAATAGCGTATATTAAAGTTGTTGCGGTTAAAAAGCTCGTAGTTGGATTTCTGCCAAGGACG
ACCGACCCGCCTTCGGGTGTGTGTCTGTGTTGACTGAGGCATCCTCCTAGTGACTCCAGTGCTTAACCGTACTGGCTGTT
CTAGGACTTTTACTTTGAGGAAATTAGAGTGTTTCAAGCAGGCATATGCCTTGAATATATTAGCATGGAATAATAATTTA
GGACTTCGGTTCTATTTTGTTGGTTTCTGGGACTGAAGTAATGATTAATAGGGACAGTCGGGGGCATTCGTACTCAACAG
TCAGAGGTGAAATTCTTGGATTTGTTGGAGACGAACTACTGCGAAAGCATTTGCCAAGGATGTTTTCATTGATCAAGAAC
GAAAGTTAGGGGATCGAAGATGATTAGATACCAT
>OTU_386
CTGCGGTAATTCCAGCTCCAATAGCGTATATTAAAGTTGTTGCAGTTAAAAAGCTCGTAGTTGGATTTCTGCCGAAGACA
GCCGGTCCGCCTCTGGTGTGCACCTGGTTCGGCTTTGGCATTCTGTTGGGGAACGTGCGTGCACTTGATTGTGTGCCACG
GTATCCAGCAATTTTACTTTGAGAAAATTAGAGTGTTTCAAGCAGGCCTTCGCCTTGAATACTGCAGCATGGAATAATAA
GATAGGACTTTAGTCCTAGCTTGTTGGTTTCTGGGACTGAAGTAATGATTAATAGGGATAGTTGGGGGCATTCGTATTTA
ACTGTCAGAGGTGAAATTCTTGGATTTGTTAAAGACGAACTACTGCGAAAGCATTTGCCAAGGATGTTTTCATTAATCAA
GAACGAAAGTTAGGGGATCGAAGACGATTAGATACCGT
>OTU_387
CCGCGGTAATTCCAGCTCCAATAGCGTATATTAAAGTTGTTGCAGTTAAAAAGCTCGTAGTTGGAGTTCAGAGTGAGCTC
AGCCGGTCGGCCTCATGGGTCAGAACTGGTCGACTCTCTCTTGTTTGTGGATCCCGCCCGGAGTTAACTCTTCGGGATGT
GGAGTTCACATCGTTTACCTTGAAAAAATTAGAGTGTTCAAAGCAGGCGTTTGCTTGAATATATTAGCATGGAATAATGG
AATAGGACCCTGGTTCTATTTTGTTGGTTTTGAGAACCAGAGTAATGATTAATAGGGATAGTTGGGGGCATTCATATTTC
ATTGTCAGAGGTGAAATTCTTGGATTTATGAAAGATGAACTTCTGCGAAAGCATTTGCCAAGGATGTTTTCATTAATCAA
GAACGAAAGTTAGGGGATCGAAGACGATCAGATACCAT
>OTU_388
CCGCGGTAATTCCAGCTCCAATAGCGTATACTAAAGTTGTTGCAGTTAAAAAGCTCGTAGTTGAATTTCTGGTCGTGGAA
GGTGGTCCGCTCCTCACGGAGTGTGTACTGTCCGTCCGCGTCCATCCTCGGGGAGAGCATGTCTGGCATTTAGTTGTTGG
GCATGGGACCCCCGTCATTTACTGTGAGCAAAATAGAGTGTTCAAAGCAGGCTTAGGCCGTTGAATACGTTAGCATGGAA
TAATAAGATATGACCTTGGTCTATTTTGTTGGTTTGCATTCCAAGGTAATGATTAATAGGGATAGTTGGGGGTATTCGTA
TTCAATTGTCAGAGGTGAAATTCTTGGATTTATGGAAGACGAACTACTGCGAAAGCATTTACCAAGGATGTTTTCATTAA
TCAAGAACGAAAGTTAGGGGATCGAAGATGATCAGATACCAT
>OTU_389
CTGCGGTAATTCCAGCTCCAATAGCGTATATTAAAGTTGTTGCAGTTAAAAAGCTCGTAGTTGGATCTCGGGTCCAGGCT
CGCGGTTCTCCTCGCGGAGATCACTGCCCGTCCTGACCTACCTCCCGGTTTTCTCTTGGTGCTCTTCGTTGAGTGCTTCG
GGTGGCCGGAACGTTTACTTTGAAAAAATTAGAGTGCTCAAAGCAGGCGGACCGCCTGAATAATCGCGCATGGAATAATG
GAATAGGACCTCGGTTCTATTTTGTTGGTTTTCGGAACTCGAGGTAATGATTAAGAGGGACAGACGGGGGCATTCGTATT
ACGGTGTTAGAGGTGAAATTCTTGGATCGCCGTAAGACGAACTACTGCGAAAGCATTTGCCAAGAATGTTTTCATTAATC
AAGAACGAAAGTCAGAGGTTCGAAGATGATTAGATACCGT
>OTU_390
CTGCGGTAATTCCAGCTCCAATAGCGTATACTAAAGTTGTTGCAGTTAAAAAGCTCGTAGTTGGATTTCTGGTGGCGGAA
CCAGGTCCGCCCCTCGCGGGGTGTGTACTCGGTCTCCGCCGCCTTCATCGAGGAGAACGTATCTGGCATTCACTTGTTGG
GTTCGGTGTCCTCGTCATTTACTGTGAGCAAACTAGAGTGTTCAAAGCAGGCTTATGCCGTTGAATACATTAGCATGGAA
TAATAAGATATGACCTCGGTCTATTTTGTTGGTTTGTATTCCAAGGTAATGATTAATAGGGACAGTTGGGGGTATTCGTA
TTCAATTGTCAGAGGTGAAATTCTTGGATTTATGGAAGACGAACTACTGCGAAAGCATTTACCAAGGATGTTTTCATTAA
TCAAGAACGAAAGTTAGGGGATCGAAGACGATCAGATACCAT
>OTU_391
CTGCGGTAATTCCAGCTCCAATAGCGTATATTAAAGTTGTTGCAGTTAAAAAGCTCGTAGTTGGATTTCTGGCTGCGTAC
CCAGGTCCGTCCTTCGCAGGATGTGTACCAGGTGTTCGTATCCATCATCGAGGAGATCGTATCTGTCATTTATTTGTCGG
GTATGTTGTCCTCGTCATTTACTGTGAGCAAACTAGAGTGTTCAAAGCAGGCTTATGCCGTTGAATACATTAGCATGGAA
TAATAAGATATGACCTTGGTCTATTTTGTTGGTTTGTATTCCAAGGTAATGATTAATAGGGACAGTTGGGGGTATTCGTA
TTCAATTGTCAGAGGTGAAATTCTTGGATTTATGGAAGACGAACTACTGCGAAAGCATTTACCAAGGATGTTTTCATTAA
TCAAGAACGAAAGTTAGGGGATCGAAGACGATCAGATACCAT
>OTU_392
CTGCGGTAATTCCAGCTCCAATAGCGTATATTAAAGTTGTTGCGGTTAAAAAGCTCGTAGTTGGATTTCTGCTGAGGACG
ACCGACCGACCCATACGGGTTTGCGTCTGGTTTGACCGAGGCATCCTCTTGGAAGACGTTATGCACTTAATTGGGTATGA
CGGAGTCCAGGACTTTTACTTTGAGGAAATTAGAGTGTTTCAATCAGGCATTTGCCGTGAATACATTAGCATGGAATAAT
AATATAGGACTTCGGTTCTATTTTGTTGGTTTCTAGAACTGAAGTAATGATTAATAGGGACAGTCGGGGGCATTCGTACT
TAACTGTCAGAGGTGAAATTCTTGGATTTGTTAAAGACGAACTACTGCGAAAGCATTTGCCAAGGATGTTTTCATTGATC
AAGAACGAAAGTTAGGGGATCGAAGACGATCAGATACCAT
>OTU_393
CTGCGGTAATTCCAGCTCCAATAGCGTATATTAAAGTTGTTGCGGTTAAAAAGCTCGTAGTTGAATTTCTGGTCGTGGCA
GCTGGTCCGCCTCGAAAGGGGTGTGTACTTGGTTGTTGCGTCCATCCTCGGGGAGAGCACATCTGGCATTCAGTTGTCGG
GTGTGGGACCCTCGTCATTTACTGTGAGCAAAATAGAGTGTTCAAAGCAGGCTTAGGCCGTTGAATACATTAGCATGGAA
TAATAAAATAGGACCTCGGTTTATTTTGTTGGTTTGTATTCCAAGGTAATGATTAATAGGGACAGTTGGGGGTATTCGTA
TTCAATTGTCAGAGGTGAAATTCTTGGATTTATGGAAGACGAACTACTGCGAAAGCATTTACCAAGGATGTTTTCATTAA
TCAAGAACGAAAGTTAGGGGATCGAAGATGATTAGATACCAT
>OTU_394
CCGCGGTAATTCCAGCTCCAATAGCGTATACTAAAGTTGTTGCAGTTAAAAAGCTCGTAGTTGAATTTCTGGTTTCGGAG
CACGGTCTGCTCCTCAGTGGGTTAGTACCAGTGAGCCGGAGCCATCCTCTCGAAGAGCGTATCTGTGATTGAGTTCATGG
GTACGTGCGTCGAGTCATTTACTGTGAGCAAAATAGAGTGTTCAAAGCAGGCTTACGCCGTTGAATACATTAGCATGGAA
TAATAAGATAGGACCTTGGTCTATTTTGTTGGTTAGTACTCCAAGGTAATGATTAATAGGGACAGTTGGGGGTATTCGTA
TTCAATTGTCAGAGGTGAAATTCTTGGATTTATGGAAGACGAACTACTGCGAAAGCATTTACCAAGGATGTTTTCATTAA
TCAAGAACGAAAGTTAGGGGATCGAAGATGATTAGATACCGT
>OTU_395
CCGCGGTAATTCCAGCTCCAATAGCGTATATTAAAGTTGTTGCGGTTAAAAAGCTCGTAGTTGGATTTCTGCTAAGGACG
ACCGACCGACCCATACGGGTTTGCGTCTGGTTTGACCGAGGCATCCTCTTGGAAGACGTGATGCACTTTACTGGGTATCA
CGGAGTCCAGGACTTTTACTTTGAGGAAATTAGAGTGTTTCAAGCAGGCATTTGCCGTGAATACATTAGCATGGAATAAT
AAGATAGGACTTCGGTTCTATTTTGTTGGTTTCTAGAACTGAAGTAATGATTAATAGGGACAGTCGGGGGCATTCGTACT
CAACAGTCAGAGGTGAAATTCTTGGATTTGTTGGAGACGAACTACTGCGAAAGCATTTGCCAAGGATGTTTTCATTGATC
AAGAACGAAAGTTAGGGGATCGAAGATGATCAGATACCAT
>OTU_396
CCGCGGTAATTCCAGCTCCAATAGCGTATACTAAAGTTGTTGCAGTTAAAAAGCTCGTAGTTGGATTTCTGGAAGTGCAT
CCAGGTCCTCCCCTCGCGGGGTGCGTACTCGGCGTGTGCTTCCATCATCGAGGAGAACGTATCGGGTATTAAGTTATTCG
GTACGGTGTCCTCGTCATTTACTGTGAGCAAACTAGAGTGTTCAAAGCAGGCTTATGCCGTTGAATACATTAGCATGGAA
TAATAAGATATGACCTTGGTCTATTTTGTTGGTTTGTATTCCAAGGTAATGATTAATAGGGACAGTTGGGGGTATTCGTA
TTCAATTGTCAGAGGTGAAATTCTTGGATTTATGGAAGACGAACTACTGCGAAAGCATTTACCAAGGATGTTTTCATTAA
TCAAGAACGAAAGTTAGGGGATCGAAGACGATTAGATACCAT
>OTU_397
CCGCGGTAATTCCAGCTCCAATAGCGTATACTAAAGTTGTTGCAGTTAAAAAGCTCGTAGTTGAATTTCTGGTTTCGGAA
CACGGTCTGCTCCACAGTGGGTTAGTACTAGTGAGCCGGAGCCATCCTCGAGGAGAGCGTATCTGTGATTGAGTTCATGG
GTACGTGCGCCTCGTCATTTACTGTGAGCAAAATAGAGTGTTCAAAGCAGGCTTACGCCGTTGAATACATTAGCATGGAA
TAATAAGATAGGACCTTGGTCTATTTTGTTGGTTAGTACTCCAAGGTAATGATTAATAGGGACAGTTGGGGGTATTCGTA
TTCAATTGTCAGAGGTGAAATTCTTGGATTTATGGAAGACGAACTACTGCGAAAGCATTTACCAAGGATGTTTTCATTAA
TCAAGAACGAAAGTTAGGGGATCGAAGACGATCAGATACCAT
>OTU_398
CCGCGGTAATTCCAGCTCCAATAGCGTATATTAAAGTTGTTGCAGTTAAAAAGCTCGTAGTTGAATTTCTGGTTTCGGCG
CGTGGTCCGGCCCTCACGGGTTGTGTACCAACGCTCTGTTTCCTTCTTCGAGGAGAACACGTTTGGCATTAAGTTGTCGA
GCGTGAGACCCTCGTCATTTACTGTGAGCAAAATAGAGTGTTCAAAGCAGGCTTAGGCCGTTGAATACGTTAGCATGGAA
TAATAAGATACGACCTTGGTCTATTTTGTTGGTTTGCTGTCCAAGGTAATGATTAATAGGGATAGTTGGGGGTATTCGTA
TTCTATTGTCAGAGGTGAAATTCTTGGATTTATGGAAGACGAACTACTGCGAAAGCATTTACCAAGGATGTTTTCATTAA
TCAAGAACGAAAGTTAGGGGATCGAAGACGATCAGATACCGT
>OTU_399
CCGCGGTAATTCCAGCTCCAATAGCGTATACTAAAGTTGTTGCAGTTAAAAAGCTCGTAGTTGGATTTTGGTGCCGTCAC
GCTTGCCGCCTCACGGTAGTGCGATCGGGACGACACTTCTTTTCTGAACGACTATGCTGATCTTCACGGATGGGCATAGG
AGTCAGATCGTTTACTTTGAAAAAATTAGAGTGTTCAAAGCAGGCCAACGCATTGAATACATTAGCATGGAATAATGGAA
TAGGACTTTGGTCATATTTTGTTGGTTCGAAGACCGAGGTAATGATTAATAGGGATAGTTGGGGGTATTCGTATTCAATT
GTCAGAGGTGAAATTCTTGGATTTATGGAAGACGAACTACTGCGAAAGCATTTACCAAGGATGTTTTCATTAATCAAGAA
CGAAAGTTAGGGGATCGAAGACGATTAGATACCAT
>OTU_400
CTGCGGTAATTCCAGCTCCAATAGCGTGCGCAAAAGTTGTTGCAGTTAAAAAGCTCGTAGTTGAACTTCTGGCCGCGTAC
AGGTTTGGCTTCAGTCGACTTGTTATGCAGTCATCCGTCTGCAAACCTAGTCGGCCTTTACTGGTTCGACTAGGAAAGCA
GACAATTTACCTTGAAAAAATTAGAGTGTTTCAGGCAGGTAACCGCCGGAATACATTAGCATGGAATAATGGAATAGGAC
TTAGCTCCTTTGTTGGTTTTAGGAACTTAGTAATGATTAATAGGAACAGTTGGGGGCATTAGTATTTAATTGTCAGAGGT
GAAATTCTTGGATTTATTAAAGACTAACTTATGCGAAAGCATTTGCCAAGGATGTTTTCATTAATCAAGAACGAAAGTTA
GGGGATCAAAGACGATCAGATACCAT
>OTU_401
CTGCGGTAATTCCAGCTCCAATAGCGTATATTAAAGTTGTTGCAGTTAAAAAGCTCGTAGTTGGATTTCTGGTAGTGCAC
CCAGGTCCTCCCCTCGCGGGGTGCGTACTCGGTGTGTGCTTCCATCATCGAGGAGAACGAATCGGGCATTCAGTTGTTCG
GTTCGGTGTCCTCGTCATTTACTGTGAGCAAACTAGAGTGTTCAAAGCAGGCTTATGCCGTTGAATACATTAGCATGGAA
TAATAAGATATGACCTCGGTCTATTTTGTTGGTTTGTATTCCAAGGTAATGATTAATAGGGACAGTTGGGGGTATTCGTA
TTCAATTGTCAGAGGTGAAATTCTTGGATTTATGGAAGACGAACTACTGCGAAAGCATTTACCAAGGATGTTTTCATTAA
TCAAGAACGAAAGTTAGGGGATCGAAGATGATCAGATACCGT
>OTU_402
CCGCGGTAATTCCAGCTCCAATAGCGTATATTAAAGTTGTTGCGGTTAAAAAGCTCGTAGTTGGATTTCTGCTGAGGACG
ACCGATCGACCCATACGGGTTTGAATCAGGTTTGACCGAGGCATCCTCTTGGAAGACGTTTAGCCATTCATTTGGTTAGA
CGGAGTCCAAGACTTTTACTTTGAGGAAATTAGAGTGTTTCAAGCAGGCAATCGCCGTGAATACATTAGCATGGAATAAT
AATATAGGACTTCGGTTCTATTTTGTTGGTTTCTGGAACTGAAGTAATGATTAATAGGGACAGTCGGGGGCATTCGTACT
TAACAGTCAGAGGTGAAATTCTTGGATTTGTTAAAGACGAACTACTGCGAAAGCATTTGCCAAGGATGTTTTCATTGATC
AGGAACGAAAGTTAGGGGATCGAAGATGATTAGATACCGT
>OTU_403
CTGCGGTAATTCCAGCTCCAATAGCGTATATTAAAGTTGTTGCAGTTAAAACGCTCGTAGTCGGATTTCGGGGCGGGGCG
ACCGGTCTGCCGATGGGTATGCACTGGTCGGCGCGTCCTTCCTTCCGGAGACCGTTCCTACTCTTAACTGAGCGGGGACG
GGAGACGGATCGTTTACTTTGAAAAAATCAGAGTGTTTCAAGCAGGCAACTCGCTTTGCATGGATTAGCATGGGATAATG
AAATAGGACTTTGGTGCTATTTTGTTGGTTTCGAACACCGAAGTAATGATTAATAGGGACAGTCAGGGGCACTCGTATTC
CGCCGAGAGAGGTGAAATTCTCAGACCAGCGGAAGACGAACCACTGCGAAAGCATTTGCCAGGGATGTTTTCACTGATCA
AGAACGAAAGTTAGGGGATCGAAGACGATCAGATACCGT
>OTU_404
CCGCGGTAATTCCAGCTCCAATAGCGTATATTAAAGTTGTTGCGGTTAAAAAGCTCGTAGTTGGATTTCTGCCGAGGACG
ACCGATCGACCCATACGGGTTTGAATCAGGTTTGACCGAGGCATCCTCTTGGAAGACGTGCAGCACTTCACTGGGTTGTA
CGGAGTCCAAGACTTTTACTTTGAGGAAATTAGAGTGTTTCAAACAGGCAATCGCCGTGAATACATAAGCATGGAATAAT
AATATAGGACTTCGGTTCTATTTTGTTGGTTTCTGGAACTGAAGTAATGATTAATAGGGACAGTCGGGGGCATACGTACT
TAACAGTCAGAGGTGAAATTCTTGGATTTGTTAAAGACGAACTACTGCGAAAGCATTTGCCAAGGATGTTTTCATTGATC
AGGAACGAAAGTTAGGGGATCGAAGACGATTAGATACCAT
>OTU_405
CTGCGGTAATTCCAGCTCCAATAGCGTATATTAAAGTTGTTGCGGTTAAAAAGCTCGTAGTTGGATTTCTGCTGAGGACG
ACCGGTCCGCCCTCTGGGTGAGTATCTGGCTCGGCCTTGGCATCTTCTTGGAGAACGTGCTGCACTTGACTGTGTGGTGC
GGTATCCAGGACCTTTACTTTGAGAAAATTAGAGTGTTTCAAGCAGGCACACGCCTTGAATACATTAGCATGGAATAATA
CTATAGGACCTTGGTTCTATTTTGTTGGTTTCTAGAGCTGAGGTAATGATTGATAGGGATAGTTGGGGGCATTCGTATTT
AACTGTCAGAGGTGAAATTCTTGGATTTGTTAAAGACGGACTACTGCGAAAGCATTTGCCAAGGATGTTTTCATTGATCA
AGAACGAAAGTTAGGGGATCGAAGATGATCAGATACCGT
>OTU_406
CTGCGGTAATTCCAGCTCCAATAGCGTATATTAAAGTTGTTGCGGTTAAAAAGCTCGTAGTTGGATTTCTGCCGAGGACG
ACCGGTCCGCCCTCTGGGTGAGCATCTGGCTCGGCCTGGGCATCTTCTTGGAGAACGTATCTGCACTTGACTGTGTGGTG
CGGTATTCAGGACTTTTACTTTGAGGAAATTAGAGTGTTTCAAGCAGGCATACGCCTTGAATACATTAGCATGGAATAAT
AAGATAGGACCTCGGTTCTATTTTGTTGGTTTCTAGATCTGAGGTAATGATTAATAGGGATAGTTGGGGGCATTCGTATT
TCATTGTCAGAGGTGAAATTCTTGGATTTATGAAAGACGAACTTCTGCGAAAGCATTTGCCAAGGATGTTTTCATTAATC
AAGAACGAAAGTTGGGGGCTCGAAGATGATCAGATACCGT
>OTU_407
CCGCGGTAATTCCAGCTCCAATAGCGTATATTAAAGTTGTTGCAGTTAAAAAGCTCGTAGTTGGATTTCAAGAGAAGCAA
CGTGGACAACACGCTTGCCCTCTACCAGTCTCAGACTGTTACTGTGAGAAAATTAGAGTGTTTCAAGCAGGCTGTTGCAG
GAATACATTAGCATGGAATAACGAATGGGTCTAGAATCTTGGTTAATTCTAGATTACGATTAATAGGGACAGTTGGGGGC
ATTAGTATTTAATTGTCAGAGGTGAAATTCTTGGATTTATTAAAGACTAACGTATGCGAAAGCATTTGCCAAGGATGTTT
TCATTAATCAAGAACGAAAGATAGGGGATCAAAGATGATTAGATACCGT
>OTU_408
CCGCGGTAATTCCAGCTCCAATAGCGTATATTAAAGTTGTTGCAGTTAAAAAGCTCGTAGTTGGATTTCAAGGGTCGCAG
CGTGGACAACACGTTTGCTCCCTACCAGTCTTTGACTGTTACTGTGAGAAAATTAGAGTGTTTCAAGCAGGCTGTTGCAG
GAATACATTAGCATGGAATAACGAATGTGTCTAGAATCGTGGTTAATTCTAGATTACGATTAATAGGGACAGTTGGGGGC
ATTAGTATTTAATTGTCAGAGGTGAAATTCTTGGATTTGTTAAAGACTAACGTATGCGAAAGCATTTGCCAAGGATGTTT
TCATTAATCAAGAACGAAAGATAGGGGATCAAAGACGATCAGATACCAT
>OTU_409
CCGCGGTAATTCCAGCTCCAATAGCGTATACTAAAGTTGTTGCAGTTAAAAAGCTCGTAGTTGGATTTCTGGTATGATGG
GCTTAAGCTGCTCCGGTTTCGGACGTATGTCTTTTGTTTATCTGCCATCCTTGTAGAAACTCTCACCTTAACCAGTGGGA
CTATCTACATCTTTTACTTTGAAAAAATTAGAGTGTTTAAAGCAGGCATTGTGCCTAAATACATTAGCATGGAATAATAA
TATAGGACTTTTGTTCTATTTTGTTGGTTTCTAGGACGAAAGTAATGATTGATAGGGATAGTTGGGGGTGCTAGTATTCA
GCGGCCAGAGGTGAAATTCTTGGATTCGCTGAAGACTAACTTATGCGAAAGCATTCACCAAGGATGTCTTCTTTAATCAA
GAACGAAAGTTGGGGGATCGAAGACGATTAGATACCAT
>OTU_410
CTGCGGTAATTCCAGCTCCAATAGCGTATATTTAAGTTGTTGCAGTTAAAAAGCTCGTAGTTGGATTTCGGGCGGGTCGC
GGCGGTCCGCCTCTGGTGTGCACTGCCGTCGATCCGCCTTTCTGTCGGGGACGGGCTCCTGGGCTTCACTGTCTGGGACC
CGGGCTCGACGAGGTTACTTTGAGTAAATTAGAGTGTTCAAAGCAGGCGATCGCCCTGAATACATTAGCATGGAATAGCA
CGATAGGACTCTGGCCTATCTTGCTGGTCTGTAGGACCGGAGTAATGATTAAGAGGGACAGTCGGGGGCATTCGTATTTC
ATTGTCAGAGGTGAAATTCTTGGATTTATGAAAGACGAACTTCTGCGAAAGCATTTGCCAAGGATGTTTTCATTGATCAA
GAACGAAAGTTGGGGGCTCGAAGACGATTAGATACCAT
>OTU_411
CCGCGGTAATTCCAGCTCCAATAGCGTATATTAAAGTTGTTGCGGTTAAAAAGCTCGTAGTTGAATTTCTGGTAGTAGTG
CTAGCTGGCTTCGGTCGTTAGTAATGCTATCATCCGTCTGAGAACCATAGCTGTCTTTAATCGGTCACTATGGAGATCAG
GCATTTTACTTTGAAAAAATTAGAGTGTTCAAGGCAGGCTTTCGCCATGAATACTATAGCATGGAATAATGGAATAGGAC
TTTGGTTCATTTTGTTGGTTATTGAACCTTAGTAATGATTAACAGGGACAGTTGGGGGCATTAGTATTTAATTGTCAGAG
GTGAAATTCTTGGATTTATTAAAGACTAACTAATGCGAAAGCATTTGCCAAGGATGTTTTCATTAATCAAGAACGAAAGT
TAGGGGATCAAAGACGATTAGATACCGT
>OTU_412
CCGCGGTAATTCCAGCTCCAATAGCGTATATTAAAGTTGTTGCAGTTAAAAAGCTCGTAGTTGGATTTCTGACATGGAAG
GGTGGGTCCGGTGGTCTTGCATCATTGTGTGCTTGCTTCTTCCTGTCATCTTTTCGGAAAAACTAGTCTTTCCTTAACTG
GTTGGGCTAGCGATTCTGATCTTTTACTTTGAAAAAATTAGAGTGTTCAAAGCAGGCTTAGTGCTGTGAATACATTAGCA
TGGAATAATAATATAGGACTTTGGTTCTATTTTGTTGGTTTCTAGGACTGAAGTAATGATTGATAGGGATAGTTGGGGGT
GCTCGTATTCAGCGGCCAGAGGTGAAATTCTATGATTCGCTGAAGACGAACTTATGCGAAAGCATTCACCAAGGATGTCT
TCTTTAATCAAGAACGAAAGTTGGGGGATCGAAGACGATCAGATACCGT
>OTU_413
CCGCGGTAATTCCAGCTCCAATAGCGTATATTAAAGTTGTTGCAGTTAAAAAGCTCGTAGTTGGATTTCTGGTTGCGGAC
GCCGGTCCGCCCCTCACGGGGTGTGTACCAGGTGTCTGCGTCCATCCTCGGGGAGAGCGTGCTTGGCATTCAGTTGTCGA
GTGCGGGATCCTCGTCATTTACTGTGAGCAAAATAGAGTGTTCAAAGCAGGCTTAGGCCGTTGAATACATTAGCATGGAA
TAATAAGATAGGACCTTGTCTCATTTTGTTGGTTTGCATTTCAAGGTAATGATTAATAGGGATAGTTGGGGGTATTCGTA
TTCAATTGTCAGAGGTGAAATTCTTGGATTTATGGAAGACGAACTACTGCGAAAGCATTTACCAAGGATGTTTTCATTAA
TCAAGAACGAAAGTTAGGGGATCGAAGACGATCAGATACCAT
>OTU_414
CCGCGGTAATTCCAGCTCGAGGAAATTTTATCAATGCTGTTGCAGTTGAAACGCTCGTAGTTGAGCCTTGTGTCGCGTCG
TCGGTGTCCCGAAAGGGACGACTGGGGACGGGGCATGTTTTGTCCGGTGCGCCCTCGGGTGCGGCGGACGGGTTACTGTG
AAGAAATTAGAGTGTTCAAAGCAGGCTTTCGCTTGAATACATTAGCATGGGATAACGGTCGTGCGAGCGATTGTTGGTTG
GCAGTCATTTGCGATTGATAGGGACAGTCGGGGGCATTAGTATTTGGCAGTCAGAGGTGAAATTCTTGGATTTGCCAAAG
ACTAACTAGAGCGAAAGCATTTGCCAAGGATGTTTTCATTGATCAAGAACGAAAGTTAGGGGATCGAAGATGATTAGATA
CCAT
>OTU_415
CTGCGGTAATTCCAGCTCCAATAGCGTATATTAAAGTTGTTGCAGTTAAAAAGCTCGTAGTCGGATTTCGGGCCGGTTCG
CCTGGTCTGCCGTTGGGTATGCACTGGGTGGTCTGGTCTTATTGCGTGAGGCCCGATGGGTCCTTGATTGGGCTCGTCGG
GTGCTCTGCACGTTTACTTTGAGAAAATCAGAGTGTTCAAAGCAGGCCTTTGCCATTGTATGTGTTAGCATGGGATAATG
GAATAGGACCTTGGTGCTATTTTGTTGGTTTCGAACGCCGAGGTAATGATTAATAGGGACAGTCAGGGGCACTCGTATTC
CGTAGAGAGAGGTGAAATTCTTAGACCCACGGAAGACGCACTACTGCGAAAGCATTTGCCAGGGATGTTTTCACTGATCA
AGAACGAAAGTTAGGGGATCGAAGACGATTAGATACCGT
>OTU_416
CCGCGGTAATTCCAGCTCCAATAGCGTATATTAAAGTTGTTGCGGTTAAAAAGCTCGTAGTTGGATTTCTGCCGAGGACG
ACCGACCGACCCATACGGGTTTGCGTCTGGTTAGACCGAGGCATCCTCTTGGAAGACGTGTGGTACTTTACCGTACCCAC
GGAGTCCAGGACTTTTACTTTGAGGAAATTAGAGTGTTTCAAACAGGCGTTCGCCGTGAATACATTAGCATGGAATAATA
AGATAGGACTTCGGTTCTATTTTGTTGGTTTCTAGAACTGAAGTAATGATTAATAGGGACAGTCGGGGGCATTCGTACTT
AACTGTCAGAGGTGAAATTCTTGGATTTGTTAAAGACGAACTACTGCGAAAGCATTTGCCAAGGATGTTTTCATTGATCA
AGAACGAAAGTTAGGGGATCGAAGACGATCAGATACCAT
>OTU_417
CTGCGGTAATTCCAGCTCCACAAGCGTATGTTAAAGCTGCTGCAGTTAAAACGCTCGTAGTTGTGGTTTCGTTGGCGGGG
AGGTCTGTGCCTCAAAAAGGTGCGGGCAGCCACGCCAATTACAGTGGAGTGTGCGTGTTAAGTCACGCACACTTTGTAAA
CCTTGAAGAAATATTAACGCTTAAAATTTGACTTATGTCAAAGTTCTTTTTGCATGGGATTTTGAAATATGAGTGGCGGA
GTAAAATCCGCTGCTAATGACATTTGAGGATGAAAGAGGAAGTTAATATTTGTGAGTCAGAGGTGAAATTCTTGGATTTC
ACAAAGATTAACTAATGCGAAGGCATTCTTCAATTGCTTTCCTGTCAATCAAGAACGAAAGTAAGGGGATCGAAGATGAT
TAGATACCAT
>OTU_418
CTGCGGTAATTCCAGCTCCAATAGCGTATATTAAAGTTGTTGCGGTTAAAAAGCTCGTAGTTGGATTTCTGCCGAGGACG
ACCGACCGACCCATACGGGTTTGTGTCTGGTTAGACCGAGGCATCCTCTTGGAAGACGTGCTGTACTTTACTGTACACAC
GGAGTCCAGGACTTTTACTTTGAGGAAATTAGAGTGTTTCAAACAGGCGTTCGCCGTGAATACATTAGCATGGAATAATA
ATATAGGACTTCGGTTCTATTTTGTTGGTTTCAGGAACTGAAGTAATGATTAATAGGGACAGTCGGGGGCATTCGTACTT
AACTGTCAGAGGTGAAATTCTTGGATTTGTTAAAGACGAACTACTGCGAAAGCATTTGCCAAGGATGTTTTCATTGATCA
AGAACGAAAGTTAGGGGATCGAAGATGATCAGATACCGT
>OTU_419
CCGCGGTAATTCCAGCTCCAATAGCGTATACTAAAGTTGTTGCAGTTAAAAAGCTCGTAGTTGGATTTCTGGACGTGAAC
AAAGGTCCGTTCCTCACGGGATGTGCACCATTTGTTTGCGTCCATCTTTAAAGCTAACATATCTTACATTAACTTGTCGG
GTATGGGATCTTTATCATTTACTGTGAGCAAAATAGAGTGTTCAAAGCAGGCTTAGGCCGTTGAATATATTAGCATGGAA
TAATAAGATAAGACTTTGGTTTATTTTGTTGGTTAGCATTCCAAGGTAATGATTAATAGGGATAGTTGGGGGTATTCGTA
TTCAATTGTCAGAGGTGAAATTCTTGGATTTATGGAAGACGAACTACTGCGAAAGCATTTACCAAGGATGTTTTCATTAA
TCAAGAACGAAAGTTAGGGGATCGAAGATGATCAGATACCAT
>OTU_420
CCGCGGTAATTCCAGCTCCAATAGCGTATATTAAAGTTGTTGCAGTTAAAAAGCTCGTAGTTGAACTTTGGCCTTGGCTG
GGCGGTCTACTCATTGAGTAGTACTTCTCTGGCTGAGGCTTTCCTTCTGGCGAACTATTGTGCTATTTGTTTAGTGCGAT
AGGGAACCAGGACTTTTACTTTGAAAAAATTAGAGTGTTTAAAGCAGGCTTACGCTTGAATACATTAGCATGGAATAATA
AAATAGGACTTTGGTTTTATTTTGTTGGTTTTCGAAACCGAAGTAATGATTAATAGGGATAGTTGGGGGCATTCGTATTT
AGCCGTCAGAGGTGAAATTCTTGGATTGGCTAAAGACGAACTTCTGCGAAAGCATTTGCCAAGGATGTTTTCATTAATCA
AGAACGAAAGTTAGGGGATCGAAGACGATTAGATACCAT
>OTU_421
CTGCGGTAATTCCAGCTCCAATAGCGTATACTAAAGTTGTTGCAGTTAAAAAGCTCGTAGTTGGATTTCTGGAAGCGGGT
ACCGGTCTGCCCCTCACGGGGTTTGTACCAGGATCTGCTTCCATCCTCGAGGAAAATACATCTGGCATTAAGTTGTCGGG
TGTGCGATCCTCGTCGTTTACTGTGAGCAAAATAGAGTGTTCAAAGCAGGCTTAGGCCGTTGAATATATTAGCATGGAAT
AATAAGATAAGACCTTGGTCTATTTTGTTGGTTTGCACTCCAAGGTAATGATTAATAGGGATAGTTGGGGGTATTCGTAT
TCAATTGTCAGAGGTGAAATTCTTGGATTTATGGAAGACGAACTACTGCGAAAGCATTTACCAAGGATGTTTTCATTAAT
CAAGAACGAAAGTTAGGGGATCGAAGATGATCAGATACCAT
>OTU_422
CTGCGGTAATTCCAGCTCCAATAGCGTATATTAAAGTTGTTGCAGTTAAAAAGCTCGTAGTTGGATTTCTGGTCGTGGGC
ATCGGTCGGCTCCTCACGGAGTCTGTACCTGGTGTCCGCAGCCTTCCTCGGGGAGATTGCATCTGACATTAAATTGCCGG
GTGTAGGATCCTCGTCATTTACTGTGAGCAAAATAGAGTGTTCAAAGCAGGCTTAGGCCGTTGAATACATTAGCATGGAA
TAATAAGATAAGACCTTGGTCTATTTTGTTGGTTTGCGTCCAAGGTAATGATTAATAGGGATAGTTGGGGGTATTCGTAT
TCAATTGTCAGAGGTGAAATTCTTGGATTTATGGAAGACGAACTACTGCGAAAGCATTTACCAAGGATGTTTTCATTAAT
CAAGAACGAAAGTAAGGGGATCGAAGACGATCAGATACCAT
>OTU_423
CTGCGGTAATTCCAGCTCCAATAGCGTATATTAAAGTTGTTGCAGTTAAAAAGCTCGTAGTTGGATTTGTGGATGGGCCG
TCCGGTGTGCTCTTTGAGCGCTACTTGGGCAGCTCGTCCATCCTTGGGTGGAATCTGTGTGGCATTAGGTTGTCGTGCAG
GGGATGCCCATCTTTTACTGTGAAAAAATTAGAGTGTTCAAAGCAGGCTTATGCCGTTGAATATATTAGCATGGAATAAT
GAGATAGGACCTTGGTACTATTTTGTTGGTTTGCGCACCGAGGTAATGATTAATAGGGACAGTTGGGGGTATTCGTATTC
CATTGTCAGAGGTGAAATTCTTGGATTTTTGGAAGACGAACTACTGCGAAAGCATTTACCAAGGATGTTTTCATTAATCA
AGAACGAAAGTTAGGGGATCGAAGACGATCAGATACCAT
>OTU_424
CTGCGGTAATTCCAGCTCCAATAGCGTATATTAATGTTGTTGCAGTTAAAAAGCTCGTAGTTGAATTTCTGGTAGTAGTG
CTAGCTGGCTTCGGTCGTTAGTAATGCTATCATCCGTCTGAGAACCATAGCTGTCTTTAATCGGTCACTATGGAGATCAG
GCATTTTACTTTGAAAAAATTAGAGTGTTCAAGGCAGGCTTTCGCCATGAATACTATAGCATGGAATAATGGAATAGGAC
TTTGGTTCATTTTGTTGGTTATTGAACCTTAGTAATGATTAACAGGGACAGTTGGGGGCATTAGTATTTAATTGTCAGAG
GTGAAATTCTTGGATTTATGGAAGACGAACTACTGCGAAAGCATTTACCAAGGATGTTTTCATTAATCAAGAACGAAAGT
TAGGGGATCGAAGACGATCAGATACCGT
>OTU_425
CCGCGGTAATTCCAGCTCCAATAGCGTATATTAAAGTTGTTGCAGTTAAAAAGCTCGTAGTTGGATTTCTGGTCGTGGCG
GTCGGTCTGCCTTCGGGTTAGTACCTGTCCTCTGCGTCCATATTCGGGGAGAGCGCATCTGGCATTAAGTTGTTGGGTGT
GGTATCCTCGTCATTTACTGTGAGCAAAATAGAGTGTTCAAAGCAGGCTTAGGCCTTGAATACATTAGCATGGAATAATA
AGATAAGACCTTGGTCTATTTTGTTGGTTTGCATTCCAAGGTAATGATTAATAGGGATAGTTGGGGGTATTCGTATTCAA
TTGTCAGAGGTGAAATTCTTGGATTTATGGAAGACGAACTACTGCGAAAGCATTTACCAAGGATGTTTTCATTAATCAAG
AACGAAAGTTAGGGGATCGAAGATGATCAGATACCAT
>OTU_426
CTGCGGTAATTCCAGCTCCAATAGCGTATATTAAAGTTGTTGCAGTTAAAAAGCTCGTAGTTGGATCTCGGGTCCAGGCT
TGCGGTTCGCCTCGCGGCGATTACTGCTCGTCCTGACCTACCTCCCGGTTTTCCCTTGGTGCTCTTCGCTGAGTGCTTCG
GGTGGCCGGAACGTTTACCTTGAAAAAATTAGAGTGCTCAACGCAGGCGGACTGCCTGAATAATCGCGCATGGAATAATG
GAATAGGACCTCGGTTCTATTTTGTTGGTTTTCGGAACTCGAGGTAATGATTAAGAGGGACAGACGGGGGCATTCGTATT
ACGGTGTTAGAGGTGAAATTCTTGGATCGCCGTAAGACGAACTACTGCGAAAGCATTTGCCAAGAATGTTTTCATTAATC
AAGAACGAAAGTCAGAGGTTCGAAGACGATCAGATACCAT
>OTU_427
CTGCGGTAATTCCAGCTCCAATAGCGTATATTAAAGTTGTTGCGGTTAAAAAGCTCGTAGTTGGATTTCTGCCGAGGACG
ACCGGTCCGCCCTCTGGGTGAGCATCTGGCTCGGCCTGGGCATCTTCTTGGAGAACGTATCTGCACTTGACTGTGTGGTG
CGGTATTCAGGACTTTTACTTTGAGGAAATTAGAGTGTTTCAAGCAGGCATACGCCTTGAATACATTAGCATGGAATAAT
AATCTAGGACTTCGGTTCTATTTTGTTGGTTTCTAGTACTGAAGTAATGATTGATAGGGATAGTTGGGGGTGCTAGTATT
GGCCGGCCAGAGGTGAAATTCTTGGATTCGGTCAAGACTAACTTATGCGAAAGCATTCACCAAGGATGTCTTCTTTAATC
AAGAACGAAAGTTGGGGGATCGAAGATGATCAGATACCAT
>OTU_428
CTGCGGTAATTCCAGCTCCAATAGCGTATATTAAAGTTGTTGCAGTTAAAAAGCTCGTAGTTGGATTTCTGGCAGAGTGT
CCTCCGTCCAGCAGTTCGTTTGGTTCGGAGCGCTCTACCATCCTTCTGTTAACCTTTCCGGGATTTACTTTTCGGACTGG
GGCTCAGATATTTTACCTTGAGAAAATTAGAGTGTTTCAGGCAGGCTATTCGCCGGAATACATTAGCATGGAATAATGGA
AAAGGACTGCAACCTCTTCTGTTGGTCTGGGAGGCTGAAGTAATGATTAATAGGGATAGTTGGGGGCATTAGTACTTTCC
AGTCAGAGGTGAAATTCTCCAATTTGGTAAAGACTAACTTATGCGAAAGCATTTGCCAAGGATGTTTTCATTAATCAAGA
ACGAAAGTTAGGGGATCAAAGATGATTAGATACCAT
>OTU_429
CCGCGGTAATTCCAGCTCCAATAGCGTATATTAAAGTTGTTGCAGTTAAAAAGCTCGTAGTTGGATTTCTGGTCGTGGAT
TTCGGTCCGTACCTCACGGTGCGCGCACTTGTTTATCCGCGTCCATCTTCGGAGAAGTTGCGTCTGGCATTAACTTGTCG
GGCGTGAGGTCTTCGTCATTTACTGTGAGCAAAATAGAGTGTTCAAAGCAGGCTTTAGGCCGTTGAATACATTAGCATGG
AATAATAAGATAAGACTTTGGTTTATTTTGTTGGTTTGCAATCCAAGGTAATGATTAATAGGGATAGTTGGGGGTATTCG
TATTCAATTGTCAGAGGTGAAATTCTTGGATTTATGGAAGACGAACTACTGCGAAAGCATTTACCAAGGATGTTTTCATT
AATCAAGAACGAAAGTTAGGGGATCGAAGACGATTAGATACCGT
>OTU_430
CTGCGGTAATTCCAGCTCCAATAGCGTATATTAAAGTTGTTGCAGTTAAAAAGCTCGTAGTTGGATTTCGGGTGGGTGCT
AGCGGTCCGCCCTTGGTGAGTACTGCTAGTGCCCTCCTTTCTGTCGGGGACGGACTCCTGGGCTTCACTGTCCGGGATTC
GGAGTCGACGAGGATACTTTGAGAAAATCGGGGTGTTTAAAGCAAGCTTATGCTCTGAACGCTTTAGCATGGAATATCAT
GATAGGACTCTGGCCTATCTTGTTGGTCTGTAGGACCGGAGTAATGATTAAGAGGGACAGTCGGGGGCATTCGTATTTCA
TTGTCAGAGGTGAAATTCTTGGATTTATGAAAGACGAACCACAGCGAAAGCATTTGCCAAGGATGTTTTCATTAATCAAG
AACGAAAGTTGGGGGCTCGAAGACGATCAGATACCGT
>OTU_431
CCGCGGTAATTCCAGCTCCAATAGCGTATACTAAAGTTGTTGCAGTTAAAAAGCTCGTAGTTGGATTTCTGGTCGTGGGG
TTCGGTCTGCCCTAGGGTTAGTACCTGTTCTCTGCGTCCATTTTCGAGGAGAGCGCATCTGGCATTAAGTTGTCGGGTGT
GGTATCCTCGTCATTTACTGTGAGCAAAATAGAGTGTTCAAAGCAGGCTTAGGCCTTGAATACATTAGCATGGAATAATA
AGATAAGACCTTGGTCTATTTTGTTGGTTTACATTCCGAGGTAATGATTAATAGGGATAGTTGGGGGTATTCGTATTTCA
TTGTCAGAGGTGAAATTCTTAGATTTATGGAAGACGAACTACTGCGAAAGCATTTACCAAGGATGTTTTCATTAATCAAG
AACGAAAGTTAGGGGATCGAAGACGATTAGATACCGT
>OTU_432
CCGCGGTAATTCCAGCTCCAATAGCGTATATTAAAGTTGTTGCGGTTAAAAAGCTCGTAGTTGGATTTCTGTTGAGGACG
ACCGGTCCGCCCTCTGGGTGAGTATCTGGCTCGGCCTTGGCATCTTCTTGGAGAACGTAACTGCACTTGACTGTGTGGTG
CGGTATCCAGGACTTTTACTTTGAGGAAATTAGAGTGTTTCAAGCAGGCGTACGCCTTGAATACATTAGCATGGAATAAT
GAGATAGGACCTTGGTTCTATTTTGTTGGTTTCTAGAGCTGAGGTAATGATTAATAGGGATAGTTGGGGGCATTCGTATT
TAATTGTCAGAGGTGAAATTCTTGGATTTATTAAAGACGGACTACTGCGAAAGCATTTGCCAAGGATGTTTTCATTGATC
AAGAACGAAAGTTAGGGGATCGAAGACGATCAGATACCAT
>OTU_433
CCGCGGTAATTCCAGCTCCAATAGCGTATATTAAAGTTGTTGCGGTTAAAAAGCTCGTAGTTGAATCTCTGATCGGGATG
ACCTCCCCACTTTAGGGTGGTGGTAGCTGTTAACCTGATCATCCTCCTAGTTGCGACTGTTCTTCACCGAATTGTTCGTT
CTAGGACTTTTACTTTGAGGAAATTAGAGTGTTTCACGCAGGCGTATGCCTTGAATACATTAGCATGGAATAATAATTTA
GGACTTCGGTTCTATTTTATTGGTTCTGGACCGAAGTAATGATTAATAGGGACAGTCGGGGGCATTTGTACTCAGTTGTC
AGAGGTGAAATTCTTGGATTAACTGGAGACAAACTACTGCGAAAGCATTTGCCAAGGATGTTTTCATTGATCAAGAACGA
AAGTTAGGGGATCGAAGACGATTAGATACCAT
>OTU_434
CTGCGGTAATTCCAGCTCCAGTAGCGTATATTAATGTTGTTGCGGTTAAAAAGCTCGTAGTTGAATCTCTGATCGGGATG
ACCTCCCCACTTTAGGGTGGTGGTAGCTGTTAACCTGATCATCCTCCTAGTTGCGACTGTTCTTCACCGAATTGTTCGTT
CTAGGACTTTTACTTTGAGGAAATTAGAGTGTTTCACGCAGGCGTATGCCTTGAATACATTAGCATGGAATAATAATTTA
GGACTTCGGTTCTATTTTATTGGTTCTGGACCGAAGTAATGATTAATAGGGACAGTCGGGGGCATTTGTACTCAGTTGTC
AGAGGTGAAATTCTTGGATTAACTGGAGACAAACTACTGCGAAAGCATTTGCCAAGGATGTTTTCATTGATCAAGAACGA
AAGTTAGGGGATCGAAGATGATTAGATACCGT
>OTU_435
CTGCGGTAATTCCAGCTCCAATAGCGTATATTAAAGTTGTTGCAGTTAAAAAGCTCGTAGTTGAATTTCTGGTCTTGGAC
TTTGGTCTGCCTCAAACGAGGTATGTACCTTTGGTCCGAGTCCATCCTCGGGGAAAACATGTCTGTGATTAAGTTCATGG
GCATGGGATCCTCGTCATTTACTGTGAGCAAAATAGAGTGTTCAAAGCAGGCTTATGCCGTTGAATACATTAGCATGGAA
TAATAAGATAGGACCTTGGTCTATTTTGTTGGTTTGTACTCCAAGGTAATGATTAATAGGGATAGTTGGGGGTATTCGTA
TTCAATTGTCAGAGGTGAAATTCTTGGATTTATGGAAGACGAACTACTGCGAAAGCATTTACCAAGGATGTTTTCATTAA
TCAAGAACGAAAGTTAGGGGATCGAAGACGATCAGATACCAT
>OTU_436
CTGCGGTAATTCCAGCTCCAATAGCGTATATTAAAATTGTTGCGGTTAAAAAGCTCGTAGTTGGATTTCTGCTGAGGACG
ACCGGTCCGCCCCCTGGGTGAGTATCTGGCTCGGTCTTGGCATCTTCTTGGAGAACGTACTGCACTTGACTGTGTGGTGC
GGTATCCAGGACTTTTACTTTGAGAAAATTAGAGTGTTTCAAGCAGGCACACGCCTTGAATACATTAGCATGGAATAATA
CCATAGGACCTTGGTTCTATTTTGTTGGTTTCTAGAACTGAGGTAATGATTGATAGGGATAGTTGGGGGCATTCGTATTT
AACTGTCAGAGGTGAAATTCTTGGATTTGTTAAAGACGGACTACTGCGAAAGCATATGCCAAGGATGTTTTCATTGATCA
AGAACGAAAGTTAGGGGATCGAAGATGATCAGATACCAT
>OTU_437
CCGCGGTAATTCCAGCTCCAATAGCGTATATTAAAGTTGTTGCAGTTAAAAAGCTCGTAGTCGGATTTCGGGCTGGTTCG
CCTGGTCTGCCGTTGGGTATGCACTGGGTGGTCTGGTCTTATTGCGTGAGGCTCGTCGCGTCCTTGATTGGGCGTGGCGG
GTGCTCTGCACGTTTACTTTGAGAAAATCAGAGTGTTCAAAGCAGGCCTTTGCCATTGTATGTGTTAGCATGGGATAATG
GAATAGGACCTTGGTGCTATTTTGTTGGTTTCGAACGCCGAGGTAATGATTAATAGGGACAGTCAGGGGCACTCGTATTC
CGTAGAGAGAGGTGAAATTCTTAGACCCACGGAAGACGCACTACTGCGAAAGCATTTGCCAGGGATGTTTTCACTGATCA
AGAACGAAAGTTAGGGGATCGAAGATGATTAGATACCGT
>OTU_438
CCGCGGTAATTCCAGCTCTAATAGCATATATTAAAGTTGTTGCAGTTAAAAAGCTCGTAGTCGGATTTCGGGCGCGTCTG
GGCTGTCGGCCTCTGGTCGGACGGTCTGGGCGCACCTTTCTGCCTGGAAGCCCCAGGGCGGTTAACGCCGTTCTGGTGGA
TTGCAGGCCGTTTACTTTGAAAAAATTAGAGTGTTCAAAGCAGGCTGTCGCTTGAATACATTAGCATGGAATAATGGAAT
AGGACTCTGGTGCTATTTCGTTGGTTATGGGACCGGGGTAATGATTAATAGGGACAGTTGGGGCCGTTCATATTTCGTTG
TCAGAGGTGAAATTCTTGGATTTACGAACGATGAACTTGTGCGAAAGCATTCGGCAAGGATGTTTTCATTGATCAAGAAC
GAAAGTTAGGGGATCGAAGACGATCAGATACCAT
>OTU_439
CTGCGGTAATTCCAGCTCCAATAGCGTATACTAAAGTTGTTGCAGTTAAAAAGCTCGTAGTTGGATTTGTGGTGACAGTT
GTGGTCCATTTTTGGTACTAACGATTGTTGCCATCCTTGGGTGGAACCTGTGTGGCATTAACTTGTCGTGCAGGGGATGC
CCATCGTTTACTGTGAAAAAATCAGCGCGTTCAAAGCAGGCTTATGCCGTTGAATGTCTTAGCATGGAATAATAAGATAG
GACCTTGGTGCTATTTTGTTGGTTTGCGTACCGAGGTAATGATTAATAGGGACAGTTGGGGGTATTCGTATTCCATTGTC
AGAGGTGAAATTCTTGGATTTCTGGAAGACGAACTACTGCGAAAGCATTTACCAAGGATGTTTTCATTAATCAAGAACGA
AAGTTAGGGGATCGAAGATGATTAGATACCAT
>OTU_440
CTGCGGTAATTCCAGCTCCAATAGCGTATATTAAAGTTGTTGCAGTTAAAAAGCTCGTAGTTGGATTTCTGCCAGGGTGC
CAATGTCCGCCGAAGTGCGTGCGCAGCGGCGCCCTCGCATCCTTCTGTTAACGCCTCTCGGCATTTACTTGCCGGTGGTG
GGCTCAGATAATTTACCTTGAGAAAATTAGAGTGTTTCAGGCAGGCTAGGCCGGAATACATTAGCATGGAATAATGGAAT
AGGACTACGGTCTCGTTGTTGGTTTGAGGGACTGGAGTAATGATTAATAGGGATAGTTGGGGGCATTAGTATTTAATTGT
CAGAGGTGAAATTCTCAGATTTGTTAAAGACTAACTTATGCGAAAGCATTTGCCAAGGATGTTTTCATTAATCAAGAACG
AAAGTTAGGGGATCAAAGACGATTAGATACCGT
>OTU_441
CTGCGGTAATTCCAGCTCCAATAGCGTATACTAAAGTTGTTGCAGTTAAAAAGCTCGTAGTTGGATTTCTGGTTGCGGAC
GCCGGTCCGCCCCTCACGGGGTGTGTACCAGGTGTCTGCGTCCATCCTCGGGGAGAGCGCGCTTGGCATTGAGTTGTCGA
GTGCGGGATCCTCGTCATTTACTGTGAGCAAAATAGAGTGTTCAAAGCAGGCTTAGGCCGTTGAATACATTAGCATGGAA
TAATAAGATAGGACCTTGGTCTATTTTGTTGGTTTGCACTCCAAGGTAATGATTAATAGGGATAGTTGGGGGTATTCGTA
TTCAATTGTCAGAGGTGAAATTCTTGGATTTATGGAAGACGAACTACTGCGAAAGCATTTACCAAGGATGTTTTCATTAA
TCAAGAACGAAAGTTAGGGGATCGAAGATGATTAGATACCGT
>OTU_442
CTGCGGTAATTCCAGCTCCAATAGCGTATACTAAAGTTGTTGCAGTTAAAAAGCTCGTAGTTGAATTTCTGGTCGTGGCA
GCTGGTCCGCTTCGAAAGAAGTTGTGTACCTGGTTGGTTGCGTCCATCCTCGGGGAGAGCTTGTCTGGCATTTAGTTGTT
GGGCAAGGGATCCTCGTCATTTACTGTGAGCAAAATAGAGTGTTCAAAGCAGGCTTAGGCCGTTGAATACATTAGCATGG
AATAATAAAATAGGACCTCGGTTTATTTTGTTGGTTTGTATTCCAAGGTAATGATTAATAGGGATAGTTGGGGGTATTCG
TATTCAATTGTCAGAGGTGAAATTCTTGGATTTATGGAAGACGAACTACTGCGAAAGCATTTACCAAGGATGTTTTCATT
AATCAAGAACGAAAGTTAGGGGATCGAAGATGATTAGATACCAT
>OTU_443
CTGCGGTAATTCCAGCTCCAATAGCGTATATTAAAGTTGTTGCAGTTAAAAAGCTCGTAGTTGGATTTCAAGGCTAGCGT
CCTTAGAAATAAGGTTCGCTACCTACTAGTCCGAAAGGACTGTTACTGTGAGAAAATTAGAGTGTTTCAAGCAGGCTATT
GCAGGAATACATTAGCATGGAATAACGAATGTGTCTAGAATCTTGGTTAATTCTAGATTACGATTAATAGGGACAGTTGG
GGGCATTAGTATTTAATTGTCAGAGGTGAAATTCTTGGATTTGTTAAAGACTAACGTATGCGAAAGCATTTGCCAAGGAT
GTTTTCATTAATCAAGAACGAAAGTTAGGGGATCGAAGACGATTAGATACCAT
>OTU_444
CCGCGGTAATTCCAGCTCCAATAGCGTATATTAAAGTTGTTGCAGTTAAATAGCTCGTAGTTGAATTTTGGCCCGGGCTG
GGCGGTCTTGCCGCAAGGTTTGTACTGCTCTGGTCTGGGCTTTCCTTCTGGGGAACCAAGGTGCTCTTAATTGGGTGTTT
TGGGGATCCAGGACTTTTACTTTGAAAAAATTAGAGTGTTTAAAGCGGGCATTTGCTTGAATACATTAGCATGGAATAAT
AGAATAGGACTTTGGTTCTATTTTGTTGGTTTCTAGGACCGAAGTAATGATTAATAGGGATAGTTGGGGGCATTAGTATT
TAATTGTCAGAGGTGAAATTCTTGGATTTATGAAAGACTAACTTCTGCGAAAGCATTTGCCAAGGATATTCTCATTAATC
AAGAACGAAAGTTAGGGGATCGAAGACGATCAGATACCGT
>OTU_445
CTGCGGTAATTCCAGCTCCAAGAGCGTATATTAAAGTTGTTGCAGTTAAAAAGCTCGTAGTTGGATTTCTGGTACAATGC
GCCTGGCCCGCGGCAGCAATGCCTGTGAGTGCCGGTGCGCGTTGGCCATCCTTCTAGAAAACGTTTCTACCATTAACTTG
GCTGGACTCGCGATCTAGATCTTTTACTTTGAAAAAATTAGAGTGTTCAAGGCAGGCTTTTGCTGTGAATACATTAGCAT
GGAATAATAATCTAGGACTTCGGTTCTATTTTGTTGGTTTCTAGAATTGAAGTAATGATTGATAGGGATAGTTGGGGGTG
CTAGTATTGGCCGGCCAGAGGTGAAATTCTTGGATTCGGTCAAGACTAACTTATGCGAAAGCATTCACCAAGGATGTCTT
CTTTAATCAAGAACGAAAGTTGGGGGATCGAAGATGATCAGATACCGT
>OTU_446
CTGCGGTAATTCCAGCTCCAATAGCGTATACTAAAGTTGTTGCAGTTAAAAAGCTCGTAGTTGGATTTCTGGGAGGGCGC
CAATGTCCGCTCGTTCGCGTGTGCAGCGGCGCCCTTCCATCCTTCTGTTAACGCTTCTTGGTATTCAGTTACTGGTAGCG
GGCTCAGATATTTTACCTTGAGAAAATTAGAGTGTTCCAGGCAGGCTTGCGCCGGAATACATTAGCATGGAATAATAGAA
TAGGACTTTAGTCTCCTTTGTTGGTTTGAGGGACTGAAGTAATGATTAATAGGGATAGTTGGGGGCATTAGTATTTAATT
GTCAGAGGTGAAATTCTCGGATTTGTTAAAGACTAACTTATGCGAAAGCATTTGCCAAGGATGTTTTCATTAATCAAGAA
CGAAAGTTAGGGGATCAAAGATGATTAGATACCGT
>OTU_447
CCGCGGTAATTCCAGCTCCAGTAGCGTATACTAATGTTGCTGCAGTTAAAAAGCTCGTAGTTGGATTTCTGGTAGATAGC
TATGGTCCGGCCCTTCGGGGTTGAGTATCAGTTGTTATCTGTCATCCTATCTGGGTTGTTTCGGTTTCGGCCGGGCAGTT
CAGGTTCTTTTACTTTGAAAAAATTAGAGTGTTTAAAGCAAGCTTACGCGATGAATACATTAGCATGGAATAATAATATA
GGACTACGGGTTCTATTTTGTTGGTTTCTAGACCTGAAGTAATGATTGATAGGGATAGTTGGGGGTGCTAGTATTGAGAG
GCCAGAGGTGAAATTCTTGGATTCTCTCAAGACTAACTTATGCGAAAGCATTCACCAAGGATGTCTTCTTTAATCAAGAA
CGAAAGTTGGGGGATCGAAGATGATCAGATACCAT
>OTU_448
CTGCGGTAATTCCAGCTCCAATAGCGTATACTAAAGTTGTTGCAGTTAAAAAGCTCGTAGTTGGATTTCTGGTTGCGGAG
CCTGTCCTTCCCTCACGGGTTGCGTACTTGGTTTCTGCGTCCATCTTCGGGGAGAGCGTATTTGACATTAAGTTGTCGAG
TACGGGATCCTCGTCATTTACTGTGAGCAAAATAGAGTGTTCAAAGCAGGCTTAAGCCGATGAATACATTAGCATGGAAT
AATAAGATAAGACCTTGGTCTATTTTGTTGGTTTGCACTCCAAGGTAATGATTAATAGGGATAGTTGGGGGTATTCGTAT
TCAATTGTCAGAGGTGAAATTCTTGGATTTATGGAAGACGAACTACTGCGAAAGCATTTACCAAGGATGTTTTCATTAAT
CAAGAACGAAAGTTAGGGGATCGAAGACGATCAGATACCAT
>OTU_449
CCGCGGTAATTCCAGCTCCAATAGCGTATACTAAAGTTGTTGCAGTTAAAAAGCTCGTAGTTGGATTTCTGGTCGCGGGC
CTCGGTCCGCCCCTCACGGGGTGTGCACCTTGGGGTCTGCAGCCATCTTCGGAGAAAACATATCTGGCATTAAGTTGTCG
GGTATGGGATCTCCGTCATTTACTGTGAGCAAAATAGAGTGTTCAAAGCAGGCTTAGGCCGTTGAATACATTAGCATGGA
ATAATAAGATAAGACCTTGGTCTATTTTGTTGGTTTGCTGTCCAAGGTAATGATTAATAGGGACAGTTGGGGGTATTCGT
ATTCAATTGTCAGAGGTGAAATTCTTGGATTTATGGAAGACGAACTACTGCGAAAGCATTTACCAAGGATGTTTTCATTA
ATCAAGAACGAAAGTTAGGGGATCGAAGACGATTAGATACCAT
>OTU_450
CTGCGGTAATTCCAGCTCCAATAGCGTATATTAAAGTTGTTGCAGTTAAAACGCTCGTAGTTGAACTTGTGGGTGCCTGG
GGGATGCGTGAGTGTCTCGTGGGGGCCCAGTTTTGAGGGCGTGGTGGGTGACTGCCGCGTGCCTCGGGTTACTGTGAAGA
AATTAGAGTGTTTAAAGCAGGCGTATGGCTTGAATACATCAGCATGGAATAACAAGAGGAAAGGCTTGTTGGTCAGGAGA
ATTTAGGGATTGATAGGGCCAGTTGGGGGCATTAGTATTTAGCAGTCAGAGGTGAAATTCTTGGATTTGGTAAAGACTAA
CTAGTGCGAAAGCATTTGCCAAGGATGTTTTCATTGATCAAGAACGAAAGTTAGGGGATCGAAGACGATCAGATACCAT
>OTU_451
CTGCGGTAATTCCAGCTCCAATAGCGTATATTAAAGTTGTTGCAGTTAAAAAGCTCGTAGTTGGATTTCTGGTTGTGTAC
CCAGGTCCGCCCCTCGCGGGGTGTGTACCAGGTGTTTGCAACCATCATCGGAGAGAGCATATCTGGTATTAATTTATTGG
GTATGGGATCTTCGTCATTTACTGTGAGCAAACTAGAGTGTTCAAAGCAGGCTTATGCCGTTGAATACATTAGCATGGAA
TAATAAGATATGACCTTGGTCTATTTTGTTGGTTTGTATTCCAAGGTAATGATTAATAGGGACAGTTGGGGGTATTCGTA
TTCAATTGTCAGAGGTGAAATTCTTGGATTTATGGAAGACGAACTACTGCGAAAGCATTTACCAAGGATGTTTTCATTAA
TCAAGAACGAAAGTTAGGGGATCGAAGACGATCAGATACCAT
>OTU_452
CTGCGGTAATTCCAGCTCCAATAGCGTATACTAAAGTTGTTGCAGTTAAAAAGCTCGTAGTCGGATTTCTGGTCGTGGAT
CTGGGTCCTTGCCTCACGGCATGCGCACCTTGCTTTCCATAGCCATCTTTTGGGAAGTTCTCGGCTGGCATTCACTTGTC
GGTCGCGGTATTTCTCATCTTTTACTGTGAGCAAAATAGAGTGTTCAAAGCAGGCTTATGCCGTTGAATACATTAGCATG
GAATAATAAGATAAGACTTTGGTATTATTTTGTTGGTTTGCATTCCAAAGTAATGATCGATTGGAACGGTTCGGGGGTAT
TTGTATTCCATTGTCAGAGGTGAAATTCTTGGATTAATGGAAGACAAACTACTGCGAAAGCATTTACCAAGTATGTTTTC
TTAGATCAAGAACGAAAGTAAGGGGATCGAAGACGATTAGATACCAT
>OTU_453
CTGCGGTAATTCCAGCTCCAATAGCGTATATTAAAGTTGTTGCAGTTAAAAAGCTCGTAGTTGAATTTCTGGTGGAGTCG
GTCTGTCCTTCACTTGGTGTTGGTACGTGACTGTATCTCTGCCCTCCTTGGTTGGATCCAGTGCTGGCATTTGGTTGTCG
GTCTGGGGACGGCCATCGTTTACTGTGAAGAAATTAGAGTGTTCAAAGCAGGCTTAGGCCTTGAATACATTAGCATGGAA
TAATGAAATAGGGTTTTGGCACTATTTCGTTGGTTTGCGCGCCGAAACAATGATTAATAGGGACAGTTTGGGGATATTCG
TATTCAATTGTCAGAGGTGAAATTCTTGGATTTCTGGAAGACGAACGACTGCGAAAGCATTTATCAAGGATGTTTTCATT
AATCAAGAACGAAAGTTAGGGGATCGAAGATGATTAGATACCGT
>OTU_454
CTGCGGTAATTCCAGCTCCAATAGCGTGTACTAATGCTGTTGCAGTTAAATAGTTCGTAGTTGAATTTCTGCTTTGGAGC
GACCCGGCCTTGGGGCAACCCTCGTTGCTGTGCGTCGTCTCTAGGCATCCTGGGTGGTTTCGGCCACCCTCTTTCACTGT
AAATAAAGATAAACGCTTAGAGTAGAAGCTTCTTCTGAAATTTTTAGTATGGGATGATAAGATAGGCTCTCGGTGCTATT
TTGTTGGTTTGCACACCGCGAGAATGGTTAACAGGGACAGTTGGGAGTATCCGTATCAGCCAGCTAGTGGTGAAATACTT
GGATTTGGCTGCGACGAACGACTGCGAAGGCATTTACTAAGGATGTTTTCATTAATCAAGAACGAAAGTCAGGGGATCGA
AGATGATTAGATACCAT
>OTU_455
CCGCGGTAATTCCAGCTCCAATAGCGTATATTAAAGTTGTTGCGGTTAAAAAGCTCGTAGTTGGATTTCTGCTGAGGACG
ACCGGTCCGCCCCCTGGGTGAGTATCTGGCTCGGTCTTGGCATCTTCTTGGAGAACGTACTGCACTTGACTGTGTGGTGC
GGTATCCAGGACTTTTACTTTGAGAAAATTAGAGTGTTTCAAGCAGGCACACGCCTTGAATACATTAGCATGGAATAATA
CCATAGGACATTGGTTGTATTTTGTTGGTTTCTAGAACTGAGGTAATGATTGATAGGGATAGTTGGGGGCATTCGTATTT
AACTGTCAAAGGTGAAATTCTTGGATTTGTTAAAGACGGACTACTGCGAAAGCATTTGCCAAGGATGTTTTCATTGATCA
AGAACGAAAGTTAGAGGATCGAAGATGATCAGATACCAT
>OTU_456
CCGCGGTAATTCCAGCTCCAATAGCGTATACTAAAGTTGTTGCAGTTAAAAAGCTCGTAGTTGAATTTATGGCGCTTGCT
TAGACTGGCTTCGGTCGTCTACGTGGTCGTCATCCGCTTGGGAACCCCGTTCGTTCTTCACTGATCGGCGGGAGGATCAG
GCATTTTACTTTGAAAAAATAAGAGTGTTCAAGGCAGGCAATCGCCATGAATACAAAAGCATGGAATAATGGAATAGGAC
TGTGATCCATTTTATTGGTTATTGGATTACAGTAATGATTAATAGGGACAGTTGGGGGCATTAGTATTTAATTGTCAGAG
GTGAAATTCTTGGATTACTTAAAGACTAACTTATGCGAAAGCATTTGCCAAGGATGTTTTCATTAATCAAGAACGAAAGT
TAGGGGATCAAAGACGATTAGATACCAT
>OTU_457
CTGCGGTAATTCCAGCTCCAATAGCGTATATTAAAGTTGTTGCGGTTAAAAAGCTCGTAGTTGGATTTCTGCCGAGGACG
ACCGGTCCGCCCACTGGGTGAGTATCTGGCTTGACCTGGGCATCTTCTTGGAGGACGTTGCTGCACTTCACTGTGTGGCA
CGGGATCCAAGACATTTACTTTGAGAAAATTAGAGTGTTTCAAGCAGGCACATGCCGTGAATACATTAGCATGGAATAAT
AATATAGGACCTTGGTTCTATTTTGTTGGTTTCTAGAGCTGAGGTGATGATTGATAGGGATAGTTGGGGGCATTCGTATT
TAACTGTCAGAGGTGAAATTCTTGGATTTGTTAAAGACGGACTACTGCGAAAGCATTTGCCAAGGATGTTTTCATTGATC
AAGAACGAAAGTTAGGGGATCGAAGACGATCAGATACCAT
>OTU_458
CTGCGGTAATTCCAGCTCCAATAGCGTATATTAAAGTTGTTGCGGTTAAAAAGCTCGTAGTTGGATTTCTGCTTAGGACG
ACCGGTCCGCCCACTGGGTGAGTATCTGGTTCGGCCTGGGCATCTTCTTGGAGAACACTACTGCACTTGACTGTGTGGTG
TGGTATCCAGGACTTTTACTTTGAGAAAATTAGAGTGTTTCAAGCAGGCACATGCCTTGAATACATTAGCATGGAATAAT
AATATAGGACCTTGGTTCTATTTTGTTGGTTTCTAGAGCTGAGGTAATGATTGATAGGGATAGTTGGGGGCATTCGTATT
TAACTGTCAGAGGTGAAATTCTTGGATTTGTTAAAGACGGACTACTGCGAAAGCATTTGCCAAGGATGTTTTCATTGATC
AAGAACGAAAGTTAGGGGATCGAAGACGATCAGATACCAT
>OTU_459
CTGCGGTAATTCCAGCTCCAATAGCGTATACTAAAGTTGTTGCAGTTAAAAAGCTCGTAGTTGAATTTCTGGTCGTGTCA
GCTGGTCCGCCTCGCAAGGGGTGTGTACCTGGTTGATGCGTCCATCCTCGGGGAGAGCATGCCTGTCATTAATTTGTTGG
GTATGGGACCCCCGTCATTTACTGTGAGCAAAATAGAGTGTTCAAAGCAGGCTTAGGCCGTTGAATACATTAGCATGGAA
TAATAAAATAAGACCTCGGTTTATTTTGTTGGTTTGTATTCCAAGGTAATGATTAATAGGGACAGTTGGGGGTATTCGTA
TTCAATTGTCAGAGGTGAAATTCTTGGATTTATGGAAGACGAACTACTGCGAAAGCATTTACCAAGGATGTTTTCATTAA
TCAAGAACGAAAGTAAGGGGATCGAAGACGATTAGATACCGT
>OTU_460
CTGCGGTAATTCCAGCTCCAATAGCGTATATTAAAGTTGTTGCAGTTAAAAAGCTCGTAGTTGAAATTCTGATTGTTCGG
GTCTTTAGCCTTTAGGCGGAGATACCGACAGTCATCCGCTTGCAAACATACGTTCGACCTTAACCAGTTGACTATGTGAG
TAAGCATTTTACCTTGAGAAAAACAGAGTGTTCCAGGCAGGTTTGTCCGGAATGCATTAGCATGGAATAATAGAACATGA
CTGAAGTCTATTTATTGGTTAAAGGCTTTAGTAATGATTAATAGGAACAGTCGGGGGCATTCGTACTCAGCAGTCAGAGG
TGAAATTCTAAGATTTGCTGAAGACGAACTAATGCGAAAGCATTTGCCAAGGATGTTTTCATTAATCAAGAACGAAAGTT
AGGGGATCAAAGATGATTAGATACCAT
>OTU_461
CTGCGGTAATTCCAGCTCCAATAGCGTATATTAAAGTTGTTGCGGTTAAAAAGCTCGTAGTTGGATTTCTGCTGAGGATG
ACCGGTCCGCCCTGTGGGTGTGCATCTGGCTCAGCCTTGGCATCTTCCTGAAGAACGTAGCTGCACTTGACTGTGTGGTG
CGGTATTTAGGACATTTACTTTGAGGAAATTAGAGTGTTTCAAGCAAGCGCACGCTTTGAATACATTAGCATGGAATAAT
AAGATAGGACCTTGGTTCTATTTTGTTGGTTTCTAGAGCTGAGGTAATGATTGATAGGGATAGTTGGGGGCATTCGTATT
TAACTGTCAGAGGTGAAATTCTTGGATTTGTTAAAGACGGACTACTGCGAAAGCATTTGCCAAGGATGTTTTCATTGATC
AAGAACGAAAGTTAGGGGATCGAAGACGATTAGATACCGT
>OTU_462
CCGCGGTAATTCCAGCTCCAATAGCGTATATTAAAGTTGTTGCGGTTAAAAAGCTCGTAGTTGGATTTCTGCTTAGGGTG
GCTGGTCCGCCCTCTGGGTGAGTATCTGGCACAGCCTGAGCATTCTTCTTGAAAGCACAACTGCACTTGACTGTGTGGTG
TGGTATTGAGAACCTTTACTTTGAGGAAATCAGAGTGTTTCAAGCAGGCGTTCGCCTTGAATACATTAGCATGGAATAAT
ATTATAGGGCCTTGGTTCTATTTTGTTGGTTTCTAGAACTGAGGTAATGATTAATAGGGATAGTTGGGGGCATTCGTATT
TAATTGTCAGAGGTGAAATTCTTGGATTTGTTAAAGACGGACTACTGCGAAAGCATTTGCCAAGGATGTTTTCATTGATC
AAGAACGAAAGTTAGGGGATCGAAGACGATTAGATACCGT
>OTU_463
CTGCGGTAATTCCAGCTCCAATAGCGTATATTAATGTTGTTGCAGTTAAAAAGCTCGTAGTTGAATTTCTGGTAGTTGTA
TTAGCTGGCTTCGGTCGTTAATATTGCTATCATCCGTCTGAGAACCTAGTCTGTCTTTAATCGGTCATCTAGGAGATCAG
GCATTTTACTTTGAAAAAATTAGAGTGTTCAAGGCAGGCTTTCGCCATGAATACTATAGCATGGAATAATGGAATAGGAC
TTTGGTTCATTTTGTTGGTTATTGAACCTTAGTAATGATTAACAGGGACAGTTGGGGGCATTAGTATTTAATTGTCAGAG
GTGAAATTCTTGGATTTATGGAAGACGAACTACTGCGAAAGCATTTACCAAGGATGTTTTCATTAATCAAGAACGAAAGT
TAGGGGATCGAAGACGATCAGATACCGT
>OTU_464
CCGCGGTAATTCCAGCTCCAATAGCGTATATTAAAGTTGTTGCAGTTAAAAAGCTCGTAGTTGGATTTCTGGTTTTGGGC
TGTCGACCCGGTGGGCTTGCCTCACTGTGTTGTTGGCATGTCCTTGCCATCTTTTCGGTTGCCCTGGCCTGCTCTTAACT
GGGTGGGTCAGCGGTTCCGATCTTTTACTTTGAAAAAATTAGAGTGTTCAAAGCAGGCTTATTGCTGTTGAATACATTAG
CATGGAATAATAATATAGGACTTCTGTCTTATTTTGTTGGTTTCTAAGATGGAAGTAATGATTGATAGGGATAGTTGGGG
GTGCTCGTATTCAGCGGCCAGAGGTGAAATTCTATGATTCGCTGAAGACGAACTTATGCGAAAGCATTCACCAAGGATGT
CTTCTTTAATCAAGAACGAAAGTTGGGGGATCGAAGATGATCAGATACCGT
>OTU_465
CTGCGGTAATTCCAGCTCCAATAGCGTATATTTAAGTTGTTGCAGTTAAAAAGCTCGTAGTTGGATTTCGGTTAAGAGCG
ACCGGTCCGCCGTTTGGTGTGCACTGGTTGGTTTTAACTTCCTGTAGAGGACGTGCTCTGGGCTTAACGGTCTGGACTCG
GAGTCTACGTGGTTACTTTGAAAAAATTAGAGTGTTCAAAGCGGGCTTACGCTTGAATATTTCAGCATGGAATAACACTA
TAGGACTCCTGTCCTATTTCGTTGGTCTCGGGACGGGAGTAATGATTAAGAGGAACAGTTGGGGGCTCGAAGACGATCAG
ATACCAT
>OTU_466
CTGCGGTAATTCCAGCTCCAATAGCGTATACTAAAGTTGTTGCAGTTAAAAAGCTCGTAGTTGGATTTCTGGTCGTGGAT
ATCGGTCCGATCCTCGCGGATTGTGTACCAGGTATCTGCAGCCATCCTCGGAGAGAGCATATCTGACATTAAGTTGCCGG
ATATGGGATCTTCGTCATTTACTGTGAGCAAAATAGAGTGTTCAAAGCAGGCTTAGGCCGTTGAATATATTAGCATGGAA
TAATAAGATAGGACCTTGGTCTATTTTGTTGGTTTGCACTCCAAGGTAATGATTAATAGGGATAGTTGGGGGTATTCGTA
TTCAATTGTCAGAGGTGAAATTCTTGGATTTATGGAAGACGAACTACTGCGAAAGCATTTACCAAGGATGTTTTCATTAA
TCAAGAACGAAAGTTAGGGGATCGAAGACGATCAGATACCAT
>OTU_467
CTGCGGTAATTCCAGCTCCAATAGCGTATATTAAAGTTGTTGCAGTTAAAAAGCTCGTAGTTGGACTTCTGGGCCGGCCG
GGTGGTCCGCCGCAAGGCGAGCACTGCTGGGTTGGCCCTTCCTCTCGAAGGCGGCGGGTGCTCTTAACTGGGTGCTTGTC
GAACTCGGGATCTTTACTTTGAAAAAATTAGAGTGTTCAAAGCAGGCTTACGCTTGAATACATTAGCATGGAATAATGGA
ATAGGACTTTGGTTCTATTTTGTTGGTTTCTAGAACTGAAGTAATGATTAATAGGGATAGTTGGGGGCATTAGTATTTAA
TTGTCAGAGGTGAAATTCTTGGATTTATGAAAGACTAACTTCTGCGAAAGCATTTGCCAAGGATGTTTTCATTAATCAAG
AACGAAAGTTAGGGGATCGAAGACGATCAGATACCAT
>OTU_468
CCGCGGTAATTCCAGCTCCAATAGCGTATATTAAAGTTGTTGCGGTTAAAAAGCTCGTAGTTGGATTTCGGGCGGGTTTC
GTCGGTCCGCCTCTGGTGTGCACTGCCGGGATTCGCCTTTCTGTCGAGGACGGGTTCCTGGGCTTCACTGTCCGGGACTC
GGGCTCGACGAGGTTACTTTGAGTAAATTAGAGTGTTCAAAGCAGGCGATCGCCCTGAATACATTAGCATGGAATAGCAC
GATAGGACTCTGGCCTATCTTGCTGGTCTGTAGGACCGGAGTAATGATTAAGAGGGACAGTCGGGGGCATTCGTATTTCA
TTGTCAGAGGTGAAATTCTTGGATTTATGAAAGACGAACTTCTGCGAAAGCATTTGCCAAGGATGTTTTCATTGATCAAG
AACGAAAGTTGGGGGCTCGAAGACGATCAGATACCGT
>OTU_469
CCGCGGTAATTCCAGCTTCAGTAGCATATATTAAAATTGTTGCAGTTAAAACGTCCGTAGTCTGTACGTCGTCCAAGACT
TTACTACATCTCTTCATGCTCTTAATTGAGTTTGTAGTCGTTTGTAGTTACTCCCTTGATCAAAATAGAATGTTCAAGGT
AGACCAAGTCTTCATATTTTCACATGGAATTGGGTGAGGGAACTTAAGAGCTTAGGTTTCTCGTCTTAGGATCATCTGGG
GTCATTCGTACTCGTCCGCGAGAGGTGAAATTCTTGGACCGGACGAAGACGATCAGCAGCGAAAGCATCTGTCAGGGATG
TTTTCTGCGACAAAGGACGAAGGTCAGGGTATCGAAGACGATCAGATACCAT
>OTU_470
CCGCGGTAATTCCAGCTCCAATAGCGTATACTAAAGTTGTTGCAGTTAAAAAGCTCGTAGTTGGATTTTGAGGTCGATCG
GGCGGGCGGCGCAAGTCGCACTGTTTGGTCGGCTTCTTTCTTCCGTGTGACCAGCGGCATTCACTTGTCGTTGTAATTGC
GCGGATCGTTTACTGTGAAAAAATTAGAGTGTTCAAGGCAGGCGTTTGCTTGAATACATTAGCATGGAATAATGGAATAG
GACTTCGGACCTATTTTGTTGGTTTCTAGGACCGTCGTAATGATTAATAGGGACAGTTGGGGCCGTTCATATTCCGTAGT
CAGAGGTGAAATTCTTGGATTTACGGAAGATGAACTACTGCGAAAGCATTCGGCAAGGATGTTTTCGTTAATCAAGAACG
AAAGTTAGGGGATCGAAGATGATCAGATACCAT
>OTU_471
CTGCGGTAATTCCAGCTCCAATAGCGTATATTAAAGTTGTTGCGGTTAAAAAGCTCGTAGTTGGATTTCTGCTGAGGACG
ACCGACCGACCCATACGGGTCCGCGTCTGGTTTGACCGAGGCATCCTCCTGGAAGACAAGGTGCACTTTACTGGGTACCT
TGGAGTCCAGGACTTTTACTTTGAGGAAATTAGAGTGTTTCAAGCAGGCATTTGCCGTGAATACATTAGCATGGAATAAT
AATATAGGACTTCGGTTCTATTTTGTTGGTTTCTAGAACTGAAGTAATGATTAATAGGGACAGTCGGGGGCATTCGTACT
TAACTGTCAGAGGTGAAATTCTTGGATTTGTTAAAGACGAACTACTGCGAAAGCATTTGCCAAGGATGTTTTCATTGATC
AAGAACGAAAGTTAGGGGATCGAAGACGATTAGATACCAT
>OTU_472
CCGCGGTAATTCCAGCTCCAATAGCGTATATTAAAGTTGTTGCAGTTAAAAAGCTCGTAGTTGGATTTCTGGAGGGGAGT
TCTTCGATCGCCATTGGCGATTAGAGGCTCCCTTCCATCCTTCTGTTAACGTCTCTCGGCATTCATTTGCTGGTGACGGG
CTCAGATATTTTACCTTGAGAAAATTAGAGTGTTTCAGGCAGGCTAGGCCGGAATACATTAGCATGGAATAATGGAATAG
GACTACGGTCTCTTTGTTGGTTTGAGGGACTGGAGTAATGATTAATAGGGATAGTTGGGGGCATTAGTATTTAATTGTCA
GAGGTGGAATTCTCAGATTTGTTAAAGACTAACTTATGCGAAAGCATTTGCCAAGGATGTTTTCATTAATCAAGAACGAA
AGTTAGGGGATCAAAGACGATCAGATACCAT
>OTU_473
CTGCGGTAATTCCAGCTCCAATAGCGTATATTAAAGTTGTTGCAGTTAAAAAGCTCGTAGTTGAACTTCTGACGGTAAAG
TCAGCTGGCTTCGGTCGCTGTCTTTGCGGTCATCCGCTAGGGAACTACGTTCGAACTTCACTGTTCGGCGTAAGGAACTG
GCATTTTACTTTGAAAAAATTAGAGTGTTCAAGGCAGGCTATTGCTCTGAATACACAAGCATGGAATAATGAAATAGGAC
TACTTCCATTTTATTGGTTATTGGAAATAGTAATGATTAACAGGGACAGTTGGGGGCATTAGTATTTAATAGTCAGAGGT
GAAATTCTTGGATTTATTAAAGACTAACTTATGCGAAAGCATTTGCCAAGGATGTTTTCATTAATCAAGAACGAAAGTTA
GGGGATCAAAGACGATTAGATACCAT
>OTU_474
CCGCGGTAATTCCAGCTCCAATAGCGTATATTAAAGTTGTTGCAGTTAAAAAGCTCGTAGTTGAATTTATGACGTTTGCT
TAGACCGGCTTCGGTCGTCTAAGTGGTCGTCATCCGCTTGGGAACCCCGTTCGTTCTTCACTGATCGGCGGGAGGATCAG
GCATTTTACTTTGAAAAAATAAGAGTGTTCAAGGCAGGCAATCGCCATGAATACAAAAGCATGGAATAATGGAATAGGAC
TGTGATCCATTTTATTGGTTATTGGATTACAGTAATGATTAATAGGGACAGTTGGGGGCATTAGTATTTAATTGTCAGAG
GTGAAATTCTTGGATTACTTAAAGACTAACTTATGCGAAAGCATTTGCCAAGGATGTTTTCATTAATCAAGAACGAAAGT
TAGGGGATCAAAGATGATTAGATACCGT
>OTU_475
CCGCGGTAATTCCAGCTCCAATAGCGTATATTAAAGTTGTTGCAGTTAAAAAGCTCGTAGTTGGATTTCAAGAGACGCAA
CGTGGATAACACGCTTGCCCTCTACCAGTCTTTGACTGTTACTGTGAGAAAATTAGAGTGTTTCAAGCAGGCTGTTGCAG
GAATACATTAGCATGGAATAACGAGTGTGTCTAGAATCTTGGTTAATTCTAGATTACGATTAATAGGGACAGTTGGGGGC
ATTAGTATTTAATTGTCAGAGGTGAAATTCTTGGATTTGTTAAAGACTAACGTATGCGAAAGCATTTGCCAAGGATGTTT
TCATTAATCAAGAACGAAAGATAGGGGATCAAAGATGATCAGATACCGT
>OTU_476
CCGCGGTAATTCCAGCTCCAATAGCGTATATTTAAGTTGTTGCAGTTAAAAAGCTCGTAGTTGGATTTCGGGCGTCGCCT
CCGGTCCGGTGTTTCACTGTGCACTGGGGCGCGGCGTCTTCTCGGTGAGGATGCGCTCCTGGCCTTCACTGGTCGGGACG
CAGAGTCACCAAAGTTACTTTGAAAAAATTAGAGTGTTCAAAGCGGGCTTACGCTTGAATATATTAGCATGGAATAACAC
GATAGGACTCCTATCCTATTTTGTTGGTCTTCGGGACGGGAGTAATGATTAAGAGGAACAGTTGGGGGCATTCGTATTTC
AATGTCAGAGGTGAAATTCTTGGATTTTTGAAAGACGAACTTCTGCGAAAGCATTTGCCAAGGATGTTTTCATTAATCAA
GAACGAAAGTTGGGGGCTCGAAGATGATTAGATACCGT
>OTU_477
CTGCGGTAATTCCAGCTCCAATAGCGTATATTAAAGTTGTTGCAGTTAAAAAGCTCGTAGTTGGATTTTGAGGTCGATCG
GGCGGGCGGCGTAAGTTGTACTGCTTGGTCGGCTTCTTTCTTCCGTGTGACCAGCGGCATTCACTTGTCGTTGTACTTGC
GCGGATCGTTTACTGTGAAAAAATTAGAGTGTTCAAGGCAGGCGTTTGCTTGAATACATTAGCATGGAATAATGGAATAG
GACTTCGGACCTATTTTGTTGGTTTCTAGGACCGTCGTAATGATTAATAGGGACAGTTGGGGCCGTTCATATTCCGTAGT
CAGAGGTGAAATTCTTGGATTTACGGAAGATGAACTACTGCGAAAGCATTCGGCAAGGATGTTTTCGTTAATCAAGAACG
AAAGTTAGGGGATCGAAGATGATTAGATACCAT
>OTU_478
CTGCGGTAATTCCAGCTCCAATAGCGTATACTAAAGTTGTTGCAGTTAAAAAGCTCGTAGTTGGATTTCTGGATGTCAAC
CCAGGTCCGCCCCTCGCGGGGTGTGTACTCGGTGTTGTGATCCATCATCGAGGAGAACATATCTGTCATTCACTTGTCGG
GTATGGTATCCTCGTCATTTACTGTGAGCAAACTAGAGTGTTCAAAGCAGGCTTATGCCGTTGAATACATTAGCATGGAA
TAATAAGATATGACCTTGGTCTATTTTGTTGGTTTGTATTCCAAGGTAATGATTAATAGGGACAGTTGGGGGTATTCGTA
TTCAATTGTCAGAGGTGAAATTCTTGGATTTATGGAAGACGAACTACTGCGAAAGCATTTACCAAGGATGTTTTCATTAA
TCAAGAACGAAAGTTAGGGGATCGAAGACGATCAGATACCAT
>OTU_479
CTGCGGTAATTCCAGCTCCAATAGCGTATACTAAAGTTGTTGCAGTTAAAAAGCTCGTAGTTGGATTTCTGGATCGCAAC
CTTGGTCCGCCCCTCACGGGGTGTGCACTGGGTGTTGGTTTCCATCATCGAGGAGAACGTATCGGGCATTTAGTTGTTCG
GTTCGGTGTCCTCGTCATTTACTGTGAGCAAACTAGAGTGTTCAAAGCAGGCTTATGCCGTTGAATACATTAGCATGGAA
TAATAAGATATGACCTCGGTCTATTTTGTTGGTTTGTATTCCAAGGTAATGATTAATAGGGACAGTTGGGGGTATTCGTA
TTCAATTGTCAGAGGTGAAATTCTTGGATTTATGGAAGACGAACTACTGCGAAAGCATTTACCAAGGATGTTTTCATTAA
TCAAGAACGAAAGTTAGGGGATCGAAGATGATCAGATACCAT
>OTU_480
CTGCGGTAATTCCAGCTCCAATAGCGTATACTAAAGTTGTTGCAGTTAAAAAGCTCGTAGTTGGATTTCTGGTAGCGCCT
TCAGGTCCTCTCCTCACGGAGTGCGTACTCGGAGTGTGCTTCCATCATCGAGGAAAACGCATCGGGCATTCACTTGTTCG
GTATGGTGTCCTCGTCATTTACTGTGAGCAAACTAGAGTGTTCAAAGCAGGCTTATGCCGTTGAATACATTAGCATGGAA
TAATAAGATATGACCTCGGTCTATTTTGTTGGTTTGTATTCCAAGGTAATGATTAATAGGGACAGTTGGGGGTATTCGTA
TTCAATTGTCAGAGGTGAAATTCTTGGATTTATGGAAGACGAACTACTGCGAAAGCATTTACCAAGGATGTTTTCATTAA
TCAAGAACGAAAGTTAGGGGATCGAAGATGATCAGATACCAT
>OTU_481
CTGCGGTAATTCCAGCTCCAATAGCGTATACTAAAGTTGTTGCAGTTAAAAAGCTCGTAGTTGGATTTCTGGTCGCGGGC
CTCGGTCCGCCCCTCACGGGGTGTGTACCTGGGGTCTGCAGCCATCCTCAGGGAAAACATATCTGTCATTAATTTGTCGG
GTATGGGATCCCTGTCATTTACTGTGAGCAAAATAGAGTGTTCAAAGCAGGCTTAGGCCGTTGAATACATTAGCATGGAA
TAATAAGATAGGACCTTGGTCTATTTTGTTGGTTTGCGTTCCGAGGTAATGATTAATAGGGATAGTTGGGGGTATTCGTA
TTCAATTGTCAGAGGTGAAATTCTTGGATTTATGGAAGACGAACTACTGCGAAAGCATTTACCAAGGATGTTTTCATTAA
TCAAGAACGAAAGTTAGGGGATCGAAGACGATTAGATACCAT
>OTU_482
CCGCGGTAATTCCAGCTCCAATAGCGTATACTAAAGTTGTTGCAGTTAAAAAGCTCGTAGTTGAATTTCTGGTCTTGAAC
AGCGGTCTGCCTCAAACGAGGTATGTACTACCTGTTCAAGTCCATCCTCGGGGAAAACACATCTGTGATTCAGTTCATGG
GTGCGGGATCCTCGTCATTTACTGTGAGCAAAATAGAGTGTTCAAAGCAGGCTTATGCCGTTGAATACATTAGCATGGAA
TAATAAGATAAGACCTTGGTCTATTTTGTTGGTTTGTACTCCAAGGTAATGATTAATAGGGATAGTTGGGGGTATTCGTA
TTCAATTGTCAGAGGTGAAATTCTTGGATTTATGGAAGACGAACTACTGCGAAAGCATTTACCAAGGATGTTTTCATTAA
TCAAGAACGAAAGTTAGGGGATCGAAGATGATCAGATACCAT
>OTU_483
CCGCGGTAATTCCAGCTCCAATAGCGTATACTAAAGTTGTTGCAGTTAAAAAGCTCGTAGTTGGATTTCTGCAGGAGTGT
CAATGTCCACCCACGTGTGAGTTGCAGCGACGCTCCTGCATCCTTCGGTTACCTCCGCTCGGCATTCACTTGCCGGCGGT
TGGCTCCGAATATTTACCTTGAGAAAATTAGAGTGTTTCAGGCAGGCTAAGCCGGAATACATTAGCATGGAATAATAGAA
TAGGACTACGGTCTCGTTGTTGGTTTGAGGGACTGGAGTAATGATTAATAGGGATAGTTGGGGGCATTAGTATTTAATTG
TCAGAGGTGAAATTCTCAGATTAACTAAAGACTAACTTATGCGAAAGCATTTGCCAAGGATGTTTTCATTAATCAAGAAC
GAAAGTTAGGGGATCAAAGATGATTAGATACCAT
>OTU_484
CTGCGGTAATTCCAGCTCCAATAGCGTATATTAAAGTTGTTGCAGTTAAAAAGCTCGTAGTTGGATTTCTGGTTGGGTAG
TTTCTGCCCTCTTGTGAGTGCGCAGTAGTATCCATCCATCCTTCTGTTAACCTTGCAGATCTTCACGGGTCTGCTTGGGG
CTCAGATATTTTACCTTGAGAAAATTAGAGTGTTTCAGGCAGGCTAGCGCCGGAATACATTAGCATGGAATAATAGAATA
GGACTTTTACCTCTTCTGTTGGTCTGAGGGGTTCAAGTAATGATTAATAGGGATAGTTGGGGGCATTAGTACTTAACTGT
CAGAGGTGAAATTCTCGGATTTGTTAAAGACTAACTTATGCGAAAGCATTTGCCAAGGATGTTTTCATTAATCAAGAACG
AAAGTTAGGGGATCAAAGACGATTAGATACCAT
>OTU_485
CCGCGGTAATTCCAGCTCCAATAGCGTATACTAAAGTTGTTGCAGTTAAAAAGCTCGTAGTTGAATTTCTGGTCGTGAAA
CGTGGTCCGTTCCGCAAGGAATGTGTACTGTCGATTTATGTCCATCCTCGGTGTTAGTATGCATTACTTTAATCGGTCGT
GTATACAACCACCGTCATTTACTGTGAGCAAAATAGAGTGTTCAAAGCAGGCTTATGCCGTTGAATATATTAGCATGGAA
TAATAAGATATGACTTTGGTCTATTTTGTTGGTTTGCACTCCAAAGTAATGATTAATAGGGATAGTTGGGGGTATTCGTA
TTCAATTGTCAGAGGTGAAATTCTTGGATTTATGGAAGACGAACTACTGCGAAAGCATTTACCAAGGATGTTTTCATTAA
TCAAGAACGAAAGTTAGGGGATCGAAGACGATCAGATACCAT
>OTU_486
CTGCGGTAATTCCAGCTCCAATAGCGTATACTAAAGTTGTTGCAGTTAAAAAGCTCGTAGTTGAATTTCTGGTCGTGGGC
TCCGGTCCTTCCCGTGAGGGTTGTGTACTAGGAATCTGCGTCCATCCTCGAGGAAAATACATCTGGCATTAAGTTGTTGG
GTGTAGGACCCTCGTCATTTACTGTGAGCAAAATAGAGTGTTCAAAGCAGGCTTATGCCGTTGAATATATTAGCATGGAA
TAATAAGATAAGACCTTGGTCTATTTTGTTGGTTTGCTGTCCAAGGTAATGATTAATAGGGATAGTTGGGGGTATTCGTA
TTCAATTGTCAGAGGTGAAATTCTTGGATTTATGGAAGACGAACTACTGCGAAAGCATTTACCAAGGATGTTTTCATTAA
TCAAGAACGAAAGTTAGGGGATCGAAGATGATTAGATACCAT
>OTU_487
CCGCGGTAATTCCAGCTCCAATAGCGTATACTAAAGTTGTTGCAGTTAAAAAGCTCGTAGTTGAATTTCTGTTAGCGGAA
AGTTGTCGGGTCCTCACGGGCTTTGTACTGTCTTTCTGCTTTCATCCTCGAGGGGAACATGTCTGGTATTCAATTATCGG
GCATGGGATCCTCGTCATTTACTGTGAGCAAAATAGAGTGTTCAAAGCAGGCTTAGGCCGTTGAATACGTTAGCATGGAA
TAATAAGATACGACCTTGGTCTATTTTGTTGGTTTGCACTCCAAGGTAATGATTAATAGGGATAGTTGGGGGTATTCGTA
TTCTATTGTCAGAGGTGAAATTCTTGGATTTATGGAAGACGAACTACTGCGAAAGCATTTACCAAGGATGTTTTCATTAA
TCAAGAACGAAAGTTAGGGGATCGAAGACGATTAGATACCAT
>OTU_488
CTGCGGTAATTCCAGCTCCAATAGCGTATACTAAAGTTGTTGCAGTTAAAAAGCTCGTAGTTGGATTTCTGGTCGTGAAC
CCAGGTCCGGACCTCACGGTTTGTGTACTCGGTGTTTGCGTCCATCTTCCGGGAAAACATTCCTGTTCTTTATTGAATGG
TTGTGCGATCTCGGTCAGTTACTGTGAGCAAAGTAGAGTGTTCAAAGCAGGCTTATGCCGTTGAATATATTAGCATGGAA
TAATAAGATAAGACTTTGGTTTATTTTGTTGGTTTACATTCCAAGGTAATGATTAATAGGGATAGTTGGGGGTATTCGTA
TTCAATTGTCAGAGGTGAAATTCTTGGATTTATGGAAGACGAACTACTGCGAAAGCATTTACCAAGGATGTTTTCATTAA
TCAAGAACGAAAGTAAGGGGATCGAAGATGATTAGATACCAT
>OTU_489
CTGCGGTAATTCCAGCTCCAATAGCGTATACTAAAGTTGTTGCAGTTAAAAAGCTCGTAGTTGGATTTCTGGTCGTGGAT
CCCGGTCTGCCCCTCACGGGGTGTGCACTAGGTATCTACAGCCATCCTCGGGGAGAACATATCTGGCATTAAGTTGTCGG
GTGTGGTATCCCCGTCATTTACTGTGAGCAAAATAGAGTGTTCAAAGCAGGCTTAGGCCGTTGAATACATTAGCATGGAA
TAATAAGATAGGACCTTGGTCTATTTTGTTGGTTTGCACTCCAAGGTAATGATTAATAGGGATAGTTGGGGGTATTCGTA
TTCAATTGTCAGAGGTGAAATTCTTGGATTTATGGAAGACGAACTACTGCGAAAGCATTTACCAAGGATGTTTTCATTAA
TCAAGAACGAAAGTTAGGGGATCGAAGACGATCAGATACCAT
>OTU_490
CTGCGGTAATTCCAGCTCCAATAGCGTATACTAAAGTTGTTGCAGTTAAAAAGCTCGTAGTTGAATTTCTGGTTCTGGAC
TCCGGTCTGCCTCAAACGAGGTACGTACCAGGAGTCTGGATCCATCCTCGGGGAAAACATGTCTGTGATTAAGTTCATGG
GCATGGGATCCTCGTCATTTACTGTGAGCAAAATAGAGTGTTCAAAGCAGGCTTATGCCGTTGAATACATTAGCATGGAA
TAATAAGATAGGACCTTGGTCTATTTTGTTGGTTTGTACTCCAAGGTAATGATTAATAGGGATAGTTGGGGGTATTCGTA
TTCAATTGTCAGAGGTGAAATTCTTGGATTTATGGAAGACGAACTACTGCGAAAGCATTTACCAAGGATGTTTTCATTAA
TCAAGAACGAAAGTTAGGGGATCGAAGACGATTAGATACCAT
>OTU_491
CTGCGGTAATTCCAGCTCCAATAGCGTATACTAAAGTTGTTGCAGTTAAAAAGCTCGTAGTTGAATTTCTGGTCATGGCA
ATCGGTCCGCCCTTCACTGGGTGAGTACCAGGTTGCTGCGGCCATCCTCGGGGAGAGCACATCGGGCATTAAGTTGTCTG
GTGTGGGATCCTCGTCCTTTACTGTGAGCAAAATAGAGTGTTCAAAGCAGGCTTAGGCCGTTGAATACATTAGCATGGAA
TAATAAGATAGGACCTTGGTCTATTTTGTTGGTTTGTTTTCCAAGGTAATGATTAATAGGGATAGTTGGGGGTATTCGTA
TTCAATTGTCAGAGGTGAAATTCTTGGATTTATGGAAGACGAACTACTGCGAAAGCATTTACCAAGGATGTTTTCATTAA
TCAAGAACGAAAGTTAGGGGATCGAAGATGATCAGATACCGT
>OTU_492
CCGCGGTAATTCCAGCTCCAATAGCGTATATTAAAGTTGTTGCAGTTAAAAAGCTCGTAGTTGGATTTCTGACATGAAGG
GGTCGGTCCGGTGGTCTTGCATCACTGTGTATTGGCTTCCTTCTGTCATCTTTTCGGAAAAACTATTCTTTCCTTTACTG
GTTGGGGTAGCGATTCTGATCTTTTACTTTGAAAAAATTAGAGTGTTCAAAGCAGGCTTAGTGCTGTGAATACATTAGCA
TGGAATAATAATATAGGACTTTGGTTCTATTTTGTTGGTTTCTAGGACTGAAGTAATGATTGATAGGGATAGTTGGGGGT
GCTCGTATTCAGCGGCCAGAGGTGAAATTCTATGATTCGCTGAAGACGAACTTATGCGAAAGCATTCACCAAGGATGTCT
TCTTTAATCAAGAACGAAAGTTGGGGGATCGAAGACGATCAGATACCAT
>OTU_493
CTGCGGTAATTCCAGCTCCAATAGCGTATATTAAAGTTGTTGCAGTTAAAACGCTCGTAGTTGAACTATGTGCTGGGACG
TGTTGCGGCTTTGCTGCGGGGCGTGCTGGCGTGTTTGAGCGGGGGCGACACTGTCGCGGTCCGCTTGGGTTACTGTGAAG
AAATTAGAGTGTTTAAAGCAGGCGTAGGCTTGAATACATCAGCATGGAATAACAGAGCGGGTGTTCTGTTGGTCAGGGAG
TGTTTCTTGTTTGATAGGGCCAGTTGGGGGCATTAGTATTTAGCAGTCAGAGGTGAAATTCTTGGATTTGGTAAAGACTA
ACTAGTGCGAAAGCATTTGCCAAGGATGTTTTCATTGATCAAGAACGAAAGTTAGGGGATCGAAGACGATTAGATACCAT
>OTU_494
CTGCGGTAATTCCAGCTCCAATAGCGTATACTAAAGTTGTTGCAGTTAAAAAGCTCGTAGTTGGATTTCTGGTTCAATGA
GCCTGGCCCGCGGCCTTTTTGGCCTGTGAGTGCCGGTGCGCGTTGGCCATCCTTCTAGAGAACGCGTCTACCCTTCACTG
GGCCGGATGTGCGATCTAGATCTTTTACTTTGAAAAAATTAGAGTGTTTAAAGCAGGCTTTTGCTATGAATACATTAGCA
TGGAATAATAATCTAGGACTTCGGTTCTATTTTGTTGGTTTCTAGATCTGAAGTAATGATTGATAGGGACAGTTGGGGGT
GCTTATATTTCTGGGCCAGAGGTGAAATTCTTGGATTCCAGAAAGATAAACTTATGCGAAAGCATTCACCAAGGATGTCT
TCTTTAATCAAGAACGAAAGTTGGGGGATCGAAGATGATCAGATACCGT
>OTU_495
CTGCGGTAATTCCAGCTCCAAGAGCATATATTAAAGTTGTTGCAGTTAAAAAGCTCGTAGTTGGATTTCTGGTACAATGC
GCCTGGCCCGCGGCTTTTTAAGCCTGTGAGTGCCGGTGTGCGTTTGCCATCCTTCTAGAAAACGTTTCTACCCTTCACTG
GGCCGGACTCGCGATCTAGATCTTTTACTTTGAAAAAATTAGAGTGTTTAAAGCAGGCTTTTGCTATGAATACATTAGCA
TGGAATAATAATCTAGGACTTCGGTTCTATTTTGTTGGTTTCTAGTACTGAAGTAATGATTGATAGGGATAGTTGGGGGT
GCTAGTATTGGCCGGCCAGAGGTGAAATTCTTGGATTCGGTCAAGACTAACTTATGCGAAAGCATTCACCAAGGATGTCT
TCTTTAATCAAGAACGAAAGTTGGGGGATCGAAGATGATTAGATACCAT
>OTU_496
CTGCGGTAATTCCAGCTCCAATAGCGTATGTTAATTTTGTTGAGATTAAAAAGCTCGTAGTTGAACTTCCGGCGCCAGAA
ATGGCGTCTGCCTGAGGTGACTAGCGGTATCGAGAGGTTCTGCTAAATCATACAGGCGTTTACTGTGAACAAATTAGAGT
GCTCAAAGCAGGCTATCGCTTGAATATTTTAGCATGGAATAATAAAACAAGACTTTATTCTTTTTATTGGTTATTGGATA
AAGTAATGATTAACAGGAACAGTTGGGGGCATTCGTATTTAATAGTCAGAGGTGAAATTCTTAGATTTATTAAAGACGAA
CTAATGCGAAAGCATTTGCCAAGGATGTTTTCATTAATCAAGAACGAAAGTTAGGGGATCAAAGATGATCAGATACCAT
>OTU_497
CTGCGGTAATTCCAGCTCCAATAGCGTATATTAAAGTTGTTGCAGTTAAAACGCTCGTAGTTGGACTGTTGCGCGGCGCG
CCCTGGTTCGCCGGGGGGCGTGGGGCATGTGGGGCGGAGGGCAACCTTGGGCCCCTTGTTACTGTGAGGAAATTAGGGTG
TTTAAAGCGGGCATTTGCTTGAATAGGAGAGCATGGAATAACGGCAGTGTTGTCGTTGGTCAGGACGGGATGATTGATAG
GGACAGGCGGGGGCATTGGTATTTGGCAGTCAGAGGTGAAATTCTTGGATTTGGCAAAGACGAGCTAGTGCAAAGGCATT
TGCCAAGGATGTTTTCATTAATCAAGAACGAAAGTTAGGGGATCGAAGACGATCAGATACCGT
>OTU_498
CTGCGGTAATTCCAGCTCCAATAGCGTATATTAAAGTTGTTGCAGTTAAAAAGCTCGTAGTTGGATTTCTGCCGAGGACG
ACCGGTCCGCCCTCTGGGTGAGCATCTGGTTCGGCCTGGGCATCTTCTTGGAGAACGTTGCTGCACTTGACTGTGTGGAG
CGGTATCCAGGACTTTTACTTTGAGGAAATTAGAGTGTTTCAAGCAGGCATACGCCTTGAATACATTAGCATGGAATAAT
AAGATAGGACCTCGGTTCTATTTTGTTGGTTTCTAGAGCTGAGGTAATGATTAATAGGGATAGTTGGGGGCATTCGTATT
TAACTGTCAGAGGTGAAATTCTTGGATTTGTTAAAGACGGACTACTGCGAAAGCATTTGCCAAGGATGTTTTCATTGATC
AAGAACGAAAGTTAGGGGATCGAAGATGATTAGATACCGT
>OTU_499
CCGCGGTAATTCCAGCTCGAGGAAATTTTATCAATGCTGTTGCAGTTGAAACGCTCGTAGTTGAATGTTGGGGCGGCCGG
AGCTCTTGAGTGAGTCTTCTGGCCGCCCCTTTGGTTGGGGCGCCCTTGTGGCGTGGCCAACAGGTTACTGTGAGGAAATT
AGAGTGTTCAAAGCAGGCTTAGGCTTGGATACATTAGCATGGGATAACAATTGTGCGAGCGATTGTTGGTTGCAGTCATT
TGTGGTTGATAGGGACAGTTGGGGGCATTAGTATTTGGCAGTCAGAGGTGAAATTCTTGGATTTGGCAAAGACTAACTAG
AGCGAAAGCATCTGCCAAGGATGTTTTCATTAATCAAGAACGAAAGTTAGGGGATCGAAGACGATCAGATACCGT
>OTU_500
CCGCGGTAATTCCAGCTCCAATAGCGTATACTAAAGTTGTTGCAGTTAAAAAGCTCGTAGTTGGATTTCTGGAAGTGGAC
ACCGGTCTGCCCCTCACGGGGTTTGTACCAGGGTCCGCTTCCATCCTCGAGGAGAGCACATCTGGCATTAAGTTGTCGGG
TGTGGGATCCTCGTCATTTACTGTGAGCAAAATAGAGTGTTCAAAGCAGGCTTAGGCCGTTGAATATATTAGCATGGAAT
AATAAGATAAGACCTTGGTCTATTTTGTTGGTTTGCACTCCAAGGTAATGATTAATAGGGATAGTTGGGGGTATTCGTAT
TCAATTGTCAGAGGTGAAATTCTTGGATTTATGGAAGACGAACTACTGCGAAAGCATTTACCAAGGATGTTTTCATTAAT
CAAGAACGAAAGTTAGGGGATCGAAGACGATCAGATACCAT
>OTU_501
CCGCGGTAATTCCAGCTCGAGGAAATTTTATCAATGCTGTTGCAGTTGAAACGCTCGTAGTTGAACCTTGTGTTCCGTCC
TTGGTCCCTCGAAAGGGGGTACTGGGGGTGTGGACATGTTTGGTCTTTGTCGGTGGTTCTCCACCGGCCAAGACGGGTTA
CTGTGAAGAAATTAGAGTGTTCAAAGCAGGCTATCGCTTGAATATATTAGCATGGGATAACGGTCGTGCGAGCGACTTTG
TTGGTTGAGAGTCATTTGCGATTGATAGGGACAGTCGGGGGCATTAGTATTTGGCAGTCAGAGGTGAAATTCTTGGATTT
GCCAAAGACTAACTAGAGCGAAAGCATTTGCCAAGGATGTTTTCATTAATCAAGAACGAAAGTTAGGGGATCGAAGACGA
TCAGATACCAT
>OTU_502
CCGCGGTAATTCCAGCTCCACAAGCGTATGTTAAAGCTGCTGCAGTTAAAACGCTCGTAGTTGTGGTTTCGCCGGCGAGG
AGGCCTGTGCTCCAAAAGAGTGCGGGTGGCCGCGCCGGTTACACTGTAGCGTGCGTGTTAAGTCACGCACGCTTTGTAAA
CCTTGAAGAAATATTAACGCTTAAAATTTGACTTAGGTCAAAGTTCTTTTTGCATGGGATTTTGAAATATGAGTGGCGCC
GTAAAAAGCGCTGCTAATGACATTTGAGGATGAAAGAGGAAGTTAATATTTGTGAGTCAGAGGTGAAATTCTTGGATTTC
ACAAAGATTAACTAATGCGAAGGCATTCTTCAATTGCTTTCCTGTCAATCAAGAACGAAAGTAAGGGGATCGAAGACGAT
TAGATACCGT
>OTU_503
CTGCGGTAATTCCAGCTCCAATAGCGTATACTAAAGTTGTTGCAGTTAAAAAGCTCGTAGTTGGATTTCTGGTCGCGGGT
CTCGGTCCGCTCCTCACGGAGTGTGTACCAGGGATCTGCAGCCATCCTCGGGGAGAGCATATCTGGCATTTAGTTGTCGG
GTGTGGGATCCTCGTCATTTACTGTGAGCAAAATAGAGTGTTCAAAGCAGGCTTAGGCCGTTGAATACATTAGCATGGAA
TAATAAGATAGGACCTTGGTCTACTTGTTGGTTTGCATTCCAAGGTAATGATTAATAGGGATAGTTGGGGGTATTCGTAT
TCAATTGTCAGAGGTGAAATTCTTGGATTTATGGAAGACGAACTACTGCGAAAGCATTTACCAAGGATGTTTTCATTAAT
CAAGAACGAAAGTAAGGGGATCGAAGACGATCAGATACCGT
>OTU_504
CTGCGGTAATTCCAGCTCCAATAGCGTATATTAAAGTTGTTGCAGTTAAAAAGCTCGTAGTTGGATTTCTGGCAGGAGTG
ACTGACCACAAACTCTGTTTGTGAGTTGTGTCATTCTGGCCATCCTTGGTAAGATCCTTTTTGGCATTAAGTTGTCGGGA
AGGGGATGACCATCGTTTACTGTGAAAAAATTAGAGTGTTTAAAGCAGGCTTATGCCGTTGAATATATTAGCATGGAATA
ATAAGATAGGACAGCAGTGCTATTTTGTTGGTTTGCGCACCGTTGTAATGATGAATAGGGACAGTTGTGGGTATTTATAT
TCACTTGTAAGAGGTGAAATTCTTAGATTAAGGGAAGATAAACTACTGCGAAAGCATTTACCAAGGATGTTTTCATTAAT
CAAGAACGAAAGTTAGGGGATCGAAGACGATTAGATACCGT
>OTU_505
CTGCGGTAATTCCAGCTCCAATAGCGTACACTAAAGTTGTTGCGGTTAAAAAGCTCGTAGTTGGATTTCTGCTGAGGACG
ACCGACCAACCCATACGGGTTTGCGTCTGGTTTGACCGAGGCATCCTCCAAGAAGACGTAGTGCACTTCATTGGGTATTA
CGGAGTCTTGGACTTTTACTTTGAGGAAATTAGAGTGTTTCAATCAGGCATTGCGCCGTGAATACATTAGCATGGAATAA
TAATATAGGACTTCGGTTCTATTTTGTTGGTTTCAAGAACTGAAGTAATGATTAATAGGGACAGTCGGGGGCATTCGTAC
TTAACTGTCAGAGGTGAAATTCTTGGATTTGTTAAAGACGAACTACTGCGAAAGCATTTGCCAAGGATGTTTTCATTGAT
CAAGAACGAAAGTTAGGGGATCGAAGATGATCAGATACCAT
>OTU_506
CCGCGGTAATTCCAGCTCCAATAGCGTATATTAAAGTTGTTGCAGTTAAAAAGCTCGTAGTTGGATTTCTGGCAGGAGTG
ACCGGCCATGCACTCTGTGCGTGAGCTGTGTCATTCTGGCCATCCTTGGTGAGATCCTGTTTGGCATTAAGTTGTCGGGC
AGGGGATAACCATCGTTTACTGTGAAAAAATTAGAGTGTTTAAAGCAGGCTTATGCCGTTGAATATATTAGCATGGAATA
ATAAGATAGGACTTTGAGTCTATTTTGTTGGTTTGCGAGTCAAAGTAATGATTAATAGGGACAGTTGGGGGTATTCGTAT
TCAATTGTCAGAGGTGAAATTCTTGGATTTATGGAAGACGAACTACTGCGAAAGCATTTACCAAGGATGTTTTCATTAAT
CAAGAACGAAAGTTAGGGGATCGAAGATGATTAGATACCAT
>OTU_507
CCGCGGTAATTCCAGCTCCAATAGCGTATACTAAAGTTGTTGCAGTTAAAAAGCTCGTAGTTGGATTTCTGGTAGAGGCA
GCCGGTCAGATCCTAGTGATTTTGTACCAGGCGCTTCTTCCATTTTCGAGGAGAACTTGTCTGTCATTAATTTGTCGGGC
ATGGTATCCTCGTCATTTACTGTGAGCAAAATAGAGTGTTCAAAGCAGGCTTAGGCCATGAATACATTAGCATGGAATAA
TAAGATAAGACCTTGGTCTATTTTGTTGGTTAGCATTCCGAGGTAATGATTAATAGGGATAGTTGGGGGTATTCGTATTC
AATTGTCAGAGGTGAAATTCTTGGATTTATTGAAGACGAACTACTGCGAAAGCATTTACCAAGGATGTTTTCATTAATCA
AGAACGAAAGTTAGGGGATCGAAGATGATTAGATACCAT
>OTU_508
CCGCGGTAATTCCAGCTCCAATAGCGTATATTAAAGTTGTTGCAGTTAAAAAGCTCGTAGTTGGATTTCTGGTTTGATGC
CCTGGCCCGCTGCTATTTTGGTAGTGTGTGCCGGTTGTGCGTCTGCCATCCTTCTAGGGAACGTTCCTTCTCTTCACTGA
GCCGGGTTCGTGATCTAGATCGTTTACTTTGAAAAAATTAGAGTGTTTAAAGCAGGCTTTTGCTATGAATACATTAGCAT
GGAATAATAATCTAGGACTTCGGTCATATTTTGTTGGTTTCTGTAACTGAAGTAATGATTGATAGGGATAGTTGGGGGTG
CTAGTATTGAGCGGCCAGAGGTGAAATTCTTGGATTCGCTCAAGACTAACTTATGCGAAAGCATTCACCAAGGATGTCTT
CTTTAATCAAGAACGAAAGTTGGGGGATCGAAGACGATTAGATACCAT
>OTU_509
CTGCGGTAATTCCAGCTCCAATAGCGTATATTAAAGTTGTTGCAGTTAAAAAGCTCGTAGTTGGATTTCTGGTCGCGGAC
ACCGGTCCGCCCCTCACGGGGTGTGTACCAGGTATCTGCAGCCATCCTCGGGGAAAACACGTCTGGCATTCATTTGTCGG
GCATGCGATCCCCGTCATTTACTGTGAGCAAAATAGAGTGTTCAAAGCAGGCTTAGGCCGTTGAATACATTAGCATGGAA
TAATAAGATAGGACCTTGGTCTATTTTGTTGGTTTTTTATCAAGGTAATGATTAATAGGGATAGTTGGGGGTATTCGTAT
TCAATTGTCAGAGGTGAAATTCTTGGATTTATGGAAGACGAACTACTGCGAAAGCATTTACCAAGGATGTTTTCATTAAT
CAAGAACGAAAGTTAGGGGATCGAAGACGATTAGATACCAT
>OTU_510
CTGCGGTAATTCCAGCTCCAATAGCGTATATTAAAGTTGTTGCAGTTAAAAAGCTCGTAGTTGGATTTCAAGAGACGCAG
CATGGATAACATGTCTGCCCTCTACCAGTCTTAGACTGTTACTGTGAGAAAATTAGAGTGTTTCAAGCAGGCTGTTGCAG
GAATACATTAGCATGGAATAACGAGTGTGTCTAGAATCTTGGTTAATTCTAGATTACGATTAATAGGGACAGTTGGGGGC
ATTAGTATTTAATTGTCAGAGGTGAAATTCTTGGATTTATGAAAGACTAACTTCTGCGAAAGCATTTGCCAAGGATGTTT
TCATTAATCAAGAACGAAAGTTAGGGGATCGAAGACGATCAGATACCGT
>OTU_511
CTGCGGTAATTCCAGCTCCAATAGCGTATACTAAAGTTGTTGCAGTTAAAAAGCTCGTAGTTGGATTTCTGGTTGTAGCA
AACGGTCCGCCCTCAACAGGGTGTGTGCTTTGTTTGCCGCTTCCATCCTTGAGGACAACGTATCTGACATTCAATTGTCG
GGTACGGTATCCTCATCATTTACTGTGAGCAAAATAGAGTGTTCAAAGCAAGCATTTGTTGAATATATTAGCATGGAATA
ATAAGATAGGACCTTGGTCTATTTTATTGGTTAGTATTCCAAGGTAATGATTAATAGGGATAGTTGGGGGTATTCGTATT
CAATTGTCAGAGGTGAAATTCTTGGATTTATGGAAGACGAACTACTGCGAAAGCATTTACCAAGGATGTTTTCATTAATC
AAGAACGAAAGTTAGGGGATCGAAGATGATCAGATACCAT
>OTU_512
CTGCGGTAATTCCAGCTTCAGTAGCATATATTAAAATTGTTGCAGTTAAAACGTCCGTAGTCTGTACGTCGTCCAAGACT
TTACTACATCTCTTCATGCTCTTAATTGAGTTTGGAGTCGTTTGTAGTTACTCCCTTGATCAAAATAGAATGTTCAAGGT
AGACCAAGTCTTCATATTTTCACATGGAATTGGGTGAGGGAACTTAAGAGCTTAGGTTTCTCGTCTTAGGATCATCTGGG
GTCATTCGTACTCGTCCGCGAGAGGTGAAATTCTTGGACCGGACGAAGACGATTAGATACCGT
>OTU_513
CTGCGGTAATTCCAGCTCCAATAGCGTATATTAAAGTTGTTGCAGTTAAAAAGCTCGTAGTTGGATTTCGGTTGAGAACG
GCCGGTCCGCCGTTTGGTGTGCACTGGCTGGTTTCAACTTCCTGTAGAGGACGTACTCTGGGTTAACGCTCGGATACGGA
GTCTACGTGGTTACTTTGAAAAAATTAGAGTGTTCAAAGCGGGCTTACGCTTGAATATTTCAGCATGGAATAACACTATA
GGACTCCTGTCCTATTTCGTTGGTCTCGGGACGGGAGTAATGATTAAGAGGAACAGTTGGGGGCTCGAAGATGATCAGAT
ACCGT
>OTU_514
CTGCGGTAATTCCAGCTCCAATAGCGTATATTTCAGTTGCTGCAGTTAAAAAGCTCGTAGTTGGATTTCTGCGTCAACGA
CACCTGGTCCGGTCGCGACTTCGTGTCCGACTGAGTACCGCGCGTGTCGTTCGCATCCTTCTGTGGTGACGTGTCTACCC
TTCACTGGGCCGGGCATCGTCGCTCAGATCGTTTACTTTGAAAAAATTAGAGTGTTTAAAGCAGGCGTCGCCGCTCTGAA
TACATTAGCATGGAATAATAGGATAGGACTTGGGTTCTATTTTGTTGGTTTCTAGGACCGAAGTAATGATTGATAGGGAC
AGTTGGGGGTGCTGGTATTCAGCGGCCAGAGGTGAAATTCTTGGATTCGCTGAAGACCAACTTATGCGAAAGCATTCACC
AAGGATGTCTTCTTTAATCAAGAACGAAAGTTGGGGGATCGAAGATGATCAGATACCGT
>OTU_515
CCGCGGTAATTCCAGCTCCAATAGCGTATATTAAAGTTGTTGCGGTTAAAAAGCTCGTAGTTGGATTTCTGCTGAGGATG
ACCGGTCCGCCCTCTGGGTTGGTATCTGGCTCAGCTTTGGCATCTTCTTGGAGAACGTTGCTGCACTTGACTGTGTGGTG
CGGTATTCAAGACATTTACTTTGAGGAAATTAGAGTGTTTCAAGCAAGCGCACGCTTTGAATACATTAGCATGGAATAAT
AAGATAGGACCTCAGTTCTATTTTGTTGGTTTCTAGAGCTGAGGTAATGATTGATAGGGATAGTTGGGGGCATTCGTATT
TAATTGTCAGAGGTGAAATTCTTGGATTTGTTAAAGACGGACTACTGCGAAAGCATTTGCCAAGGATGTTTTCATTGATC
AAGAACGAAAGTTAGGGGATCGAAGATGATCAGATACCAT
>OTU_516
CTGCGGTAATTCCAGCTCCAATAGCGTATATTAAAGTTGTTGCGGTTAAAAAGCTCGTAGTTGGATTTCTGTCGAGGACG
ACCGGTCCGCCCCCCGGGTGAGTATCTGGCTCGGCCTGGACATCTTCTTGGAGAACGTCGCTGCACTTCACTGTGTGGTG
CGGTATCCAGGACTTTTACTTTGAGGAAATTAGAGTGTTTCAAGCAGGCACACGCCTTGAATACATTAGCATGGAATAAT
AAGATAGGACCTTGGTTCTATTTTGTTGGTTTCTAGAGCTGAGGTAATGATTAATAGGGATAGTTGGGGGCATTCGTATT
TAACTGTCAGAGGTGAAATTCTTGGATTTGTTAAAGACGGACTACTGCGAAAGCATTTGCCAAGGATGTTTTCATTGATC
AAGAACGAAAGTTAGGGGATCGAAGATGATTAGATACCAT
>OTU_517
CCGCGGTAATTCCAGCTCCAATAGCGTATATTAAAGTTGTTGCAGTTAGAACGCTCGTAGTCGGATTTCGGGGCGGGCCG
ACCGGTCTGCCGATGGGTATGCACTGGCCGGCGCGTCCTTCCTTCCGGAGACCGTGCCTACTCTTAACTGAGCGGGTTCG
GGAGACGGATCGTTTACTTTGAAAAAATCAGAGTGTTTCAAGCAGGCAGCTCGCTCTTGCATGGATTAGCATGGGATAAT
GAAATAGGACTTTGGTGCTATTTTGTTGGTTTCGAACACCGAAGTAATGATGAGAAGGGACAGTCAGGGGCACTCGTATT
CCGCAGAGAGAGGTGAAATTCTCAGACCCGCGGAAGACGAACCACTGCGAAAGCATTTGCCAGGGATGTTTTCACTGATC
AAGAACGAAAGTTAGGGGATCGAAGACGATCAGATACCAT
>OTU_518
CCGCGGTAATTCCAGCTCCAATAGCGTATATTAAAGTTGTTGCAGTTAAAAAGCTCGTAGTCTGAGTTATTTGGCCTAAT
TCAATTCCTGCATGTGGGGTACTTTTTGCGGGGGGGAAACCCTCTGTGGATTGTGCTCTTGTGCGGGGGGCCAAATTTTT
GTACTTCGGAGGAACGCGTGCGTTTTTCACTAAGCGTGCGATTGGGATTCCGATAGTTTACTTTGAGAAAATCAGAGTGT
TCAAAGCAGGCGTTATTGCCACTTGAATACGTTAGCATGGGATAATGGAATAGGACATTGGTTCTCTATTTCAGATGGTT
TGAAGGACCGATGTAATGATTAATAGGGACAGTTGGGGACATTTATATTCCATGGCTAGAGGTGAAATTCTTGGATTCAT
GGAAGATAAACTACTGCGAAAGCATTTGTCAAAGATGTTTTCATTGATCAAGAACGAAAGTTAGGGGAGCAAAGATGATT
AGATACCAT
>OTU_519
CCGCGGTAATTCCAGCTCCAATAGCGTATATTAAAGTTGTTGCGGTTAAAAAGCTCGTAGTTGGATTTCTGCCGAGGACG
ACCGGTCCGCCCTCTGGGTGAGCATCTGGCTCGGCCTGGGCATCCTCTTGGAGAACGTAGCTGCACTTGACTGTGTGGGG
CGGTATCCAGGACTTTTACTTTGAGGAAATTAGAGTGTTTCAAGCAGGCATACGCCTTGAATACATTAGCATGGAATAAT
AAGATAGGACCTCGGTTCTATTTTGTTGGTTTCTAGAGCTGAGGTAATGATTAATAGGGATAGTTGGGGGCATTCGTATT
TAACTGTCAGAGGTGAAATTCTTGGATTTGTTAAAGACGGACTACTGCGAAAGCATTTGCCAAGGATGTTTTCATTGATC
AAGAACGAAAGTTAGGGGATCGAAGATGATTAGATACCGT
>OTU_520
CTGCGGTAATTCCAGCTCCAATAGCGTATATTAAAGTTGTTGCAGTTAAAAAGCTCGTAGTTGGATTTCAAGGGTCGCAG
CGTGGACAACACGATTGCTCCCTACCAGTCTTTGACTGTTACTGTGAGAAAATTAGAGTGTTTCAAGCAGGCTGTTGCAG
GAATACATTAGCATGGAATAACGAATGTGTCTAGAATCGTGGTTAATTCTAGATTACGATTAATAGGGACAGTTGGGGGC
ATTAGTATTTAATTGTCAGAGGTGAAATTCTTGGATTTGTTAAAGACTAACGTATGCGAAAGCATTTGCCAAGGATGTTT
TCATTAATCAAGAACGAAAGTTAGGGGATCGAAGACGATCAGATACCAT
>OTU_521
CCGCGGTAATTCCAGCTCCAACGGCGTATATTAACGTTGTTGCAGTTAAAAAGCTCGTAGTTGGAGTTATAGTGTGTCCT
TTTTTGAGATTGCATGGTCTTCGGATCGTGTAGTCTCGCTTGAGGCTCACTGTATCTTTTGCTGTTACGTTTCACATGGC
TTCACTGTCGTGTGGGATTGTACAGCGCATTACTGTGAAAAAATTAGAGTGTTCCAAGCAGATGTATATCTGAATAGTTC
AGCATGGAATAATAGAATAGGGGAGATTGCCCTATTGTTGGTTTTGGGGTGATTTCTGATGATGAATAGGGACAGTTGGG
GGCATTAGTATTTAATTGTCAGAGGTGAAATTCTTGGATTTATGAAAGACTAACTTCTGCGAAAGCATTTGCCAAGGATG
TTTTCATTAATCAAGAACGAAAGTTAGGGGATCGAAGATGATTAGATACCGT
>OTU_522
CCGCGGTAATTCCAGCTCCAATAGCGTATATTAAAGTTGTTGCAGTTAAAAAGCTCGTAGTTGGATTTCTGGCGTGAGGT
CGCTGGCCCGGCATCCTAGTGGTGCTGTGTTGTTGGTTGGCCTCTGCCATCTTTTCGGAATAACTAGCGTGCCCTTCACT
GGGTGGCGTTAGCGACTCCGATCGTTTACTTTGAAAAAATTAGAGTGTTCAAAGCAGGCTTATCGCTGTGAATACATTAG
CATGGAATAATAACATAGGACTTTGGTCTTATTTTGTTGGTTTCTAGGACTGAAGTAATGATTGATAGGGATAGTTGGGG
GTGCTCGTATTCAGGGGCCAGAGGTGAAATTCTATGATTCCCTGAAGACGAACTTATGCGAAAGCATTCACCAAGGATGT
CTTCTTTAATCAAGAACGAAAGTTGGGGGATCGAAGATGATCAGATACCGT
>OTU_523
CCGCGGTAATTCCAGCTCCAATAGCGTATATTAAAGTTGTTGCGGTTAAAAAGCTCGTAGTTGGATTTCTGCTAAGGACG
ACCGACCATCCCATACGGGTTTGTGTCTGGTTTGACCGAGGCATCCTCCTGGAAGACGCCGTGCACTTTACTGGGTACGA
CGGAGTCCAGGACTTTTACTTTGAGGAAATTAGAGTGTTTCAAGCAGGCATTTGCCGTGAATACATTAGCATGGAATAAT
AAGATAGGACTTCGGTTCTATTTTGTTGGTTTCTAGAACTGAAGTAATGATTAATAGGGACAGTCGGGGGCATTCGTACT
TAACTGTCAGAGGTGAAATTCTTGGATTTGTTGGAGACGAACTACTGCGAAAGCATTTGCCAAGGATGTTTTCATTGATC
AAGAACGAAAGTTAGGGGATCGAAGACGATCAGATACCGT
>OTU_524
CCGCGGTAATTCCAGCTCCAACGGCGTATATTAACGTTGTTGCAGTTAAAAAGCTCGTAGTTGGAGTTATAGTGTGTCCT
TTTTTGATGATGCATTGGCTTCGGCCTGTGTACCGTCGTTTTAGGCTCACTGTATCTTTTGCTGTTGCGTTTCACATGGC
TTCACTGTTGTGTGGGATTGTACAGCGTATTACTGTGAAAAAATTAGAGTGTTCCAAGCAGATGTATATCTGAATAGTTC
AGCATGGAATAATGGAATAGGGGAGATTACCCTATTGTTGGTTTTGGGGTGATTTCTGATGATGAATAGGGACAGTTGGG
GGCATTAGTATTTAATTGTCAGAGGTGAAATTCGAGGATTTATGAAAGACTAACTTCTGCGAAGGCATTTGCCAAGGATG
TTTTCATTGATCAAGAACGAAAGTTAGGGGATCGAAGACGATCAGATACCGT
>OTU_525
CTGCGGTAATTCCAGCTCCAATAGCGTATACTAAAGTTGTTGCAGTTAAAAAGCTCGTAGTTGGATTTCTGCCGAGGACG
ACCGATCGACCCATACGGGTTTGAATCAGGTTTGACCGAGGCATCCTCTAGGAAGACGTGTAGCACTTCACTGGGTTATA
CGGAGTCCTAGACTTTTACTTTGAGGAAATTAGAGTGTTTCAAGCAGGCAATCGCCGTGAATACATTAGCATGGAATAAT
AATATAGGACTTCGGTTCTATTTTGTTGGTTTCTGGAACTGAAGTAATGATTAATAGGGACAGTCGGGGGCATACGTACT
TAACAGTCAGAGGTGAAATTCTTGGATTTGTTAAAGACGAACTACTGCGAAAGCATTTGCCAAGGATGTTTTCATTGATC
AGGAACGAAAGTTAGGGGATCGAAGACGATTAGATACCAT
>OTU_526
CCGCGGTAATTCCAGCTCCAATAGCGTATATTAAAGTTGTTGCGGTTAAAAAGCTCGTAGTTGGATTTCTGCCGAGGACG
ACCGGTCCGCCCTCTGGGTGAGCATCTGGCTCGGCCTGGGCATCTTCTTGGAGAACGTATCTGCACTTGACTGTGTGGTG
CGGTATTCAGGACTTTTACTTTGAGGAAATTAGAGTGTTTCAAGCAGGCATACGCCTTGAATACATTAGCATGGAATAAT
AAGATAGGACCTCGGTTCTATTTTGTTGGTTTCTAGTACTGAAGTAATGATTGATAGGGATAGTTGGGGGTGCTAGTATT
GGCCGGCCAGAGGTGAAATTCTTGGATTCGGTCAAGACTAACTTATGCGAAAGCATTCACCAAGGATGTCTTCTTTAATC
AAGAACGAAAGTTGGGGGATCGAAGACGATTAGATACCGT
>OTU_527
CCGCGGTAATTCCAGCTCCAATAGCGTATATTAAAGTTGTTGCAGTTAAAAAGCTCGTAGTTGGATTTCTAGATAAGTGG
GTACTCGTACTTTGCTTGTCTACCAGTCTTAGACTGTTACTGTGAGAAAATTAGAGTGTTTAAAGCAGGCTATTGCAAGA
ATACATTAGCATGGAATAACGAATGTGTCTAGAATATTGGTTAATTCTAGATTACGATTAATAGGGACAGTTGGGGGCAT
TAGTATTTAATTGTCAGAGGTGAAATTCTTGGATTTATTAAAGACTAACGTATGCGAAAGCATTTGCCAAGGATGTTTTC
ATTAATCAAGAACGAAAGATAGGGGATCAAAGACGATTAGATACCAT
>OTU_528
CTGCGGTAATTCCAGCTCCAATAGCGTATACTAAAGTTGTTGCAGTTAAAAAGCTCGTAGTTGGATTTCTGCTGAGGACG
ACCGGTCCGCCCTCTGGGTGAGTATCTGGCTCAGCCTTGGCATCTTCTTGGAGAACGTAGCTGCACTTGACTGTGTGGTG
CGGTATTCAGGACTTTTACTTTGAGGAAATTAGAGTGTTTCAAGCAGGCACGCGCCTTGAATACATTAGCATGGAATAAT
AAGATAGGACCTCGGTTCTATTTTGTTGGTTTCTAGAGCTGAGGTAACGATTAATAGGGATAGTTGGGGGCATTCGTATT
TAACTGTCAGAGGTGAAATTCTTGGATTTGTTAAAGACGGACCACTGCGAAAGCATTTGCCAAGGATGTTTTCATTGATC
AAGAACGAAAGTTAGGGGATCGAAGATGATTAGATACCAT
>OTU_529
CTGCGGTAATTCCAGCTCCAATAGCGTATATTAAAGTTGTTGCAGTTAAAAAGCTCGTAGTTGAAAATCTGATTGTTCAG
GCTCTCAGCCATTAGGCGAGGGCTCTGGCAGTCATCCGCTTGCAAACATATGTTCGATCTTTACCGGTTGGCTATGTGAG
TAAGCATTTTACCTTGAGAAAAACAGAGTGTTCCAGGCAGGTTTGTCCGGAATGCATTAGCATGGAATAATAGAACATGA
CTGAAGTCTATTTATTGGTTAAAGGCTTTAGTAATGATTAATAGGAACAGTCGGGGGCATTCGTACTCAGCAGTCAGAGG
TGAAATTCTAAGATTTGCTGAAGACGAACTAATGCGAAAGCATTTGCCAAGGATGTTTTCATTAATCAAGAACGAAAGTT
AGGGGATCAAAGACGATTAGATACCAT
>OTU_530
CCGCGGTAATTCCAGCTCCAATAGCGTATATTAAAGTTGTTGCGGTTAAAAAGCTCGTAGTTGGATTTCTGTTGAGGAAG
TCCGGTCCGCACTTTGTGCGTGATCTGGTTCTGCCTCGGCATCCTCGCGGGGAACGCGCTGCGCTTGATTGCGTGGTGCG
GTATTCGCGACTTTTACTTTGAGGAAATTAGAGTGTTCACGGCAGGCTATCGCCTTGAATACGTTAGCATGGAATAATAA
TATAGGACCTTGGTTCTATTTTGTTGGTTTCTAGAACTAAGGTAATGATTAATAGGGATAATTGGGGGCATTTGTATTAA
CACGTCAGAGGTGAAATTCTTGGATTGTGTTACGACAAACTACTGCGAAAGCATTTGCCAAGGATGTTTTCATTGATCAA
GAACGAAAGTAAGGGGATCGAAGACGATCAGATACCGT
>OTU_531
CTGCGGTAATTCCAGCTCCAATAGCGTATATTAAAGTTGTTGCGGTTAAAAAGCTCGTAGTTGGATTTCTGCCGAGGACG
ACCGACCGACCCATACGGGTTTGTGTCTGGTTAGACCGAGGCATCCTCTTGGAATACGTGTTTACTTTACGGTACGCACG
GAGTCCAGGACTTTTACTTTGAGGAAATTAGAGTGTTTCAAACAGGCGTTCGCCGTGAATACATTAGCATGGAATAATAA
GATAGGACTTCGGTTCTATTTTGTTGGTTTCTAGAACTGAAGTAATGATTAATAGGGACAGTCGGGGGCATTCGTACTTA
ACTGTCAGAGGTGAAATTCTTGGATTTGTTAAAGACGAACTACTGCGAAAGCATTTGCCAAGGATGTTTTCATTGATCAA
GAACGAAAGTTAGGGGATCGAAGACGATCAGATACCAT
>OTU_532
CTGCGGTAATTCCAGCTCCAATAGCGTATATTAAAGTTGCTGCAGTTGAAACGCTCGTAGTTGAACTTTTGCTGTACGAA
ACAAGGCAGTCAATGACTCGTCCATGTTTCTGACAGCATTGCGTCGGTTCTGCGTTGTCGCAAGACTTCGTTGTGTCGGC
ACTGTTACTTTGAACAAATTAGAGTGTTTCAAGCAGGCGTTTGCCTTGAATACTCCAGCATGGAATAATGAGATAGAACT
TTGGTTCTTCTTGTTGGTTCAAGAGCCAGAGTAATGATAAATAGGGACAGTTGGGGGCATTCGTACTTGGCAGCTAGAGG
TGAAATTCTTAGATTTGCCAAAGACGAACTACTGCGAAAGCATCTGCCAGGGATGTTTTCATTAATCAAGAACGAAAGTT
AGGGGATCGAAGACGATCAGATACCAT
>OTU_533
CCGCGGTAATTCCAGCTCCAATAGCGTATATTAAAGTTGTTGCAGTTAAAAAGCTCGTAGTTGAAGTTCTGATTGTTCAG
GTCTTCAGTCATTAGACGGGGATTCTGACAGTCATCCGCTTGCAAACATATGTTCGATTTTAACCGATCGGCTATGTGAG
TAAGCATTTTACCTTGAGAAAAACAGAGTGTTCCAGGCAGGTTTGTCCGGAATGCATTAGCATGGAATAATAGAACATGA
CTGGAGTCTATTTATTGGTTTAAGGCTTTAGTAATGATTAATAGGAACAGTCGGGGGCATTCGTACTCAGCAGTCAGAGG
TGAAATTCTAAGATTTGCTGAAGACGAACTAATGCGAAAGCATTTGCCAAGGATGTTTTCATTAATCAAGAACGAAAGTT
AGGGGATCAAAGACGATCAGATACCAT
>OTU_534
CCGCGGTAATTCCAGCTCCAATAGCGTATATTAAAGTTGTTGCAGTTAAAAAGCTCGTAGTTGGATTTCGGGCGGGTGAC
GGTGGTCCGCCTCTGGTGTGCACTGCTGTTCATCCGCCTTTCTGTCGGGGACGGGCTCCTGGGCTTCACTGTCCGGGACT
CGGGTTCGACGATGTTACTTTGAGTAAATTAGAGTGTTCAAAGCAGGCGATCGCCCTGAATACATTAGCATGGAATAGCA
CGATAGGACTCTGGCCTATTCTGCTGGTCTGTAGGACCGGAGTAATGATTAAGAGGGACAGTCGGGGGCATTCATATTTC
ATTGTCAGAGGTGAAATTCTTGGATTTATGAAAGATGAACTTCTGCGAAAGCATTTGCCAAGGATGTTTTCATTGATCAA
GAACGAAAGTTGGGGGCTCGAAGATGATCAGATACCAT
>OTU_535
CCGCGGTAATTCCAGCTCCAATAGCGTATACTAAAGTTGTTGCAGTTAAAAAGCTCGTAGTTGGATTTCTGGTGAGATTG
CTTGGGCCCTCACGGGTGACTCGCGTTCTTACCATCCTTGGGGAGTACCTGTCTGGGATTCACTTCTTGGGCAGGGAATC
CTCATCGTTTACTGTGAAAAAATTAGAGTGTTCAAAGCAGGCTTAGGCCCTGAATACATTAGCATGGAATAATAAGATAG
GACCTCGGCCTTATTTTGTTGGTTTGCAAGCCAAGGTAATGATTAATAGGGATAGTTGGGGGTATTCGTATTGTATTGTC
AGAGGTGAAATTCTTGGATTTATGCAAGACGAACTACTGCGAAAGCATTTACCAAGGATGTTTTCATTAATCAAGAACGA
AAGTTAGGGGATCGAAGATGATTAGATACCAT
>OTU_536
CCGCGGTAATTCCAGCTCCAGTAGCGTATATTAACATTGTTGCAGTTAAAAAGCTCGTAGTTGGATTTCTGGTATGATGG
GCTTAAGCTGCTCCGGTTTCGGACGTATGTCTTTTGTTTATCTGCCATCCTTGTAGAAACTCTCACCTTAACCAGTGGGA
CTATCTACATCTTTTACTTTGAAAAAATTAGAGTGTTTAAAGCAGGCATTGTGCCTAAATACATTAGCATGGAATAATAA
TATAGGACTTTTGTTCTATTTTGTTGGTTTCTAGGACGAAAGTAATGATTGATAGGGATAGTTGGGGGTGCTAGTATTCA
GCGGCCAGAGGTGAAATTCTTGGATTCGCTGAAGACTAACTTATGCGAAAGCATTCACCAAGGATGTCTTCTTTAATCAA
GAACGAAAGTTGGGGGATCGAAGATGATCAGATACCGT
>OTU_537
CCGCGGTAATTCCAGCTCCAATAGCGTATATTTAAGTTGTTGCAGTTAAAAAGCTCGTAGTTGGATTTCGGGTGGGTGCT
AGCGGTCCGCCCTTGGTGAGTACTGCTAGTGCCCTCCTTTCTGTCGGGGACGGACTCCTGGGCTTCACTGTCCGGGATTC
GGAGTCGACGAGGATACTTTGAGAAAATCGGGGTGTTTAAAGCAAGCTTATGCTCTGAACGCTTTAGCATGGAATATCAT
GATAGGACTCTGGCCTATCTTGTTGGTCTGTAGGACCGGAGTAATGATTAAGAGGGACAGTCGGGGGCATTCGTATTTCA
TTGTCAGAGGTGAAATTCTTGGATTTATGAAAGACGAACCACAGCGAAAGCATTTGCCAAGGATGTTTTCATTAATCAAG
AACGAAAGTTGGGGGCTCGAAGATGATTAGATACCAT
>OTU_538
CTGCGGTAATTCCAGCTCCAATAGCGTATATTAAAGTTGTTGCAGTTAAAAAGCTCGTAGTTGAATTTCTGGTTGGAAGG
GTACTGGCTTCGGTCGATATCATTCTCAATCATCCGTATGAGAAGCTAGCTCGTACTTTACCGTATGGTTAGTGTATCAT
ACAATTTACTTTGAAAAAATTAGAGTGTTTCAGGCAGGCAATTGCTAGTATACACAAGCATGGAATAATGGAATAGGACT
TTGATCTATTTTATTGGTATATTAGATTGAAGTAATGATTAATAGGGACAGTTGGGGGCATTAGTATTTAATTGTCAGAG
GTGAAATTCTTGGATTTATTAAAGACTAACTTATGCGAAAGCATTTGCCAAGGATGTTTTCATTAATCAAGAACGAAAGT
TAAGGGATCAAAGACGATCAGATACCGT
>OTU_539
CCGCGGTAATTCCAGCTCCAGTAGCGTATATTAAAGTTGTTGCAGTTAAAAAGCTCGTAGTTGAAGCTCTGTCGTTCGGA
CTCGTGCGCTTCGGCAAAGGAGTCTGCGCGACATCCATCTGAGCAACGGCCCTGGCATTCATTTGTCGCGGTCGGGATCA
GATACTTTACCTTGAGCAAATTAGAGTGTTCCAGGCAGGCTTTGGCCTGAATAGTCCAGCATGGAATAATAGAAGAGGAC
TGAGTGTCATTTATTGGTGTTATGGCATTTAGTAATGATTAATAGGGATAGTTGGGGGCATTCGTACTTAATTGTCAGAG
GTGAAATTCTATGATTTATTAAAGACGAACTTATGCGAAAGCATTTGCCAAGGATGTTTTCATTAATCAAGAACGAAAGT
TAGGGGATCGAAGATGATTAGATACCGT
>OTU_540
CCGCGGTAATTCCAGCTCCAATAGCGTATATTAAAGTTGTTGCAGTTAAAAAGCTCGTAGTTGGACTTCTGGGTTGTGAT
TGTGGTCCGCCTAACGGTGTGCACTGTGGTTGCGACTCTTCTTCCCGTAGTTTGGGGGTGCACTTAGTTGTGTGCCTTTG
GAATATGGGACCTTTACTTTGAAAAAATTAGAGTGTTCAAAGCAGGCCTTCGCTTGAATACATTAGCATGGAATAATAGA
ATAGGACTTTGGTTCTATTTTGTTGGTTTCTAGGACCGAAGTAATGATTAATAGGGACAGTTGGGGGCATTAGTATTTAA
TTGTCAGAGGTGAAATTCTTGGATTTATGAAAGACTAACTACTGCGAAAGCATTTGCCAAGGATGTTTTCATTAATCAAG
AACGAAAGTTAGGGGATCGAAGATGATTAGATACCAT
>OTU_541
CCGCGGTAATTCCAGCTCCAGTAGCGTATATTAATGTTGTTGCGGTTAAAAAGCTCGTAGTTGAATCTCTGATCGGGACG
ACCTCCCCACCTTAGGGCGGCGGTAGCTGTTGACCTGGTCATCCTCCTAGAAACGGCGTCTTTTAACCGAGGCGTCCGTG
CTAGGACTTTTACTTTGAGGAAATTAGAGTGTTTCACGCAGGCTTATGCCTTGAATACATTAGCATGGAATAATAATTTA
GGACTTCGGTTCTATTTTATTGGTTCTGGACCGAAGTAATGATTAATAGGGACAGTCGGGGGCATTTGTACTCAGTTGTC
AGAGGTGAAATTCTTGGATTAACTGGAGACAAACTACTGCGAAAGCATTTGCCAAGGATGTTTTCATTGATCAAGAACGA
AAGTTAGGGGATCGAAGATGATCAGATACCGT
>OTU_542
CTGCGGTAATTCCAGCTCCAATAGCGTATACTAAAGTTGTTGCAGTTAAAAAGCTCGTAGTTGGATTTCTGGTCGTGGGG
TTCGGTCTGCCCTAGGGTTAGTACCTGTTCTCTGCGTCCATTTTCGAGGAGAGCGCATCTGGCATTAAGTTGTCGGGTGT
GGTATCCTCGTCATTTACTGTGAGCAAAATAGAGTGTTCAAAGCAGGCTTAGGCCTTGAATACATTAGCATGGAATAATA
AGATAAGACCTTGGTCTATTTTGTTGGTTTACATTCCGAGGTAATGATTAATAGGGATAGTTGGGGGTATTCGTATTCAA
TTGTCAGAGGTGAAATTCTTGGATTTATGGAAGACGAACTACTGCGAAAGCATTTACCAAGGATGTTTTCATTAATCAAG
AACGAAAGTTAGGGGATCGAAGATGATTAGATACCGT
>OTU_543
CTGCGGTAATTCCAGCTCCAATAGCGTATACTAAAGTTGTTGCAGTTAAAAAGCTCGTAGTTGAATTTCTGGTTGTGGAA
ATCGGTCTGCACCTCACGGTGTATGCACCAGGTAGCCATGTCCTTCCTCGGAGAGAGCATATCTGGCATTTAGTTGTCGG
GTGTGATATCTTCGTCATTTACTGTGAGCAAAATAGAGTGTTCAAAGCAGGCTTAGGCCGTTGAATACATTAGCATGGAA
TAATAATATAGGACCTTAGTCTTATTTTGTTGGTTTGCATTCTAAGGTAATGATTAATAGGGATAGTTGGGGGTATTCGT
ATTCAATTGTCAGAGGTGAAATTCTTGGATTTATGGAAGACGAACTACTGCGAAAGCATTTACCAAGGATGTTTTCATTA
ATCAAGAACGAAAGTTAGGGGATCGAAGACGATCAGATACCGT
>OTU_544
CTGCGGTAATTCCAGCTCCAGTAGCGTATACTAATGTTGCTGCAGTTAAAAAGCTCGTAGTTGGATTTCTGGTCGACAGT
GTTGGTCCGGTTGGTTTACTAACTGAGTATCAGTTTCTGTCTCCCATCCTACCGCCGGGGCAACTCGGAGGTTCTTTTAC
TTTGAAAAAATTAGAGTGTTTAAAGCAAGCTTACGCGATGAATACATTAGCATGGAATAATAATATAGGACTACGGGTTC
TATTTTGTTGGTTTCTAGACCTGAAGTAATGATTGATACGGACCGTTGGGGGTGCTAGTATTGAGAGGCCAGAGGTGAAA
TTCTTGGATTCTCTCAAGACTAACTTATGCGAAAGCATTCACCAAGGATGTCTTCTTTAATCAAGAACGAAAGTTGGGGG
ATCGAAGATGATCAGATACCAT
>OTU_545
CTGCGGTAATTCCAGCTCCAATAGCGTATACTAAAGTTGTTGCAGTTAAAAAGCTCGTAGTTGAATTTCTGGATGCGAAA
GATGGTCGGCACCTCACGGTGTCTGTACTTTTCATTCGCGTCCATCCTCGGGAGGAACGTGTGGGGCTTTAAGTAGTTCT
GCTCGGGAATCTCGTCATTTACTGTGAGCAAAATAGAGTGTTCAAAGCAGGCTTATGCCGTTGAATATATTAGCATGGAA
TAATAAGATACGACTTTGGTCTATTTTGTTGGTTTGCATTCCAAAGTAATGATTAATAGGGATAGTTGGGGGTATTCGTA
TTCAATTGTCAGAGGTGAAATTCTTGGATTTATGGAAGACGAACTACTGCGAAAGCATTTACCAAGGATGTTTTCATTAA
TCAAGAACGAAAGTTAGGGGATCGAAGATGATCAGATACCAT
>OTU_546
CCGCGGTAATTCCAGCTCCAATAGCGTATACTAAAGTTGTTGCAGTTAAAAAGCTCGTAGTTGGATTTCTGGTCGTGGGT
ACCGGTCCGCCCCTCACGGGGTGTGTACCAGGTGTCTGCAGCCATCCTCGAGGAGAGCACATCTGGCATTAAGTTATCGG
GTGTGGGATCCTCGTCATTTACTGTGAGCAAAATAGAGTGTTCAAAGCAGGCTTAGGCCGTTGAATACATTAGCATGGAA
TAATAAGATAGGACCTTGGTCTATTTTGTTGGTTTGCACTCCAAGGTAATGATTAATAGGGATAGTTGGGGGTATTCGTA
TTCAATTGTCAGAGGTGAAATTCTTGGATTTATGGAAGACGAACTACTGCGAAAGCATTTACCAAGGATGTTTTCATTAA
TCAAGAACGAAAGTTAGGGGATCGAAGATGATCAGATACCAT
>OTU_547
CTGCGGTAATTCCAGCTCCAATAGCGTATATTAAAGTTGTTGCAGTTAAAAAGCTCGTAGTTGGATTTCTGGTCTGATGC
CCTGGCCCGCGCCAAATACGGTGTGTGTGCCGGCTGTGCGTCTACCATCCTTCTAGCAAACCTTCCTACCCTTCACTGGG
CCGGGTTGGCGAGTTAGATCTTTTACTTTGAAAAAATTAGAGTGTTTAAAGCAGGCTTTTGCTATGAATACATTAGCATG
GAATAATAATCTAGGACTTTGGTTCTATTTTGTTGGTTTCTAGTACTGAAGTAATGATTGATAGGGATAGTTGGGGGTGC
TAGTATTGAGCGGCCAGAGGTGAAATTCTTGGATTCGCTCAAGACTAACTTATGCGAAAGCATTCACCAAGGATGTCTTC
TTTAATCAAGAACGAAAGTTGGGGGATCGAAGATGATTAGATACCAT
>OTU_548
CCGCGGTAATTCCAGCTCCAATAGCGTATACTAAAGTTGTTGCAGTTAAAAAGCTCGTAGTTGGATTTCTGGTCGTGGCA
GCATGTCCGCCCTTAACGGGGTGTGTACTAGTTTCTGCGTCCATCCTCGAGGAGAACGTATCTGACATTCAGTTGTCGGG
TACGGTATCCTTGTCATTTACTGTGAGCAAAATAGAGTGTTCAAAGCAGGCTTAGGCCGTTGAATATATTAGCATGGAAT
AATAAGATAAGACCTTGGTCTATTTTGTTGGTTTGTATTCCAAGGTAATGATTAATAGGGATAGTTGGGGGTATTCGTAT
TCAATTGTCAGAGGTGAAATTCTTGGATTTATGGAAGACGAACTACTGCGAAAGCATTTACCAAATATGTTTTCATTAAT
CAAGAACGAAAGTTAGGGGATCGAAGACGATTAGATACCAT
>OTU_549
CTGCGGTAATTCCAGCTCCAATAGCGTATATTAAAGTTGTTGCAGTTAAAAAGCTCGTAGTTGGATTTCTGGCTTTGGGC
TGTTGCCCCGGTCCTTCGGGATTGTGTTGGTGACACGCTCTTGCCATCTTTTCGGAAAGCCTAGCGTGCTCTTAACTGGG
TGCGTTAGTTCTTCCGATCTTTTACTTTGAAAAAATTAGAGTGTTCAAAGCAGGCTTATTGCTGTGAATACATTAGCATG
GAATAATAATATAGGACTTCTGTCTTATTTTGTTGGTTTCTAGGATGGAAGTAATGATTGATAGGGATAGTTGGGGGTGC
TCGTATTCAGCGGCCAGAGGTGAAATTCTATGATTCGCTGAAGACGAACTTATGCGAAAGCATTCACCAAGGATGTCTTC
TTTAATCAAGAACGAAAGTTGGGGGATCGAAGATGATTAGATACCGT
>OTU_550
CTGCGGTAATTCCAGCTCCAATAGCGTATACTAAAGTTGTTGCAGTTAAAAAGCTCGTAGTCGGATTTCTGGTCGTGGAT
CTGGGTCCTTGCCTCACGGCATGCGCACCTTGCTTTCCATAGCCATCTTTTGGGAAGTTCTCGGCTGGCATTCACTTGTC
GGTCGCGGTATTTCTCATCTTTTACTGTGAGCAAAATAGAGTGTTCAAAGCAGGCTTATGCCGTTGAATACATTAGCATG
GAATAATAAGATAAGACTTTGGTATTATTTTGTTGGTTTGCATTCCAAAGTAATGATCGATTGGAACGGTTCGGGGGTAT
TTGTATTCCATTGTCAGAGGTGAAATTCTTGGATTTATGGAAGACGAACTACTGCGAAAGCATTTACCAAGGATGTTTTC
ATTAATCAAGAACGAAAGTTAGGGGATCGAAGACGATTAGATACCGT
>OTU_551
CTGCGGTAATTCCAGCTCCAATAGCGTATATTAAAGTTGTTGCAGTTAAAAAGCTCGTAGTTGGATTTCTGGCTTTGGAC
TGTTGCCCCGGCACTCCGGTGTTGTGTTGGTGACATGTTCTTGCCATCTTTTCGGAAAGCCTAGCGTGCTCTTTACTGGG
TGCGTTAGAACTTCCGATCTTTTACTTTGAAAAAATTAGAGTGTTCAAAGCAGGCTTATTGCTGTGAATACATTAGCATG
GAATAATAATATAGGACTTCTGTCTTATTTTGTTGGTTTCTAGGATGGAAGTAATGATTGATAGGGATAGTTGGGGGTGC
TCGTATTCAGCGGCCAGAGGTGAAATTCTATGATTCGCTGAAGACGAACTTATGCGAAAGCATTCACCAAGGATGTCTTC
TTTAATCAAGAACGAAAGTTGGGGGATCGAAGACGATCAGATACCGT
>OTU_552
CTGCGGTAATTCCAGCTCCAATAGCGTATATTAAAGTTGTTGCAGTTAAAAAGCTCGTAGTTGGATTTCTGGGAGGGTGG
CGATGTCCGCTTAACGTGTGTGCAGCGGCGCCCTTCCATCCTTCTGTTAGCGTCTCTTGGCATTCATTTGCTGGTGGCGG
GCTCAGATATTTTACCTTGAGAAAATTAGAGTGTTTCAGGCAGGCTAGGCCGGAATACATTAGCATGGAATAATGGAATA
GGACTACGGTCTCTTTGTTGGTTTGAGGGACTGCAGTAATGATTAATAGGGATAGTTGGGGGCATTAGTATTTAATTGTC
AGAGGTGAAATTCTCAGATTTGTTAAAGACTAACTTATGCGAAAGCATTTGCCAAGGATGTTTTCATTAATCAAGAACGA
AAGTTAGGGGATCAAAGATGATCAGATACCGT
>OTU_553
CTGCGGTAATTCCAGCTCCAATAGCGTATATTAAAGTTGCTGCAGTTGAAACGCTCGTAGTTGAACTTTTGCTGTACGAA
ACAAGGCAACTAATAGTTCGTCCATGTTTCTGACAGCATTGCGTCGGTTCTGCGTTGTCGCAAGACTTCGTTGTGTCGGC
ACTGTTACTTTGAACAAATTAGAGTGTTTCAAGCAGGCGTTTGCCTTGAATACTCCAGCATGGAATAATAAGATAGAACT
TTGGTTCTTCTTGTTGGTTCAAGAGCCAGAGTAATGATAAATAGGGACAGTTGGGGGCATTCGTACTTGGCAGCTAGAGG
TGAAATTCTTAGATTTGCCAAAGACGAACTACTGCGAAAGCATCTGCCAGGGATGTTTTCATTAATCAAGAACGAAAGTT
AGGGGATCGAAGATGATCAGATACCGT
>OTU_554
CCGCGGTAATTCCAGCTCCAATAGCGTATATTAAAGTTGTTGCGGTTAAAAAGCTCGTAGTTGGATTTCTGCTGAGGACG
ACCGATCGGCCCATACGGGTTCGTATCTGGTTTGACCGAGGCATCCTCTTGGAAAACGTATTTACTTCATTGAATTTACG
GTGTCCAGGACTTTTACTTTGAGGAAATTAGAGTGTTTCAAGCAGGCGTTTGCCGTGAATACTTTAGCATGGAATAATAA
GATAGGACTTCGGTTCTATTTTGTTGGTTTCTAGAACTGAAGTAATGATTAATAGGGACAGTCGGGGGCATTCGTACTTA
ACTGTCAGAGGTGAAATTCTTGGATTTGTTAAAGACGAACTACTGCGAAAGCATTTGCCAAGGATGTTTTCATTGATCAA
GAACGAAAGTTAGGGGATCGAAGATGATTAGATACCGT
>OTU_555
CCGCGGTAATTCCAGCTCCAATAGCGTATACTAAAGTTGTTGCAGTTAAAAAGCTCGTAGTTGGATTTCGGGCGGGTCGC
GGCGGTCCGCCTCTGGTGTGCACTGCCGGGGTCCGCCTTTCTGTCGAGGACGGGTTGGGCTTTATTGACTGATTCGGGCT
CGACGAGGTTACTTTGAGTAAATTAGAGTGTTCAAAGCAGGCGATCGCCCTGAATACATTAGCATGGAATAGCACGATAG
GACTCTGGCCTATTTTGCTGGTCTGTAGGACCGGAGTAATGATTAAGAGGGACAGTCGGGGGCATTCGTATTTCATTGTC
AGAGGTGAAATTCTTGGATTTATGAAAGACGAACTTCTGCGAAAGCATTTGCCAAGGATGTTTTCATTGATCAAGAACGA
AAGTTGGGGGCTCGAAGATGATCAGATACCGT
>OTU_556
CTGCGGTAATTCCAGCTCTAATAGCGTATATTAAAGTTGTTGCAGTTAAAAAGCTCGTAGTCGGATGTCGGGCTCGGGCA
GGCTGTCGGCTTCGGTCGGACGGCAGGCTCGGGTCTTTCTGCCTGAGGATCCCGTTGCACTTAATTGTGGGGCGTGGGGA
CGCAGGCCGTTTACTTTGAAAAAATTAGAGTGTTCAAAGCAGGCCTACGCTTGAATACATTAGCATGGAATAATGGAATA
GGACTTTGGTGCTATTTTGTTGGTTTATGGGACCGAAGTAATGATTAACAGGGACAGTTGGGGCCGTTTATATTTCGTTG
TCAGAGGTGAAATTCTTGGATTTACGAAAGATAAACTTCTGCGAAAGCATTCGGCAAGGATGTTTTCATTGATCAAGAAC
GAAAGTTAGGGGATCGAAGATGATCAGATACCGT
>OTU_557
CTGCGGTAATTCCAGCTCCAATAGCGTATACTAAAGTTGTTGCAGTTAAAAAGCTCGTAGTTGAATTTCTGGTCGTGGAG
TTCGGTCCGCCCCTCGCGGGGTGTGCACCAGTATTCTGCAGCCATCCTCTGGAAGACTGCATCTGGCATTAAGTTGTTGG
GTGTAGGATTCTAGTCATTTACTGTGAGCAACATAGCGCGTTCAAAGCAGGCTTAGGCCGTTGAATACATTAGCATGGAA
TAATAAGATAGGACCTTGGTCTATTTTGTTGGTTTGCGTTCCAAGGTAATGATTAATAGGGATAGTTGGGGGTATTCGTA
TTCAATTGTCAGAGGTGAAATTCTTGGATTTATGGAAGACGAACTACTGCGAAAGCATTTACCAAGGATGTTTTCATTAA
TCAAGAACGAAAGTTAGGGGATCGAAGATGATCAGATACCAT
>OTU_558
CTGCGGTAATTCCAGCTCCAATAGCGTATATTAAAGTTGTTGCGGTTAAAAAGCTCGTAGTTGGATTTCTGCCGAGGACG
ACCGGTCCGCCCTCTGGGTGAGCATCTGGCTCGGCCTGGGCATCTTCTTGGAGAACGTATCTGCACTTGACTGTGTGGTG
CGGTATTCAGGACTTTTACTTTGAGGAAATTAGAGTGTTTCAAGCAGGCATACGCCTTGAATACATTAGCATGGAATAAT
AAGATAGGACCTCGGTTCTATTTTGTTGGTTTCTAGATCTGAGGTAATGATTAATAGGGATAGTTGGGGGCATTCGTATT
TAACTGTCAGAGGTGAAATTCTTGGATTTGTTAAAGACGGACTACTGCGAAAGCATTTGCCAAGGATGTTTTCATTGATC
AAGAACGAAAGTTAGGGGATCGAAGACGATCAGATACCGT
>OTU_559
CCGCGGTAATTCCAGCTCCAATAGCGTATATTAAAGTTGTTGCAGTTAAAACGCTCGTAGTTGGATTTCTGTTTGCGTTG
CTTACGCCGCCCTATGGGCGTGTGTAGGTATGCGTGAGCATCCTGCGGGTAGCCCTGCGTGGTTCTTAACTGGATCGCGT
CGTGGCTCCGCACGGTTACTTTGAAAAAATTAGAGTGTTTAAGGCAAGCGTTTGCATTGAATACATTAGCATGGAATAAC
GAAGATGGACTCAGGTTCTTCTTTGTTGGTTCAGAGGGCCCGAGTAACGATTAATAGGGATAGTTGGGGGCATTCGTATT
TAATTGTCAGAGGTGAAATTCTTGGATTTGTTAAAGACGAACTACTGCGAAAGCATTTGCCAAGGATGTTTTCTTTAATC
AAGAACGAAAGTTAGGGGATCGAAGATGATCAGATACCAT
>OTU_560
CTGCGGTAATTCCAGCTCCAATAGCGTATATTAAAGTTGTTGCAGTTAAAAAGCTCGTAGTTGAATTTTTGGTGTGGCAG
TGCGGTCTCGCCTCACGGTGAGTACTGCTTCTGTTGTGCCTTTTCTTCTGGAGAACCAAGGTGCTCTTCACTGAGTGCTT
TGGAGATCCAGGACGTTTACTGTGAAAAAATTAGAGTGTTTAAAGCAGGCATTTGCTTGAATACATTAGCATGGAATAAT
AGAATAGGACTTTGGTTCTATTTTGTTGGTTTCTAGGACCGAGGTAATGATTAATAGGGATAGTTGGGGGCATTAGTATT
TAATTGTCAGAGGTGAAATTCTTGGATTTATGAAAGACTAACTTCTGCGAAAGCATTTGCCAAGGATGTTTTCATTAATC
AAGAACGAAAGTTAGGGGATCGAAGACGATTAGATACCAT
>OTU_561
CCGCGGTAATTCCAGCTCCAATAGCGTATATTAAAGTTGTTGCAGTTAAAAAGCTCGTAGTTGGATTTCTGGGAGGGTGC
CAATGTCCGTCAACGTGCGTGTGCAGCGGCGCCCTTCCATCCTTCTGTTAACGCCTCTGGGCATTTATTTGCTGGTGGCG
GGCTCAGATATTTTACCTTGAGAAAATTAGAGTGTTTCAGGCAGGCTAGGCCGGAATACATTAGCATGGAATAATAGAAT
AGGACTATGGTCTCTTTGTTGGTTTGAGGGACTATGGTAATGATTAATAGGGATAGTTGGGGGCATTAGTATTTAATTGT
CAGAGGTGGAATTCTCAGATTTGTTAAAGACTAACTTATGCGAAAGCATTTGCCAAGGATGTTTTCATTAATCAAGAACG
AAAGTTAGGGGATCAAAGACGATTAGATACCAT
>OTU_562
CCGCGGTAATTCCAGCTCCAATAGCGTATACTAAAGTTGTTGCAGTTAAAAAGCTCGTAGTTGAATTTCTGATTTCGCGT
TACGGTCTGCCCCAAGGGGTGTGTACCGTCGATGCGGAATCATCCTCGAGAGGAAGATGTCTGTCATTCAGTTGATGGGC
ATGGGATTCTCGTCGTTTACTGTGAGTAAAATAGAGTGTTCAAAGCAGGCATCATGCCATTGAATACGTTAGCATGGAAT
AATAAGATAGGACCTTGGTCTATTTTGTTGGTTTGACTCCAAGGTAATGATTAATAGGGACAGTTGGGGGTATTCGTATT
CAATTGTCAGAGGTGAAATTCTTGGATTTATGGAAGACGAACTACTGCGAAAGCATTTACCAAGGATGTTTTCATTAATC
AAGAACGAAAGTTAGGGGATCGAAGACGATCAGATACCGT
>OTU_563
CCGCGGTAATTCCAGCTCCAATAGCGTATATTAAAGTTGTTGCAGTTAAAAAGCTCGTAGTCGGATTTTGGGCGCGTGTG
GGCTGTCGGCCTCTGGTCGGATGGCACGCGCGTGCCTTTCTGCTTGGGAGCCCCATGGCGGTTCACGCCGTCGTGGTGGG
TCACAGGCCGTTTACTTTGAAAAAATTAGAGTGTTCAAAGCAGGCTGTCGCTTGAATAGATTAGCATGGAATAATGGAAT
AGGACCTTGGTGCTATTTCGTTGGTTATGGGACTGGGGTAATGATTAATAGGGACAGTTGGGGCCGTTCATATTTCGTTG
TCAGAGGTGAAATTCTTGGATTTACGAACGATGAACTTGTGCGAAAGCATTCGGCAAGGATGTTTTCATTGATCAAGAAC
GAAAGTTAGGGGATCGAAGATGATCAGATACCAT
>OTU_564
CCGCGGTAATTCCAGCTCCAATAGCGTATATTAAAGTTGTTGCGGTTAAAAAGCTCGTAGTTGGATTTCTGCCGAGGACG
ACCGGTCCGCCCTCTGGGTGAGTATCTGGCTCGGCCTGGGCATCTTCTTGGAGAACGTAGCTGCACTTGACTGTGTGGTG
CGGTATCCAGGACTTTTACTTTGAGGAAATCAGAGTGTTTCAAGCAGGCATACGCCTTGAATACATTAGCATGGAATAAT
AAGATAGGACCTCGGTTCTATTTTGTTGGTTTCTAGATCTGAGGTAATGATTAATAGGGATAGTTGGGGGCATTCGTATT
TAACTGTCAGAGGTGAAATTCTTGGATTTGTTAAAGACGGACTACTGCGAAAGCATTTGCCAAGGATGTTTTCATTGATC
AAGAACGAAAGTTAGGGGATCGAAGATGATTAGATACCGT
>OTU_565
CCGCGGTAATTCCAGCTCCAATAATGTATATTAAAGTTGTTGCGGTTAAAAAGCTCGTAGTTGGATTTCTGCCAAGGCCG
ACCGGTCCGTCCTTTGGGTGAGTATCTGGCTTGACTGGAGCATCTTCTTGGAGAGCGTGGCTGCACTTGACTGTGTGGTG
CGAAACCCAAGACTTTTACTTTGAGGAAATTAGAGTGTTTCAAGCAGGCTCACGCCTTGAATACATTAGCATGGAATAAT
AAGATAAGGCCTTGGTTGTATTTTGTTGGTTTCTAGAATTGAGGTAATGATGAACAGGGATACTTGGGGGCATACGAATT
TAATTGTCAGAGGTGAAATTCTTGGATTTGTTAAAGACGGACTACTGTGAAAGCATTTGCCAAGAATGTTTTCATTGATC
AAGAATGAAAGTTAGGGGGTCGAAGACGATCAGATACCAT
>OTU_566
CCGCGGTAATTCCAGCTCCAATAGCGTACACTAAAGTTGTTGCGGTTAAAAAGCTCGTAGTTGGATTTCTGCTGAGGACG
ACCGACCTACCCATACGGGTTTGCGTCTGGTTTGACCGAGGCATCCTCTTGGAAGACGTAGTGCACTTTACTGGGTATTA
CGGAGTCCAGGACTTTTACTTTGAGGAAATTAGAGTGTTTCAATCAGGCATTTGCCGTGAATACATTAGCATGGAATAAT
AATATAGGACTTCGGTTCTATTTTGTTGGTTTCTAGAACTGAAGTAATGATTAATAGGGACAGTCGGGGGCATTCGTACT
TAACTGTCAGAGGTGAAATTCTTGGATTTGTTAAAGACGAACTACTGCGAAAGCATTTGCCAAGGATGTTTTCATTGATC
AAGAACGAAAGTTAGGGGATCGAAGATGATTAGATACCAT
>OTU_567
CCGCGGTAATTCCAGCTCCAATAGCGTATATTAAAGTTGTTGCGGTTAAAAAGCTCGTAGTTGGATTTCTGTCGAGGGCG
ACCGGTCCGCCCACTGGGTGAGTATCTGGCTCGGTCTTGGCATCCTCTTGGAGAAAATATCTGCACTTCATTGTGTGGTG
TGGTATCCAAGACCTTTACTTTGAGAAAATTAGAGTGTTTCAAGCAGGCACACGCCTTGAATACATTAGCATGGAATAAT
AATATAGAACCTTGGTCCTATTTTGTTGGTTTCTAGAGCTGAGGTGAAGATTGATAGGGATAGTTGGGGGCATTCGTATT
TAACTGTCAGAGGTGAAATTCTTGGATTTGTTAAAGACGGACTACTGCGAAAGCATTTGCCAAGGATGTTTTCATTGATC
AAGAACGAAAGTTAGGGGATCGAAGATGATTAGATACCGT
>OTU_568
CCGCGGTAATTCCAGCTCCAATAGCGTATACTAAAGTTGTTGCAGTTAAAAAGCTCGTAGTTGAATTTCTGGTTCTGGGA
CTCGGTCAGCCCCTAGGGGTTTGTACCTGTGGAACGGAGCCATCTATGAGGATATTATATCTGTCATTGAGTTGATGGGT
ATAAGAGCCTCGTCATTTACTGTGAGCAAAATAGAGTGTTCAAAGCAGGCTTATGCCGTTGAATACATTAGCATGGAATA
ATAAGATAAGACCTTGGTCTATTTTGTTGGTTAGTACTCCAAGGTAATGATTAATAGGGACAGTTGGGGGTATTCGTATT
CAATTGTCAGAGGTGAAATTCTTGGATTTATGGAAGACGAACAACTGCGAAAGCATTTACCAAGGATGTTTTCATTAATC
AAGAACGAAAGTTAGGGGATCGAAGATGATTAGATACCAT
>OTU_569
CTGCGGTAATTCCAGCTCCAATAGCGTATATTAAAGTTGTTGCGGTTAAAAAGCTCGTAGTTGAATCTGTGCCAAGGATG
ACCTGCCCACCTTCGGGTGCGTGTTAGAGTTGACCGAGGCTTCCTCCTAGACGCGTCCGTACTTTACTGTGCGGTTCGCA
CTAGGACTTTTACTTTGAGGAAATTAGAGTGTTTCAAGCAGGCTTATGCCTTGAATATATTAGCATGGAATAATAATTTA
GGACTTCGGTTCTATTTTGTTGGTTTCTAGAACTGAAGTAATGATTAATAGGGACAGTCGGGGGCATTCGTACTCAACAG
TCAGAGGTGAAATTCTTGGATTTGTTGGAGACGAACTACTGCGAACGCATTTGCCAAGGATGTTTTCATTGATCAAGAAC
GAAAGTTAGGGGATCGAAGACGATTAGATACCAT
>OTU_570
CCGCGGTAATTCCAGCTCCAATAGCGTATACTAAAGTTGTTGCAGTTAAAAAGCTCGTAGTTGGATTTCTGGTCGAGGCA
GTCGGTCGGCACCTTTGTGTGTTGGTACCAGACGTCTCGTCCATTTTCGAGGAGAGCGTGTCTGCCATTAAGTTGGTGGG
CATGATACCCTCGTCATTTACTGTGAGCAAAATAGAGTGTTCAAAGCAGGCTTAGGCCATGAATACATTAGCATGGAATA
ATAAGATAAGACCTTGGTCTATTTTGTTGGTTAGCATTCCGAGGTAATGATTAATAGGGATAGTTGGGGGTATTCGTATT
CAATTGTCAGAGGTGAAATTCTTGGATTTATGGAAGACGAACTACTGCGAAAGCATTTACCAAGGATGTTTTCATTAATC
AAGAACGAAAGTTAGGGGATCGAAGACGATCAGATACCAT
>OTU_571
CTGCGGTAATTCCAGCTCCAATAGCGTACACTAAAGTTGTTGCGGTTAAAAAGCTCGTAGTTGGATTTCTGCTGAGGACG
ACCGACCAACCCATACGGGTTTGCGTCTGGTTTGACCGAGGCATCCTCCAAGAAGACGTAGTGCACTTTACTGGGTATTA
CGGAGTCTTGGACTTTTACTTTGAGGAAATTAGAGTGTTTCAATCAGGCATTTGCCGTGAATACATTAGCATGGAATAAT
AATATAGGACTTCGGTTCTATTTTGTTGGTTTCAAGAACTGAAGTAATGATTAATAGGGACAGTCGGGGGCATTCGTACT
TAACTGTCAGAGGTGAAATTCTTGGATTTGTTAAAGACGAACTACTGCGAAAGCATTTGCCAAGGATGTTTTCATTGATC
AAGAACGAAAGTTAGGGGATCGAAGATGATTAGATACCAT
>OTU_572
CTGCGGTAATTCCAGCTCCAATAGCGTATATTAAAGTTGTTGCGGTTAAAAAGCTCGTAGTTGAATTTCTGCCAAGGACG
ACCTACCCACCTTAGGGTGCGTGTCAGTGTTGACCAAGGCATCCTCCTAGTCGCGTCCATGCTTTACTGTGTGGTTCGCT
CTAGGACTTTTACTTTGAGGAAATTAGAGTGTTTCAAGCAGGCATATGCCTTGAATATATTAGCATGGAATAATAATTTA
GGACTTCGGTTCTATTTTGTTGGTTTCTAGAACTGAAGTAATGATTAATAGGGACAGTCGGGGGCATTCGTACTCAACAG
TCAGAGGTGAAATTCTTGGATTTGTTGGAGACGAACTACTGCGAAAGCATTTGCCAAGGATGTTTTCATTGATCAAGAAC
GAAAGTTAGGGGATCGAAGACGATTAGATACCGT
>OTU_573
CTGCGGTAATTCCAGCTCCAATAGCGTATATTAAAGTTGTTGCAGTTAAAAAGCTCGTAGTTGGATTTCTGGCAGGAGTG
ACTGACCACAAACTCTGTTTGTGAGTTGTGTCATTCTGGCCATCCTTGGTAAGATCCTTTTTGGCATTAAGTTGTCGGGA
AGGGGATGACCATCGTTTACTGTGAAAAAATTAGAGTGTTTAAAGCAGGCTTATGCCGTTGAATATATTAGCATGGAATA
ATAAGATAGGACTTTGAGTCTATTTTGTTGGTTTGCGAGTCAAAGTAATGATTAATAGGGACAGTTGGGGGTATTCGTAT
TTCATTGTCAGAGGTGAAATTCTTGGATTCGGTCAAGACTAACTTATGCGAAAGCATTCACCAAGGATGTCTTCTTTAAT
CAAGAACGAAAGTTGGGGGATCGAAGACGATTAGATACCGT
>OTU_574
CTGCGGTAATTCCAGCTCCAATAGCGTATATTTAAGTTGTTGCAGTTAAAAAGCTCGTAGTTGAACCTTGGGTTGGGCAG
AGCGGTCCGCCCCTGGTGTGCACCGGTCTGCTCGTCCCTTCTACCGGCGATGCGCTCCTGGCCTTAACTGGCCGGGTCGT
GCCTCCGGTGCTGTTACTTTGAAGAAATTAGAGTGCTCAAAGCAAGCCTACGCTCTGGATACATTAGCATGGGATAACAT
CATAGGATTTCGGTCCTATTCTGTTGGCCTTCGGGATCGGAGTAATGATTAACAGGGACAGTCGGGGGCATTCGTATTTC
ATAGTCAGAGGTGAAATTCTTGGATTTATGAAAGACGAACAACTGCGAAAGCATTTGCCAAGGATGTTTTCATTAATCAA
GAACGAAAGTTGGGGGCTCGAAGACGATTAGATACCAT
>OTU_575
CCGCGGTAATTCCAGCTCCAATAGCGTATACTAAAGTTGTTGCAGTTAAAAAGCTCGTAGTTGGATTTCTGGTAGTGGAC
ACCGGTCGTCCCCTCACGGGGATTGTACCAGGGTCTGCTGCCATCCTCGAGGAGAGCGCATCTGGCATTAAGTTGTCGGG
TGTGGTATCCTCGTCATTTACTGTGAGCAAAATAGAGTGTTCAAAGCAGGCTTAGGCCGTTGAATACATTAGCATGGAAT
AATAAGATAAGACCTTGGTCTATTTTGTTGGTTTGCACTCCAAGGTAATGATTAATAGGGATAGTTGGGGGTATTCGTAT
TCAATTGTCAGAGGTGAAATTCTTGGATTTATGGAAGACGAACTACTGCGAAAGCATTTACCAAGGATGTTTTCATTAAT
CAAGAACGAAAGTTAGGGGATCGAAGATGATTAGATACCAT
>OTU_576
CCGCGGTAATTCCAGCTCCAATAGCGTATACTAAAGTTGTTGCAGTTAAAAAGCTCGTAGTTGAATTTCTGGACGTGGGT
TTCGGTCCTCCCTCACGGGATGCGTACTAGAAATCTGCGTCCATCCTCGAGGAAAATATATCTGGCATTTAGTTGTTGGG
TATAGGATCCTCGTCATTTACTGTGAGCAAATTAGAGTGTTCAAAGCAGGCTTATGCCGTTGAATATATTAGCATGGAAT
AATAAGATAAGACCTTGGTCTATTTTGTTGGTTTGCTGTCCAAGGTAATGATTAATAGGGATAGTTGGGGGTATTCGTAT
TCAATTGTCAGAGGTGAAATTCTTGGATTTATGGAAGACGAACTACTGCGAAAGCATTTACCAAGGATGTTTTCATTAAT
CAAGAACGAAAGTTAGGGGATCGAAGATGATTAGATACCAT
>OTU_577
CCGCGGTAATTCCAGCTCCAATAGCGTATATTAAAGTTGTTGCAGTTAAAACGCTCGTAGTCGGATTTCGGGGCGGGCCG
ACCGGTCTGCCGATGGGTATGCACTGGCCGGCGCGTCCTTCCTTCCGGAGACCGTGCCTACTCTTAACTGAGCGGGTTCG
GGAGACGGATCGTTTACTTTGAAAAAATCAGAGTGTTTCAAGCAGGCAGCTCGCTCTTGCATGGATTAGCATGGGATAAT
GAAATAGGACTTTGGTGCTATTTTGTTGGTTTCGAACACCGAAGTAATGATTAACAGGGACAGTCAGGGGCACTCGTATT
CCGTCGAGAGAGGTGAAATTCTCAGACCAACGGAAGACGAACCACTGCGAAAGCATTTGCCAGGGATGTTTTCACTGATC
AAGAACGAAAGTTAGGGGATCGAAGACGATTAGATACCGT
>OTU_578
CTGCGGTAATTCCAGCTCCAATAGCGTATATTAAAGTTGTTGCGGTTAAAAAGCTCGTAGTTGGATTTCTGGTCGTGGGT
TCAGGTCCTACCCTCACGGGTTGAGTACCTGATTCTGCGTCCATCCTCGGGGAAAATATATCTGGCATTCAGTTGTTGGG
TATAGGATCCTCGTCATTTACTGTGAGCAAAATAGAGTGTTCAAAGCAGGCTTATGCCGTTGAATATATTAGCATGGAAT
AATAAGATAAGACCTTGGTCTATTTTGTTGGTTTGCTGTCCAAGGTAATGATTAATAGGGATAGTTGGGGGTATTCGTAT
TCAATTGTCAGAGGTGAAATTCTTGGATTTATGGAAGACGAACTACTGCGAAAGCATTTACCAAGGATGTTTTCATTAAT
CAAGAACGAAAGTTAGGGGATCGAAGACGATTAGATACCAT
>OTU_579
CTGCGGTAATTCCAGCTCCAATAGCGTATATTAAAGTTGTTGCAGTTAAAAAGCTCGTAGTTGAACCTTGGGTCTGGCTG
GCCGGTCCGCCTCACCGCGAGTACTGGTCCGGCTGGACCTTTCCTTCTGGGGAACCTCATGGCCTTCACTGGCTGTGGGG
GGAACCAGGACTTTTACTGTGAAAAAATTAGAGTGTTCAAAGCAGGCCTTTGCTCGAATACATTAGCATGGAATAATAGA
ATAGGACGTGCGGTTCTATTTTGTTGGTTTCTAGGACCGCCGTAATGATTAATAGGGATAGTCGGGGGCGTCAGTATTCA
GCTGTCAGAGGTGAAATTCTTGGATTTGCTGAAGACTAACTACTGCGAAAGCATTCGCCAAGGATGTTTTCATTAATCAG
GGAACGAAAGTTAGGGGATCGAAGACGATCAGATACCAT
>OTU_580
CTGCGGTAATTCCAGCTCCAATAGCGTATATTAAAGTTGTTGCAGTTAAAAAGCTCGTAGTTGAATTTTGGGTCTGGCTA
GGTGGTCTTTTCTATTGAATCGTACTGCTCGGTCGGATCTTTTTTTCTGGGAAGCCTTGGTGCTCTTCATTGAGTGCCAA
GGGGAACCAGGACTTTTACTTTGAAAAAATTAGAGTGTTTAAAGCAGGCTTACGCTTGTATACATTAGCATGGAATAATA
AAATAGGACTTAGGTTTTATTTTGTTGGTTTTGAAGATCTAGGTAATGATTAATAGGGATAGTTGGGGGCATTAGTATTT
AAGCGCTAGAGGTGAAATTCTTGGATTGCTTAAAGACTAACTTCTGCGAAAGCATTTGCCAAGGATGTTTTCATTAATCA
AGAACGAAAGTTAGGGGATCGAAGATGATTAGATACCAT
>OTU_581
CTGCGGTAATTCCAGCTCCAATAGCGTATATTAAAGTTGTTGCAGTTAAAAAGCTCGTAGTTGGATTTCTGGCAGGAGTG
ACCGGCCGCACACACTGTGTGCGAGTTGCGTCATTCTGGCCATCCTTGGTGAGATCCTGTTTGGCATTAAGTTGTCGGGC
AGGGGATAACCATCGTTTACTGTGAAAAAATTAGAGTGTTTAAAGCAGGCTTATGCCGTTGAATATATTAGCATGGAATA
ATAAGATAGGACTTTGAGTCTATTTTGTTGGTTTGCGAGTCAAAGTAATGATTAATAGGGACAGTTGGGGGTATTCGTAT
TTCATTGTCAGAGGTGAAATTCTTGGATTTCTGAAAGACGAACTACTGCGAAAGCATTTACCAAGGATGTTTTCATTAAT
CAAGAACGAAAGTTAGGGGATCGAAGACGATCAGATACCGT
>OTU_582
CCGCGGTAATTCCAGCTCCAATAGCGTATACTAAAGTTGTTGCAGTTAAAAAGCTCGTAGTTGGATTTCTGGAAGCGGGT
ACCGGTCCTCCCCTCACGGGGTGCGCACCAGGATCTGCTTCCATCCTCGAGGAAAATACTTCTGGCATTAAGTTGTCGGT
TGTGGGATCCTCGTCATTTACTGTGAGCAAAATAGAGTGTTCAAAGCAGGCTTATGCCGTTGAATATATTAGCATGGAAT
AATAAGATAAGACCTTGGTCTATTTTGTTGGTTTGCACTCCAAGGTAATGATTAATAGGGATAGTTGGGGGTATTCGTAT
TCAATTGTCAGAGGTGAAATTCTTGGATTTATGGAAGACGAACTACTGCGAAAGCATTTACCAAGGATGTTTTCATTAAT
CAAGAACGAAAGTTAGGGGATCGAAGATGATCAGATACCAT
>OTU_583
CCGCGGTAATTCCAGCTCCAATAGCGTATACTAAAGTTGTTGCAGTTAAAAAGCTCGTAGTTGAATTTCTGGACGTGGGT
TTCGGTCCTCCCTCACGGGATGTGTACCAGAAATCTGCGTCCATCCTCGAGGAAAATATATCTGGCATTAAGTTGTTGGG
TATAGGATCCTCGTCATTTACTGTGAGCAAATTAGAGTGTTCAAAGCAGGCTTATGCCGTTGAATATATTAGCATGGAAT
AATAAGATAAGACCTTGGTCTATTTTGTTGGTTTGCTGTCCAAGGTAATGATTAATAGGGATAGTTGGGGGTATTCGTAT
TCAATTGTCAGAGGTGAAATTCTTGGATTTATGGAAGACGAACTACTGCGAAAGCATTTACCAAGGATGTTTTCATTAAT
CAAGAACGAAAGTTAGGGGATCGAAGACGATTAGATACCGT
>OTU_584
CTGCGGTAATTCCAGCTCCAATAGCGTATACTAAAGTTGTTGCAGTTAAAAAGCTCGTAGTTGGATTTCTGGTAGAGGCA
GTCGGTCGGCACCTAGTGTGTTAGTACCAGGCGTTTCTTCCATTTTCAAGGAGAACGTATCTGTTATTAAGTTAACGGGT
TCGGGGTCCTTGTCATTTACTGTGAGCAAAATAGAGTGTTCAAAGCAGGCTTAGGCCATGAATACATTAGCATGGAATAA
TAAGATAAGACCTTGGTCTATTTTGTTGGTTAGCATTCCGAGGTAATGATTAATAGGGATAGTTGGGGGTATTCGTATTC
AATTGTCAGAGGTGAAATTCTTGGATTTATGGAAGACGAACTACTGCGAAAGCATTTACCAAGGATGTTTTCATTAATCA
AGAACGAAAGTTAGGGGATCGAAGATGATTAGATACCGT
>OTU_585
CCGCGGTAATTCCAGCTCCAATAGCGTATATTAAAGTTGTTGCAGTTAGAACGCTCGTAGTCGGATTTCGGGGCGGGCCG
ACCGGTCTGCCGATGGGTACGCACTGGTCGGCGCGTCCTTCCTTCCGGAGACCGTTTCTGTTCTTAACTGAATGGGAGCG
GGAGACGGATCGTTTACTTTGAAAAAATCAGAGTGTTTCAAGCAGGCAGCTCGCTCTTGCATGGATTAGCATGGGATAAT
GAAATAGGACTTTGGTGCTATTTTGTTGGTTTCGAACACCGAAGTAATGATTAATAGGGACAGTCAGGGGCACTCGTATT
CCGCCGAGAGAGGTGAAATTCTCAGACCAGCGGAAGACGAACCACTGCGAAAGCATTTGCCAGGGATGTTTTCACTGATC
AAGAACGAAAGTTAGGGGATCGAAGATGATTAGATACCAT
>OTU_586
CTGCGGTAATTCCAGCTCCAATAGCGTATATTAAAGTTGTTGCGGTTAAAAAGCTCGTAGTTGGATTTCTGCTGAGGACA
ACCGGTCCGCCCTCTGGGTGAGAATCTGGCTTAGCCTTGGCATCTTCTTGGACAACGCTACTGCACTTGACTGTGTGGTG
TGGTATCCAAGGCTTTTACTTTGAGGAAATCAGAGTGCTTCCAGCAGGCATATGTCTTGAATACATTAGCATGGAATAAT
AAGATAAGACTTTGGTTTTATTTTGTTGGTTTTTAGAACCGAGGTAATGATTGATAGGGATAGTTGGGGGCATTTGTATT
TAACTGTCAGAGGTGAAATTCTTGGATTTGTTAAAGACAAACTATTGCGAAAGCATTTGCCAAGGATGTTTTCTTTGATC
AAGAACGAAAGTTAGGGGATCGAAGATGATCAGATACCAT
>OTU_587
CCGCGGTAATTCCAGCTCCAATAGCGTATATTAAAGTTGTTGCGGTTAAAAAGCTCGTAGTTGGATTTCTGTCGAAAACA
ACCGGTCCGCTCTATGAGCGTGTATCTGGTCTGGTTTTGGCATCCTCGTGGGGAACAGCTCTGTGCTTGATTGCATGGAC
TGGTATTCACGACTTTTACTTTGAGGAAATTAGAGTGTTCACGGCAGGCAAGCGCCTTGAATACATTAGCATGGAATAAT
AATATAGGACTTTGGTTTTATTTTGTTGGTTTCTAGAACTAAAGTAATGATTAATAGGGATAATTGGGGGCATTTGTATT
AACGCGTCAGAGGTGGAATTCTTGGATTGCGTTACGACAAACTACTGCGAAAGCATTTGCCAAGGATGTTTTCATTGATC
AAGAACGAAAGTATGGGGATCGAAGATGATTAGATACCAT
>OTU_588
CTGCGGTAATTCCAGCTCCAATAGTGTATATTAAAGTTGTTGCGGTTAAAAAGCTCGTAGTTGGATTTCTGCCAAGGCTG
ACCGGTCCGCCCTTTGGGTGAGTATCTGGCTTGGCTGGAGCATTTTCTTGGAGGGCATGGCTGCACTTAACTGTGTGGTA
TGCAACCCAAGACTTTTACTTTGAGGAAATTAGAGTGTCTCAAGCAGGCTCGCGCCTTGAATACATTAGCATGGAATAAT
AAGATAAGGCCTTGGTTGTATTTTGTTGGTTTCTACAGCTGAGGTAATGATGAACAGGGATACTTGGGGGCATACGAATT
TAACTGTCAGAGGTGAAATTCTTGGATTTGTTAAAGACGGACTACTGTGAAAGCATTTGCCAAGAATGTTTTCATTGATC
AAGAATGAAAGTTAGGGGGTCGAAGACGATCAGATACCAT
>OTU_589
CCGCGGTAATTCCAGCTCCAATAGCGTATATTTAAGTTGTTGCAGTTAAAAAGCTCGTAGTTGGATTTCGGGTGAGGATG
ACCGGTCTGCCGTTGCGGTACGCACTGGACGTTTTCATCTTGTTGTCGGGGACGCGCTTCTGGGCTTCACTGTTCGGGAC
GCGGAGTCGGCGCTGTTACTTTGAAAAAATTAGAGTGTTCAAAGCAGGCAATCGCTCTGAATACATTAGCATGGAATAAC
GCTATAGGACTCTGGTCCTATTGTGTTGGTCTTCGGGACCGGAGTAATGATTAAGAGGGACAGTTGGGGGCATTCGTATT
TCATTGTCAGAGGTGAAATTCTTGGATTTATGAAAGACGAACTTCTGCGAAAGCATTTGCCAAGGATGTTTTCATTGATC
AAGAACGAAAGTTAGGGGATCGAAGATGATCAGATACCAT
>OTU_590
CTGCGGTAATTCCAGCTCCAATAGCGTATATTTAAGTTGTTGCAGTTAAAAAGCTCGTAGTTGGATTTCGGGCGGGTTTC
GTCGGTCCGCCTCTGGTGTGCACTGCCGAGACTCGCCTTTCTGTCGAGGACGGGCTCCTGGGCTTAACTGTCTGGGACTC
GGGCTCGACGAGGCTACTTTGAGAAAATTGGAGTGTTCAAAGCAGGCGATCGCCCTGAACATCTTAGCATGGAATAGCAC
GATAGGACTCTGGCCTATCTTGCTGGTCTGTAGGACCGGAGTAATGATTAAGAGGGACAGTCGGGGGCATTCGTATTTCA
TTGTCAGAGGTGAAATTCTTGGATTTATGAAAGACGAACTTCTGCGAAAGCATTTGCCAAGGATGTTTTCATTGATCAAG
AACGAAAGTTGGGGGCTCGAAGACGATCAGATACCGT
>OTU_591
CTGCGGTAATTCCAGCTCCAATAGCGTATACTAAAGTTGTTGCAGTTAAAAAGCTCGTAGTTGGATTTCTGGATTCGAAG
CTAGGTCCGTTCCTCACGGAATGTGTACTTGGTATTCATATCCATCTTCGGGAGAAACATATCTGATCTTCATTGCTTGG
GTATGGGAATCTCGTCATTTACTGTGAGTAAACTAGAGTGTTCAAAGCAGGCTTACGCCGTTGAATACATTAGCATGGAA
TAATAAGATATGACTTTGGTCTATTTTGTTGGTTTATATTCCAAGGTAATGATTAATAGGGACAGTTGGGGGTATTCGTA
TTCAATTGTCAGAGGTGAAATTCTTGGATTTATGGAAGACGAACTACTGCGAAAGCATTTACCAAGGATGTTTTCATTAA
TCAAGAACGAAAGTAAGGGGATCGAAGATGATTAGATACCAT
>OTU_592
CCGCGGTAATTCCAGCTCCAATAGCGTATATTAAAGTTGTTGCGGTTAAAAAGCTCGTAGTTGGATTTCTGCCGAGGACG
ACCGGTCCGCCCTCTGGGTGAGCATCTGGTTCGGCCTGGGCATCTTCTTGGAGAACGTTGCTGCACTTGACTGTGTGGAG
CGGTATCCAGGACTTTTACTTTGAGGAAATTAGAGTGTTTCAAGCAGGCACACGCCTTGAATACATTAGCATGGAATAAT
AAGATAGGACCTCGGTTCTATTTTGTTGGTTTCTAGAGCTGAGGTAATGATTAATAGGGATAGTTGGGGGCATTCGTATT
TAACTGTCAGAGGTGAAATTCTTGGATTTGTTAAAGACGGACTACTGCGAAAGCATTTGCCAAGGATGTTTTCATTGATC
AAGAACGAAAGTTAGGGGATCGAAGACGATCAGATACCAT
>OTU_593
CCGCGGTAATTCCAGCTCCAAGAGCGTATATTAAAGTTGTTGCAGTTAAAAAGCTCGTAGTTGGATTTCTGGTATAACGC
GCCTGGCCCGCTTTTGTGAGTGCCGGTGCGCGTTTGCCATCCTTCTAGAAAACGTTTCTACCCGGGCAACTGGGCCGGAC
TCGCGATCTAGATCTTTTACTTTGAAAAAATTAGAGTGTTTAAAGCAGGCTTTTGCTGTGAATACATTAGCATGGAATAA
TAATCTAGGACTTCGGTTCTATTTTGTTGGTTTCTAGTACTGAAGTAATGATTGATAGGGATAGTTGGGGGTGCTAGTAT
TGGCCGGCCAGAGGTGAAATTCTTGGATTCGGTCAAGACTAACTTATGCGAAAGCATTCACCAAGGATGTCTTCTTTAAT
CAAGAACGAAAGTTGGGGGATCGAAGACGATCAGATACCAT
>OTU_594
CTGCGGTAATTCCAGCTCCAATAGCGTATATTAAAGTTGTTGCGGTTAAAAAGCTCGTAGTTGGATGTCTGTTGAGGACG
ACTGGTCCGCCCTCTGGGTGAGTATCTGGTTCGGCCTTGGCATCTTCTTGGTAATCGCTGCTGCACTTCATTGTGTGGTG
CGCTATCCAAGACCTTTACTTTGAGGAAATTAGAGTGTTTCAAGCAGGCACACGCCGTGAATACATTAGCATGGAATAAT
AAACTAGGACTTCGGTTCTATTTTGTTGGTTTCTAGAGCTGAGGTAATGGTAAATAGGGATAATTGGGGGCATTCGTATT
TAACTGTCAGAGGTGAAATTCTTGGATTTGTTAAAGACGGACTACTGCGAAAGCATTTGCCAAGGATGTTTTCATTGATC
AAGAACGAAAGTTAGGGGATCGAAGACGATCAGATACCGT
>OTU_595
CTGCGGTAATTCCAGCTCCAATAGCGTATATTAAAGTTGTTGCAGTTAAAAAGCTCGTAGTTGGACTTCTGATGTGGGAC
TGCGCCCCGGTATTTTGCCGTTGGGTGCGGGCTCGCGTCTTCCTCTCGTAGTTGGATGGTGCACTTAACTGGGTGCCTTC
TGAATATGGGACCTTTACTTTGAAAAAATTAGAGTGTTCAAAGCAGGCAATCGCTTGAATACATTAGCATGGAATAATAG
AATAGGACTTTGGTTCTATTTTGTTGGTTTCTAGGACCGAAGTAATGATTAATAGGGACAGTTGGGGGCATTAGTATTTA
ATTGTCAGAGGTGAAATTCTTGGATTTATGAAAGACTAACTACTGCGAAAGCATTTGCCAAGGATGTTTTCATTAATCAA
GAACGAAAGTTAGGGGATCGAAGACGATCAGATACCGT
>OTU_596
CCGCGGTAATTCCAGCTCCAATAGCGTACACTAAAGTTGTTGCGGTTAAAAAGCTCGTAGTTGGATTTCTGCTGAGGACG
ACCGACCGACCCATACGGGTTTGCGTCTGGTTTGACCGAGGCATCCTCCAAGAAGACGTAGTGCACTTTACTGGGTATTA
CGGAGTCTTGGACTTTTACTTTGAGGAAATTAGAGTGTTTCAATCAGGCATTTGCCGTGAATACATTAGCATGGAATAAT
AATATAGGACTTCGGTTCTATTTTGTTGGTTTCAAGAACTGAAGTAATGATTAATAGGGACAGTCGGGGGCATTCGTACT
TAACTGTCAGAGGTGAAATTCTTGGATTTGTTAAAGACGAACTACTGCGAAAGCATTTGCCAAGGATGTTTTCATTGATC
AAGAACGAAAGTTAGGGGATCGAAGACGATCAGATACCGT
>OTU_597
CTGCGGTAATTCCAGCTCCAAGAGCGTATATTAAAGTTGTTGCAGTTAAAAAGCTCGTAGTTGGATTTCTGGTATAATGC
GCCTGGCCCGCGGCGGTTACGTCTGTGAGTGCCGGTGCGCGTTTACCATCCTTCTAGAAAACGTTTCTACCCTTTACTGG
GCCGGACTCGCGATCTAGATCTTTTACTTTGAAAAAATTAGAGTGTTTAAAGCAGGCTTTTGCTGTGAATACATTAGCAT
GGAATAATAATCTAGGACTTCGGTTCTATTTTGTTGGTTTCTATTACTGAAGTAATGATTGATAGGGATAGTTGGGGGTG
CTAGTATTGGCCGGCCAGAGGTGAAATTCTTGGATTCGGTCAAGACTAACTTATGCGAAAGCATTCACCAAGGATGTCTT
CTTTAATCAAGAACGAAAGTTGGGGGATCGAAGACGATCAGATACCAT
>OTU_598
CCGCGGTAATTCCAGCTCCAATAGCGTATATTAAAGTTGTTGCAGTTAAAAAGCTCGTAGTCTGAATCTTGGCTCTTGCG
TTGAGCGTCCGTGGCCTTCCGGTCACGCGTATGCGATACGTGGGCCATGTACTTCGGAGGAACATGTGTACTTTTCACTA
AGTGCGCTTGGGATTCCGATAGTTTACTTTGAGAAAAATAGAGTGTTCAAAGCAGGCGTCTTGCCTTGAATACATTAGCA
TGGGATAATAAAATAGGACATTGGTTCTATTTTGATGGTTTAAGGACCGATGTAATGATTAATAGGGACAGTTGGGGACA
TTCATATTCCATGGCTAGAGGTGAAATTCTTGGATTCATGGAAGATGAACGACTGCGAAAGCATTTGTCAAAGATGTTTT
CATTGATCAAGAACGAAAGTTAGGGGAGCAAAGATGATCAGATACCGT
>OTU_599
CTGCGGTAATTCCAGCTCCAATAGCGTATATTAAAGTTGTTGCAGTTAAAAAGCTCGTAGTTGGATTTCTGGCGTGGGGT
CACTGTCCCGGCATCCTAGTGGTGCTGTGTGTCGGCTGGCCTCTGCCATCTTTTGGAATACCCAGCGTACCCTTCACTGG
GCTGCGTTGGCGACTCCGATCTTTTACTTTGAAAAAATTAGAGTGTTCAAAGCAGGCTTTCCGCTGTGAATACATTAGCA
TGGAATAATAACATAGGACTTTCGTCTTATTTTGTTGGTTTCTAGGATGAGAGTAATGATTGATAGGGATAGTTGGGGGT
GCTCGTATTCAGGGGCCAGAGGTGAAATTCTATGATTCCCTGAAGACGAACTTATGCGAAAGCATTCACCAAGGATGTCT
TCTTTAATCAAGAACGAAAGTTGGGGGATCGAAGACGATCAGATACCGT
>OTU_600
CCGCGGTAATTCCAGCTCCAATAGCGTATATTAAAGTTGTTGCAGTTAAAACGCTCGTAGTCAGAAGTTGGTGTGTGGAT
GTGGGTCTGGGTAAGACTGGGGCTGTGTTTGCATGCTGTGGGGTCCCCAGTGATGGGGACGGTTACTTTGAGGAAATTAG
GGTGTTCAAAGCAGGCGTTTGCTTGGATACTGCAGCATGGAATAACGGAATAGGGCTTGCCGGCTTATTTTGTTGGTTTG
GAGGGGCGAGTAATGATTAATAGGGGCGGTTGGGGGCATTGGTATTTGGTAGCTAGAGGTGAAATTCTTGGATTTACCAA
AGACTAACTAGTGCGAAAGCATTTGCCAAGGATGTTTTCATTGATCAAGAACGAAAGTTAGGGGATCGAAGACGATCAGA
TACCAT
>OTU_601
CTGCGGTAATTCCAGCTCCAATAGCGTATATTAAAGTTGTTGCAGTTAAAAAGCTCGTAGTTGAACTTCTGACTGTTGCG
AATCAGGCTTCGGTCGTTTCGTAATAGTCATCCGCTTGGGAACTCCGTTCGGACTTAAATGTTTGGCGGAAGGAACAGGC
ATTTTACTTTGAAAAAATTAGAGTGTTCAAGGCAGGCTATAGCCCTGAATACACAAGCATGGAATAATGAAATAGGACTG
GTTCCATTTTATTGGTTATTGGACTAGTAATGATTAATAGGGACAGTTGGGGGCATTAGTATTTAATTGTCAGAGGTGAA
ATTCTTGGATTTATTAAAGACTAACTTATGCGAAAGCATTTGCCAAGGATGTTTTCATTAATCAAGAACGAAAGTTAGGG
GATCAAAGATGATCAGATACCAT
>OTU_602
CCGCGGTAATTCCAGCTCCAATAGCGTATATTAAAGTTGTTGCGGTTAAAAAGCTCGTAGTTGAATCTCTGCCATGGACG
ACCTACCCACCTTAGGGTGCGTGTTAGAGTTGACCGTGGCATCCTCCTAGTCGCGATCATGCTTAGTTGTATGGCCGCTC
TAGGACTTTTACTTTGAGGAAATTAGAGTGTTTCAAGCAGGCATATGCCTTGAATATATTAGCATGGAATAATAGTTTAG
GACTTCGGTTCTATTTTATTGGTTCTGGACCGAAGTAATGATTAATAGGGACAGTCGGGGGCATTCGTACTCAACAGTCA
GAGGTGAAATTCTTGGATTTGTTGGAGACGAACTACTGCGAAAGCATTTGCCAAGGATGTTTTCATTGATCAAGAACGAA
AGTTAGGGGATCGAAGACGATCAGATACCGT
>OTU_603
CTGCGGTAATTCCAGCTCCAATAGCGTGTACTAATGCTGTTGCAGTTAAATAGTTCGTAGTTGAACTTCTGGTAGGAGCG
ACCCGGCCCTGGGGCAACCCTTGTTGCTGTGCGTTGTCTCTGGCCATCCTGAGTGGTCTCGGCCACTCTCTTTCACTGTA
AATAAAGGTGGACGCTTAGAGTAGAAGCTTCTTCGGAAATTTTTAGTATGGGATGATAAGATAGGCTCTCGGTGCTATTT
TGTTGGTTTGCACACCGCGAGAATGGTTAACAGGGACAGTTGGGAGTATTCGTATCAGCCAGCTAGCGGTGAAATGCTTG
GATTTGGTTGAGACGAACAACTGCGAAGGCATTTACTAAGGATGTTTTCATTAATCAAGAACGAAAGATAGGGGATCAAA
GATGATCAGATACCAT
>OTU_604
CCGCGGTAATTCCAGCTCCAATAGCGTATATTAAAGTTGTTGCAGTTAAAAAGCTCGTAGTCTGACATTTGGCCGGCATT
GAGCGTCCGAGGCGAAAGCTTCGCGCATGCGACATGCTGTGCCATGTACTTCGGAGGAACGCATGGGCTGTTTACTCAGC
TTGTGTCGGGATTCCGATAGTTTACTTTGAGAAAAATAGAGTGTTCAAAGCAGGCAACTTCGCCTTGAATACATTAGCAT
GGGATAATGAAATAGGACATTGGTTCTATTTTGTTGGTTTAAGGACCGATGTAATGATTAATAGGGACAGTTGGGGACAT
TCATATTCCATGGCTAGAGGTGAAATTCTTAGATTCATGGAAGATGAACTACTGCGAAAGCATTTGTCAAAGATGTTTTC
ATTGATCAAGAACGAAAGTTAGGGGAGCAAAGACGATTAGATACCAT
>OTU_605
CCGCGGTAATTCCAGCTCCAATAGCGTATACTAAAGTTGTTGCAGTTAAAAAGCTCGTAGTTGGATTTCTGGTCGTGGCA
ACCGGTCCGCCCTTAACGGGGTGTGCACCAGGTTTCTGCGTCCATCCTCGAGGAGAACGTATCTGGCATTAAGTTGTCGG
GTACGGTATCCTCGTCATTTACTGTGAGCAAAATAGAGTGTTCAAAGCAGGCGTCCGCCGTTGAATATATTAGCATGGAA
TAATAAAATAGGACCTTGGTCTATTTTGTTGGTTTGTATTCCAAGGTAATGATTAATAGGGATAGTTGGGGGTATTCGTA
TTCAATTGTCAGAGGTGAAATTCTTGGATTTATGGAAGACGAACTACTGCGAAAGCATTTACCAAATATGTTTTCATTAA
TCAAGAACGAAAGTTAGGGGATCGAAGACGATCAGATACCGT
>OTU_606
CTGCGGTAATTCCAGCTCCAATAGCGTATATTAAAGTTGTTGCAGTTAAAAAGCTCGTAGTTGGATTTCAAGAGACGCAA
CGTGGATAACACGCTTGCCCTCTACCAGTCTTTGACTGTTACTGTGAGAAAATTAGAGTGTTTCAAGCAGGCTGTTGCAG
GAATACATTAGCATGGAATAACGAATGGGTCTAGAATCTTGGTTAATTCTAGATTACGATTAATAGGGACAGTTGGGGGC
ATTAGTATTTAATTGTCAGAGGTGAAATTCTTGGATTTATTAAAGACTAACGTATGCGAAAGCATTTGCCAAGGATGTTT
TCATTAATCAAGAACGAAAGATAGGGGATCAAAGACGATCAGATACCGT
>OTU_607
CCGCGGTAATTCCAGCTCCAATAGCGTATACTAAAGTTGTTGCAGTTAAAAAGCTCGTAGTTGGATTTCTGGTCGTGGGC
CTCGGTCCGCTCCTCACGGAGTGTGTACCTGGGGTCTGCAGCCATCCTCAGGGAGAACGTATCTGGCATTAAGTTGTCGG
GTACGGGATCCCTGTCATTTACTGTGAGCAAAATAGAGTGTTCAAAGCAGGCTTAGGCCGTTGAATACATTAGCATGGAA
TAATAAGATAAGACCTTGGTCTATTTTGTTGGTTTGCACTCCAAGGTAATGATTAATAGGGATAGTTGGGGGTATTCGTA
TTCAATTGTCAGAGGTGAAATTCTTGGATTTATGGAAGACGAACTACTGCGAAAGCATTTACCAAGGATGTTTTCATTAA
TCAAGAACGAAAGTTAGGGGATCGAAGACGATTAGATACCAT
>OTU_608
CTGCGGTAATTCCAGCTCCAATAGCGTATATTAAAGTTGTTGCAGTTAAAAAGCTCGTAGTTGGATTTCAAGAGACGCAG
CATGGATAACATGTCTGCCCTCTACCAGTCTTAGACTGTTACTGTGAGAAAATTAGAGTGTTTCAAGCAGGCTGTTGCAG
GAATACATTAGCATGGAATAACGAGTGTGTCTAGAATCTTGGTTAATTCTAGATTACGATTAATAGGGACAGTTGGGGGC
ATTAGTATTTAATTGTCAGAGGTGAAATTCTTGGATTTATTAAAGACTAACTTATGCGAAAGCATTTGCCAAGGATGTTT
TCATTAATCAAGAACGAAAGTTAGGGGATCAAAGACGATTAGATACCGT
>OTU_609
CTGCGGTAATTCCAGCTCCAACGGCGTATATTAACGTTGTTGCAGTTAAAAAGCTCGTAGTTGGAGTTATAGTGTGTCCT
TTTTTGAGATTGCATGGTCTTCGGATCGTGTAGTCTCGCTTGAGGCTCACTGTATCTTTTGCTGTTACGTTTCACATGGC
TTCACTGTCGTGTGGGATTGTACAGCGCATTACTGTGAAAAAATTAGAGTGTTCCAAGCAGATGTATATCTGAATAGTTC
AGCATGGAATAATAGAATAGGGGAGATTGCCCTATTGTTGGTTTTGGGGTGATTTCTGATGATGAATAGGGACAGTTGGG
GGCATTAGTATTTAATTGTCAGAGGTGAAATTCGAGGATTTATGAAAGACTAACTTCTGCGAAGGCATTTGCCAAGGATG
TTTTCATTGATCAAGAACGAAAGTTAGGGGATCGAAGATGATTAGATACCAT
>OTU_610
CCGCGGTAATTCCAGCTCCAATAGCGTATACTAAAGTTGTTGCAGTTAAAAAGCTCGTAGTTGGATTTCTGGTTGGCAGG
TCAGGTCCGCCCCTCGCGGGGTGTGTACATGACGTTGGCAACCATCATCGGGGGGAACGTATCTGTCATTCACTTGTCGG
GTACGAGATCCTCGTCATTTACTGTGAGCAAACTAGAGTGTTCAAAGCAGGCTTATGCCGTTGAATACATTAGCATGGAA
TAATAAGATATGACCTTGGTCTATTTTGTTGGTTTGTATTCCAAGGTAATGATTAATAGGGACAGTTGGGGGTATTCGTA
TTCAATTGTCAGAGGTGAAATTCTTGGATTTATGGAAGACGAACTACTGCGAAAGCATTTACCAAGGATGTTTTCATTAA
TCAAGAACGAAAGTTAGGGGATCGAAGACGATCAGATACCAT
>OTU_611
CTGCGGTAATTCCAGCTCGAGGAAATTTTATCAATGCTGTTGCAGTTGAAACGCTCGTAGTTGAATGTTGGGGCGGACGG
AGCTCTTGAGTGAGTCTTCTGGCCGCCCCTTTGGTTGGGGCGCCCTTGTGGCGTGGCCAACAGGTTACTGTGAGGAAATT
AGAGTGTTCAAAGCAGGCTTAGGCTTGGATACATTAGCATGGGATAACAATTGTGCGAGCGATTGTTGGTTGCAGTCATT
TGTGGTTGATAGGGACAGTTGGGGGCATTAGTATTTGGCAGTCAGAGGTGAAATTCTTGGATTTGGCAAAGACTAACTAG
AGCGAAAGCATCTGCCAAGGATGTTTTCATTAATCAAGAACGAAAGTTAGGGGATCGAAGATGATTAGATACCGT
>OTU_612
CTGCGGTAATTCCAGCTCCAACGGCGTATATTAACGTTGTTGCAGTTAAAAAGCTCGTAGTTGGAGTTATAGTGTGTCCT
TTTTTGAGATTGCATGGTCTTCGGATCGTGTAGTCTCGCTTGAGGCTCACTGTATCTTTTGCTGTTACGTTTCACATGGC
TTCACTGTCGTGTGGGATTGTACAGCGCATTACTGTGAAAAAATTAGAGTGTTCCAAGCAGATGTATATCTGAATAGTTC
AGCATGGAATAATAGAATAGGGGAGGTTACCCTATCGTTGGTTTGGGGTGATTTCTGATGATGAATAGGGACAGTTGGGG
GCATTAGTATTTAATTGTCAGAGGTGAAATTCGAGGATTTATGAAAGACTAACTTCTGCGAAGGCATTTGCCAAGGATGT
TTTCATTGATCAAGAACGAAAGTTAGGGGATCGAAGACGATCAGATACCGT
>OTU_613
CCGCGGTAATTCCAGCTCCAATAGCGTATATTAAAGTTGTTGCAGTTAAAAAGCTCGTAGTTGGATTTCAAGGGTCGCAG
CATGGACAACATGTTTGCACCCTACCAGTCTTTGACTGTTACTGTGAGAAAATTAGAGTGTTTCAAGCAGGCTGTTGCAG
GAATACATTAGCATGGAATAACGAATGTGTCTAGAATCGTGGTTAATTCTAGATTACGATTAATAGGGACAGTTGGGGGC
ATTAGTATTTAATTGTCAGAGGTGAAATTCTTGGATTTGTTAAAGACTAACGTATGCGAAAGCATTTGCCAAGGATGTTT
TCATTAATCAAGAACGAAAGATAGGGGATCAAAGACGATTAGATACCGT
>OTU_614
CCGCGGTAATTCCAGCTCCAATAGCGTATACTAAAGTTGTTGCAGTTAAAAAGCTCGTAGTTGAATTTCTGATTATGAAA
ATAAGTCCATTCTTTATTGAATGTGTACTATTATTTTATATAATCATCCTTGAAAAGATTGTATTGGATATTAATTTATC
TAGTATAAAATTTTCATCATTTACTGTGAGCAAAATAGAGTGTTCAAAGCAGGCTTAGGCCGTTGAATACATTAGCATGG
AATAATAAGATAGGACCTTGGTCTAATTTTGTTGGTTTATTTATCAAGGTAATGATTAATAGGGATAGTTGGGGGTATTC
GTATTCAATTGTCAGAGGTGAAATTCTTGGATTTATGGAAGACGAACTACTGCGAAAGCATTTACCAAGGATGTTTTCAT
TAATCAAGAACGAAAGTTAGGGGATCGAAGATGATCAGATACCAT
>OTU_615
CTGCGGTAATTCCAGCTCCAATAGCGTATATTAATGTTGTTGCAGTTAAAAAGCTCGTAGTTGAATTTCTGGTTGATCTA
ATAGCTGGCTTCGGTCGTTATTAGGTCAATCATCCGTTAGAGAACTATAGCCGTCCTTCGCTGGTCACTATAGCAATCTA
ACATTTTACTTTGAAAAAATTAGAGTGTTCAAGGCAGGCAATCGTCATGAATACTATAGCATGGAATAATGGAATAGGAC
TTTGGTTCATTTTATTGGTTATTGAACCTTAGTAATGATTAACAGGGACAGTTGGGGGCATTAGTATTTAATTGTCAGAG
GTGAAATTCTTGGATTTATTAAAGACTAACTAATGCGAAAGCATTTGCCAAGGATGTTTTCATTAATCAAGAACGAAAGT
TAGGGGATCAAAGACGATTAGATACCAT
>OTU_616
CTGCGGTAATTCCAGCTCCAATAGCGTATATTAAAGTTGTTGCGGTTAAAAAGCTCGTAGTTGGATCTCGGCGGGCAGGG
GGTGGTTCGCTCTTCAGCGCTACTGCCCCGCTTTGCCCGTGTGATTGGCGGAGGTTTCGGGGTGCTCTTCGTTGAGTGAC
TCGGAGCGCCGTCAGGTTTACTTTGAAAAAATTAGAGTGCTCAAAGCAGGCTTTTCACGCTTGAATATTCGTGCATGGAA
TAATGGAATAGGAACTCGTTTCTATTTTGTTGGTTTTCGGAAATCGAGTTAATGATTAACAGGGACAATTGGGGGCATTA
GTATTCAGACGACAGAGGTGAAATTCTTGGACCGTCTGAAGACTGACTACTGCGAAAGCATTTGCCAAGAGTGTTTTCAT
TAATCAAGAACGAAAGTTAGAGGTTCGAAGATGATTAGATACCGT
>OTU_617
CCGCGGTAATTCCAGCTCCAATAGCGTATATTAAAGTTGTTGCAGTTAAAAAGCTCGTAGTCTGACCGTTGTCCTGGCAT
TGAGCGTCCGTGGTTACTGATCATGTGTACGCGAGGTGCTGGACACTACCTTCGGAGGAGCGTTCGTGCTTTTAACTAAG
TGCGTGCGGGATTCCGATAGTTTACTTTGAGAAAAATAGAGTGTTCAAAGCAGGCGTTTGCCTTGAATACATTAGCATGG
GATAATGAAATAGGACGTTGGTTCTATTTTGATGGTTTACGGACCGACGTAATGATTAATAGGGACAGTTGGGGACATTT
ATATTCCATGGCTAGAGGTGAAATTCTTGGATTCATGGAAGATAAACTACTGCGAAAGCATTTGTCAAAGATGTTTTCAT
TGATCAAGAACGAAAGTTAGGGGAGCAAAGATGATTAGATACCAT
>OTU_618
CTGCGGTAATTCCAGCTCCAATAGCGTATACTAAAGTTGTTGCAGTTAAAAAGCTCGTAGTTGAACTTATGGCGATTGCA
TAAACTGGCTTCGGTCGTCTATGTGGTCGTCATCCGCTTGGGAACTCCGTTCGGTCTTCATTGGTCGGCGGAAGGATCAG
GCATTTTACTTTGAAAAAATAAGAGTGTTCAAGGCAGGCAATCGCCCTGAATACAAAAGCATGGAATAATGGAATAGGAC
TGTGATCCATTTTATTGGTTATTGGATTACAGTAATGATTAATAGGGACAGTTGGGGGCATTAGTATTTAATTGTCAGAG
GTGAAATTCTTGGATTACTTAAAGACTAACTTATGCGAAAGCATTTGCCAAGGATGTTTTCATTAATCAAGAACGAAAGT
TAGGGGATCGAAGACGATCAGATACCAT
>OTU_619
CCGCGGTAATTCCAGCTCCAATAGCGTATATTAATGTTGTTGCAGTTAAAAAGCTCGTAGTTGAATTTCTGGCTAATCTG
CACGCTGGCTTCGGTCGTGTGTAGTTTAGTCATCCGTTAGAGAACTTAAACCGTCCTTAAATGGTCATTTAAGAGATCTA
ACATTTTACTTTGAAAAAATTAGAGTGTTCAAGGCAGGCAATCGTCATGAATACTATAGCATGGAATAATGGAATAGGAC
TTTAGTTCATTTTATTGGTTATTGAACTTTAGTAATGATTAACAGGGACAGTTGGGGTAATTAGTATTTAATTGTCAGAG
GTGAAATTCTTGGATTTATTAAAGACTAACTTATGCGAAAGCATTTGCCAAGGATGTTTTCATTAATCAAGAACGAAAGT
TAGGGGATCAAAGATGATCAGATACCGT
>OTU_620
CCGCGGTAATTCCAGCTCCACGAGCATGTACGTAAGTTGTTGCAGTTAAAAAGCTCGTAGTTGGATCTCAGGCCTGTGAC
CGGTGGTCCGCTCGATACGGGTGTGCACTGCCGTGTCCGGTCTACGTCTGGTTTCAATCTATAGTGCTCTTAACCGGGTG
CTATAGAATGCCAGAAAGTTTACTCTGAAAAAATTAGAGTGCTTAAAGCAAGCCGTTGTGCTTGAATACTGTTGCATGGA
ATAATGGAATAGGACCTCGGATCTATTTTGTTGGTTTTCGGAGTCGAGGTAATGATTAAGAGGGACAGACGGGGGCATTC
GTATTGCGCCGTTAGAGGTGAAATTCTTGGATCGGCGCAAGACGAACAACTGCGAAAGCATTTGCCAAGGATGTTTTCAT
TAATCAAGAACGAAAGTTAGGGGATCGAAGACGATCAGATACCAT
>OTU_621
CTGCGGTAATTCCAGCTCCAATAGCGTATATTAAAGTTGTTGCAGTTAAAAAGCTCGTAGTTGGATTTCTGGAGTCAGCT
TTCGGCCCGTGCCTTTTGGCATGTGTGCTGTATCTGTCTGGCTTCATCCTTGTAGTGATTGTATCTGGCATTCAGTTGTC
GGGTGCAGGAGCTGCATCGTTTACTGTGAAAAAATTAGAGTGTTTAAAGCAGGCTTATGCCGTGAATACATTAGCATGGA
ATGATACTATAGGACTTTGGTACTATTTTATTGGTTTGCATATCAAAGTAATGATTAATAGGGATAGTTGGGGGTATTCA
TATTTAATTGTCAGAGGTGAAATTCTTGGATTTATGAAAGATGAACATATGCGAAAGCATTTACCAAGGATGTTTTCATT
AATCAAGAACGAAAGTTAGGGGATCGAAGATGATTAGATACCGT
>OTU_622
CCGCGGTAATTCCAGCTCCAATAGCGTATATTAATGTTGTTGCAGTTAAAAAGCTCGTAGTTGAATTTCTGGCTAATCTA
CACGCTGGCTTCGGTCGTGTGTAGTTTAGTCATCCGTTAGAGAACTTAAACCGTCCTTAAATGGTCATTTAAGAGATCTA
ACATTTTACTTTGAAAAAATTAGAGTGTTCAAGGCAGGCAATCGTCATGAATACTATAGCATGGAATAATGGAATAGGAC
TTTAGTTCATTTTATTGGTTATTGAACTTTAGTAATGATTAACAGGGACAGTTGGGGTGATTAGTATTTAATTGTCAGAG
GTGAAATTCTTGGATTTATTAAAGACTAACTTATGCGAAAGCATTTTACAAAGATGTTTTCATTAATCAAGAACGAAAGT
TAGGGGATCAAAGATGATCAGATACCGT
>OTU_623
CCGCGGTAATTCCAGCTCCAATAGCGTATATTAATGTTGTTGCAGTTAAAAAGCTCGTAGTTGAATTTCTGGCAGTGCGG
TTAGCTGGCTTCGGTCGTTAACCGGGCTGTCATCCGTCTGAGAACCTAGGCTGTCTTTAACCAGTCACCTTGGAGATCAG
GCATTTTACTTTGAAAAAATTAGAGTGTTCAAGGCAGGCTTTCGCCATGAATACTATAGCATGGAATAATGGAATAGGAC
TTTGGTTCATTTTGTTGGTTATTGAACCTTAGTAATGATTAACAGGGACAGTTGGGGGCATTAGTATTTAATTGTCAGAG
GTGAAATTCTTGGATTTATTAAAGACTAACTTATGCGAAAGCATTTGCCAAGGATGTTTTCATTAATCAAGAACGAAAGT
TAGGGGATCAAAGACGATTAGATACCAT
>OTU_624
CCGCGGTAATTCCAGCTCCAATAGCGTATATTAAAGTTGTTGCAGTTAAAAAGCTCGTAGTTGAACTTCTGGCTGTTGCG
GTTCATGGCTTCGGTCGGGATCGTAGCGGTCATCCGCTTGGGAATTCCGTTCGAACTTCACTGTTCGGCGGAGGGAACAG
GCATTTTACTTTGAAAAAATTAGAGTGTTCAAGGCAGGCTATCGCCCTGAATACACAAGCATGGAATAATGAAATAGGAC
TAGTTCCATTTTATTGGTTATTGGAATTAGTAATGATTAATAGGGACAGTTGGGGGCATTAGTATTTAATTGTCAGAGGT
GAAATTCTTGGATTTGTTAAAGACTAACGTATGCGAAAGCATTTGCCAAGGATGTTTTCATTAATCAAGAACGAAAGATA
GGGGATCAAAGACGATCAGATACCGT
>OTU_625
CTGCGGTAATTCCAGCTCCAATAGCGTATACTAAAGTTGTTGCAGTTAAAAAGCTCGTAGTTGACTTTCTGGTCGTGGTC
TCTGGTCCGTCCTTCACGGGATGTGTTTACTGGGGTTCCGCAGCCATCTTCGAGGCGTTTTCATATCTTCTTTACTGCGG
GTATGGGGATCCTCGTCATTTACTGTGAGTAAAATAGAGTGTTCAAAGCAGGCTGTAAGCCGTTGAATATATTAGCATGG
AATAATAAGATAAGACTTTGGTCTATTTTGTTGGTTTGTGTCCAAAGAAATGAGCAATAGGGACAGTTGGGGGTATTCGT
ATTCAATTGTCAGAGGTGAAATTCTTGGATTTATGGAAGACGAACTACTGCGAAAGCATTTACCAAGGATGTTTTCATTA
ATCAAGAACGAAAGTTAGGGGATCGAAGACGATTAGATACCAT
>OTU_626
CCGCGGTAATTCCAGCTCCAATAGCGTATATTAAAGTTGTTGCAGTTAAAAAGCTCGTAGTTGAAATTCTGCAAGTCAAA
ATGGGTCGTCCTTAGGGATTGTACTCTATCTTGGCATGCATAATTCTGATTATTCTGGTGGGCAACCATCAGGTATTCAG
AACTGTTACTTTGAGAAAATTAGAGTGTTTCAAGCAGGCGTAATGCCTTGAATACTCCAGCATGGAATAACAAGTAAGGA
CTCAAGTTCTTCTTGTTGGTTTAAGGACTTAAGTAATGATTAAGAGGAACAGTTGGGGGCATTTGTATTTGGTAGTCAGA
GGTGAAATTCTTAGATTTACTAAAGACAAACTACTGCGAAAGCATCTGCCAAGGATGTTTTCATTAATCAAGAACGAAAG
TTAGGGGATCGAAGACGATTAGATACCGT
>OTU_627
CTGCGGTAATTCCAGCTCCAATAGCGTATACTAAAGTTGTTGCAGTTAAAAAGCTCGTAGTTGAATTTCTGGTCGTGGGA
TTCGGTCCGTACCTCACGGTATGTGTACTGGCTTTCCGCAGCCATCTTCGGAGATTGCGTAGCTGCCATTCACTTGGTGG
TTATGCCAGTTTTCGTCATTTACTGTGAGCAAAATAGAGTGTTCAAAGCAGGCTTATGCCGTTGAATACGTTAGCATGGA
ATAATAATATAAGATCTTGATATATATTGTTGGTTTGCGTGTCGAGATAATGATTAATAGGGACAGGAGGGGTTTTTGAT
ATTCCTTAGTCAGAGGTGAAATTCTTGGATTTAAGGAAGATTAACTACTGCGAAAGCATTAAACAATTATGTTTTCATTA
ATCAAGAACGAAAGTTAGGGGATCGAAGACGATTAGATACCAT
>OTU_628
CCGCGGTAATTCCAGCTCCAATAGCGTATATTAATGTTGTTGCAGTTAAAAAGCTCGTAGTTGAATTTCTGTTTAATGTA
TTAGCTGGCTTTGGTCGTTAATACATTAATCATCCGTTAGAGAACTATAGCCGTCCTTAACTGGTCACTATAGCTATCTA
ACATTTTACTTTGAAAAAATTAGAGTGTTCAAGGCAGGCAATCGTCATGAATACTATAGCATGGAATAATGGAATAGGAC
TTTGGTTCATTTTATTGGTTATTGAACCTTAGTAATGATTAACAGGGACAGTTGGGGGCATTAGTATTTAATTGTCAGAG
GTGAAATTCTTGGATTTATTAAAGACTAACTTATGCGAAAGCATTTGCCAAGGATGTTTTCATTAATCAAGAACGAAAGT
TAGGGGATCAAAGATGATCAGATACCAT
>OTU_629
CTGCGGTAATTCCAGCTCCAATAGCGTATATTAAAGTTGTTGCAGTTAAAAAGCTCGTAGTTGAAATTCTGATTGTTCGG
GTTTTTAGCCTTTAGGCAGAAATACCGACAGTCATCCGCTTGCAAACATAGCTTGATCTTAACCGATTAACTATGTGAGT
AAGCACTTTACCTTGAGAAAAACAGAGTGTTCCAGGCAGGTTTGTCCGGAATGCATTAGCATGGAATAATAGAACATGAC
TGAAGTCAATTTATTGGTTAAAGACTTTAGTAATGATTAATAGGAACAGTCGGGGGCATTCGTACTCAGCAGTCAGAGGT
GAAATTCTAAGATTTGCTGAAGACGAACTAATGCGAAAGCATTTGCCAAGGATGTTTTCATTAATCAAGAACGAAAGTTA
GGGGATCAAAGACGATCAGATACCAT
>OTU_630
CCGCGGTAATTCCAGCTCCAATAGCGTATACTAAAGTTGTTGCAGTTAAAAAGCTCGTAGTTGAATTTCTGGTCTCGGAC
AGTGGTCTGCCACAAATGTGGTACGTACCTTATGTTTGAGTCCATCCTCGGGGAAAACCTGTCTGTGATTGAGTTCATGG
GCAGGGGCTCCTCGTCATTTACTGTGAGCAAAATAGAGTGTTCAAAGCAGGCTTATGCCGTTGAATACATTAGCATGGAA
TAATAATTTAAGACCTTGGTCTAATTTTGTTGGTTTGTACTCCAAGGTAATGATTAATAGGGATAGTTGGGGGTATTCGT
ATTCAATTGTCAGAGGTGAAATTCTTGGATTTATGGAAGACGAACTACTGCGAAAGCATTTACCAAGGATGTTTTCATTA
ATCAAGAACGAAAGTTAGGGGATCGAAGATGATCAGATACCGT
>OTU_631
CTGCGGTAATTCCAGCTCCAATAGCGTATACTAAAGTTGTTGCAGTTAAAAAGCTCGTAGTTGGATTTCTGGTAGTGCAC
CCAGGTCCTCCCCTCGCGGGGTGCGTACTCGGTGTGTGCTTCCATCATCGAGGAAAACTTATCGGGCATTCAGTTGTTCG
GTACGGTGTCCTCGTCATTTACTGTGAGCAAACTAGAGTGTTCAAAGCAGGCTTATGCCGTTGAATACATTAGCATGGAA
TAATAAGATATGACCTCGGTCTATTTTGTTGGTTTGTATTCCAAGGTAATGATTAATAGGGATAGTTGGGGGTATTCGTA
TTCAATTGTCAGAGGTGAAATTCTTGGATTTATGGAAGACGAACTACTGCGAAAGCATTTACCAAGGATGTTTTCATTAA
TCAAGAACGAAAGTTAGGGGATCGAAGATGATCAGATACCAT
>OTU_632
CTGCGGTAATTCCAGCTCCAATAGCGTATATTAAAGTTGTTGCAGTTAAAAAGCTCGTAGTTGAATTTCTGGTCGCGGAC
ACCGGTCGGCTCTTCACAGAGTCTGTACTATGTGTCTGCAGCCATCCTCGGGGAGAGCATATCTGGCATTAAGTTGTCGG
GTATGGGATCCTCGTCATTTACTGTGAGCAAAATAGAGTGTTCAAAGCAGGCTTAGGCCGTTGAATATATTAGCATGGAA
TAATAAGATAGGACCTTGGTCTATTTTGTTGGTTTGCACTCCAAGGTAATGATTAATAGGGATAGTTGGGGGTATTCGTA
TTCAATTGTCAGAGGTGAAATTCTTGGATTTATGGAAGACGAACTACTGCGAAAGCATTTACCAAGGATGTTTTCATTAA
TCAAGAACGAAAGTTAGGGGATCGAAGATGATCAGATACCAT
>OTU_633
CCGCGGTAATTCCAGCTCCAATAGGATATATCAAAGTTGTTGCAGTTGAAAAGCTCGTAGTCGTACTTCTGGTGGGTCGA
TGCTCGGTTCTGCTGGTCGCAAGGCTAGTGGGATGCAGGGCCGCCTGCCATTTTGTGGGCAAAAGTTGGGTTGATGTGCG
CAAGCATGTTAGCTTAACTCCACTCCGTCACTGAGAGCAAATTGGAGTGCTCAAAGCAGGCTTTACAGCTTTGAACATCT
TAGCTTGGAATGACAAAGCACGACTATTCGTTAACTTTGTTGGTTATTAATGAAAAGTAATGATAAATAGGAACAGTTGC
GGGGGTACTCGTACTGGAAAGTCAGAGGTGAAATTCTTGGATTTTTCCACGACGAACGACTGCGAAAGCATTTACCAAGG
ATGTTTTCATTGATCAAGAACGAAAGTGCGAGGATCGAAGACGATCAGATACCAT
>OTU_634
CTGCGGTAATTCCAGCTCCAATAGCGTATACTAAAGTTGTTGCAGTTAAAAAGCTCGTAGTTGGATTTCTGGTTGCAGAC
ACCGGTCCGCTCCTTACGGAGTGTGCACCAGGCGTCTGCGTCCATCCTCGGGGAGAGCGCCCTTGGCATTTAGTTGTCGA
GTGTGGGATCCCCGTCATTTACTGTGAGCAAAATAGAGTGTTCAAAGCAGGCTTAGGCCGTTGAATACATTAGCATGGAA
TAATAAGATAGGACCTTGGTCTATTTTGTTGGTTTGCACTCCAAGGTAATGATTAATAGGGATAGTTGGGGGTATTCGTA
TTCAATTGTCAGAGGTGAAATTCTTGGATTTATGGAAGACGAACTACTGCGAAAGCATTTACCAAGGATGTTTTCATTAA
TCAAGAACGAAAGTTAGGGGATCGAAGACGATTAGATACCAT
>OTU_635
CTGCGGTAATTCCAGCTCCAATAGCGTATATTAAAGTTGTTGCAGTTAAAAAGCTCGTAGTTGGATTTCTGGTAGGAATA
TCGATGTCAGATTGTTCTGTGCAGACATATCTTACCATCCTTCTGTTAACTTGGTTTGCTCTTCAAAGGCGGCCAAGGGC
TCAGATATTTTACCTTGAGAAAATTAGAGTGTTTCAGGCAGGCTAGCGTCGGAATACATTAGCATGGAATAATGGAATAG
GACTTATACCTCTTCTGTTGGTCTGAGGGGTGCAAGTAATGATTAATAGGGATAGTTGGGGGCATTAGTACTTAACTGTC
AGAGGTGAAATTCTCGGATTTGTTAAAGACTAACCTATGCGAAAGCATTTGCCAAGGATGTTTTCATTAATCAAGAACGA
AAGTTAGGGGATCAAAGATGATTAGATACCAT
>OTU_636
CCGCGGTAATTCCAGCTCCAATAGCGTATATTAAAGTTGTTGCAGTTAAAAAGCTCGTAGTTGGATTTCTGGTCGTGGGT
TTCGGTCCGTACCTCACGGTGCGCGCACTAGATCTCTGCGTCCATCTTCGGAGAAGTTGCGTCTGGCATTAACTTGTCGG
GCGTGAGGTCTTCGTCATTTACTGTGAGCAAAATAGAGTGTTCAAAGCAGGCTTAGGCCGTTGAATACATTAGCATGGAA
TAATAAGATAAGACTTTGGTTTATTTTGTTGGTTTGCAATCCAAGGTAATGATTAATAGGGATAGTTGGGGGTATTCGTA
TTCAATTGTCAGAGGTGAAATTCTTGGATTTATGGAAGACGAACTACTGCGAAAGCATTTACCAAGGATGTTTTCATTAA
TCAAGAACGAAAGTTAGGGGATCGAAGACGATCAGATACCGT
>OTU_637
CCGCGGTAATTCCAGCTCCAACGGCGTATATTAACGTTGTTGCAGTTAAAAAGCTCGTAGTTGAAGTTATGGTGTGTGCT
TTTTTGGAAGGGCTTGATGGCTTTACGGCTATCAAGTTTGACTGTTTAAGACACATCGTATCTTAGCTGTTGCATTGCGC
ATTGCTTCACTGCCGTGCGTACTTGTACAGCGTATTACTGTGAAAAAATTAGAGTGTTCCAAGCAGATGTATATCTGAAT
AGTTCAGCATGGAATAATAGAATAGGGGAGATTGCCCTATTGTTGGTTTTGGGGTGATTTCTGATGATGAATAGGGACAG
TTGGGGGCATTAGTATTTAATTGTCAGAGGTGAAATTCGAGGATTTATGAAAGACTAACTTCTGCGAAGGCATTTGCCAA
GGATGTTTTCATTGATCAAGAACGAAAGTTAGGGGATCGAAGATGATCAGATACCGT
>OTU_638
CTGCGGTAATTCCAGCTCCAATAGCGTATATTTAAGTTGTTGCAGTTAAAAAGCTCGTAGTTGGATTTCGGTTGAGAACG
GCCGGTCCGCCGTTTGGTGTGCACTGGCTGGTTTCAACTTCCTGTAGAGGACGTACTCTGGGTTAACGCTCGGATACGGA
GTCTACGTGGTTACTTTGAAAAAATTAGAGTGTTCAAAGCGGGCTTACGCTTGAATATTTCAGCATGGAATAACACTATA
GGACTCCTGTCCTATTTCGTTGGTCTCGGGACGGGAGTAATGATTAAGAGGAAAGTTGGGGGCTCGAAGATGATTAGATA
CCAT
>OTU_639
CCGCGGTAATTCCAGCTCCAATAGCGTATACTAAAGTTGTTGCAGTTAAAAAGCTCGTAGTTGAATTTCTGGATGTACAT
TCCGGTCCGTCCCGCAAGGGTTGAGTACCAGGTTTTTGCGTCCATCCTCGGGGAAAATATATCTGGCATTAAGTTGTTGG
GTATAGGATCCTCGTCATTTACTGTGAGCAAAATAGAGTGTTCAAAGCAGGCTTATGCCGTTGAATATTTTAGCATGGAA
TAATAAGATAAGACCTTGGTCTATTTTGTTGGTTTGCTGTCCAAGGTAATGATTAATAGGGATAGTTGGGGGTATTCGTA
TTCAATTGTCAGAGGTGAAATTCTTGGATTTATGGAAGACGAACTACTGCGAAAGCATTTACCAAGGATGTTTTCATTAA
TCAAGAACGAAAGTTAGGGGATCGAAGACGATTAGATACCAT
>OTU_640
CTGCGGTAATTCCAGCTCCAATAGCGTATATTAAAGTTGTTGCGGTTAAAACGTTCGTAGTTGAATTTGTGTCCCACACG
GGTAATACACCTAAGTGCAGGTTTGTATTACTTGTTATATCTGTGTTGTTATCAGCATGGCTATAGCTTTAAGTGTGCGG
ACGTTTTACCGGTGAGGGTAACGGATCATATCTTGTATATTTTCCGTCCCTTATATACACCATACCCATGTTAGTGCTTT
TAACCGAGTGTTAATGTGGGCCGGTACTATTACTTTGAACAAATTAAAGTGCTTAAAGCAGGCTCAATTTAAAGAAATTT
AAAACGCCTGAATATATTTTGCATGGAATAATGGAATAGGACCTCTGTTCTACTTTCATTGGTTTTTAGACCAAGAGGTA
ATGATTAATAGAAGCAGTTGGGGGCATTAGTATTACGAGGCGAGAGGTGAAATTCGTAGACCCTCGTAAGACTAACTTAA
GCGAAAGCATTTGCCAAGGATGTTTTCATTAATCAAGAACGAAAGTTAGAGGATCGAAGATGATTAGATACCAT
>OTU_641
CTGCGGTAATTCCAGCTCTTCTAGCGTATGTTAAAACTGTTGCAGTTAAAAAGCTCGTAGTTGGATTTTGAGATAAATAA
TTTAAGGAACATTTTGCTCTACTAATTTATTAGTACGGGTGGAGTGTTTCAATTTATCTGGTACAATTGATTTTAAGTTT
ACTTGAATTCAATTTATTACTTTGAATAAAACAGAGCGATCAAAGCAGGCAAGCTTAATAATTGCCCTTTGAATGTTTAG
CATTGAATAATGAAATAAGACTTTGCAAGTTATTATTTGTTGGTTTGAAACTTGTTAAGAAATGATAAATAGGGACAAGC
GGGGTGGCTGCTATGGGAAAGCTAGAGGTGAAATTCTTGGATTTTTCCCAGAGCGACAATTGCGAAAGCATTCCACAAGG
GTGTTTTCATTGATCAAGAACGAAAGACAAGGGATCGAAGATGATTAGATACCAT
>OTU_642
CCGCGGTAATTCCAGCTCCAATAGCGTATATTAAAGTTGTTGCAGTTAAAAAGCTCGTAGTTGGATTTCTGTTGAGGACG
GCCGGTCCGCATTATGTGCGTGTATCTGGTTCGGCCTTGGCATCCTCCAGGGGAACGTTCCTGCGCTTCACTGCGTGGGA
CGGTATTCTGGACTTTTACTTTGAGGAAATTAGAGTGTTCACGGCAGGCAGTCGCCTTGAATATATTAGCATGGAATAAT
AATATAGGACCTTGATTCTATTTTGTTGGTTTCTAGAATTTAGGTAATGATTAATAGGGACAATTGGGGGCATTTGTATT
AACACGTCAGAGGTGGAATTCTTGGATTGTGTTACGACAAACTACTGCGAAAGCATTTGCCAAGGATGTTTTCATTGATC
AAGAACGAAAGTAAGGGGATCGAAGACGATCAGATACCAT
>OTU_643
CCGCGGTAATTCCAGCTCCAATAGCGTATATTAAAGTTGTTGCAGTTAAAAAGCTCGTAGTTGGATTTCAAGAAATGCAG
TGAGGCAACTCATCTGCTTTCTACCAGTCTTTGACTGTTACTGTGAGAAAATTAGAGTGTTTCAAGCAGGCTTTTGCAGG
AATACATTAGCATGGAATAACGAATGTGTCTACAATTTGGTTGATTGTAGATTTCAATTAATAGGGACAGTTGGGGGCAT
TAGTATTTAATTGTCAGAGGTGAAATTCTTGGATTTGTTAAAGACTAACGTATGCGAAAGCATTTGCCAAGGATGTTTTC
ATTAATCAAGAACGAAAGATAGGGGATCAAAGACGATTAGATACCGT
>OTU_644
CTGCGGTAATTCCAGCTCCAATAGCGTATATTAAAGTTGTTGCAGTTAAAAAGCTCGTAGTCTGAATCTTGGCCCGCGTT
GAGCGTCCGTGGCCCTATCAACGGGTCGCGCGCATGCGATACGCGGGCCATGTACTTCGGAGGAACGCGCGTGCCTTTAA
CTAGGTGCGCGTGGGATTCCGATAGTTTACTTTGAGAAAAATAGAGTGTTCAAAGCAGGCGTTTCGCCTTGAATACATTA
GCATGGGATAATGGAATAGGACATTGGTTCTATTTGATGGTTTTTCCTTTTAAGGACCGATGTAATGATTAATAGGGACA
GTTGGGGACATTCATATTCCATGGCTAGAGGTGAAATTCTTGGATTCATGGAAGATGAACTACTGCGAAAGCATTTGTCA
AAGATGTTTTCATTGATCAAGAACGAAAGTTAGGGGAGCAAAGATGATCAGATACCAT
>OTU_645
CTGCGGTAATTCCAGCTCCAATAGCGTATATTAAAGTTGTTGCAGTTAAAAAGCTCGTAGTTGGATTTCTGGACTAGTGC
GCTTGGCCGGCCACGTTTTCGTGAGTGAGTGCCGATGCGCGCTGTCCATCCTTCTGGGAAGCGGACTACCCTTCACTGGG
CCGGCTCCGTTGACCAGAACTTTTACTTTGAAAAAATTAGAGTGTTTAAAGCAGGCTCGCGCTATGAATACACTAGCATG
GAATAATAATTTAGGACTTTAGCCCTATTTTGTTGGTTTCTAGGACTGAAGTAATGATTGATAGGGATAGTTGGGGGTGC
TAGTATTCAGCGGCCAGAGGTGAAATTCTTGGATTCGCTGAAGACTAACTTATGCGAAAGCATTCACCAAGGATGTCTTC
TTTAATCAAGAACGAAAGTTGGGGGATCGAAGACGATCAGATACCGT
>OTU_646
CCGCGGTAATTCCAGCTCTAATAGCATATATTAAAGTTGTTGCAGTTAAAAAGCTCGTAGTCGGAATTTGGGCGCGTGTG
GGCTGTCGGCCTCTGGTCGGACGGCACGCGCGTGCCTTTTTGCTTGGGAGCCCCACGGCGGTTCACGCCGTCGTGGTGGG
TCACAGGCCGTTTACTTTGAAAAAATTAGAGTGTTCAAAGCAGGCTGTTGCTTGAATAGATTAGCATGGAATAATGGAAT
AGGACCTTGGTGCTATTTCGTTGGTTATGGGACTGGGGTAATGATTAATAGGGACAGTTGGGGCCGTTCATATTTCGTTG
TCAGAGGTGAAATTCTTGGATTTACGAACGATGAACTTGTGCGAAAGCATTCGGCAAGGATGTTTTCATTGATCAAGAAC
GAAAGTTAGGGGATCGAAGACGATTAGATACCGT
>OTU_647
CCGCGGTAATTCCAGCTCCAATAGCGTATACTAAAGTTGTTGCAGTTAAAAAGCTCGTAGTCGGATTTCTGGTCGTGGAT
CTGGGTCCTTGCCTCACGGCATGCGCACCTTGCTTTCCATAGCCATCTTTTGGGAAGTTCTCGGCTGGCATTCACTTGTC
GGTCGCGGTATTTCTCATCTTTTACTGTGAGCAAAATAGAGTGTTCAAAGCAGGCTTATGCCGTTGAATACATTAGCATG
GAATAATAAGATAAGACTTTGGTATTATTTTGTTGGTTTGCATTCCAAAGTAATGATCGATTGGAACGGTTCGGGGGTAT
TTGTATTCCATTGTCAGAGGTGAAATTCTTGGATTAATGGAAGACAAACTACTGCGAAAGCATTTACCAAGTATGTTTTC
ATTAATCAAGAACGAAAGTTAGGGGATCGAAGACGATCAGATACCAT
>OTU_648
CTGCGGTAATTCCAGCTCCAATAGCGTATACTAAAGTTGTTGCAGTTAAAAAGCTCGTAGTTGAATTTCTGGTCGTGGGT
CTCGGTCCGTTCCTCACGGAATGCGTACCTGAGTATCTACAGCCATCCTCGGGGAGAACCTATCTGGCATTAAGTTGTCG
GGTAGGAGATCCTCGTCATTTACTGTGAGCAAAATAGAGTGTTCAAAGCAAGCTTAGGCTGTTGAATACATTAGCATGGA
ATAATAAGATAGGACCAAGGTTTATTTTGTTGGTTTGCATTCTTTGGTAATGATTAATAGGGATAGTTGGGGGTATTCGT
ATTCAATTGTCAGAGGTGAAATTCTTGGATTTATGGAAGACGAACTACTGCGAAAGCATTTACCAAGGATGTTTTCATTA
ATCAAGAACGAAAGTTAGGGGATCGAAGATGATTAGATACCGT
>OTU_649
CTGCGGTAATTCCAGCTCCAATAGCGTATATTAAAGTTGTTGCAGTTAAAAAGCTCGTAGTCGAATGAAGGTTTCTTGTA
TAGCGCGGACGTCTAGGTGTAACTTAGATTAGTTTGCGCACAAGAACCTCCCTTGTGTGTCTCAGAGGAGCAAATATTTA
TTTATTTTGATCCATTTGCGACACACACATTACTGTGAACAAAATAGAGTGTTCATGGCAGGTCAATTTAGGCTTGAATA
CCTCAGCATGGAATAATAGAATAGGACTTCCGGTTCTATTTTGTTGGTTTTTGGAGCCGAAGTAATGATTAATAGGGATA
GTTGGGGGCACTCGTACTCCGTTGTCAGAGGTGAAATTCTAGGATTGACGGAAGACGAACAACTGCGAAAGCATCTGCCA
AGGATGTTTTCATTGATCAAGAACGAAAGTTAGGGGATCGAAGATGATTAGATACCGT
>OTU_650
CCGCGGTAATTCCAGCTCCAATAGCGTATACTAAAGTTGTTGCAGTTAAAAAGCTCGTAGTCGAATGAAGGTTTTTTTTG
TTATGCGGACTCTTGGGTGTTACCTAGGTAGTCTGCGTTCAATAACCTCCCTGGTGTGATACAAATTTCTTCAACCGAAA
AAATTTGTTCACATGCATTACTGTGAACAAAATAGAGTGTTCATGGCAGGCCAAATTAGGCTTGAATACCTCAGCATGGA
ATAATAGAATAGGACTTCCGGTTCTATTTTGTTGGTTTTTGGAGCCGAAGTAATGATTAATAGGGATAGTTGGGGGCACT
CGTACTCCGTTGTCAGAGGTGAAATTCTTGGATTGACGGAAGACGAACAACTGCGAAAGCATCTGCCAAGGATGTTTTCA
TTGATCAAGAACGAAAGTTAGGGGATCGAAGACGATCAGATACCGT
>OTU_651
CTGCGGTAATTCCAGCTCCAATAGCGTATATTAAAGTTGTTGCAGTTAAAAAGCTCGTAGTTGAACTTCTGACTGTTTCG
AAAGCTGGCTTATGTCGCTTTCGTGACAGTCATCCGCTTGGGAACTCCGTTCGAACTTCATTGTTTGGCGGAAGGAACAG
GCATTTTACTTTGAAAAAATTAGAGTGTTCAAGGCAGGCTATAGCCCTGAATACACAAGCATGGAATAATGAAATAGGAC
TGGTTCCATTTTATTGGTTATTGGACTAGTAATGATTAATAGGGACAGTTGGGGGCATTAGTATTTAATTGTCAGAGGTG
AAATTCTTGGATTAATTAAAGACTAACTTATGCGAAAGCATTTGCCAAGGATGTTTTCATTAATCAAGAACGAAAGTTAG
GGGATCAAAGATGATTAGATACCGT
>OTU_652
CCGCGGTAATTCCAGCTCCAATAGCGTATACTAAAGTTGTTGCAGTTAAAAAGCTCGTAGTTGGATTTCTGCTGAGGACG
ACCGGTCCGCCCTCTGGGTGAGTATCTGGCTTGGCCTTGGCATCTTCTTGGAGAACGTATCTGCACTTGACTGTGTGGTG
CGGTATCCAGGACTTTTACTTTGAGGAAATTAGAGTGTTTCAAGCAGGCACACGCCTTGAATACATTAGCATGGAATAAT
AAGATAGGACCTTGGTTCTATTTTGTTGGTTTCTAGAGCTGAGGTAATGATTAATAGGGATAGTTGGGGGCATTCGTATT
TAACTGTCAGAGGTGAAATTCTTGGATTTGTTAAAGACGGACTACTGCGAAAGCATTTGCCAAGGATGTTTTCATTGATC
AAGAACGAAAGTTAGGGGATCGAAGATGATTAGATACCAT
>OTU_653
CTGCGGTAATTCCAGCTCCAATAGCGTATATTAAAGTTGTTGCGGTTAAAAAGCTCGTAGTTGGATTTCTGCCGAGGACG
ACCGACCGGCCCATACGGGCTTGTGTCTGGTTAGACCGAGGCATCCTCTTGGAAGACGTGCGGTACTTTACTGTACTCAC
GGAGTCCAGGACTTTTACTTTGAGGAAATTAGAGTGTTTCAAACAGGCGTCCGCCGTGAATACATTAGCATGGAATAATA
AGATAGGACTTCGGTTCTATTTTGTTGGTTTCTAGAACTGAAGTAATGATTAATAGGGACAGTCGGGGGCATTCGTACTT
AACTGTCAGAGGTGAAATTCTTGGATTTGTTAAAGACGAACTACTGCGAAAGCATTTGCCAAGGATGTTTTCATTGATCA
AGAACGAAAGTTAGGGGATCGAAGACGATCAGATACCGT
>OTU_654
CTGCGGTAATTCCAGCTCCAATAGCGTATATTAAAGTTGTTGCGGTTAAAAAGCTCGTAGTTGGATTTCTGCTGAGGACG
ACCGACCGACCCATACGGGTTTGCGTCTGGTTTGACCGAGGCATCCTCTTGGAAAACGCAGTGCACTTCATTGAGTATTG
CGGAGTCCAGGACTTTTACTTTGAGGAAATTAGAGTGTTTCAAGCAGGCATTTGCCGTGAATACATTAGCATGGAATAAT
AAGATAGGACTTCGGTTCTATTTTGTTGGTTTCTAGAACTGAAGTAATGATTAATAGGGACAGTCGGGGGCATTCGTACT
TAACTGTCAGAGGTGAAATTCTTGGATTTGTTAAAGACGAACTACTGCGAAAGCATTTGCCAAGGATGTTTTCATTGATC
AAGAACGAAAGTTAGGGGATCGAAGATGATCAGATACCGT
>OTU_655
CTGCGGTAATTCCAGCTCCAATAGCGTATACTTAAGTTGTTGCAGTTAAAAAGCTCGTAGTTGAAATTCGAGTCTATTGC
TGTCTGGCTTCAGTCAGGCTGCTAATAGGCTCTCCGTCTACAACCCCTTTCGAGCTCTCACGGGTTTCACTGGGTGAGTA
GGCAATTTACCTTGAAAAAATTAGAGTGTTCAAAGCAGGCCTTGCTGGAATACATTAGCATGGAATAATGGAATAGGATT
TTTGCCCTTTGTTGGTTTTAGGACAGAAATAATGATTAATAGGGACAGTGGGTGGTATTAGTATTTAATTGTCAGAGGTG
AAATTCTTGGATTTATTAAAGACTAACTTATGCGAAAGCATTTACCAATGATGTTTTCATTAATCAAGAACGAAAGTTAG
GGGATCAAAGACGATTAGATACCAT
>OTU_656
CTGCGGTAATTCCAGCTCCAATAGCGTATACTAAAGTTGTTGCAGTTAAAAAGCTCGTAGTTGGATTTCAAGGGTCGCTC
GTGAATCACGAAGCTCCCTACCAGTCTTTGACTGTTACTGTGAGAAAATTAGAGTGTTTCAAGCAGGCTGTTGCAGGAAT
ACATTAGCATGGAATAACGAATGTGTCTAGAATCGTGGTTAATTCTAGATTACGATTAATAGGGACAGTTGGGGGCATTA
GTATTTAATTGTCAGAGGTGAAATTCTTGGATTTGTTAAAGACTAACGTATGCGAAAGCATTTGCCAAGGATGTTTTCAT
TAATCAAGAACGAAAGATAGGGGATCAAAGATGATTAGATACCGT
>OTU_657
CTGCGGTAATTCCAGCTCCAATAGCGTATACTAAAGTTGTTGCAGTTAAAAAGCTCGTAGTTGAATTTCTGGTCGTGTCA
GCTGGTCCGCCTCGCAAGGGGTGAGTACCTGGTTGATGCGTCCATCCTCGGGGAGAGCATGCCTGTCATTAATTTGTTGG
GTATGGGACCCCCGTCATTTACTGTGAGCAAAATAGAGTGTTCAAAGCAGGCTTAGGCCGTTGAATACATTAGCATGGAA
TAATAAAATAAGACCTCGGTTTATTTTGTTGGTTTGTATTCCAAGGTAATGATTAATAGGGACAGTTGGGGGTATTCGTA
TTCAATTGTCAGAGGTGAAATTCTTGGATTTATGGAAGACGAACTACTGCGAAAGCATTTACCAAGGATGTTTTCATTAA
TCAAGAACGAAAGTTAGGGGATCGAAGATGATCAGATACCAT
>OTU_658
CTGCGGTAATTCCAGCTCCAATAGCGTATACTAAAGTTGTTGCAGTTAAAAAGCTCGTAGTTGGATTTCGGGCGTCGCCT
CCGGTCCGGTGTTTCACTGTGCACTGGGGCGCGGCGTCTTTTCGGCGAGGATGCGCGCCTGTCCTTCACTGGGCGGGACG
CAGAGTCGCCAAAGTTACTTTGAAAAAATTAGAGTGTTCAAAGCGGGCTTACGCTTGAATATATTAGCATGGAATAACAC
GATAGGACTCCTATCCTATTTTGTTGGTCTTCGGGACGGGAGTAATGATTAAGAGGAACAGTTGGGGGCATTCGTATTTC
AATGTCAGAGGTGAAATTCTTGGATTTTTGAAAGACGAACTTCTGCGAAAGCATTTGCCAAGGATGTTTTCATTAATCAA
GAACGAAAGTTGGGGGCTCGAAGATGATTAGATACCGT
>OTU_659
CTGCGGTAATTCCAGCTCCAATAGCGTATATTAAAGTTGTTGCAGTTAAAAAGCTCGTAGTTGAATTTCTGACTGGAAGG
ACATCTGGCTTCGGTCGGTGTTATTCTCAGTCATCCGTATGAGAAGCTTGCTCGTACTTCACCGTACGGTAAGTGTATCA
TACAATTTACTTTGAAAAAATTAGAGTGTTTCAGGCAGGCAATTGCTAGTATACACAAGCATGGAATAATGGAATAGGAC
TTTGATCTATTTTATTGGTATATTAGATTGAAGTAATGATTAATAGGGACAGTTGGGGGCATTAGTATTTAATTGTCAGA
GGTGAAATTCTTGGATTTATTAAAGACTAACTTATGCGAAAGCATTTGCCAAGGATGTTTTCATTAATCAAGAACGAAAG
TTAAGGGATCAAAGACGATTAGATACCAT
>OTU_660
CTGCGGTAATTCCAGCTCCAATAGCGTATACTAAAGTTGTTGCAGTTAAAAAGCTCGTAGTTGAATTTCTGGACGCGGAA
GGTGGTCCGCCCCTCACGGGGTGTGTACTTCTCCTCTGCGTCCATCCTCGAGGAGAACATGTCTGGTGTTAACTCCCTGG
GCATGGGACCCTCGTCATTTACTGTGAGCAAAATAGAGTGTTCAAAGCAGGCTTAGGCCGTTGAATACGTTAGCATGGAA
TAATAAGATATGACCTTGGTCTTATTTTGTTGGTTTGCATTCCAAGGTAATGATTAATAGGGATAGTTGGGGGTATTCGT
ATTCAATTGTCAGAGGTGAAATTCTTGGATTTATGGAAGACGAACTACTGCGAAAGCATTTACCAAGGATGTTTTCATTA
ATCAAGAACGAAAGTTAGGGGATCGAAGATGATTAGATACCGT
>OTU_661
CCGCGGTAATTCCAGCTCCAGTAGCGTATATTAAAGTTGTTGCGGTTAAAAAGCTCGTAGTTGGATTTCTGCCGAGGACA
ACCGATCGACCCATACGGGTTTGTATCTGGTTAGACCGAGGCATCCTCTTGGAAGACGCGCTGTACTTTACTGTGCACGC
GGAGTCCAGGACTTTTACTTTGAGGAAATTAGAGTGTTTCAAACAGGCGTTCGCCGTGAATACATTAGCATGGAATAATA
AGATAGGACTTCGGTTCTATTTTGTTGGTTTCTAGAACTGAAGTAATGATTAATAGGGACAGTCGGGGGCATTCGTACTT
AACTGTCAGAGGTGAAATTCTTGGATTTGTTAAAGACGAACTACTGCGAAAGCATTTGCCAAGGATGTTTTCATTGATCA
AGAACGAAAGTTAGGGGATCGAAGATGATCAGATACCGT
>OTU_662
CCGCGGTAATTCCAGCTCCAATAGCGTATACATAAGTTGTTGCAGTTAAAAAGCTCGTAGTTGAAGTTCTGCTTGTGTAC
AGATTCGGCCCACGTCAGTCTGCTACACAGGCATCCGTCTGCAACCCTATATCGGCCTTAAGTGGTTTGAGTAGACGAGC
AGACACTTTACCTTGAAAAAATTAGAGTGTTTCAGGCAGGTTCACGCCGGAATACATTAGCATGGAATAATGGAATAGGA
CTGATATCCTTTGTTGGTTTCAGGATGTTAGTAATGATTAATAGGAACAGATGGGGGCATTAGTATTTAATTGTCAGAGG
TGAAATTCTTGGATTTATTAAAGACTAACTAATGCGAAAGCATTTGCCAAGGATGTTTCCATTAATCAAGAACGAAAGTT
AGGGGATCAAAGACGATTAGATACCAT
>OTU_663
CCGCGGTAATTCCAGCTCCAATAGCGTATATTAAAGTTGTTGCAGTTAAAAAGCTCGTAGTTGGATTTCTGGGGCCAGCT
TTCGGTCCGTGGCTTATGTCATGTGTACTGTTTCTGTCTGGTCTCATCCTTGTAGTGAGTGTGTCTGGCATTTATTTGTC
GGGCACAGGAGCTGCATCGTTTACTGTGAAAAAATTAGAGTGTTTAAAGCAGGCTTATGCCGTGAATACATTAGCATGGA
ATGATATTATAGGACTTTGGTACTATTTTATTGGTTTGCATATCAAAGTAATGATTAATAGGGATAGTTGGGGGTATTCA
TATTTAATTGTCAGAGGTGAAATTCTTGGATTTATGAAAGATGAACATATGCGAAAGCATTTACCAAGGATGTTTTCATT
AATCAAGAACGAAAGTTAGGGGATCGAAGACGATCAGATACCGT
>OTU_664
CTGCGGTAATTCCAGCTCCAATAGCGTATATTTAAGTTGTTGCAGTTAAAAAGCTCGTAGTTGGATTTCGGGTGGGTTTC
AGCGGTCCGCCTTTGGTGAGTACTGCTGAGGCCTATCTTTCTGCTGGGGACGGGCTCCTGGGCTTCACTGTCTGGGACTC
GGAGTCAGCGTTGTCACTTTGAGTAAATTAGAGTGTTCAAAGCAAGCTTACGCTCTGAATACTTTAGCATGGAATGACAC
GATAGGACTCTGGCCTATCTTGTTGGTCTGTAGGACCGGAGTAATGATTAAGAGGGACAGTCGGGGGCATTCGTATTTCA
TTGTCAGAGGTGAAATTCTTGGATTTATGAAAGACGAACTACTGCGAAAGCATTTGCCAAGGATGTTTTCATTAATCAAG
AACGAAAGTTGGGGGCTCGAAGACGATTAGATACCGT
>OTU_665
CTGCGGTAATTCCAGCTCCAATAGCGTATATTAAAGTTGTTGCGGTTAAAAAGCTCGTAGTTGGACTTCTGGGTTGTGAT
TGTGGTCCGCCTAACGGTGTGCACTGTGGTTGCGACTCTTCTTCCCGTAGTTTGGGGGTGCACTTAGTTGTGTGCTTTTG
GAATATGGGACCTTTACTTTGAAAAAATTAGAGTGTTCAAAGCAGGCCTTCGCTTGAATACATTAGCATGGAATAATAGA
ATAGGACTTTGGTTCTATTTTGTTGGTTTCTAGGACCGAAGTAATGATTAATAGGGACAGTTGGGGGCATTAGTATTTAA
TTGTCAGAGGTGAAATTCTTGGATTTATGAAAGACTAACTACTGCGAAAGCATTTGCCAAGGATGTTTTCATTAATCAAG
AACGAAAGTTAGGGGATCGAAGACGATCAGATACCAT
>OTU_666
CTGCGGTAATTCCAGCTCCAATAGCGTATATTAAAGTTGTTGCGGTTAAAAAGCTCGTAGTTGGATTTCTGCTGAGGACG
ACCGACCTACCCATACGGGTTTGCGTCTGGTTTGACCGAGGCATCCTCTTGGAAGACGTAGTGCACTTTACTGGGTATTA
CGGAGTCCAGGACTTTTACTTTGAGGAAATTAGAGTGTTTCAATCAGGCATTTGCCGTGAATACATTAGCATGGAATAAT
AATATAGGACTTCGGTTCTATTTTGTTGGTTTCTAGAACTGAAGTAATGATTAATAGGGACAGTCGGGGGCATTCGTACT
TAACTGTCAGAGGTGAAATTCTTGGATTTGTTAAAGACGAACTACTGCGAAAGCATTTGCCAAGGATGTTTTCATTGATC
AAGAACGAAAGTTAGGGGATCGAAGATGATCAGATACCGT
>OTU_667
CCGCGGTAATTCCAGCTCCAATAGCGTATACTAAAGTTGTTGCAGTTAAAAAGCTCGTAGTTGGATTTCTGGTCGCGGAT
CCCGGTCGGCTCCTCACGGAGTCTGTACCTGGGCTCTGCAGCCATCCTCGGGGAGAACACATCTGGCATTCAGTTGTCGG
GTGTGAGATCCTCGTCATTTACTGTGAGCAAAATAGAGTGTTCAAAGCAGGCTTAGGCCGTTGAATACATTAGCATGGAA
TAATAAGATAGGACCTTGGTCTATTTTGTTGGTTTGTACTCCAAGGTAATGATTAATAGGGATAGTTGGGGGTATTCGTA
TTCAATTGTCAGAGGTGAAATTCTTGGATTTATGGAAGACGAACTACTGCGAAAGCATTTACCAAGGATGTTTTCATTAA
TCAAGAACGAAAGTTAGGGGATCGAAGATGATTAGATACCAT
>OTU_668
CCGCGGTAATTCCAGCTCCAATAGCGTATATTAATGTTGTTGCAGTTAAAAAGCTCGTAGTTGAATTTCTGATTAAAATA
TTAGCTGGCTTCGGTCGTTAATATTTTAATCATCCGTTAGAGAACTATAGCCGTCCTTTACTGGTCACTATAGAGATCTA
ACATTTTACTTTGAAAAAATTAGAGTGTTCAAGGCAGGCATACGTCATGAATACTATAGCATGGAATAATGGAATAGGAC
TTTGGTTCATTTTATTGGTTATTGAACCTTAGTAATGATTAACAGGGACAGTTGGGGGCATTAGTATTTAATTGTCAGAG
GTGAAATTCTTGGATTTATTAAAGACTAACTTATGCGAAAGCATTTGCCAAGGATGTTTTCATTAATCAAGAACGAAAGT
TAGGGGATCAAAGACGATCAGATACCAT
>OTU_669
CTGCGGTAATTCCAGCTCCAATAGCGTATATTAATGTTGTTGCAGTTAAAAAGCTCGTAGTTGAATTTCTGGTTTTGATA
TAAGCTGGCTTCGGTCGTTTGTATCAATATCATCCGTTAGAGAACTGTAACTGACTTTCACTAGTCACTGCAGAGATCTA
ACATTTTACTTTGAAAAAATTAGAGTGTTTAAGGCAGATTATCGTCATGAATATTCAAGCATGGAATAATGGAATAGGAC
TTTGGTTCATTTTATTGGTTATTGAACCTTAGTAATGATTAAAAGGGACAGTTGGGGTCATTTGTATTTAATTGTCAGAG
GTGAAATTCTTGGATTTATTAAAGACAAACTTATGCGAAAGCATCTGACAAGGATGTTTTCATTAATCAAGAACGAAAGT
TAGGGGATCGAAGACGATTAGATACCAT
>OTU_670
CTGCGGTAATTCCAGCTCCAATAGCGTATACTAATGTTGCTGCAGTTAAAAAGCTCGTAGTTGAATTTCTGGTGACGCGG
TTTGGCCTGTTGCTTAATTGCAATTTGTGCCACCACCGCTTCGCCATCTTTTGGTTTAACCAGTCTGGCATTAGGTTGTC
GGGTTGGTGATACCAATCGTTTACTGTGAAGAAATTAGAGTGTTCAAAGCAGGCTTATGCCGTTGAATATTTTAGCATGG
AATAATAAGATAGGACTTTAGTGTTATTTTGTTGGTTTGCACACTAGAGTAATGATTAATAGGGACAGTTGGGGATATTA
GTACTAGACCATTAGAGGTGAAATTCTTGGATCGGTTTATGACTAACGACTGCGAAAGCATTTATCAGGGATGTTTTCAT
TAATCAAGAACGAAAGTTAGGGGATCGAAGATGATCAGATACCAT
>OTU_671
CCGCGGTAATTCCAGCTCCAATAGCGTATATTAAAGTTGTTGCAGTTAAAAAGCTCGTAGTTGAATTTCTGATTGGAAGG
GTATTGGCTTCGGTCGATATCATTCTCAATCATCCGTATGAGAAGCTAGCTCGTACTTCACCGTATGGTTAGTGTATCAT
ACAATTTACTTTGAAAAAATTAGAGTGTTTCAGGCAGGCAATTGCTAGTATACACAAGCATGGAATAATGGAATAGGACT
TTGATCTATTTTATTGGTATATTAGATTGAAGTAATGATTAATAGGGACAGTTGGGGGCATTAGTATTTAATTGTCAGAG
GTGAAATTCTTGGATTTATTAAAGACTAACTTATGCGAAAGCATTTGCCAAGGATGTTTTCATTAATCAAGAACGAAAGT
TAAGGGATCAAAGATGATCAGATACCGT
>OTU_672
CCGCGGTAATTCCAGCTCCAATAGCGTATATTAATGTTGTTGCAGTTAAAAAGCTCGTAGTTGAATTTCTGGTTATTGTT
ACAGCTGGCTTCGGTCGTTGTAATAATAATCATCCGTTAGAGAACTGTAGCCGTCCTTTACTGGTCACTGCAGAGATCTA
ACATTTTACTTTGAAAAAATTAGAGTGTTCAAGGCAGGCAATCGTCATGAATACTATAGCATGGAATAATGGAATAGGAC
TTTAGTTCATTTTATTGGTTATTGAACTTTAGTAATGATTAACAGGGACAGTTGGGGTAATTAGTATTTAATTGTCAGAG
GTGAAATTCTTGGATTTATTAAAGACTAACTTATGCGAAAGCATTTTACAAAGATGTTTTCATTAATCAAGAACGAAAGT
TAGGGGATCAAAGATGATCAGATACCGT
>OTU_673
CCGCGGTAATTCCAGCTCCAATAGCGTATATTTAAGTTGTTGCAGTTAAAAAGCTCGTAGTTGGATTTCGGGTTGGTCGC
ATCGGTCCGCCTCTGGTGAGTACTGTTGCGGCCTTCCTTTCTGTCAAGGACGTGCTCCTGGGCTTCATTGCTCGGGACAT
GGGCTTGGCGAAGATACTTTGAGTAAATTAGCGTGTTCAAAGCAGGCCTACGCTCTGAATACTTTAGCATGGAATATCAC
GATAGGACTCTGGCCTATCTTGTTGGTCTATAGGACCGGAGTAATGATTAAGAGGGACAGTCGGGGGCATTCGTATTTCA
TTGTCAGAGGTGAAATTCTTGGATTTATGAAAGACGAACTACTGCGAAAGCATTTGCCAAGGATGTTTTCATTAATCAAG
AACGAAAGTTGGGGGCTCGAAGATGATTAGATACCAT
>OTU_674
CTGCGGTAATTCCAGCTCCAATAGCGTATATTAAAGTTGTTGCAGTTAAAAAGCTCGTAGTTGGAGTTCAGGGTGAGCTC
AGCTGGTCGGCCTAATGGGTCAGAACTGGTTGACTCTCCCTTGGTTGTGGATCCCTCCGGAGTTAATTCTTCGGGTGTGG
AGTCCACATCGTTTACCTTGAAAAAATTAGAGTGTTCAAAGCAGGCGTTTGCTTGAATATATTAGCATGGAATAATGGAA
TAGGACGCTGGTTCTATTTTGTTGGTTTTGAGAACCAGAGTAATGATTAATAGGGACAGTTGGGGGCATTCATATTTCAT
TGTCAGAGGTGAAATTCTTGGATTTATGAAAGATGAACTTCTGCGAAAGCATTTGCCAAGGATGTTTTCATTAATCAAGA
ACGAAAGTTAGGGGATCGAAGACGATTAGATACCGT
>OTU_675
CCGCGGTAATTCCAGCTCCAGTAGCGCATATAATAGTTGCTGCAGTTAAAACGTCCGTAGTTGATCACAAGGTATATTTC
AACATAGCATTTGTTGGCTTTTGCCTCGGTACTGTGAGAAAAATATAGTTCTCAAAGCAGGTTACGTGAGTAATTTAGCA
TGGGACACAGTGAATATAGGAACAGATGATGGCAATAGTATTCAGTAGTTAGAGGTGAAAATTGATGACCTGCTGAGGAC
TGTCGGAAGCGAAGGCGATTGTCAAGTATGTCTCCGTTAATAAAGGACTTAAGCTAGAGTATCGAAGATGATTAGATACC
AT
>OTU_676
CTGCGGTAATTCCAGCTCCAATAGCGTATACTAAAGTTGTTGCAGTTAAAAAGCTCGTAGTTGAATTTCTGGTCGTGGCA
GCTGGTCCGCCTCGAAAGGGGTGTGTACTTGGTTGTTGCGTCCATCCTCGGGGAGAGCGCATCTGGCATTCAGTTGTCGG
GTGTGGGACCCTCGTCATTTACTGTGAGCAAAATAGAGTGTTCAAAGCAGGCTTAGGCCGTTGAATACATTAGCATGGAA
TAATAAAATAGGACCTCGGTTTATTTTGTTGGTTTGTATTCCAAGGTAATGATTAATAGGGATAGTTGGGGGTATTCGTA
TTCAATTGTCAGAGGTGAAATTCTTGGATTTATGGAAGACGAACTACTGCGAAAGCATTTACCAAGGATGTTTTCATTAA
TCAAGAACGAAAGTTAGGGGATCGAAGACGATTAGATACCAT
>OTU_677
CTGCGGTAATTCCAGCTCCAATAGCGTATATTAAAGTTGTTGCAGTTAAAAAGCTCGTAGTTGGATCTCGGGTACTAGCA
TGTGGTACGCTTAACTGCTGTTACTTCATGTCTGGTCCTAATCAATCGGTTGGCCGTTGATGCCCTTTACTGGGTGTTTT
CGGTAGCCGATACGTTTACTTTGAGAAAATTAGAGTGCTTAAAGCAGGCTATCCGCCTGAATAATGTTGCATGGAATAAT
AGAATAGGACCTCGGTTTTATTTTGTTGGTTTTGTAGAGCATTGAGGTAATGATTAATAGGGACAGACGGGGGCATTCGT
ATTGCGGTGTTAGAGGTGAAATTCTTGGATCGCCGCAAGACGAACAACTGCGAAAGCATTTGCCAAGAATGTTTTCATTA
ATCAAGAACGAAAGTTGGAGGTTCGAAGACGATCAGATACCAT
>OTU_678
CTGCGGTAATTCCAGCTCCAATAGCGTATATTAATGTTGTTGCAGTTAAAAAGCTCGTAGTTGAATTTCTGGTAGTAGTG
CTAGCTGGCTTCGGTCGTTAGTAATGCTATCATCCGTCTGAGAACCATAGCTGTCTTTAATCGGTCACTATGGAGATCAG
GCATTTTACTTTGAAAAAATTAGAGTGTTCAAGGCAGGCTTTCGCCATGAATACTATAGCATGGAATAATGGAATAGGAC
TTTGGTTCATTTTGTTGGTTATTGAACCTTAGTAATGATTAACAGGGACAGTTGGGGGCATTAGTATTTAATTGTCAGAG
GTGAAATTCTTGGATTTATTAAAGACTAACTTATGCGAAAGCATCTGCCAAGGATGTTTTCATTAATCAAGAACGAAAGT
TAGGGGATCAAAGATGATCAGATACCAT
>OTU_679
CTGCGGTAATTCCAGCTCCAATAGCGTATATTAAAGTTGTTGCAGTTAAAAAGCTCGTAGTTGGATTTCTGGCGGGAGCA
GCCAGTCCTGCCCCTTGCGGGGTTGTGCACTAGTGCTGCATCCGGCCATCCTTGTGGAGAGCGTGTCTGGCATTCACTTG
TCGGGCTCGGGATCCGCATCGTTTACTGTGAAAAAATTAGAGTGTTTAAAGCAGGCGTTTGCTTGAATACATTAGCATGG
AATAATAAGATAGGACTTTGGTTGCTATTTTGTTGGTTTGCGCTCCAGGGTAATGATTAATAGGGATAGTTGGGGGTATT
CATATTTAATTGTCAGAGGTGAAATTCTTGGATTTATGAAAGATGAACTTATGCGAAAGCATTTACCATGGATGTTTTCA
TTAATCAAGAACGAAAGTTAGGGGATCGAAGATGATTAGATACCAT
>OTU_680
CCGCGGTAATTCCAGCTCCAATAGCGTATACTAAAGTTGTTGCAGTTAAAAAGCTCGTAGTCGAATGAAGGTTCTTTTGT
TACGTGAACTCGTAGGTGTAACTTATGTAGTTTGTGTACAAAGACCTCCCTCGTATGAAACGATTTTTCTGATTTTCAGG
AAGATACGGTCATACGCATTACTGTGAACAAAATAGAGTGTTCATGGCAGGCCAATTAGGCTTGAATACCTCAGCATGGA
ATAATAGAATAGGACTTCCGGTTCTATTTTGTTGGTTTTTGGAGCCGAAGTAATGATTAATAGGGATAGTTGGGGGCACT
CGTACTCCGTTGTCAGAGGTGAAATTCTTGGATTGACGGAAGACGAACAACTGCGAAAGCATCTGCCAAGGATGTTTTCA
TTGATCAAGAACGAAAGTTAGGGGATCGAAGATGATCAGATACCAT
>OTU_681
CCGCGGTAATTCCAGCTCCAATAGCGTATATTTAAGTTGTTGCAGTTAAAAAGCTCGTAGTTGGATTTCGGGCGGCGCCG
CCGGTCCGCCCTTTGGGTGTGCACTGGTGCGTGCCGTCTTCTCGGCGAGGACGCGCTCTCGTGCTTTACTGCGCGGGACG
CGGAGTCGTCACAGTTACTTTGAAAAAATTAGAGTGTTCAAAGCGGGCTTACGCTTGAATATATTAGCATGGAATAACAC
GATAGGACTCCCATCCTATTCTGTTGGTCTTTAGGACGGGAGTAATGATTAAGAGGAACAGTTGGGGGCATTCGTATTTC
ATTGTCAGAGGTGAAATTCTTGGATTTATGAAAGACGAACTTCTGCGAAAGCATTTGCCAAGGATGTTTTCATTAATCAA
GAACGAAAGTTGGGGGCTCGAAGATGATTAGATACCAT
>OTU_682
CCGCGGTAATTCCAGCTCCAATAGCGTATATTAATGTTGTTGCAGTTAAAAAGCTCGTAGTTGAATTTCTGGTTAATGTT
GCGGCTGGCTTCGGTCGCTGTAATCTTAATCATCCGTTAGAGAACTACAGCCGTCCTTTACTGGTCACTGTAGAGATCTA
ACATTTTACTTTGAAAAAATTAGAGTGTTCAAGGCAGGCAATCGTCATGAATACTATAGCATGGAATAATGGAATAGGAC
TTTAGTTCATTTTATTGGTTATTGAACTTTAGTAATGATTAACAGGGACAGTTGGGGTAATTAGTATTTAATTGTCAGAG
GTGAAATTCTTGGATTTATTAAAGACTAACTTATGCGAAAGCATTTTACAAAGATGTTTTCATTAATCAAGAACGAAAGT
TAGGGGATCAAAGATGATTAGATACCAT
>OTU_683
CTGCGGTAATTCCAGCTCCAATAGCGTATATTAAAGTTGTTGCAGTTAAAAAGCTCGTAGTTGGATTTCTGGTAGATAGC
TATGGTCCGGCCCTTCGGGGTTGAGTATCAGTTGTTATCTGTCATCCTATCTGGGTTGTTTCGGTTTCGGCCGGGCAGTT
CAGGTTCTTTTACTTTGAAAAAATTAGAGTGTTTAAAGCAAGCTTACGCGATGAATACATTAGCATGGAATAATAATATA
GGACTACGGGTTCTATTTTGTTGGTTTCTAGACCTGAAGTAATGATTGATAGGGATAGTTGGGGGTGCTAGTATTGAGAG
GCCAGAGGTGAAATTCTTGGATTCTCTCAAGACTAACTTATGCGAAAGCATTCACCAAGGATGTCTTCTTTAATCAAGAA
CGAAAGTTGGGGGATCGAAGATGATTAGATACCAT
>OTU_684
CCGCGGTAATTCCAGCTCCAATAGCGTATATTTAAGTTGTTGCAGTTAAAAAGCTCGTAGTTGGATTTCGGTTGAGAACG
GCCGGTCCGCCGTTTGGTGTGCACTGGCTGGTTTCAACTTCCTGTAGAGGACGTACTCTGGGTTAACGCTCGGATACGGA
GTCTACGTGGTTACTTTGAAAAAATTAGAGTGTTCAAAGCGGGCTTACGCTTGAATATTTCAGCATGGAATAACACTATA
GGACTCCTGTCCTATTTCGTTGGTCTCGGGACGGGAGTAATGATTAAGAGGAAAGTTGGGGGCTCGAAGACGATCAGATA
CCGT
>OTU_685
CCGCGGTAATTCCAGCTCCAATAGCGTATATTAAAGTTGTTGCAGTTAAAAAGCTCGTAGTTGGATGTCTGGCGTCGGGA
GGTGGTCCGCTTCACGGCGAGTACCTCACCCTGGCGTCTTTTGCTCGAAGACGGTCGGTGTCCTTCACTGGGCGGCGGTT
GGATTCGGGACCTTTACTTTGAAAAAATTAGAGTGTTCAAAGCAGGCATTTGCTTGGATACATTAGCATGGAATAATAGA
ATAGGACTTTGGTTCTATTTTGTTGGTTTCTAGGACTGAAGTAATGATTAATAGGGATAGTTGGGGGCATTAGTATTTAA
TTGTCAGAGGTGAAATTCTTGGATTTATGAAAGACTAACTTCTGCGAAAGCATTTGCCAAGGATGTTTTCATTAATCAAG
AACGAAAGTTAGGGGATCGAAGACGATCAGATACCAT
>OTU_686
CCGCGGTAATTCCAGCTCCAATAGCGTATACTAAAGTTGTTGCAGTTAAAAAGCTCGTAGTTGGATTTTGGTGCCGTCAC
GCTTGCCGCCTTTGGGTAGTGCGATCGGGACGACACTTCTTTTCTGAACGACTATGCTGATCTTCACGGATGGGCATAGG
AGTCAGATCGTTTACTTTGAAAAAATTAGAGTGTTCAAAGCAGGCCAACGCATTGAATACATTAGCATGGAATAATGGAA
TAGGACTTTGGTCATATTTTGTTGGTTCGAAGACCGAGGTAATGATTAATAGGGATAGTTGGGGGCGTTTATATTCCGTT
GTCAGAGGTGAAATTCTTGGATTTACGGAAGATAAACTACTGCGAAAGCATTCGCCAAGGATGTTTTCATTAATCAAGAA
CGAAAGTTAGGGGATCGAAGATGATTAGATACCAT
>OTU_687
CCGCGGTAATTCCAGCTCCAATAGCGTATATTCAAGTTGTTGCGGTTGAAAAGCTCGTAGTCGGTTTTGGGTTCTTATGC
TGTTACGTTCATTTTGGGCGTGATAGTGTGTGGACCATGTTCTTGCCGGGGCGTTGCTGTTCTGTCCTTAATTGGGTGGG
ATAGTGATCCGGTGATTACTGTGAAAAAATTTGAGTGTTCCAGGCAGGCGTTTAGCCTGAAGAGATTAGCATGGGATAAT
GGAAGAGGGCGAATTCCTGTTCTGTTGGTAGTGGGGATTTGTGATGATTAATAGGGACAGTTGGGGGCATTAGTATTTGA
TTGTCAGAGGTGAAATTCACGGATTAATTAAAGACTAGCGAGTGCGAAGGCATCTGCCCAGGATGTTTTCATTGATCAAG
AACGAAAGTTGGGGGATCGAAGATGATCAGATACCGT
>OTU_688
CTGCGGTAATTCCAGCTCCAATAGCGTATATTAAAGTTGTTGCAGTTAAAAAGCTCGTAGTTGGATTTCTGGTTGGCTAG
TTTCTGCCTCCTTGTGGATGCGCAGTGGTAGCCTACCATCCTTCTGTTAACCCGGCAGCGCTTCACTGTGCTACCGGGGG
CTCAGATATTTTACCTTGAGAAAATTAGAGTGTTTCAGGCAGGCTAGCGCCGGAATACATTAGCATGGAATAATAGAATA
GGACTTTTACCTCTTCTGTTGGTCTGAGGGGTTCAAGTAATGATTAATAGGGATAGTTGGGGGCATTAGTACTTAACTGT
CAGAGGTGAAATTCTCGGATTTGTTAAAGACTAACTTATGCGAAAGCATTTGCCAAGGATGTTTTCATTAATCAAGAACG
AAAGTTAGGGGATCAAAGATGATCAGATACCAT
>OTU_689
CCGCGGTAATTCCAGCTCCAATAGCGTATACTAAAGTTGTTGCAGTTAAAAAGCTCGTAGTTGGATTTCTGGTCGTGGGC
CTCGGTCCGCCCCTCGCGGGGTGTGTACCTGGGGTCTGCAGCCATCCTCGGGGAGAGCACATCTGTCATTAAGTTGTCGG
GTGTGGGATCCTCGTCATTTACTGTGAGCAAAATAGAGTGTTCAAAGCAGGCTTAGGCCGTTGAATACATTAGCATGGAA
TAATAAGATAGGACCTTGGTCTATTTTGTTGGTTTGTACTCCAAGGTAATGATTAATAGGGATAGTTGGGGGTATTCGTA
TTCAATTGTCAGAGGTGAAATTCTTGGATTTATGGAAGACGAACTACTGCGAAAGCATTTACCAAGGATGTTTTCATTAA
TCAAGAACGAAAGTTAGGGGATCGAAGACGATTAGATACCAT
>OTU_690
CCGCGGTAATTCCAGCTCCAATAGCGTATATTAAAGTTGTTGCAGTTAAAAAGCTCGTAGTTGAAACTCCGGCGTCGCAA
GACGTCTGCCTGGAAGAACTGGCGATACCGTAAAAAGTTTTGCCTTTTTGAACAGGCTTTTACTGTGAACAAATTAAAGT
GCTTAAAGCAGGCTTTTGCTTGAATATTCTAGCATGGAATAATAAAATATGACTTTATTCATTTTATTGGTTATTGAATA
GAGTAATGATTAACAGGAACAGTTGGGGGCATTCGTATTTAATAGTCAGAGGTGAAATTCTTAGATTTATTAAAGACGAA
CTAAAGCGAAAGCATTTGCCAAGGATGTTTTCATTAATCAAGAACGAAAGTTAGGGGATCAAAGACGATTAGATACCGT
>OTU_691
CCGCGGTAATTCCAGCTCCAATAGCGTATATTAAAGTTGTTGCAGTTAAAACGCTCGTAGTCTGATGTAATGGGGACGGT
TGTGGGGAGCAGCAATGCTCTGTGCAGCGGTCCTCATCAGCGGGACAGCAATGTCCCAGTTTACTTTGAGGAAATTAGAG
TGTTCAAAGCAGGCGATTGCTTGAATACTGCAGCATGGAATAATGGAATAGGACTCGCGTCTTATTTTGTTGGTTTGGAG
ATGTGAGTAATGATGAATAGGGACAGTTGGGGGCATTGGTATTCAGTAGTCAGAGGTGAAATTCTTGGATTTACTGAAGA
CTAACTAGTGCGAAAGCATTTGCCAAGGATGTTTTCATTGATCAAGAACGAAAGTTAGGGGATCGAAGACGATTAGATAC
CGT
>OTU_692
CCGCGGTAATTCCAGCTCCAATAGCGTATATTAAAGTTGTTGCGGTTAAAAAGCTCGTAGTTGGATTTCTGCTGAGGACG
ACCGACCAACCCATACGGGTTCGTGTCTGGTTTGACCGAGGCATCCTCCTGGAATACGTGTTGCACTTTACTGGGTATCA
CGGAGTCCAGGACTTTTACTTTGAGGAAATTAGAGTGTTTCAAGCAGGCATTTGCCGTGAATACATTAGCATGGAATAAT
AAGATAGGACTTCGGTTCTATTTTGTTGGTTTCTAGAACTGAAGTAATGATTAATAGGGACAGTCGGGGGCATTCGTACT
CAACAGTCAGAGGTGAAATTCTTGGATTTGTTGGAGACGAACTACTGCGAAAGCATTTGCCAAGGATGTTTTCATTGATC
AAGAACGAAAGTTAGGGGATCGAAGACGATCAGATACCAT
>OTU_693
CTGCGGTAATTCCAGCTCCAATAGCGTATACTAAAGTTGTTGCAGTTAAAAAGCTCGTAGTTGGATTTCTGCCGAGGATG
ACCGGTCCGCCCTCTGGGTGAGTATCTGGCTCAGCCTTGGCATCTTCCTGAAGAACGTATCTGCACTTGACTGTGTGGTG
CGGTATTTAGGACATTTACTTTGAGGAAATTAGAGTGTTTCAAGCAAGCGCACGCCTTGAATACATTAGCATGGAATAAT
AAGATAGGACCTCGGTTCTATTTTGTTGGTTTCTAGAGCTGAGGTAATGATTGATAGGGATAGTTGGGGGCATTCGTATT
TAACTGTCAGAGGTGAAATTCTTGGATTTGTTAAAGACGGACTACTGCGAAAGCATTTGCCAAGGATGTTTTCATTGATC
AAGAACGAAAGTTAGGGGATCGAAGATGATCAGATACCAT
>OTU_694
CTGCGGTAATTCCAGCTCCAATAGCGTATACTAAAGTTGTTGCAGTTAAAAAGCTCGTAGTTGAATTTCTGGTCGTGGCA
CTTGGTCCGCCTCGAAAGGGGTGTGTACTTGGGTGTCGCGTCCATCCTCGGGGAGAGCTCATCTGGCATTAATTTGCCGG
GTGAGGGACCCTCGTCATTTACTGTGAGCAAAATAGAGTGTTCAAAGCAGGCTTAGGCCGTTGAATACATTAGCATGGAA
TAATAAAATAAGACCTCGGTTTATTTTGTTGGTTTATATTCCAAGGTAATGATTAATAGGGACAGTTGGGGGTATTCGTA
TTCAATTGTCAGAGGTGAAATTCTTGGATTTATGGAAGACGAACTACTGCGAAAGCATTTACCAAGGATGTTTTCATTAA
TCAAGAACGAAAGTTAGGGGATCGAAGATGATCAGATACCAT
>OTU_695
CCGCGGTAATTCCAGCTCCAATAGCGTATATTAAAGTTGTTGCGGTTAAAAAGCTCGTAGTTGGATTTCTGCTGAGGACG
ACCGGTCCGCCCTCTGGGTGAGTATCTGGCTCAGCCTTGGCATCTTCTTGGAGAACGTAGCTGCACTTGACTGTGTGGTG
CGGTATTCAGGACTTTTACTTTGAGGAAATTAGAGTGTTTCAAGCAGGCACGCGCCTTGAATACATTAGCATGGAATAAT
AAGATAGGACCTCGGTTCTATTTTGTTGGTTTCTAGAGCTGAGGTAACGAGTAATAGGGATAGTTGGGGGCATTCGTATT
TAACTGTCAGAGGTGAAATTCTTGGATTTGTTAAAGACGGACCACTGCGAAAGCATTTGCCAAGGATGTTTTCATTGATC
AAGAACGAAAGTTAGGGGATCGAAGATGATTAGATACCGT
>OTU_696
CCGCGGTAATTCCAGCTCCAATAGCGTATACTAAAGTTGTTGCAGTTAAAAAGCTCGTAGTTGGATTTCTGGTAGCGGAC
ACCGGTCGGCCCCTCACGGGGTTTGTACCAGGGTCTGCTGCCATCCTCGAGGAGAGCGCATCTGGCATTAAGTTGTCGGG
TGTGGTATCCTCGTCATTTACTGTGAGCAAAATAGAGTGTTCAAAGCAGGCTTAGGCCGTTGAATATATTAGCATGGAAT
AATAAGATAAGACCTTGGTCTATTTTGTTGGTTTGCACTCCGAGGTAATGATTAATAGGGATAGTTGGGGGTATTCGTAT
TCAATTGTCAGAGGTGAAATTCTTGGATTTATGGAAGACGAACTACTGCGAAAGCATTTACCAAGGATGTTTTCATTAAT
CAAGAACGAAAGTTAGGGGATCGAAGATGATTAGATACCGT
>OTU_697
CTGCGGTAATTCCAGCTCCAATAGCGTATATTAAAGTTGTTGCAGTTAAAAAGCTCGTAGTTGGATTTCTGACAGTGAGC
CATTGCTCCGGCGGCCTTGTGTCGTTGTGTTGGTGGTGTGCTCTTGTCATCTTTTCGGAATATTTAGCCTGCCCTTAACT
GGGTGAGTTAGAGCTTCCGATCTTTTACTTTGAAAAAATTAGAGTGTTCAAAGCAGGCTTATTGCTGTTGAATACATTAG
CATGGAATAATAATATAGGACTTCGGTCTTATTTTGTTGGTTTCTAGGACTGAAGTAATGATTGATAGGGATAGTTGGGG
GTGCTCGTATTCAGCGGCCAGAGGTGAAATTCTATGATTCGCTGAAGACGAACTTATGCGAAAGCATTCACCAAGGATGT
CTTCTTTAATCAAGAACGAAAGTTGGGGGATCGAAGATGATTAGATACCGT
>OTU_698
CTGCGGTAATTCCAGCTCCAATAGCGTATATTAAAATTGCTGCAGTTAAAAAGCTCGTAGTTGGATTTCTGGTGTGGTGT
GCCGAGCCCGCCACTTTTTGTGGTCGAGTGCTTGTGTTGCGCCTACCATCCTTCCGGAGTGCGGCGACTACCCTTTATTG
GGCCGGGCGCTGTGTTCTGGATCGTTTACTTTGAAAAAATTAGAGTGTTTAAAGCAGGCTTACGCTATGAATACATTAGC
ATGGAATAATAAGATAGGACTTTGGTTCTATTTTGTTGGTTTCTAGGACTGAAGTAATGATTGATAGGGACAGTTGGGGG
TGCTAGTATTTAACGGCCAGAGGTGAAATTCTTGGATTCGTTAAAGACTAACTTATGCGAAAGCATTCACCAAGGATGTC
TTCTTTAATCAAGAACGAAAGTTGGGGGATCGAAGATGATCAGATACCGT
>OTU_699
CTGCGGTAATTCCAGCTCCAATAGCGTATACTAAAGTTGTTGCAGTTAAAAAGCTCGTAGTTGAATTTCTGGTCGTGGGC
ATAGGTCGGCTCCTCACGGAGTCTGTACCGTTGTCTGCAGCCTTCCTCGGGGAACGACCATCTGACATTCAGTTGCCGGG
TGGAAGATCCCCGTCATTTACTGTGAGCAAAATAGAGTGTTCAAAGCAGGCTTAGGCCGTTGAATACATTAGCATGGAAT
AATAAGATAAGACCTTGGTCTATTTTGTTGGTTTGCACTCCAAGGTAATGATTAATAGGGATAGTTGGGGGTATTCGTAT
TCAATTGTCAGAGGTGAAATTCTTGGATTTATGGAAGACGAACTACTGCGAAAGCATTTACCAAGGATGTTTTCATTAAT
CAAGAACGAAAGTTAGGGGATCGAAGACGATCAGATACCAT
>OTU_700
CCGCGGTAATTCCAGCTCCAATAGCGTATATTAAAGTTGTTGCAGTTAAAAAGCTCGTAGTTGGATTTCTGGCATGGGAC
CGCCGACCCGGAGAGCTTGTCTCGCTGTGTTGTTGGTGTGTCTCTGCCATCTTTTCGGCACAACCAGCTTGTTCTTCACT
GAATGAGTTGGCGATGCTGATCTTTTACTTTGAAAAAATTAGAGTGTTCAAAGCAGGCTTATTGCTGTGAATACATTAGC
ATGGAATAATAATATAGGACTTTGGTCTTATTTTGTTGGTTTCTAAGACTGAAGTAATGATTGATAGGGATAGTTGGGGG
TGCTCGTATTCAGCGGCCAGAGGTGAAATTCTATGATTCGCTGAAGACGAACTTATGCGAAAGCATTCACCAAGGATGTC
TTCTTTAATCAAGAACGAAAGTTAGGGGATCGAAGACGATCAGATACCAT
>OTU_701
CCGCGGTAATTCCAGCTCCAATAGCGTATGTTAATTTTGTTGCAATTAAAAAGCTCGTAGTTGAACCTCCGGCGCAAGCA
ATTGCGTCTGCCTGAGGCGACTAGCGGTACCGAAAGGTTCTGTTAGCTCGTACAGGCGTTTACTGTGAACAAATTAGAGT
GCTCAAAGCAGGCTATCGCTTGAATATTTTAGCATGGAATAATAAAATAAGACTTTATTCTTTTTATTGGTTATTGGATA
AAGTAATGATTAACAGGAACAGTTGGGGGCATTCGTATTTAATAGTCAGAGGTGAAATTCTTAGATTTATTAAAGACGAA
CTAATGCGAAAGCATTTGCCAAGGATGTTTTCATTAATCAAGAACGAAAGTTAGGGGATCAAAGACGATCAGATACCGT
>OTU_702
CTGCGGTAATTCCAGCTCCAATAGCGTATACTAAAGTTGTTGCAGTTAAAAAGCTCGTAGTTGGATTTCTGGAATTGCAC
CCAGGTCCTCCCCTCGCGGGGTGCGTACTCGGTGTGTGCTTCCATCATCGAGGAGAACGTATCGGGTATTAAGTTATTCG
GTATGGTGTCCTCGTCATTTACTGTGAGCAAACTAGAGTGTTCAAAGCAGGCTTATGCCGTTGAATACATTAGCATGGAA
TAATAAGATATGACCTTGGTCTATTTTGTTGGTTTGTATTCCAAGGTAATGATTAATAGGGACAGTTGGGGGTATTCGTA
TTCAATTGTCAGAGGTGAAATTCTTGGATTTATGGAAGACGAACTACTGCGAAAGCATTTACCAAGGATGTTTTCATTAA
TCAAGAACGAAAGTTAGGGGATCGAAGACGATTAGATACCGT
>OTU_703
CTGCGGTAATTCCAGCTCCAATAGCGTATACTAAAGTTGTTGCAGTTAAAAAGCTCGTAGTTGGATTTCTGGCGTTGGGG
CCGCCGGCCCGGCATCCTAGTGGTGCTGTGTTGTTGGTTGGTCTCCGCCATCTTTTCGGAAGAACCAGCGTGCCCTTCAC
TGGGTGGCGTTGGCGACTCCGATCTTTTACTTTGAAAAAATTAGAGTGTTCAAAGCAGGCTTACGCTGTGAATACATTAG
CATGGAATAATAACATAGGACTTTGGTCTTATTTTGTTGGTTTCTAGGACTGAAGTAATGATTGATAGGGATAGTTGGGG
GTGCTCGTATTCAGGGGCCAGAGGTGAAATTCTATGATTCCCTGAAGACGAACTTATGCGAAAGCATTCACCAAGGATGT
CTTCTTTAATCAAGAACGAAAGTTAGGGGATCGAAGACGATCAGATACCAT
>OTU_704
CTGCGGTAATTCCAGCTCCAATAGCGTATATTAAAGTTGTTGCAGTTAAAAAGCTCGTAGTTGGATTTCTGGCCTGGGGC
CGCCGGCCCGGTGACCTTGCGTCATTGTGTTGTTGGTGTGCCCCTGCCATCTTTTCGGAATATTTAGCCTGCCCTTTACT
GGGTGAGTTAGAGCTTCCGATCTTTTACTTTGAAAAAATTAGAGTGTTCAAAGCAGGCTTATTGCTGTTGAATACATTAG
CATGGAATAATAATATAGGACTTCGGTCTTATTTTGTTGGTTTCTAGGACTGAAGTAATGATTGATAGGGATAGTTGGGG
GTGCTCGTATTCAGCGGCCAGAGGTGAAATTCTATGATTCGCTGAAGACGAACTTATGCGAAAGCATTCACCAAGGATGT
CTTCTTTAATCAAGAACGAAAGTTGGGGGATCGAAGACGATCAGATACCAT
>OTU_705
CTGCGGTAATTCCAGCTCCAATAGCGTATATTAAAGTTGTTGCGGTTAAAAAGCTCGTAGTTGGATTTCTGCCGAGGACG
ACCGATCGACCCATACGGGTTTGAATCAGGTTTGACCGAGGCATCCTCTAGGAAGACGTGTAGCACTTCACTGGGTTATA
CGGAGTCCTAGACTTTTACTTTGAGGAAATTAGAGTGTTTCAAGCAGGCAAATGCCGTGAATACATTAGCATGGAATAAT
AATATAGGACTTCGGTTCTATTTTGTTGGTTTCTGGAACTGAAGTAATGATTAATAGGGACAGTCGGGGGCATACGTACT
TAACAGTCAGAGGTGAAATTCTTGGATTTGTTAAAGACGAACTACTGCGAAAGCATTTGCCAAGGATGTTTTCATTGATC
AGGAACGAAAGTTAGGGGATCGAAGACGATCAGATACCAT
>OTU_706
CCGCGGTAATTCCAGCTCCAATAGCGTATATTAAAGTTGTTGCGGTTAAAAAGCTCGTAGTTGGATTTCTGCTGAGGACG
ACCGGTCCGCCCACTGGGTGTGTATCTGGCTCGGTCTTGGCATCTTCCAGGAGAACGCTGCTGCACTTGACTGTGTGGCG
CGGCATCCTGGATTTTTACTTTGAGAAAATTAGAGTGTTTCAAGCAGGCACACGCCTTGAATACATTAGCATGGAATAAT
ACCATAGGACCTTGGTTCTATTTTGTTGGTTTCTAGAGCTGAGGTAATGATCGATAGGGATAGTTGGGGGCATTCGTATT
TAACTGTCAGAGGTGAAATTCTTGGATTTGTTAAAGACGGACTACTGCGAAAGCATTTGCCAAGGATGTTTTCATTGATC
AAGAACGAAAGTTAGGGGATCGAAGACGATCAGATACCAT
>OTU_707
CCGCGGTAATTCCAGCTCCAATAGCGTGTACTAATGCTGTTGCAGTTAAATAGTTCGTAGTTGAACTTCTGGTAGGAGCG
ACCCGGCCCTGGGGCAACCCTTGTTGCTGTGCGTTGTCTCTGGCCATCCTGAGTGGTCTCGGCCACTCTCTTTCACTGTA
AATAAAGGTGGACGCTTAGAGTAGAAGCTTCTTCGGAAATTTTTAGTATGGGATGATAAGATAGGCTCTCGGTGCTATTT
TGTTGGTTTGCACACCGCGAGAATGGTTAACAGGGACAGTTGGGAGTATCCGTATCAGCCAGCTAGTGGTGAAATACTTG
GATTTGGCTGCGACGAACGACTGCGAAGGCATTTACTAAGGATGTTTTCATTAATCAAGAACGAAAGTCAGGGGATCGAA
GACGATCAGATACCGT
>OTU_708
CTGCGGTAATTCCAGCTCCAATAGCGTATATTAAAGTTGTTGCAGTTAAAAAGCTCGTAGTTGGATTTCTAGATAAGTGG
GTACTCGTACTTTGCTTGTCTACCAGTCTTAGACTGTTACTGTGAGAAAATTAGAGTGTTTAAAGCAGGCTATTGCAAGA
ATACATTAGCATGGAATAACGAATGTGTCTAGAATATTGGTTAATTCTAGATTACGATTAATAGGGACAGTTGGGGGCAT
TAGTATTTAATTGTCAGAGGTGAAATTCTTGGATTTATTAAAGACTAACGTATGCGAAAGCATTTGCCAAGGATGTTTTC
ATTAATCAAGAACGAAAGATAGGGGATCAAAGATGATCAGATACCAT
>OTU_709
CCGCGGTAATTCCAGCTCCAATAGCGTATACTAAAGTTGTTGCAGTTAAAAAGCTCGTAGTTGAATTTCTGGTCGTGGCG
ACCGGTCCGCCCCTCACGGGGTGTGCACCTGGTCTCTGCGTCCATCCTCGGGGAGAGCGCGTCTGGCATTCAGTTGTCGG
GCGCGGGATCCTCGTCATTTACTGTGAGCAAAATAGAGTGTTCAAAGCAGGCTTAGGCCGTTGAATACATTAGCATGGAA
TAATAAGATAGGACCTTGGTCTATTTTGTTGGTTTGCATTCCAAGGTAATGATTAATAGGGATAGTTGGGGGTATTCGTA
TTCAATTGTCAGAGGTGAAATTCTTGGATTTATGGAAGACGAACTACTGCGAAAGCATTTACCAAGGATGTTTTCATTAA
TCAAGAACGAAAGTTAGGGGATCGAAGACGATTAGATACCAT
>OTU_710
CTGCGGTAATTCCAGCTCCAATAGCGTATACTAAAGTTGTTGCAGTTAAAAAGCTCGTAGTTGGATTTCTGGTTGTGAGG
GTTCGTCTACCTCTAACGAGGTATGACTGTCACTCATGTCCATCTTCGGAGGGAATGTATCTGGTATTAAGTTGTCGGGT
ACAGGATCTTCGTCATTTACTGTGAGCAAAATAGAGTGTTCAAAGCAGGCTTAGGCCGTTGAATATATTAGCATGGAATA
ATAAGATAAGACCTTGGTCTATTTTGTTGGTTATTACTCCAAGGTAATGATAAATAGGGATAGTTGGGGGTATTCGTATT
CAATTGTCAGAGGTGAAATTCTTGGATTTATGGAAGACGAACTACTGCGAAAGCATTTACCAAGGATGTTTTCATTAATC
AAGAACGAAAGTTAGGGGATCGAAGACGATTAGATACCGT
>OTU_711
CCGCGGTAATTCCAGCTCCAATAGCGTATACTAAAGTTGTTGCAGTTAAAAAGCTCGTAGTTGGATTTCTGGTCGTGGGC
GTCTGTCCGCGCTTTAGGGCGTGTGTACGTGACCTCTGCGTCCATCCTCGGAGAGTACGTATCTGACATTAAGTTGCCGG
GTATGGGTTCTCCGTCATTTACTGTGAGCAAAATAGAGTGTTCAAAGCAGGCTTAGGCCTTGAATACATTAGCATGGAAT
AATAAGATAGGACCTTGGTCTATTTTGTTGGTTTGCACTCCAAGGTAATGATTAATAGGGATAGTTGGGGGTATTCGTAT
TCAATTGTCAGAGGTGAAATTCTTGGATTTATGGAAGACGAACTACTGCGAAAGCATTTACCAAGGATGTTTTCATTAAT
CAAGAACGAAAGTTAGGGGATCGAAGATGATCAGATACCGT
>OTU_712
CTGCGGTAATTCCAGCTCCAAGAGCGTATATTAAAGTTGTTGCAGTTAAAAAGCTCGTAGTTGGATTTCTGGTACAACGC
GCCTGGCCCGCATTTGTGAGTGCCGGCGCGCGTTTGCCATCCTTCTAGAAAACGTTTCTACCTGGGCAACTGGGCCGGAC
TCGCGATCTAGATCTTTTACTTTGAAAAAATTAGAGTGTTTAAAGCAGGCTTTTGCTGTGAATACATTAGCATGGAATAA
TAATCTAGGACTTCGGTTCTATTTTGTTGGTTTCTAGTACTGAAGTAATGATTGATAGGGATAGTTGGGGGTGCTAGTAT
TGGCCGGCCAGAGGTGAAATTCTTGGATTCGGTCAAGACTAACTTATGCGAAAGCATTCACCAAGGATGTCTTCTTTAAT
CAAGAACGAAAGTTGGGGGATCGAAGACGATCAGATACCAT
>OTU_713
CCGCGGTAATTCCAGCTCCAATAGCGTATATTAAAGTTGTTGCAGTTAAAAAGCTCGTAGTTGGACTTCTGCGCCGTCCC
GCGGGTCTGCCGCAAGGCATGCACGCGCGGGTTGGCGCATCCTCTCGAAGGCGGCGGGTGCTCTTCACTGGGTGCTCGTC
GAACTCGGGATCTTTACTTTGAAAAAATTAGAGTGTTCAAAGCAGGCTTACGCTTGAATACATTAGCATGGAATAATGGA
ATAGGACTTTGGTTCTATTTTGTTGGTTTCTAGAACTGAAGTAATGATTAATAGGGATAGTTGGGGGCATTAGTATTTAA
TTGTCAGAGGTGAAATTCTTGGATTTATGAAAGACTAACTTCTGCGAAAGCATTTGCCAAGGATGTTTTCATTAATCAAG
AACGAAAGTTAGGGGATCGAAGATGATCAGATACCAT
>OTU_714
CTGCGGTAATTCCAGCTCCAATAGCGTATATTAAAGTTGTTGCGGTTAAAAAGCTCGTAGTTGGATTTCTGCCGAGGACG
ACCGGTCCGCCCTGCGGGTGAGTATCTGGGACGACCTGGGCATCTTCTTGGAGAACGTGTCTGCACTTGACTGTGTGGTG
CGGTATCCAGGACTTTTACTTTGAGGAAATTAGAGTGTTTCAAACAGGCCCACGCCTTGAATACATTAGCATGGAATAAT
AAGATAGGACCTCGGTTCTATTTTGTTGGTTTCTAGAGCTGAGGTAATGATTAATAGGGATAGTTGGGGGCATTCGTATT
TAACTGTCAGAGGTGAAATTCTTGGATTTGTTAAAGACGGACTACTGCGAAAGCATTTGCCAAGGATGTTTTCATTGATC
AAGAACGAAAGTTAGGGGATCGAAGATGATTAGATACCGT
>OTU_715
CTGCGGTAATTCCAGCTCCAATAGCGTATATTAAAGTTGTTGCAGTTAAAAAGCTCGTAGTTGGATTTCAAGAGAAGCAA
CGTGGACAACACGCTTGCCCTCTACCAGTCTCAGACTGTTACTGTGAGAAAATTAGAGTGTTTCAAGCAGGCTGTTGCAG
GAATACATTAGCATGGAATAACGAATGGGTCTAGAATCTTGGTTAATTCTAGATTACGATTAATAGGGACAGTTGGGGGC
ATTAGTATTTAATTGTCAGAGGTGAAATTCTTGGATTTGTTAAAGACTAACGTATGCGAAAGCATTTGCCAAGGATGTTT
TCATTAATCAAGAACGAAAGATAGGGGATCAAAGACGATCAGATACCGT
>OTU_716
CTGCGGTAATTCCAGCTCCAATAGCGTATATTAAAGTTGTTGCGGTTAAAAAGCTCGTAGTTGGATTTCTGCCGAGGACG
ACCGGTCCGCCCTCTGGGTGAGCATCTGGCTCGGCCTGGGCATCTTCTTGGAGAACGTATCTGCACTTGACTGTGTGGTG
CGGTATTCAGGACTTTTACTTTGAGGAAATTAGAGTGTTTCAAGCAGGCATACGCCTTGAATACATTAGCATGGAATAAT
AAGATAGGACCTCGGTTCTATTTTGTTGGTTTCTAGATCTGAGGTAATGATTAATAGGGATAGTTGGGGGCATTAGTACT
TAACTGTCAGAGGTGGAATTCTCAGATTTGTTAAAGACTGACTTATGCGAAAGCATTTGCCAAGGATGTTTTCATTAATC
AAGAACGAAAGTTAGGGGATCAAAGACGATCAGATACCAT
>OTU_717
CCGCGGTAATTCCAGCTCCAATAGCGTATATTTAAGTTGTTGCAGTTAAAAAGCTCGTAGTTGGATTTCGGTTGGGGGCG
GCCGGTCCGCCGTTCGGTGTGCACTGGCTGGTCCCAGCTTCCTGTCGAGGACGCGCTTCTGGGCTTAACGGCTCGGAACG
CGGAGTCGGCGTGGTTACTTTGAAAAAATTAGAGTGTTCAAAGCGGGCTTACGCTTGAATATATTAGCATGGAATAACAC
TATAGGACTCCTATCCTATTTCGTTGGTCTCGGGACGGGAGTAATGATTAAGAGGAACAGTTGGGGGCATTCGTATTTCA
TTGTCAGAGGTGAAATTCTTGGATTTATGAAAGACGAACTTCTGCGAAAGCATTTGCCAAGGATGTTTTCATTAATCAAG
AACGAAAGTTGGGGGCTCGAAGATGATTAGATACCAT
>OTU_718
CCGCGGTAATTCCAGCTCCAATAGCGTATATTAAAGTTGTTGCGGTTAAAAAGCTCGTAGTTGGATTTCTGCCGAGGACG
ACCGGTCCGCCCTCTGGGTGAGCATCTGGCTCGGCCTGGGCATCTTCTTGGAGAACGTATCTGCACTTGACTGTGTGGTG
CGGTATTCAGGACTTTTACTTTGAGGAAATTAGAGTGTTTCAAGCAGGCATACGCCTTGAATACATTAGCATGGAATAAT
AAGATAGGACCTCGGTTCTATTTTGTTGGTTTCTAGATCTGAGGTAATGATTAATAGGGATAGTTGGGGGTGCTAGTATT
GGCCGGCCAGAGGTGAAATTCTTGGATTCGGTCAAGACTAACTTATGCGAAAGCATTCACCAAGGATGTCTTCTTTAATC
AAGAACGAAAGTTGGGGGATCGAAGATGATTAGATACCGT
>OTU_719
CTGCGGTAATTCCAGCTCCAATAGCGTATATTAAAGTTGTTGCAGTTAAAAAGCTCGTAGTTGGATTTCTGGTGGTAGGT
ACCGGTCTGCCCCTCGGGGCGTGTACTTGTGTGGCCTGCCGCCATCCTTGGGGAGAGCGTGCCTGGCATTAGGTTGTCGG
GCACGGGATCCCCATCCTTTACTGTGAAAAAATTAGAGTGTTTAAAGCAGGCTTAGGCCGTTGAATACATTAGCATGGAA
TAATAAGATAGGACTTTGGTGGTCTATTTTGTTGGTTTGCACACCAAGGTAATGATTAATAGGGACAGTTGGGGATATCT
GTATTTCGTAGTCAGAGGTGAAATTCTTGGATTTACGAAAGACAAACTACTGCGAAAGCATTTATCAAGGATGTTTTCAT
TAATCAAGAACGAAAGTTAGGGGATCGAAGACGATTAGATACCAT
>OTU_720
CTGCGGTAATTCCAGCTCCAATAGCGTATATTAAAGTTGTTGCAGTTAAAAAGCTCGTAGTTGGATTTCAAGAGACGCAA
CGTGGATAACACGCTTGCCCTCTACCAGTCTTTGACTGTTACTGTGAGAAAATTAGAGTGTTTCAAGCAGGCTGTTGCAG
GAATACATTAGCATGGAATAACGAATGTGTCTAGAATCGTGGTTAATTCTAGATTACGATTAATAGGGACAGTTGGGGGC
ATTAGTATTTAATTGTCAGAGGTGAAATTCTTGGATTTGTTAAAGACTAACGTATGCGAAAGCATTTGCCAAGGATGTTT
TCATTAATCAAGAACGAAAGATAGGGGATCAAAGATGATCAGATACCAT
>OTU_721
CTGCGGTAATTCCAGCTCCAATAGCGTATACTAAAGTTGTTGCAGTTAAAAAGCTCGTAGTTGGATTTCTGCTGAGGACG
ACCGACCAACCCATACGGGTTCGTGTCTGGTTTGACCGAGGCATCCTCCTGGAATACGTGTTGCACTTTACTGGGTATCA
CGGAGTCCAGGACTTTTACTTTGAGGAAATTAGAGTGTTTCAAGCAGGCATTTGCCGTGAATACATTAGCATGGAATAAT
AAGATAGGACTTCGGTTCTATTTTGTTGGTTTCTAGAACTGAAGTAATGATTAATAGGGACAGTCGGGGGCATTCGTACT
TAACTGTCAGAGGTGAAATTCTTGGATTTGTTAAAGACGAACTACTGCGAAAGCATTTGCCAAGGATGTTTTCATTGATC
AAGAACGAAAGTTAGGGGATCGAAGATGATTAGATACCAT
>OTU_722
CCGCGGTAATTCCAGCTCCAATAGCGTATATTAAAGTTGTTGCGGTTAAAAAGCTCGTAGTTGGATTTCTGCTGAGGACG
ACCGGTCCGCCCACTGGGTGTGTATCTGGCTCGGCCTTGGCATCTTCCAGGAGAACGCTGCTGCACTTGATTGTGTGGCG
CGGCATCCTGGACTTTTACTTTGAGAAAATTAGAGTGTTTCAAGCAGGCACATGCCTTGAATACATTAGCATGGAATAAT
ACCATAGGATCTTGGTTCTATTTTGTTGGTTTCTAGAGCTGAGGTAGTGATCGATAGGGATAGTTGGGGGCATTCGTATT
TAACTGTCAGAGGTGAAATTCTTGGATTTGTTAAAGACGGACTACTGCGAAAGCATTTGCCAAGGATGTTTTCATTGATC
AAGAACGAAAGTTAGGGGATCGAAGATGATCAGATACCGT
>OTU_723
CTGCGGTAATTCCAGCTCCAATAGCGTATATTAAAGTTGTTGCAGTTAAAAAGCTCGTAGTTGGATTTCTGCCGAGGACG
ACCGGTCCGCCCTCTGGGTGAGCATCTGGATCGGCCTGGGCATCTTCTTGGGGAACGTGTCTGCACTTGACTGTGTGGTG
CGGTATCCAGGACTTTTACTTTGAGGAAATTAGAGTGTTTCAAGCAGGCGCACGCCTTGAATACATTAGCATGGAATAAT
AAGATAGGACCTCGGTTCTATTTTGTTGGTTTCTAGAGCTGAGGTAATGATTAATAGGGATAGTTGGGGGCATTCGTATT
TAACTGTCAGAGGTGAAATTCTTGGATTTGTTAAAGACGGACTACTGCGAAAGCATTTGCCAAGGATGTTTTCATTGATC
AAGAACGAAAGTTAGGGGATCGAAGATGATCAGATACCGT
>OTU_724
CTGCGGTAATTCCAGCTCCAATAGCGTATATTAAAGTTGTTGCGGTTAAAAAGCTCGTAGTTGAATTTCTGGTCTTGGAC
AGTGGTCTGCCTCAAACGAGGTACGTACCTTTTGTCCGAGTCCATCCTCGGGGAAAACATGTCTGTGATTTAGTTCATGG
GTATGGGATCCTCGTCATTTACTGTGAGCAAAATAGAGTGTTCAAAGCAGGCTTATGCCGTTGAATACATTAGCATGGAA
TAATAAGATAGGACCTTGGTCTATTTTGTTGGTTTGTACTCCAAGGTAATGATTAATAGGGATAGTTGGGGGTATTCGTA
TTCAATTGTCAGAGGTGAAATTCTTGGATTTATGGAAGACGAACTACTGCGAAAGCATTTACCAAGGATGTTTTCATTAA
TCAAGAACGAAAGTTAGGGGATCGAAGATGATCAGATACCAT
>OTU_725
CCGCGGTAATTCCAGCTCCAATAGCGTATATTAAAGTTGTTGCAGTTAAAAAGCTCGTAGTTGGATTTCAAGGGTCGCAG
CGTGGACAACACGTTTGCTCCCTACCAGTCTTTGACTGTTACTGTGAGAAAATTAGAGTGTTTCAAGCAGGCTGTTGCAG
GAATACATTAGCATGGAATAACGAATGTGTCTAGAATCGTGGTTAATTCTAGATTACGATTAATAGGGACAGTTGGGGGC
ATTAGTATTTAATTGTCAGAGGTGAAATTCTTGGATTTGTTAAAGACTAACGTATGCGAAAGCATTTGCCAAGGATGTTT
TCATTAATCAAGAACGAAAGTTAGGGGATCGAAGATGATTAGATACCGT
>OTU_726
CTGCGGTAATTCCAGCTCCAATAGCGTATATTAAAGTTGTTGCGGTTAAAAAGCTCGTAGTTGGATTTCTGCTAAGGACG
ACCGACCGACCCATACGGGTTTGCGTCTGGTTTGACCGAGGCATCCTCTTGGAAGACGTGGTGCACTTTACTGGGTATCA
CGGAGTCCAGGACTTTTACTTTGAGGAAATTAGAGTGTTTCAAGCAGGCATTTGCCTTGAATACATTAGCATGGAATAAT
AAGATAGGACTTCGGTTCTATTTTGTTGGTTTCTAGAACTGAAGTAATGATTAATAGGGACAGTCGGGGGCATTCGTACT
CAACAGTCAGAGGTGAAATTCTTGGATTTGTTGGAGACGAACTACTGCGAAAGCATTTGCCAAGGATGTTTTCATTGATC
AAGAACGAAAGTTAGGGGATCGAAGACGATCAGATACCGT
>OTU_727
CTGCGGTAATTCCAGCTCCAATAGCGTATATTAAAGTTGTTGCGGTTAAAAAGCTCGTAGTTGGATTTCTGCTGAGGATG
ACCGGTCCGCCCTCTGGGTGAGTATCTGGTTCAGCCTGGGCATCTTCTTGGAGAACGTAGCTGCACTTGATTGTGTGGTG
CGGTATTCAAGACTTTTACTTTGAGGAAATTAGAGTGTTTCAAGCAGGCCCACGCCTTGAATACATTAGCATGGAATAAT
AAGATAGGACCTTGGTTCTATTTTGTTGGTTTCTAGAGCTGAGGTAATGATTAATAGGGATAGTTGGGGGCATTCGTATT
TAACTGTCAGAGGTGAAATTCTTGGATTTGTTAAAGACGGACTACTGCGAAAGCATTTGCCAAGGATGTTTTCATTGATC
AAGAACGAAAGTTAGGGGATCGAAGACGATTAGATACCAT
>OTU_728
CCGCGGTAATTCCAGCTCCAATAGCGTATACTAAAGTTGTTGCAGTTAAAAAGCTCGTAGTTGGATTTCGGGTGGGTTTC
GTCGGTCCGCCTCTGGTGTGCACTGATTGGATCCGCCTTTCTGTCGAGGACGGGTTCCTGGGCTTTACTGTCTGGGACTC
GGGCTCGACGAGGTTACTTTGAGTAAATTAGAGTGTTCAAAGCAGGCGATCGCCCTGAATACATTAGCATGGAATAGCAC
GATAGGACTCTGGCCTATCTTGCTGGTCTGTAGGACCGGAGTAATGATTAAGAGGGACAGTCGGGGGCATTCGTATTTCA
TTGTCAGAGGTGAAATTCTTGGATTTATGAAAGACGAACTTCTGCGAAAGCATTTGCCAAGGATGTTTTCATTGATCAAG
AACGAAAGTTGGGGGCTCGAAGACGATTAGATACCAT
>OTU_729
CCGCGGTAATTCCAGCTCCAATAGCGTATATTTAAGTTGTTGCAGTTAAAAAGCTCGTAGTTGGATTTCGGGCGTGTCAT
GGCGGTCCGCCACTGGTGTGCACTGCCGTCGATGCGCCTTTCTGTCGGGGACGGGCTCCTGGGCTTCACTGTCTGGGACT
CGGGCTCGACGTGGTTACTTTGAGTAAATTAGAGTGTTCAAAGCAGGCGACCGCCTGAATACATTAGCATGGAATAGCAC
GATAGGACTCTGGCCTATCTTGCTGGTCTGTAGGACCGGAGTAATGATTAAGAGGGACAGTCGGGGGCATTCGTATTTCA
TTGTCAGAGGTGAAATTCTTGGATTTATGAAAGACGAACTTCTGCGAAAGCATTTGCCAAGGATGTTTTCATTGATCAAG
AACGAAAGTTGGGGGCTCGAAGACGATCAGATACCGT
>OTU_730
CTGCGGTAATTCCAGCTCCAATAGCGTATATTAAAGTTGTTGCAGTTAAAAAGCTCGTAGTTGGATTTCAAGGGTCGCAG
CGTGGACAACACGTTTGCTCCCTACCAGTCTTTGACTGTTACTGTGAGAAAATTAGAGTGTTTCAAGCAGGCTGTTGCAG
GAATACATTAGCATGGAATAACGAGTGTGTCTAGAATCTTGGTTAATTCTAGATTACGATTAATAGGGACAGTTGGGGGC
ATTAGTATTTAATTGTCAGAGGTGAAATTCTTGGATTTGTTAAAGACTAACGTATGCGAAAGCATTTGCCAAGGATGTTT
TCATTAATCAAGAACGAAAGATAGGGGATCAAAGACGATCAGATACCGT
>OTU_731
CTGCGGTAATTCCAGCTCCAATAGCGTATACTAAAGTTGTTGCAGTTAAAAAGCTCGTAGTTGGATTTCTGCCGAGGACG
ACCGGTCCGCCCTCTGGGTGAGTATCTGGCTCGGCCTGGGCATCTTCTTGGAGAACGTAGCTGCACTTGACTGTGTGGTG
CGGTATCCAGGACTTTTACTTTGAGGAAATTAGAGTGTTTCAAGCAGGCACACGCCTTGAATACATTAGCATGGAATAAT
AAGATAGGACCTTGGTTCTATTTTGTTGGTTTCTAGAGCTGAGGTAATGATTAATAGGGATAGTTGGGGGCATTCGTATT
TAACTGTCAGAGGTGAAATTCTTGGATTTGTTAAAGACGGACTACTGCGAAAGCATTTGCCAAGGATGTTTTCATTGATC
AAGAACGAAAGTTAGGGGATCGAAGATGATCAGATACCGT
>OTU_732
CCGCGGTAATTCCAGCTCCAATAGCGTATACTAAAGTTGTTGCAGTTAAAAAGCTCGTAGTTGAATTTCCGGGGGCGGGA
GGGCGGTCGTGCCGCAAGGTGTGTACTGTCTCGCGCCCCCATACCACTTCCGAAGACTGGGCGTGCTCTTCACTGAGACG
CGTCTAATACTCGGGACTTTTACTTTGAAAAAATTAGAGTGTTCAAAGCAGGCATTTTCGCTTGAATACATTAGCATGGA
ATAATGGAATAGGACTTTGGTCTTATTTTGTTGGTTTCTAGGACCGAAGTAATGATTGATAGGGACAGTTGGGGGCATTA
GTATTTAATTGTCAGAGGTGAAATTCTTGGATTTATGAAAGACTAACTTCTGCGAAAGCATTTGCCAAGGATGTTTTCAT
TAATCAAGAACGAAAGTTAGGGGATCGAAGATGATCAGATACCGT
>OTU_733
CCGCGGTAATTCCAGCTCCAATAGCGTATATTAAAGTTGTTGCAGTTAAAAAGCTCGTAGTTGGATTTCAAGGGTCGCTG
CGTGGATACACGTAAGCTCCCTACCAGTCTTTGACTGTTACTGTGAGAAAATTAGAGTGTTTCAAGCAGGCTGTTGCAGG
AATACATTAGCATGGAATAACGAATGTGTCTAGAATCGTGGTTAATTCTAGATTACGATTAATAGGGACAGTTGGGGGCA
TTAGTATTTAATTGTCAGAGGTGAAATTCTTGGATTTGTTAAAGACTAACGTATGCGAAAGCATTTGCCAAGGATGTTTT
CATTAATCAAGAACGAAAGATAGGGGATCAAAGACGATCAGATACCGT
>OTU_734
CTGCGGTAATTCCAGCTCCAATAGCGTATATTAAAGTTGTTGCGGTTAAAAAGCTCGTAGTTGGATTTCTGCTGAGGACG
ACCGGTCCGCCCTCTGGGTGAGTATCTGGCTCAGCCTTGGCATCTTCTTGGAGAACGTAGCTGCACTTGACTGTGTGGTG
CGGTATTCAGGACTTTTACTTTGAGGAAATTAGAGTGTTTCAAGCAGGCACGCGCCTTGAATACATTAGCATGGAATAAT
AAGATAGGACCTCGGTTCTATTTTGTTGGTTTCTAGAGCTGAGGTAACGATTAATAGGGATAGTTGGGGGCATTCGTATT
TAACTGTCAGAGGTGAAATTCTTGGATTTGTTAAAGACGGACTACTGCGAAAGCATTTGCCAAGGATGTTTTCATTGATC
AAGAACGAAAGTTAGGGGATCGAAGACGATCAGATACCAT
>OTU_735
CCGCGGTAATTCCAGCTCCAATAGCGTATATTAAAGTTGTTGCGGTTAAAAAGCTCGTAGTTGGATTTCTGCTGAGGACG
ATCGGTCCGCCCTCTGGGTGAGCATTGACTCGGCCTTGGCATCTTCTTGGAGAACGCTACTGCACTTGACTGTGTGGTGC
GGTATCCAGGACTTTTACTTTGAGGAAATTAGAGTGTTTCAAGCAGGCGCACGCCTTGAATACATTAGCATGGAATAATA
AGATAGGACCTTGGTTCTATTTTGTTGGTTTCTAGAGCTGAGGTAATGATTAATAGGGATAGTTGGGGGCATTCGTATTT
AACTGTCAGAGGTGAAATTCTTGGATTTGTTAAAGACGGACTACTGCGAAAGCATTTGCCAAGGATGTTTTCATTGATCA
AGAACGAAAGTTAGGGGATCGAAGACGATCAGATACCGT
>OTU_736
CTGCGGTAATTCCAGCTCCAATAGCGTATATTAAAGTTGTTGCGGTTAAAAAGCTCGTAGTTGGAGTTCTGCCAGGTGAC
GCTCGTCCGCCCAAGTGGTGTGTACAGGGCGTGCATCTGGCCCCTTCAAGGGGAACGTGTTGCACTTTATTGTGTGGCGC
GAGATCCTTGACTTTTACTTTGAGGAAATAAGAGTGTTCCAAGCAGGCTCTCGTCGTGCATAGCTCAGCATGGAATAATA
GCATTGGACTTCGTTTCTACGCTGTTGGTTGCAAGAAGCGAGGTAATGATGAAGAGGGATAGTTGGGGGCATTCGTATTT
AACTGTCAGAGGTGAAATTCTTGGATTTGTTAAAGACGGACTACTGCGAAAGCATCTGCCATGGATGTTTTCATTGATCA
AGAACGAAAGTTAGGGGATCGAAGACGATTAGATACCGT
>OTU_737
CCGCGGTAATTCCAGCTCCAGTAGCGTATATTAATGTTGTTGCAGTTAAAAAGCTCGTAGTTGGATTTCTGACTTGACGC
GCCTGGCCCGCCTTGCATTTCGCGGGTGAGTGCCGGAGCGCGTCGGTCATCCTTCTAGAGAACGGCGCTACCCTTCACTG
GGTCGGCGTCGCAATCTAGATCTTTTACTTTGAAAAAATTAGAGTGTTCAAGGCAGGCTCGCGCTGTGAATACATTAGCA
TGGAATAATAATCTAGGACTTTGTTCCTATTTTGTTGGTTTCTAGGAATTAAGTAATGATTGATAGGGATAGTTGGGGGT
GCTAGTATTCAGCGGCCAGAGGTGAAATTCTTGGATTCGCTGAAGACTAACTTATGCGAAAGCATTCACCAAGGATGTCT
TCTTTAATCAAGAACGAAAGTTGGGGGATCGAAGACGATTAGATACCGT
>OTU_738
CCGCGGTAATTCCAGCTCCAATAGCGTATATTAAAGTTGTTGCAGTTAAAAAGCTCGTAGTTGGATTTCTGGCAGGAGTG
ACTGACCACAAACTCTGTTTGTGAGTTGTGTCATTCTGGCCATCCTTGGTAAGATCCTTTTTGGCATTAAGTTGTCGGGA
AGGGGATGACCATCGTTTACTGTGAAAAAATTAGAGTGTTTAAAGCAGGCTTATGCCGTTGAATATATTAGCATGGAATA
ATAAGATAGGACAGCAGTGCTATTTTGTTGGTTTGCGCACCGTTGTAATGATGAATAGGGACAGTTGTGGGTATTTATAT
TCACTTGTAAGAGGTGAAATTCTTAGATTAAGGGAAGATAAACTACTGCGAAAGCATTTACCAAGGATGTTTTCATTAAT
CAAGAACGAAAGTGTGGGGATCGAAGATGATCAGATACCGT
>OTU_739
CTGCGGTAATTCCAGCTCCAATAGCGTATATTAAAGTTGTTGCGGTTAAAAAGCTCGTAGTTGGATTTCTGCGTAGGATG
ACTGGTCCGCCCTCTGGGTGAGTATCTGGGTCAGCCTGTGCATCTTCGTGGAGAACGCAGCTGCACTTGATTGTGTGGTG
CGGTATCTGTGACTTTTACTTTGAGGAAATTAGAGTGTTTCAAGCAGGTATGCGCCTGAATACATTAGCATGGAATAATA
AGATGAGACCTCGGTTTTATTTTGTTGGTTTCTAGAATTGAGGTAATGATCAATAGGGATAGTTGGGGGCATTCGTATTT
AATTGTCAGAGGTGAAATTCTTGGATTTATTAAAGACGGACCACTGCGAAAGCATTTGCCAAGGATGTTTTCATTGATCA
AGAACGAAAGTTAGGGGATCGAAGATGATCAGATACCAT
>OTU_740
CTGCGGTAATTCCAGCTCCAATAACGTATATTAAAGTTGTTGCGGTTAAAAAGCTCGTAGTTGGATTTCTGTCGAAAGTG
GCCGGTCCCCACTCTGTGGGCGTATCTGGTTCGCTTTTGGCATCCTCCTGTGGCTCGTTCTGTCCTTCACTGGATGGAGC
GGAACGCAGGACTTTTACTTTGAGGAAATTCGAGTGTTCACAGCAGGCAATCGCCCTGAAGATATTAGCATGGAATAATA
ATATAGGACTTTGGTTTTATTTTGTTGGTTTCTAAGGCCGAAGTAATGATTAATAGGGATATTTGGGGGCATTCGTATTA
AGCGGTCAGAGGTGGAATTCTTGGATTCGCTTACGACGAACTACTGCGAAAGCATTTGTCAAGAATGTTTTCATTGATCA
AGAACGAAAGTGTGGGGATCGAAGACGATCAGATACCAT
>OTU_741
CCGCGGTAATTCCAGCTCCACAAGCGTATGTTAAAGCTGCTGCAGTTAAAACGCTCGTAGTTGTGGTTTCGTTGGTGGGG
AGGTCTGTGCCTCAAAAAGGTGCGGGCAGCCACGCCAATTACACTCGAGTGTGCGTGTTAAGTCACGCACACTTTGTAAA
CCTTGAAGAAATATTAACGCTTAAAATTTGACTTATGTCAAAGTTCTTTTTGCATGGGATTTTGAAATATGAGTGGCGGA
GTAAAATCCGCTGCTAATGACATTTGAGGATGAAAGAGGAAGTTAATATTTGTGAGTCAGAGGTGAAATTCTTGGATTTC
ACAAAGATTAACTAATGCGAAGGCATTCTTCAATTGCTTTCCTGTCAATCAAGAACGAAAGTAAGGGGATCGAAGACGAT
CAGATACCAT
>OTU_742
CCGCGGTAATTCCAGCTCGAGGAAATTTTATCAATGCTGTTGCAGTTGAAACGCTCGTAGTTGAACCTTGTGTTTCGTCC
TTGGTCCCTCGAAAGGGGGCACTGGAGATGTGAACATGTTTTGTCTTTGTCGGTGGTTCTCCACCGGCCAAGACGGGTTA
CTGTGAAGAAATTAGAGTGTTCAAAGCAGGCTATCGCTTGAATACATTAGCATGGGATAACGGTCGTGCGAGCGACTTTG
TTGGTTGAGAGTCATTTGCGATTGATAGGGACAGTCGGGGGCATTAGTATTTGGCAGTCAGAGGTGAAATTCTTGGATTT
GCCAAAGACTAACTAGAGCGAAAGCATTTGCCAAGGATGTTTTCATTAATCAAGAACGAAAGTTAGGGGATCGAAGACGA
TTAGATACCAT
>OTU_743
CTGCGGTAATTCCAGCTCCAATAGCGTGTACTAATGCTGTTGCAGTTAAATAGTTCGTAGTTGAATTTCTGCTTTGGAGC
GACCCGGCCTTGGGGCAACCCTCGTTGCTGTGCGTCGTCTCTAGGCATCCTGGGTGGTTTCGGCCACCCTCTTTCACTGT
AAATAAAGATAAACGCTTAGAGTAGAAGCTTCTTCTGAAATTTTTAGTATGGGATGATAAGATAGGCTCTCGGTGCTATT
TTGTTGGTTTGCACACCGCGAGAATGGTTAACAGGGACAGTTGGGAGTATTCGTATCAGCCAGCTAGCGGTGAAATGCTT
GGATTTGGTTGAGACGAACAACTGCGAAGGCATTTACTAAGGATGTTTTCATTAATCAAGAACGAAAGTTAGGGGATCGA
AGACGATTAGATACCAT
>OTU_744
CTGCGGTAATTCCAGCTCCAATAGCGTATATTAAAGTTGTTGCGGTTAAAAAGCTCGTAGTTGGATTTCTGCTGAGGACG
ACCGGTCCGCCCTCTGGGTGTGTATCTGGCTCGGCCTTGGCATCTTCTTGGAGAACGTACTGCACTTGACTGTGTGGTGC
GGTATCCAGGACCTTTACTTTGAGAAAATTAGAGTGTTTCAAGCAGGCACACGCCTTGAATACATTAGCATGGAATAATA
CTATAGGACCTCGGTTCTATTTTGTTGGTTTCTAGAGCTGAGGTAATGATTGATAGGGATAGTTGGGGGCATTCGTATTT
AACTGTCAGAGGTGAAATTCTTGGATTTGTTAAAGACGGACTACTGCGAAAGCATTTGCCAAGGATGTTTTCATTGATCA
AGAACGAAAGTTAGGGGATCGAAGATGATCAGATACCGT
>OTU_745
CCGCGGTAATTCCAGCTCCAATAGCGTATACTAAAGTTGTTGCAGTTAAAAAGCTCGTAGTTGGATTTCTGGCAGGAGTG
ACCGGCCATGCACTCTGTGCGTGAGCTGTGTCATTCTGGCCATCCTTGGTGAGATCCTGTTTGGCATTAAGTTGTCGGGC
AGGGGATAACCATCGTTTACTGTGAAAAAATTAGAGTGTTTAAAGCAGGCTTATGCCGTTGAATATATTAGCATGGAATA
ATAAGATAGGACTTTGAGTCTATTTTGTTGGTTTGCGAGTCAAAGTAATGATTAATAGGGACAGTTGGGGGTATTCGTAT
TTCATTGTCAGAGGTGAAATTCTTGGATTTCTGAAAGACGAACTACTGCGAAAGCATTTACCAAGGATGTTTTCATTAAT
CAAGAACGAAAGTTAGGGGATCGAAGACGATCAGATACCAT
>OTU_746
CCGCGGTAATTCCAGCTCCAATAGCGTATATTAAAGTTGTTGCGGTTAAAAAGCTCGTAGTTGGAGTTCTGCCAGGTGCC
GCCTGTCCGCCCCAGTGGTGAGTACGTGGCGCGCATTTGGCCCTTTCAAGGGGAGCGTATTGCACTTAACTGTGTGGTGC
GGGATCCTTGACTTTTACTTTGAGGAAATAAGAGTGTTCCAAGCAGGCTCTCGTCGTGCATAGCTCAGCATGGAATAATA
GCATTGGATCTCGATTCCAAACTGTTGGTTGTAGGAAACGAGATAATGATGAAGAGGGATAGTTGGGGGCATTCGTATTT
AACTGTCAGAGGTGAAATTCTTGGATTTGTTAAAGACGAACTACTGCGAAAGCATCTGCCATGGATGTTTTCATTGATCA
AGAACGAAAGTTAGGGGATCGAAGACGATCAGATACCAT
>OTU_747
CTGCGGTAATTCCAGCTCCAATAGCGTATATTTAAGTTGCTGCAGTTAAAAAGCTCGTAGTTGGATTTCGGGTGGGACCT
GCCGGTCCGCCGTTTCGGTGTGCACTGGCAGGGCCCACCTTGTTGCCGGGGACGGGCTCCTGGGCTTCACTGTCCGGGAC
TCGGAGTCGGCGCTGATACTTTGAGTAAATTAGAGTGTTCAAAGCAGGCCTACGCTCTGAATACATTAGCATGGAATATC
ATGATAGGACTCTGGCCTATCCTGTTGGTCTGTAGGACCGGAGTAATGATTAAGAGGGACAGTCGGGGGCATTCGTATTT
CATTGTCAGAGGTGAAATTCTTGGATTTATGAAAGACGAACTACTGCGAAAGCATTTGCCAAGGATGTTTTCATTAATCA
AGAACGAAAGTTGGGGGCTCGAAGACGATCAGATACCGT
>OTU_748
CTGCGGTAATTCCAGCTCCAATAGCGTATATTTAAGTTGTTGCAGTTAAAAAGCTCGTAGTTGGATTTCGGGCGTCGCCT
CCGGTCCGGCCTTTGGCTGCGCACTGGGGCGCGGCGTCTTCTCGGCGAGGATGCGCGCTCGCCCTTCACTGGGCGGGACG
CAGAGTCGCCAAAGTTACTTTGAAAAAATTAGAGTGTTCAAAGCGGGCTTACGCTTGAATATATTAGCATGGAATAACAC
GATAGGACTCCTATCCTATTTTGTTGGTCTTCGGGACGGGAGTAATGATTAAGAGGAACAGTTGGGGGCATTCGTATTTC
AATGTCAGAGGTGAAATTCTTGGATTTTTGAAAGACGAACTTCTGCGAAAGCATTTGCCAAGGATGTTTTCATTAATCAA
GAACGAAAGTTGGGGGCTCGAAGACGATTAGATACCGT
>OTU_749
CTGCGGTAATTCCAGCTCCAATAGCGTATACTAAAGTTGTTGCAGTTAAAAAGCTCGTAGTTGGATTTCTGGAAGCGGAC
ACCGGTCCGTCCCTCGCGGGATGTGTACCAGGGTCTGCTTCCATCCTCGAGGAGAGCACATCTTGCATTAAGTTGTCGGG
TGTGGGATCCTCGTCATTTACTGTGAGCAAAATAGAGTGTTCAAAGCAGGCTTAGGCCGTTGAATATATTAGCATGGAAT
AATAAGATAAGACCTTGGTCTATTTTGTTGGTTTGCACTCCAAGGTAATGATTAATAGGGATAGTTGGGGGTATTCGTAT
TCAATTGTCAGAGGTGAAATTCTTGGATTTATGGAAGACGAACTACTGCGAAAGCATTTACCAAGGATGTTTTCATTAAT
CAAGAACGAAAGTTAGGGGATCGAAGACGATCAGATACCAT
>OTU_750
CCGCGGTAATTCCAGCTCCAATAGCGTATATTAAAGTTGCTGCAGTTGAAACGCTCGTAGTTGAACTTTTGCTGTACGAA
ACAAGGCAGCCAATGGCTCGTCCATGTTTCTGACAGCATTGCGTCGGTTCTGCGTTGTCGCAAGACTTCGTTGTGTCGGC
ACTGTTACTTTGAACAAATTAGAGTGTTTCAAGCAGGCGTTTGCCTTGAATACTCCAGCATGGAATAATAAGATAGAACT
TTGGTTCTTCTTGTTGGTTCAAGAGCCAGAGTAATGATAAATAGGGACAGTTGGGGGCATTCGTACTTGGCAGCTAGAGG
TGAAATTCTTAGATTTGCCAAAGACGAACTACTGCGAAAGCATCTGCCAGGGATGTTTTCATTAATCAAGAACGAAAGTT
AGGGGATCGAAGACGATCAGATACCGT
>OTU_751
CTGCGGTAATTCCAGCTCCAATAGCGTATACTAAAGTTGTTGCAGTTAAAAAGCTCGTAGTTGGATTTCAAGTGGAGCAG
CGTGGACACACGTATGCCCGCTATCAGTCTTTGACTGTTACTGTGAGAAAATTAGAGTGTTTCAAGCAGGCTGTTGCAGG
AATACATTAGCATGGAATAACGAATGGGTCTAGAATCGTGGTTAATTCTAGATTTCGATTAATAGGGACAGTTGGGGGCA
TTAGTATTTAATTGTCAGAGGTGAAATTCTTGGATTTATTAAAGACTAACGTATGCGAAAGCATTTGCCAAGGATGTTTT
CATTAATCAAGAACGAAAGATAGGGGATCAAAGACGATTAGATACCGT
>OTU_752
CCGCGGTAATTCCAGCTCCAATAGCGTATATTAATGTTGTTGCAGTTAAAAAGCTCGTAGTTGAATTTCTGGCTAATTTG
CACGCTGGCTTCGGTCGTGTGTAGTTTAGTCATCCGTTAGAGAACTTGAGCCGTCCTTTACTGGTCACTCAAGAGATCTA
ACATTTTACTTTGAAAAAATTAGAGTGTTCAAGGCAGGCAATCGTCATGAATACTATAGCATGGAATAATGGAATAGGAC
TTTAGTTCATTTTATTGGTTATTGAACTTTAGTAATGATTAACAGGGACAGTTGGGGTAATTAGTATTTAATTGTCAGAG
GTGAAATTCTTGGATTTATTAAAGACTAACTTATGCGAAAGCATTTTACAAAGATGTTTTCATTAATCAAGAACGAAAGT
TAGGGGATCAAAGACGATCAGATACCAT
>OTU_753
CCGCGGTAATTCCAGCTCCAATAGCGTATATTAAAGTTGTTGCGGTTAAAAAGCTCGTAGTTGGATTTCTGCCGAGGACG
ACCGGTCCGCCCTCTGGGTGAGCATCTGGCTCGGCCTGGGCATCTTCTTGGAGAACGTATCTGCACTTGACTGTGTGGTG
CGGTATTCAGGACTTTTACTTTGAGGAAATTAGAGTGTTTCAAGCAGGCATACGCCTTGAATACATTAGCATGGAATAAT
AAGATAGGACCTCGGTTCTATTTTGTTGGTTTCTAGATCTGAGGTAATGATTAATAGGGATAGTTGGGGGCATTCGTATT
TAACTGTCAGAGGTGAAATTCTTGGATTTGTTAAAGACGGACTACTGCGAAAGCATTTGCCAAGGATGTTTTCATTAATC
AAGAACGAAAGTTGGGGGCTCGAAGACGATTAGATACCAT
>OTU_754
CTGCGGTAATTCCAGCTCCAATAGCGTATATTAATGTTGTTGCAGTTAAAAAGCTCGTAGTTGAATTTCTGGTAGTAATG
CTAGCTGGCTTCGGTCGTTAGTAGTGCTATCATCCGTCTGAGAACCATAGCTGTCTTTAATCGGTCACTATGGAGATCAG
GCATTTTACTTTGAAAAAATTAGAGTGTTCAAGGCAGGCTTTCGCCATGAATACTATAGCATGGAATAATGGAATAGGAC
TTTGGTTCATTTTGTTGGTTATTGAACCTTAGTAATGATTAACAGGGACAGTTGGGGGCATTAGTATTTAATTGTCAGAG
GTGAAATTCTTGGATTACTTAAAGACTAACTTATGCGAAAGCATTTGCCAAGGATGTTTTCATTAATCAAGAACGAAAGT
TAGGGGATCAAAGACGATCAGATACCAT
>OTU_755
CTGCGGTAATTCCAGCTCCAATAGCGTATGTTAATTTTGTTGCAATTAAAAAGCTCGTAGTTGAACTTCCGGCGCAAGAA
ATTGCGTCTGCCTGAGGTGACTAGCGGTACCGAAAGGTTCTGCTAAATCACGCAGGCGTTTACTGTGAACAAATTAGAGT
GCTCAAAGCAGGCTATCGCTTGAATATTTTAGCATGGAATAATAAAATAAGACTTTATTCTTTTTATTGGTTATTGGATA
AAGTAATGATTAACAGGAACAGTTGGGGGCATTCGTATTTAATAGTCAGAGGTGAAATTCTTAGATTTATTAAAGACGAA
CTAATGCGAAAGCATTTGCCAAGGATGTTTTCATTAATCAAGAACGAAAGTTAGGGGATCAAAGACGATCAGATACCAT
>OTU_756
CTGCGGTAATTCCAGCTCCAATAGCGTATATTAAAGTTGTTGCAGTTAAAAAGCTCGTAGTTGGATTTCTAGATAAGTGG
CTACTCTGTAGTTTGCTTGTCTACCAGTCTTAGACTGTTACTGTGAGAAAATTAGAGTGTTTAAAGCAGGCTATTGCAAG
AATACATTAGCATGGAATAACGAATGTGTCTAGAATATTGGTTAATTCTAGATTACGATTAATAGGGACAGTTGGGGGCA
TTAGTATTTAATTGTCAGAGGTGAAATTCTTGGATTTATTAAAGACTAACGTATGCGAAAGCATTTGCCAAGGATGTTTT
CATTAATCAAGAACGAAAGATAGGGGATCAAAGACGATTAGATACCGT
>OTU_757
CCGCGGTAATTCCAGCTCCAATAGCGTATATTAAAGTTGTTGCAGTTAAAACGCTCGTAGTTGAATTTGTGGTGCGTGGT
GTTTGGGGCGTGAGCCTTTGATGCTGCGTGCCTATTTTGAGTGTGGCTGAATTTTTTCAGGACGCACTCGGGTTACTGTG
AAGAAATTAGAGTGTTTAAAGCAGGCGATCGCTTGAATACATCAGCATGGAATAACAAAATAGGCATTTTGTTGGTCACG
GAGTGTTTCTTGTTTGATAGGGCCAGTTGGGGGCATTAGTATTTAGCAGTCAGAGGTGAAATTCTTGGATTTGGTAAAGA
CTAACTAGTGCGAAAGCATTTGCCAAGGATGTTTTCATTGATCAAGAACGAAAGTTAGGGGATCGAAGACGATCAGATAC
CAT
>OTU_758
CTGCGGTAATTCCAGCTCCAATAGCGTATATTAAAGTTGTTGCAGTTAAAAAGCTCGTAGTTGGATTTCGGGACGGGCCA
GTTGGTCCGCCGCAAGGTGTGTTACTGACTGGTCTGTTCTTCTTCGCAAAGACTTCGTATGCTCTTCATTGGGTGTGCGT
AGGATTTACGACGTTTACTTTGAAAAAATTAGAGTGTTCAAAGCAGGCTATCGCTTGAATACATGAGCATGGAATAATGG
AATAGGACTTTGGTCCTATTTTGTTGGTTTCTAGGACCGAAGTAATGATTAAGAGGGACAATTGGGGGCATCCGTATTTC
GTTGTCAGAGGTGAAATTCTTGGATTTACGAAAGACGAACAACTGCGAAAGCACTTGCCAAGAGTGTTTTCATTAATCAA
GAACGAAAGTTAGGGGATCGAAGACGATTAGATACCAT
>OTU_759
CTGCGGTAATTCCAGCTCCAATAGCGTATATTAAAGTTGTTGCAGTTAAAAAGCTCGTAGTTGGATTTCAAGAGAAGCAA
CGTGGACAACACGCTTGCCCTCTACCAGTCTCAGACTGTTACTGTGAGAAAATTAGAGTGTTTCAAGCAGGCTGTTGCAG
GAATACATTAGCATGGAATAACGAATGGGTCTAGAATCTTGGTTAATTCTAGATTACGATTAATAGGGACAGTTGGGGGC
ATTAGTATTTAATTGTCAGAGGTGAAATTCTTGGATTTATTAAAGACTAACGTATGCGAAAGCATTTGCCAAGGATGTTT
TCATTAATCAAGAACGAAAGTTAGGGGATCGAAGACGATTAGATACCGT
>OTU_760
CCGCGGTAATTCCAGCTCCAATAGCGTATACTAAAGTTGTTGCAGTTAAAAAGCTCGTAGTTGAAATTCTGGTTTCGGAC
AGCCGTCAGCCTCAACGAGGTTCGTACGTAATGTCTGGGACCATCCTCGGGGAGAGCATATCGGTCATTAATTTGATTGG
TATGGGACCCTCGTCATTTACTGTGAGCAAAATAGAGTGTTCAAAGCAGGCTTATGCCGTTGAATACATTAGCATGGAAT
AATAAGATAGGACCTTGGTCTATTTTGTTGGTTAGTACTCCAAGGTAATGATTAATAGGGACAGTTGGGGGTATTCGTAT
TCAATTGTCAGAGGTGAAATTCTTGGATTTATGGAAGACGAACTACTGCGAAAGCATTTACCAAGGATGTTTTCATTAAT
CAAGAACGAAAGTTAGGGGATCGAAGACGATCAGATACCGT
>OTU_761
CCGCGGTAATTCCAGCTCCAATAGCGTATATTAAAGTTGTTGCAGTTAAAAAGCTCGTAGTTGGATTTCTGGCACAGTGC
GCCTGGTCCGCCGCCCTCGAGGTGTGTGAGTACTGGGTCGCGCTTGCCATCCTTCGCGGGACGGCGTCTTCCCTTCACTG
GGCGGGCGTCGGGCCGCGATCGTTTACTTTGAAAAAATTAGAGTGTTTCAAGCAGGCGTTGCCGCCGTGAATACATTAGC
ATGGAATAATAAGATAGGACTTGGGCCCTATTTTGTTGGTTTCTAGAGCCGAAGTAATGATTGACAGGGACAGTTGGGGG
TGCTGGTATTCAAGGGCCAGAGGTGAAATTCTTGGATTCCTTGAAGACCAACTTATGCGAAAGCATTCACCAAGGATGTC
TTCTTTAATCAAGAACGAAAGTTGGGGGATCGAAGACGATCAGATACCGT
>OTU_762
CCGCGGTAATTCCAGCTCCAATAGCGTATACTAAAGTTGTTGCAGTTAAAAAGCTCGTAGTTGAATTTCTGGTCTCGGAC
AGCGGTCTGCCTCAAACGAGGTACGCACCACCTGTTCAGGTCCATCCTCGGAGAAAACATGCCTGTGATTCAGTTCATGG
GTATGGGATCTTCGTCATTTACTGTGAGCAAAATAGAGTGTTCAAAGCAGGCTTATGCCGTTGAATACATTAGCATGGAA
TAATAAAATAAGACCTTGGTCTATTTTGTTGGTTTGTACTCCAAGGTAATGATTAATAGGGATAGTTGGGGGTATTCGTA
TTCAATTGTCAGAGGTGAAATTCTTGGATTTATGGAAGACGAACTACTGCGAAAGCATTTACCAAGGATGTTTTCATTAA
TCAAGAACGAAAGTTAGGGGATCGAAGACGATCAGATACCAT
>OTU_763
CTGCGGTAATTCCAGCTCCAATAGCGTATATTAAAGTTGTTGCAGTTAAAAAGCTCGTAGTTGGATTTCTGGTGGGATCG
CTTGAGCCCTCGGGTTACTCGTGTTCTTACCATCCTTGGGGAGTACCTGCCTGGGCTTCACTGCTTGGGTAGGGAATCCT
CATCGTTTACTGTGAAAAAATTAGAGTGTTCAAAGCAGGCTTAGGCCCTGAATACATTAGCATGGAATAATAAGATAGGA
CCTCGGCCTTATTTTGTTGGTTTGCAAGCCAAGGTAATGATTAATAGGGATAGTTGGGGGTATTCGTATTCTATTGTCAG
AGGTGAAATTCTTGGATTTATGGAAGACGAACTACTGCGAAAGCATTTACCAAGGATGTTTTCATTAATCAAGAACGAAA
GTTAGGGGATCGAAGACGATTAGATACCAT
>OTU_764
CCGCGGTAATTCCAGCTCCAATAGCGTATATTAAAGTTGTTGCGGTTAAAAAGCTCGTAGTTGGATTTTGGTGCCGTCAC
GCTTGCCGCCTCACGGTAGTGCGATCGGGACGACACTTCTTTTCTGAACGACTATGCTGATCTTCACGGATGGGCATAGG
AGTCAGATCGTTTACTTTGAAAAAATTAGAGTGTTCAAAGCAGGCCAACGCATTGAATACATTAGCATGGAATAATGGAA
TAGGACTTTGGTCATATTTTGTTGGTTCGAAGACCGAGGTAATGATTAATAGGGATAGTTGGGGGCATTCGTATTTAACT
GTCAGAGGTGAAATTCTTGGATTTGTTAAAGACGGACTACTGCGAAAGCATTTGCCAAGGATGTTTTCATTGATCAAGAA
CGAAAGTTAGGGGATCGAAGACGATTAGATACCGT
>OTU_765
CTGCGGTAATTCCAGCTCCAATAGCGTATATTAAAGTTGTTGCAGTTAAAAAGCTCGTAGTTGAATTTCTGGACGTAGAT
TCCGGTCCGTCCCGCAAGGGTTGAGTACCAGGACTCCGCGTCCATCCTCGGGGAAAATATGTCTGGCATTTAGTTGTTGG
GCATAGGATCCTCGTCATTTACTGTGAGCAAAATAGAGTGTTCAAAGCAGGCTTATGCCGTTGAATACATTAGCATGGAA
TAATAAGATAAGACCTTGGTCTATTTTGTTGGTTTGCTGATCAAGGTAATGATTAATAGGGATAGTTGGGGGTATTCGTA
TTCAATTGTCAGAGGTGAAATTCTTGGATTTATGGAAGACGAACTACTGCGAAAGCATTTACCAAGGATGTTTTCATTAA
TCAAGAACGAAAGTTAGGGGATCGAAGACGATCAGATACCGT
>OTU_766
CTGCGGTAATTCCAGCTCCAATAGCGTATATTAAAGTTGTTGCAGTTAAAAAGCTCGTAGTTGGATTTCTGGGTGGGTGC
CAATGTCCGCCGAAGTGCGTGCGCAGCGGCGCCCACCCATCCTTCTGTTAACGCCGTTCGGCATTCATTTGCTGGCGGCG
GGCTCAGATATTTTACCTTGAGAAAATTAGAGTGTTTCAGGCAGGCCAGGCCGGGATACATTAGCATGGAATAATGGAAT
AGGACTACGGTCTCTTTGTTGGTTTGGGGGACTGCAGTAATGATTAATAGGGATAGTTGGGGGCATTAGTACTTAACTGT
CAGAGGTGGAATTCTCAGATTCGTTAAAGACTAACTTATGCGAAAGCATTTGCCAAGGATGTTTTCATTAATCAAGAACG
AAAGTTAGGGGATCAAAGACGATCAGATACCGT
>OTU_767
CCGCGGTAATTCCAGCTCCAATAGCGTATATTAAAGTTGTTGCGGTTAAAAAGCTCGTAGTTGGATTTCTGCCAAGGACG
ACCGACCCACCTTCGGGTGCGTGTCAGTGTTGACTGAGGCATTCTCCGTTTCTCTCATGCTTTACTGTGTGAGCTGGATC
GGACTTTTACTTTGAGGAAATTAGAGTGTTTCAAGCAGGCATTTGCCGTGAATACATTAGCATGGAATAATAAGATAGGA
CTTCGGTTCTATTTTGTTGGTTTCTAGAACTGAAGTAATGATTAATAGGGACAGTCGGGGGCATTCGTACTTAACTGTCA
GAGGTGAAATTCTTGGATTTGTTAAAGACGAACTACTGCGAAAGCATTTGCCAAGGATGTTTTCATTGATCAAGAACGAA
AGTTAGGGGATCGAAGATGATTAGATACCGT
>OTU_768
CTGCGGTAATTCCAGCTCCAATAGCGTATATTTAAGTTGTTGCAGTTAAAAAGCTCGTAGTTGGATTTCGGGCGGGTCGC
GGCGGTCCGCCTCTGGTGTGCACTGCCGGGGTCCGCCTTTCTGTCGAGGACGGGTTGGGCTTAACTGACTGACTCGGGCT
CGACGAGGTTACTTTGAGTAAATTAGAGTGTTCAAAGCAGGCGATCGCCCTGAATACATTAGCATGGAATAGCACGATAG
GACTCTGGCCTATTTTGCTGGTCTGTAGGACCGGAGTAATGATTAAGAGGGACAGTCGGGGGCATTCGTATTTCATTGTC
AGAGGTGAAATTCTTGGATTTATGAAAGACGAACTTCTGCGAAAGCATTTGCCAAGGATGTTTTCATTGATCAAGAACGA
AAGTTGGGGGCTCGAAGACGATCAGATACCAT
>OTU_769
CCGCGGTAATTCCAGCTCCAATAGCGTATATTAAAGTTGTTGCAGTTAAAAAGCTCGTAGTTGAATTTCTGGTCTCGGAC
AGTGGTCTGCCACAACTGTGGTACGTACCTTTTGTCTGCGTCCATCCTCGGGGAAAACGTGTCTGTGATTTAGTTCATGG
GCATGGGCTCCCCGTCATTTACTGTGAGCAAAATAGAGTGTTCAAAGCAGGCTTATGCCGTTGAATACATTAGCATGGAA
TAATAAGATAAGACCTTGGTCTAATTTTGTTGGTTTGTACTCCAAGGTAATGATTAATAGGGATAGTTGGGGGTATTCGT
ATTCAATTGTCAGAGGTGAAATTCTTGGATTTATGGAAGACGAACTACTGCGAAAGCATTTACCAAGGATGTTTTCATTA
ATCAAGAACGAAAGTTAGGGGATCGAAGACGATTAGATACCGT
>OTU_770
CTGCGGTAATTCCAGCTCCAATAGCGTATACTAAAGTTGTTGCAGTTAAAAAGCTCGTAGTTGAATTTCTGGTCTTGGGC
AGTGGTCTATCATTCATTTGATGTGTACCTTTTGTCTGAGTCCATCCTCGTGGAAAACGCATCTGTCATTAAGTTGATGG
GTGCGCGCTCCACGTCATTTACTGTGAGCAAAATAGAGTGTTCAAAGCAGGCTTATGCCGTTGAATACATTAGCATGGAA
TAATAAGATAGGACCTTGGTCTATTTTGTTGGTTTGTACTCCAAGGTAATGATTAATAGGGATAGTTGGGGGTATTCGTA
TTCAATTGTCAGAGGTGAAATTCTTGGATTTATGGAAGACGAACTACTGCGAAAGCATTTACCAAGGATGTTTTCATTAA
TCAAGAACGAAAGTTAGGGGATCGAAGATGATTAGATACCAT
>OTU_771
CCGCGGTAATTCCAGCTCCAATAGCGTATACTAAAGTTGTTGCAGTTAAAAAGCTCGTAGTTGAATTTCTGGTCTCGGAC
GGCGGTCTGCCTCAAACGAGGTACGCACCATCTGTCCAGGTCCATCCTCGGAGAAATCATGCCTGTGATTCAGTTCATGG
GTATGGGATCTTCGTCATTTACTGTGAGCAAAATAGAGTGTTCAAAGCAGGCTTATGCCGTTGAATATTTTAGCATGGAA
TAATAAGATAAGACCTTGGTCTATTTTGTTGGTTTGTACTCCAAGGTAATGATTAATAGGGATAGTTGGGGGTATTCGTA
TTCAATTGTCAGAGGTGAAATTCTTGGATTTATGGAAGACGAACTACTGCGAAAGCATTTACCAAGGATGTTTTCATTGA
TCAAGAACGAAAGTTAGGGGATCGAAGATGATTAGATACCGT
>OTU_772
CTGCGGTAATTCCAGCTCCAATAGCGTATACTAAAGTTGTTGCAGTTAAAAAGCTCGTAGTTGAATTTCTGGACGCGGAA
GGTGGTCCGCCTCGCAAGGGGTGTGTACTTTTCATCCGTGTCCATCTTCGTAGTGAACATGTCTGGGGTTAAATCACCGG
GCATGGGACCTGCGTCATTTACTGTGAGCAAAATAGAGTGTTCAAAGCAGGCTATGGCCGTTGAATACGTTAGCATGGAA
TAATAAGATACGACCTTGGTCCTATTTTGTTGGTTTGCGTTCCAAGGTAATGATTAATAGGGATAGTTGGGGGTATTCGT
ATTCAATTGTCAGAGGTGAAATTCTTGGATTTATGGAAGACGAACTACTGCGAAAGCATTTACCAAGGATGTTTTCATTA
ATCAAGAACGAAAGTTAGGGGATCGAAGACGATTAGATACCGT
>OTU_773
CCGCGGTAATTCCAGCTCCAATAGCGTATACTAAAGTTGTTGCAGTTAAAAAGCTCGTAGTTGGATTTCTGGTTGCGGGC
CCCGGTCCGCCCCTCACGGGGTGTGTGCCAGGGGTCTGCGTCCATCCTCGGGGAGAGCGCGTCTGGCATTAACTTGTCGG
GCGCGGGACCCTCGTCATTTACTGTGAGCAAAATAGAGTGTTCAAAGCAGGCTTAGGCCGTTGAATACATTAGCATGGAA
TAATAAGATAGGACCTTGGTCTATTTTGTTGGTTTGCACTCCAAGGTAATGATTAATAGGGATAGTTGGGGGTATTCGTA
TTCAATTGTCAGAGGTGAAATTCTTGGATTTATGGAAGACGAACTACTGCGAAAGCATTTACCAAGGATGTTTTCATTAA
TCAAGAACGAAAGTAAGGGGATCGAAGACGATCAGATACCAT
>OTU_774
CTGCGGTAATTCCAGCTCCAATAGCGTATATTAAAGTTGTTGCAGTTAAAAAGCTCGTAGTTGGATCTCGGGTACTAGCA
TGTGGTACGCTTTACTGCTGTTACTACATGTCTGGTCCTAATCAATCGGTTGGCCGTTGATGCCCTTCATTGGGTGTTTT
CGGTAGCCGGTACGTTTACTTTGAGAAAATTAGAGTGCTTAAAGCAGGCTATACGCCTGTATAATGTTGCATGGAATAAT
AGAATAGGACCTCGGTTTTATTTTGTTGGTTTTGTAGAGCATTGAGGTAATGATTAATAGGGACAGACGGGGGCATTCGT
ACTGCGGTGTTAGAGGTGAAATTCTTGGATCGCCGCAGGACGAACAACTGCGAAAGCATTTGCCAAGAATGTTTTCATTA
ATCAAGAACGAAAGTTAGGGGATCGAAGATGATCAGATACCAT
>OTU_775
CCGCGGTAATTCCAGCTCCAATAGCGTATACTAAAGTTGTTGCAGTTAAAAAGCTCGTAGTTGAATTTCTGGTCTGGAAT
GGCGGTCTGCCTCAAACGAGGTATGTACCATCCGTTCGAGTCCATCCTCGGGGAAAACGCGTCGGTGATTGAGTTCATGG
GCGCGGGGTCCTCGTCATTTACTGTGAGCAAAATAGAGTGTTCAAAGCAGGCTTATGCCGTTGAATACATTAGCATGGAA
TAATAAGATAAGACCTTGGTCTATTTTGTTGGTTTGTCCTCCAAGGTAATGATTAATAGGGATAGTTGGGGGTATTCGTA
TTCAATTGTCAGAGGTGAAATTCTTGGATTTATGGAAGACGAACTACTGCGAAAGCATTTACCAAGGATGTTTTCATTAA
TCAAGAACGAAAGTTAGGGGATCGAAGACGATTAGATACCAT
>OTU_776
CCGCGGTAATTCCAGCTCCAATAGCGTATACTAAAGTTGTTGCAGTTAAAAAGCTCGTAGTTGAATTTCTGGTCGTGGAA
GGTGGTCCGCTCCTCACGGAGTGTGTACCGTCCATCCGCGTCCATCCTCGGGGAGAGCGTGTCTGGCATTCAGTTGTTGG
GCTCGGGACCCCCGTCATTTACTGTGAGCAAAATAGAGTGTTCAAAGCAGGCTTAGGCCGTTGAATACGTTAGCATGGAA
TAATAAGATATGACCTTGGTCTATTTTGTTGGTTTGCATTCCAAGGTAATGATTAATAGGGATAGTTGGGGGTATTCGTA
TTCAATTGTCAGAGGTGAAATTCTTGGATTTATGGAAGACGAACTACTGCGAAAGCATTTACCAAGGATGTTTTCATTAA
TCAAGAACGAAAGTTAGGGGATCGAAGACGATTAGATACCGT
>OTU_777
CTGCGGTAATTCCAGCTCCAATAGCGTATACTAAAGTTGTTGCAGTTAAAAAGCTCGTAGTTGAATTTCTGGTCGCGAGA
GGTGGTCCGCTCCTCACGGAGTGTGTACTATTCACTTGCGGCCATTCTTGGGGAGAACATGTCTGGAGTTCAGTCACTGG
GCATGGGACCCCCATCATTTACTGTGAGCAAAATAGAGTGTTCAAAGCAGGCTTAGGCCGTTGAATACGTTAGCATGGAA
TAATAAGATATGACCTTGGTCTATTTTGTTGGTTTGCATTCCAAGGTAATGATTAATAGGGATAGTTGGGGGTATTCGTA
TTCAATTGTCAGAGGTGAAATTCTTGGATTTATGGAAGACGAACTACTGCGAAAGCATTTACCAAGGATGTTTTCATTAA
TCAAGAACGAAAGTTAGGGGATCGAAGACGATCAGATACCGT
>OTU_778
CCGCGGTAATTCCAGCTCCAATAGCGTATATTAAAGTTGTTGCAGTTAAAAAGCTCGTAGTTGGATTTCTGGGCGCGCCG
GCGCGTCTGCCCCGCAAGGGGTCTGTACGCCGTCGGGGTCGCCCATCCTTGGCGCAAGCGGCGCTGCGCTTCACTGCGTG
GCGTCGGGAGCGTCATCGTTTACTGTGAAAAAATTAGAGTGTTTAAAGCAGGCATTTGCATTGAATACATTAGCATGGAA
TAATAAGATAGGACTCGGAGACTATTTTGTTGGTTACGCCTTCGGGTAATGATTAATAGGGATAGTTGGGGGTATTCATA
TTTAATTGTCAGAGGTGAAATTCTTGGATTTATGAAAGATGAACTACTGCGAAAGCATTTACCAAGGATGTTTTCATTAA
TCAAGAACGAAAGTTAGGGGATCGAAGACGATCAGATACCAT
>OTU_779
CTGCGGTAATTCCAGCTCTAATAGCGTATATTAAAGTTGTTGCAGTTAAAAAGCTCGTAGTCGGATGTCGGGCTCGGGCA
AGCTGTCGGCCTTTGGTCGGACGGCAGGCTCGGGTCTTTCTGCCTGAGGAACCCGGTTGCTTTAACGAGCTGCCGGTGGA
CGCAGGTCGTTTACTTTGAAAAAATTAGAGTGTTCAAAGCAGGCCTACGCTTGAATACATTAGCATGGAATAATGGAATA
GGACTTTGGTGCTATTTTGTTGGTTTATGGGACCGAAGTAATGATTAACAGGGACAGTTGGGGCCGTTTATATTTCGTTG
TCAGAGGTGAAATTCTTGGATTTACGAAAGATAAACTTCTGCGAAAGCATTCGGCAAGGATGTTTTCATTGATCAAGAAC
GAAAGTTAGGGGATCGAAGATGATCAGATACCGT
>OTU_780
CCGCGGTAATTCCAGCTCCAATAGCGTATACTAAAGTTGTTGCAGTTAAAAAGCTCGTAGTTGGATTTCTGGTAGTGGAT
TCCGGTCCGCCCCTCACGGGGTGTGTACCAGGAATCTGCAGCCATCCTCGGGGAGAACATATCTGGCATTAAGTTGTCGG
GTATGGTATCCCCGTCATTTACTGTGAGCAAAATAGAGTGTTCAAAGCAGGCTTAGGCCGTTGAATATATTAGCATGGAA
TAATAAGATAGGACCTTGGTCTTATTTGTTGGTTTGCACTCCAAGGTAATGATTAATAGGGATAGTTGGGGGTATTCGTA
TTCAATTGTCAGAGGTGAAATTCTTGGATTTATGGAAGACGAACTACTGCGAAAGCATTTACCAAGGATGTTTTCATTAA
TCAAGAACGAAAGTTAGGGGATCGAAGATGATCAGATACCGT
>OTU_781
CTGCGGTAATTCCAGCTCCAATAGCGTATACTAAAGTTGTTGCAGTTAAAAAGCTCGTAGTTGAATTTCTGGTCGTGAAA
AGTGGTCCGTTCCGCAAGGAATGTGTACTGTCTATTCATGTCCATCCTCGGAGTTAGTGTGTATTACTTTAATCGGTCGT
GCATGCAATACTTCGTCATTTACTGTGAGCAAAATAGAGTGTTCAAAGCAGGCTTATGCCGTTGAATATATTAGCATGGA
ATAATAAGATATGACTTTGGTCTATTTTGTTGGTTTGCACTCCAAAGTAATGATTAATAGGGATAGTTGGGGGTATTCGT
ATTCAATTGTCAGAGGTGAAATTCTTGGATTTATGGAAGACGAACTACTGCGAAAGCATTTACCAAGGATGTTTTCATTA
ATCAAGAACGAAAGTTAGGGGATCGAAGATGATCAGATACCAT
>OTU_782
CTGCGGTAATTCCAGCTCCAATAGCGTATATTTAAGTTGTTGCAGTTAAAAAGCTCGTAGTTGGATTTCGGGCGGGTCGC
GGCGGTCCGCCACTGGTGTGCACTGCCGGGGTCCGCCTTTCTGTCGAGGACGAGTTGGGCTTTATTGACTGACTCGGGCT
CGACGAGGTTACTTTGAGTAAATTAGAGTGTTCAAAGCAGGCGATCGCCCTGAATACATTAGCATGGAATAGCACGATAG
GACTCTGGCCTATTTTGCTGGTCTGTAGGACCGGAGTAATGATTAAGAGGGACAGTCGGGGGCATTCGTATTTCATTGTC
AGAGGTGAAATTCTTGGATTTATGGAAGACGAACTACTGCGAAAGCATTTACCAAGGATGTTTTCATTAATCAAGAACGA
AAGTTAGGGGATCGAAGATGATTAGATACCGT
>OTU_783
CTGCGGTAATTCCAGCTCCAATAGCGTATATTAAAGTTGTTGCAGTTAAAACGCTCGTAGTTGGACGTTTGCGTTGCGCG
ATCTGGTTCGCCGGAGGGCGGGACGCATGTGGGGCGGAGGGCAACCTGGGGCCCCTTGTTACTGTGAAGAAATTAGAGTG
TTTAAAGCGGGCATTTGCTTGAATACGCGAGCATGGAATAACGGCAGTGTTGTCGTTGGTCAGGACAAGATGATTGATAG
GGACAGGCGGGGGCATTTGTATTTGGCAGTCAGAGGTGAAATTCTTGGATTTGGCAAAGACGAACTAGTGCAAAGGCATT
TGCCAAGGATGTTTTCATTAATCAAGAACGAAAGTTGGGGGATCGAAGACGATTAGATACCGT
>OTU_784
CCGCGGTAATTCCAGCTCCAATAGCGTATATTAAAGTTGTTGCAGTTAAAAAGCTCGTAGTTGAATTTCTGGTCTTGGAC
AGTGGTCTGCCTCAAACGAGGTACGTACCTTTTGTCCGAGTCCATCCTCGGGGAAAACATGTCTGTGATTCAGTTCATGG
GCATGGGATCCTCGTCATTTACTGTGAGCAAAATAGAGTGTTCAAAGCAGGCTTATGCCGTTGAATACATTAGCATGGAA
TAATAAGATAGGACCTTGGTCTATTTTGTTGGTTTGTACTCCAAGGTAATGATTAATAGGGATAGTTGGGGGTATTCGTA
TTCAATTGTCAGAGGTGAAATTCTTGGATTTATGGAAGACGAACTACTGCGAAAGCATTTACCAAGGATGTTTTCATTAA
TCAAGAACGAAAGTTAGGGGATCGAAGACGATTAGATACCGT
>OTU_785
CCGCGGTAATTCCAGCTCCAATAGCGTATATTAAAGTTGTTGCAGTTAAAAAGCTCGTAGTTGAAACTCTGGCTGTTCAG
GTTCTCAGCCTTTTGGCGAGGATTCTGACAGTCATCCGCTTGCAAACATATGTTCGGCCTTAATCAGTTGGCTATGTGAG
TAAGCATTTTACCTTGAGAAAAACAGAGTGTTCCAGGCAGGTTTGTCCGGAATGCATTAGCATGGAATAATAGAACATGA
CTGAAGTCTATTTATTGGTTAAAGGCTTTAGTAATGATTAATAGGAACAGTCGGGGGCATTCGTACTCAGCAGTCAGAGG
TGAAATTCTAAGATTTGCTGAAGACGAACTAATGCGAAAGCATTTGCCAAGGATGTTTTCATTAATCAAGAACGAAAGTT
AGGGGATCAAAGATGATTAGATACCGT
>OTU_786
CCGCGGTAATTCCAGCTCCAATAGCGTATATTAAAGTTGTTGCAGTTAAAAAGCTCGTAGTTGGATTTCTGGTCGTGGGT
TCAGGTCCTACCCTCACGGGTTGAGTACCTGATTCTGCGTCCATCCTCGGGGAAAATATATCTGGCATTTAGTTGTTGGG
TATAGGATCCTCGTCATTTACTGTGAGCAAAATAGAGTGTTCAAAGCAGGCTTATGCCGTTGAATATATTAGCATGGAAT
AATAAGATAAGACCTTGGTCTATTTTGTTGGTTTGCTGTCCAAGGTAATGATTAATAGGGATAGTTGGGGGTATTCGTAT
TCAATTGTCAGAGGTGAAATTCTTGGATTTATGGAAGACGAACTACTGCGAAAGCATTTACCAAGGATGTTTTCATTAAT
CAAGAACGAAAGTTAGGGGATCGAAGACGATCAGATACCGT
>OTU_787
CCGCGGTAATTCCAGCTCCAATAGCGTATATTAAAGTTGTTGCAGTTAAAACGCTCGTAGTTGAACTTGTGGGTGCCTGG
GGGATGCGTGAGTGTCTCGTGGGGGCCCAGTTTGAGGGAGTGGTGGGTGACTGCCGCGTGCCTCGGGTTACTGTGAAGAA
ATTAGAGTGTTTAAAGCAGGCGTATGGCTTGAATACATCAGCATGGAATAACAAGAGGAAAGGCTTGTTGGTCAGGAGAA
TTTAGGGATTGATAGGGCCAGTTGGGGGCATTAGTATTTAGCAGTCAGAGGTGAAATTCTTGGATTTGGTAAAGACTAAC
TAGTGCGAAAGCATTTGCCAAGGATGTTTTCATTGATCAAGAACGAAAGTTAGGGGATCGAAGACGATTAGATACCGT
>OTU_788
CTGCGGTAATTCCAGCTTCAGTAGCATATATTAAAATTGTTGCAGTTAAAACGTCCGTAGTCTGTACGTCGTCCAAGACT
TTACTACATCTCTTCATGCTCTTAACTGGGTTTGGAGTCGTTTGTAGTTACTCCCTTGATCAAAATAGAATGTTCAAGGT
AGACCAAGTCTTCATATTTTCACATGGAATTGGGTGAGGGAACTTAAGAGCTTAGGTTTCTCGTCTTAGGATCATCTGGG
GTCATTCGTACTCGTCCGCGAGAGGTGAAATTCTTGGACCGGACGAAGACGATCAGCAGCGAAAGCATCTGTCAGGGATG
TTTTCTGCGACAAAGGACGAAGGTCAGGGTATCGAAGATGATCAGATACCGT
>OTU_789
CCGCGGTAATTCCAGCTCCAATAGCGTATATTAAAGTTGTTGCGGTTAAAAAGCTCGTAGTTGGATTTCTGCCGAGGACG
ACCGGTCCGCCCTCTGGGTGAGCATCTGGCTCGGCCTGGGCATCTTCTTGGAGAACGTATCTGCACTTGACTGTGTGGTG
CGGTATTCAGGACTTTTACTTTGAGGAAATTAGAGTGTTTCAAGCAGGCATACGCCTTGAATACATTAGCATGGAATAAT
AAGATAGGACCTCGGTTCTATTTTGTTGGTTTCTAGATCTGAGGTAATGATTAATAGGGATAGTTGGGGGCATTCGTATT
TAACTGTCAGAGGTGAAATTCTTGGATTCGGTCAAGACTAACTTATGCGAAAGCATTCACCAAGGATGTCTTCTTTAATC
AAGAACGAAAGTTGGGGGATCGAAGACGATCAGATACCAT
>OTU_790
CCGCGGTAATTCCAGCTCCAATAGCGTATACTAAAGTTGTTGCAGTTAAAAAGCTCGTAGTTGGATTTCTGGTCGTGGCA
ACCGGTCCGCCCTTAACGGGGTGTGTACCAGGTTTCTGCGTCCATCCTCGAGGGGAACGTGCCTGGCATTAAGTTGTCGG
GTACGGTATCCTCGTCATTTACTGTGAGCAAAATAGAGTGTTCAAAGCAGGCTTAGGCCGTTGAATATATTAGCATGGAA
TAATAAAATAGGACCTTGGTCTATTTTGTTGGTTTGTATTCCAAGGTAATGATTAATAGGGATAGTTGGGGGTATTCGTA
TTCAATTGTCAGAGGTGAAATTCTTGGATTTATGGAAGACGAACTACTGCGAAAGCATTTACCAAGGATGTTTTCATTAA
TCAAGAACGAAAGTTAGGGGATCGAAGACGATTAGATACCGT
>OTU_791
CCGCGGTAATTCCAGCTCCAATAGCGTATACTAAAGTTGTTGCAGTTAAAAAGCTCGTAGTTGGATTTCTGGTCGTGGAT
CTTAGTCCGTACCTCGCGGTATGTGTACTTTGTTTATCCACAGCCATCTTCGGAGAAAACATTGCCTGCCGTTAGTTCTG
TGGGTATGGGTTCTTCGTCATTTACTGTGAGCAAAATAGAGTGTTCAAAGCAGGCGTTTCGCCGTTGAATATATTAGCAT
GGAATAATAATATAAGATCTTTTCGTATATTGTTGGTTTGCGCGTGAAGATAATGATTAATAGGGACAGTTGGGGGTATT
CGTATTCAATTGTCAGAGGTGAAATTCTTGGATTTATGGAAGACGAACTACTGCGAAAGCATTTACCAAGGATGTTTTCA
TTAATCAAGAACGAAAGTTAGGGGATCGAAGACGATCAGATACCGT
>OTU_792
CTGCGGTAATTCCAGCTCCAATAGCGTATACTAAAGTTGTTGCAGTTAAAAAGCTCGTAGTTGGATTTCTGGTAGTGCAC
CCAGGTCCTCCCCTCGCGGGGTGCGTACTCGGTGTGTGCTTCCATCATCGAGGAGAACGTATCGGTCATTAAGTTGTTCG
GTACGGTGTCCTCGTCATTTACTGTGAGCAAACTAGAGTGTTCAAAGCAGGCTTATGCCGTTGAATACATTAGCATGGAA
TAATAAGATATGACCTCGGTCTATTTTGTTGGTTTGTATTCCAAGGTAATGATTAATAGGGATAGTTGGGGGTATTCGTA
TTCAATTGTCAGAGGTGAAATTCTTGGATTTATGGAAGACGAACTACTGCGAAAGCATTTACCAAGGATGTTTTCATTAA
TCAAGAACGAAAGTTAGGGGATCGAAGATGATCAGATACCGT
>OTU_793
CTGCGGTAATTCCAGCTCCAATAGCGTATATTAAAGTTGTTGCGGTTAAAAAGCTCGTAGTTGGATTTCTGTTGAGGACG
GCCGGTCCGCATTATGTGCGTGTATCTGGTTCGGCCTTGGCATCCTCCAGGGGAACGTTCCTGCGCTTCACTGCGTGGGA
CGGTATTCTGGACTTTTACTTTGAGGAAATTAGAGTGTTCACGGCAGGCAGTCGCCTTGAATATATTAGCATGGAATAAT
AATATAGGACCTTGATTCTATTTTGTTGGTTTCTAGAATTTAGGTAATGATTAATAGGGACAATTGGGGGCATTTGTATT
AACACGTCAGAGGTGGAATTCTTGGATTGTGTTACGACAAACTACTGCGAAAGCATTTGCCAAGGATGTTTTCATTGATC
AAGAACGAAAGTAAGGGGATCGAAGATGATTAGATACCGT
>OTU_794
CTGCGGTAATTCCAGCTCCAATAGCGTATATTAAAGTTGTTGCAGTTAAAAAGCTCGTAGTTGAATTTCTGGTGGAGTGG
GTCTGTCCTGCACTTGGTGTAGGTTCGTGACTTGTCTCTGCCCTCCTTGGCCGGAGCCAGTGTTGGCATTAAGTTGTCGG
GCTGGGGACGGTCATCGTTTACTGTGAAGAAATTAGAGTGTTCAAAGCAGGCTTAGGCCTTGAATACATTAGCATGGAAT
AATGAAATAGGGTTTTGGCACTATTTTGTTGGTTTGCGCGCCGAAACAATGATTAATAGGGACAGTTTGGGGATATTCGT
ATTCAATTGTCAGAGGTGAAATTCTTGGATTTCTGGAAGACGAACGACTGCGAAAGCATTTATCAAGGATGTTTTCATTA
ATCAAGAACGAAAGTTAGGGGATCGAAGACGATTAGATACCAT
>OTU_795
CCGCGGTAATTCCAGCTCCAATAGCGTATACTAAAGTTGTTGCAGTTAAAAAGCTCGTAGTTGAATTTCTGGTCGCGAAA
GGTGGTCCGCTCCTCACGGAGTGTGTACTATTCATTTGCGGCCATTCTTGAGGAGAACATGTCTGGAGTTCAGTCACTGG
GCATGGGACCCTCATCATTTACTGTGAGCAAAATAGAGTGTTCAAAGCAGGCTTAGGCCGTTGAATACGTTAGCATGGAA
TAATAAGATATGACCTTGGTCTATTTTGTTGGTTTGCATTCCAAGGTAATGATTAATAGGGATAGTTGGGGGTATTCGTA
TTCAATTGTCAGAGGTGAAATTCTTGGATTTATGGAAGACGAACTACTGCGAAAGCATTTACCAAGGATGTTTTCATTAA
TCAAGAACGAAAGTAAGGGGATCGAAGATGATTAGATACCAT
>OTU_796
CCGCGGTAATTCCAGCTCTAATAGCATATATTAAAGTTGTTGCAGTTAAAAAGCTCGTAGTCGGATTTTGGGCGCGTGTG
GGCTGTTGGCCTCTGGTCGGACGGCACGCGCGTGCCTTTCTGCTTGGGAGCCCCATGGTGGTTCACGCCATCGTGGTGGG
TCGCAGGCCGTTTACTTTGAAAAAATTAGAGTGTTCAAAGCAGGCTGTTGCTTGAATAGATTAGCATGGAATAATGGAAT
AGGACCTTGGTGCTATTTCGTTGGTTATGGGACTGGGGTAATGATTAATAGGGACAGTTGGGGCCGTTCATATTTCGTTG
TCAGAGGTGAAATTCTTGGATTTACGAACGATGAACTTGTGCGAAAGCATTCGGCAAGGATGTTTTCATTGATCAAGAAC
GAAAGTTAGGGGATCGAAGACGATCAGATACCAT
>OTU_797
CCGCGGTAATTCCAGCTCCAATAGCGTATATTAAAGTTGTTGCAGTTAAAAAGCTCGTAGTTGGATTTTGGGGTGTGCTT
GCTCGTCTTGCCGTAAGGTAAGCACGGACGGGTGCACTCTTACTTCTGGAAGGCTGTGTGGGCCCTTAACTGTGGCGTGC
ATAGAGTTCCGGACTTTTACTGTGAGAAAATTAGAGTGTTCAAAGCAGGCTTTGCTGCCCGAATACTTCAGCATGGAATA
ATGGAATAGGATCACGGTCTTATTTTGTTGGTTTCTAAGATCGAGATAATGATTAATAGGGATAGTTGGGGGCATTAATA
TTTAATTGTCAGAGGTGAAATTCTTGGATTTATGAAAGATTAACTTCTGCGAAAGCATTTGCCAAAAATGTTTTCGTTAA
TCAAGAACGAAAGTTAGGGGATCGAAGATGATTAGATACCGT
>OTU_798
CCGCGGTAATTCCAGCTCCAATAGCGTATATTAAAGTTGTTGCAGTTAAAAAGCTCGTAGTTGAATTTCTGGTCGTGGAA
GGTGGTCCGCTCCTCACGGAGTGTGTACTGTCCCGCCGCGGCCATCCTCGGGGAGAGCGTGTCTGGTATTAAGTTATTGG
GCACGGGACCCTCGTCATTTACTGTGAGCAAAATAGAGTGTTCAAAGCAGGCTTAGGCCGTTGAATACGTTAGCATGGAA
TAATAAGATATGACCTTGGTCTATTTTGTTGGTTTGCATTCCAAGGTAATGATTAATAGGGATAGTTGGGGGTATTCGTA
TTCAATTGTCAGAGGTGAAATTCTTGGATTTATGGAAGACGAACTACTGCGAAAGCATTTACCAAGGATGTTTTCATTAA
TCAAGAACGAAAGTTAGGGGATCGAAGATGATTAGATACCGT
>OTU_799
CCGCGGTAATTCCAGCTCCAATAGCGTATATTAAAGTTGTTGCAGTTAAAAAGCTCGTAGTCTGAATCTTGGCTCTGCGT
TGAGCGTCCGTGGCCTCTGGTCACGCGTACGCGATACGTGAGCCATGTACTTCGGAGGAACACACGTACTTTTCACTAAG
TGCGTGTGGGATTCCGATAGTTTACTTTGAGAAAAATAGAGTGTTCAAAGCAGGCGTTTTGCCTTGAATACATTAGCATG
GGATAATGAAATAGGACATTGGTTCTATTTTGATGGTTTAAGGACCGATGTAATGATTAATAGGGACAGTTGGGGACATT
CATATTCCATGGCTAGAGGTGAAATTCTTGGATTCATGGAAGATGAACGACTGCGAAAGCATTTGTCAAAGATGTTTTCA
TTGATCAAGAACGAAAGTTAGGGGAGCAAAGATGATCAGATACCAT
>OTU_800
CTGCGGTAATTCCAGCTCCAATAGCGTATATTAAAGTTGTTGCAGTTAAAAAGCTCGTAGTTGGATTTCTGGTTTGAGCG
TCCGGTCGAGTTTATCTCTGTACTATGGATGTTTGGGCCATATTTTGTGAGGATGCCTTTCTGCCATTGAGTTGGTGGTT
GGGTAGACTTGCATCGTTTACTGTGAAAAAATTAGAGTGTTTAAAGCAGGCGTTTGCTCATTTGAATACATTAGCATGGA
ATAATAAGATACGACCTTGGTGGTCTATTTTGTTGGTTTGCACGCCAGGGTAATGATTAATAGGGACAGTTGGGGGTATT
CATATTTCAACGTCAGAGGTGAAATTCTTGGATCGTTGAAAGATGAGCTTAGGCGAAAGCATTTACCAAGGATGTTTTCA
TTAATCAAGAACGAAAGTTAGGGGATCGAAGATGATTAGATACCAT
>OTU_801
CTGCGGTAATTCCAGCTCCAATAGCGTATATTAAAGTTGTTGCAGTTAAAACGCTCGTAGTTGAATTTCTGTTTGCGCTG
CGTTTGCCGCCCTATGGGCGCGTGAGCGTGTGCGTGAGCATCCTGCGGGTAGCCGCATTGCGGCCTTAACTGGTCGTGGT
GTTGGCTCCGCACGGTTACTTTGAAAAAATTAGAGTGTTTAAGGCAAGCGTTTGCATTGAATACATTAGCATGGAATAAC
GAAGATGGACTCAGGTTCTTCTTTGTTGGTTCAGAGGGCCCGAGTAACGATTAATAGGGATAGTTGGGGGCATTCGTATT
TAATTGTCAGAGGTGAAATTCTTGGATTTGTTAAAGACGAACTACTGCGAAAGCATTTGCCAAGGATGTTTTCTTTAATC
AAGAACGAAAGTTAGGGGATCGAAGACGATCAGATACCAT
>OTU_802
CTGCGGTAATTCCAGCTCCAATAGCGTATATTAAAGTTGTTGCGGTTAAAAAGCTCGTAGTTGGATTTCTGTCTGGAAGA
CCCGTCGACCTCACGGTCCGTATGTGTGTTGACCAAGACATCCTCCAGTGCTGGCCTTTCGGGGTACAACTGGATTATTA
CTTTGAGGAAATTAGAGTGTTTCAAGCAGGCACATGCCTTGAATACATTAGCATGGAATAATAATCTAGGACTTCGGTTC
TATTTTGTTGGTTTCTAGAGCTGAAGTAATGATTAATAGGAACAGTCGGGGGCATTCGTACTCAACAGTCAGAGGTGAAA
TTCTTGGATTTGTTGGAGACGGACAAAAGCGAAAGCATTTGCCAAGGATGTTTTCATTGATCAAGAACGAAAGTTAGGGG
ATCGAAGATGATCAGATACCGT
>OTU_803
CCGCGGTAATTCCAGCTCCAATAGCGTATATTAAAGTTGTTGCAGTTAAAAAGCTCGTAGTTGGATTTCTGGATTTGTGC
ACTTGGCCCGCCACGGTTACGTGTGTGTGTGCCGATGTGCACTTTCCATCCTTTCGGAGAACGAGTCTGCCCTTCACTGG
GTTGGGTTCGCAATCCGAAACTTTTACTTTGAAAAAATTAGAGTGTTTAAAGCAGGCTCGCGCTATGAATACACTAGCAT
GGAATAATAATTTAGGACTTTAGTCTTATTTTGTTGGTTTCTAGGACTGAAGTAATGATTGATAGGGATAGTTGGGGGTG
CTAGTATTCAGCGGCCAGAGGTGAAATTCTTGGATTCGCTGAAGACTAACTTATGCGAAAGCATTCACCAAGGATGTCTT
CTTTAATCAAGAACGAAAGTTGGGGGATCGAAGATGATTAGATACCAT
>OTU_804
CCGCGGTAATTCCAGCTCCAATAGCGTATACTAAAGTTGTTGCAGTTAAAAAGCTCGTAGTTGAATTTCTGGTCGCGGAA
GGCGGTCCGCCCCTCACGGGGTGTGTACCTGCTTTCTGCGTCCATCCTCGGGGAGAGCATGTCTTACCTTAAGTGGTCGG
GCATGGGACCCTCGTCATTTACTGTGAGCAAAATAGAGTGTTCAAAGCAGGCTTAGGCCGTTGAATACGTTAGCATGGAA
TAATAAGATACGACCTTGGTCTATTTTGTTGGTTTGCACTCCAAGGTAATGATTAATAGGGATAGTTGGGGGTATTCGTA
TTCAATTGTCAGAGGTGAAATTCTTGGATTTATGGAAGACGAACTACTGCGAAAGCATTTACCAAGGATGTTTTCATTAA
TCAAGAACGAAAGTTAGGGGATCGAAGACGATTAGATACCGT
>OTU_805
CTGCGGTAATTCCAGCTCCAATAGCGTATATTAAAGTTGTTGCGGTTAAAAAGCTCGTAGTTGAATCTCTACCGTGGATG
ACCTGCCAACCTTAGGGTGCGAGTTAGTGTTGTCTGCGGTATCCTCCTAGAGACGGGCGTACTTAACTGTGCTGCTTCGT
TCTAGGACTTTTACTTTGAGGAAATTAGAGTGTTTCAAGCAGGCATATGCCTTGAATATATTAGCATGGAATAATAATGT
AGGACTTCGGTTCTCTTTATTGGTTCTGAACCGAAGTAATGATTAATAGGGACAGTCGGGGGCATTCGTACTCAACAGTC
AGAGGTGAAATTCTTGGATTTGTTGGAGACGAACTACTGCGAAAGCATTTGCCAAGGATGTTTTCATTGATCAAGAACGA
AAGTTAGGGGATCGAAGACGATTAGATACCGT
>OTU_806
CTGCGGTAATTCCAGCTTCAGTAGCATATATTAAAATTGTTGCAGTTAAAACGTCCGTAGTCTGTACGTCGTCGTAGACC
ATACTACAGCTCTGAATGTTTTTAACTAAACGTCCAGGTGTGTGTAGTTACTCCCTTGATCAAATTAGATTGCTCAAGGT
AGACCAAGTCTTCATATTTTCACATGGAATTGGGTGAGGGAACTTAAGAGGTTAAGTTTCTCGTCTTAGGATCATCTGGG
GTCATTCGTACTCGTCCGCGAGAGGTGAAATTTTTGGACCGGACGAAGACGATCAGATACCGT
>OTU_807
CTGCGGTAATTCCAGCTCCAATAGCGTATACTAAAGTTGTTGCAGTTAAAAAGCTCGTAGTTGGATTTCTGCTGAGGACG
ACCGGTCTGCCCACTGGGTGTGTATCTGGCTCGGCCTTGGCATCTTCCAGGAGAACGCTGCTGCACTTGATTGTGTGGCG
CGGCATCCTGGACTTTTACTTTGAGAAAATTAGAGTGTTTCAAGCAGGCACATGCCTTGAATACATTAGCATGGAATAAT
ACCATAGGACCTTGGTTCTATTTTGTTGGTTTCTAGAGCTGAGGTAATGATCGATAGGGATAGTTGGGGGCATTCGTATT
TAACTGTCAGAGGTGAAATTCTTGGATTTGTTAAAGACGGACTACTGCGAAAGCATTTGCCAAGGATGTTTTCATTGATC
AAGAACGAAAGTTAGGGGATCGAAGATGATTAGATACCAT
>OTU_808
CTGCGGTAATTCCAGCTCCACAAGCGTATGTTAAAGCTGCTGCAGTTAAAACGCTCGTAGTTGTGGTTTCGCCGGCGAGG
AGGTCTGTGCTCCAAAAGAGTGCGGGTCGCCGCGCCGGTTACACTGTAGCGTGCGTGTTAAGTCACGCACGCTTTGTAAA
CCTTGAAGAAATATTAACGCTTAAAATTTGACTTAGGTCAAAGTTCTTTTTGCATGGGATTTTGAAATATGAGTGGCGCC
GTAAAAAGCGCTGCTAATGACATTTGAGGATGAAAGAGGAAGTTAATATTTGTGAGTCAGAGGTGAAATTCTTGGATTTC
ACAAAGATTAACTAATGCGAAGGCATTCTTCAATTGCTTTCCTGTCAATCAAGAACGAAAGTAAGGGGATCGAAGATGAT
CAGATACCAT
>OTU_809
CTGCGGTAATTCCAGCTCCAATAGCGTATATTCATGTTGTTGCAGTTAAAAAGCTCGTAGTTGAACATCAGACGCGGCGG
GGCGGTGCGCTTCGGCGCCACTGTCTCGCTATAGCGTCTAGAATGCGAGGCGCAGCACTTGTGCTGGCAGCCCGCGGGTT
ACTGTGAGGAAATTAGAGTGTTTAAAGCAGGCGTTTGCTTGAATACTGCAGCATGGAATAACGAGTAGGACTCCGGTTCT
GCTTTGTTGGTTTGAGGGCCAGAGTAATGGTTAATAGGAACAGTTGGGGGCATTAGTATTCAGTAGTCAGAGGTGAAATT
CTTGGATTTACTGAAGACTGACTAGTGCGAAAGCATTTGCCAAGGATGTTTCCATTAATCAAGAACGAAAGTTAGGGGAT
CGAAGACGATTAGATACCAT
>OTU_810
CTGCGGTAATTCCAGCTCCAATAGCGTATATTAAAGTTGTTGCAGTTAAAAAGCTCGTAGTTGAACCTTGGGCGATTCTA
GTAGTGGTCATCTTCGGATGTACCATTGCAGATTAGCCTCTTTCGGAGGACTTGACTTTGTCAAGGCAATCCGTGTTACT
GTGAAGAAATTAGAGTGTTTAAAGCAGGCTTACGCTTGAATACATCAGCATGGAATAACAAGATATGACTATGTTCTACT
TGTTGGTTTGAGGGCAATTGTAATGATTGATAGGGACAGTTGGGGACATTTGTATTCAGTAGTCAGAGGTGAAATTCTTG
GATTTACTGAAGACAAACTAGTGCGAAAGCATTTGTCAAGGATGTTTTCATTAATCAAGAACGAAAGTTAGGGGATCGAA
GATGATCAGATACCAT
>OTU_811
CCGCGGTAATTCCAGCTCCAATAGCGTATACTAAAGTTGTTGCAGTTAAAAAGCTCGTAGTTGGATTTCTGCCGGGAAGA
GCCGCCGACCTTTTGGTTGTGTGAGTTCGACTATGGCATCCTCCAGAAGTGCCGTTTACGGCGCGACTGGACTATTACTT
TGAGGAAATTAGAGTGTTTCAAGCAGGCACATGCCTTGAATACATTAGCATGGAATAATAATCTAGGACTTCGGCCCTAT
TTTGTTGGTTTCTAGAGCTGAAGTAATGATTAATAGGAACAGTCGGGGGCATTCGTACTCAACAGTCAGAGGTGAAATTC
TTGGATTTGTTGGAGACGGACAAAAGCGAAAGCATTTGCCAAGGATGTTTTCATTGATCAAGAACGAAAGTTAGGGGATC
GAAGACGATTAGATACCGT
>OTU_812
CCGCGGTAATTCCAGCTCCAATAGCGTATATTAAAGTTGTTGCGGTTAAAAAGCTCGTAGTTGGATTTCTGCCGAGGACG
ACCGACCGACCCATACGGGTTTGTGTCAGGTTAGACCGAGGCATCCTCTTGGAAGACGTGCTGTACTTTACTGTACACAC
GGAGTCCAGGACTTTTACTTTGAGGAAATTAGAGTGTTTCAAACAGGCGTACGCCATGAATACATTAGCATGGAATAATA
AGATAGGACTTCGGTTCTATTTTGTTGGTTTCTAGAACTGAAGTAATGATTAATAGGGACAGTCGGGGGCATTCGTACTT
AACTGTCAGAGGTGAAATTCTTGGATTTGTTAAAGACGAACTACTGCGAAAGCATTTGCCAAGGATGTTTTCATTGATCA
AGAACGAAAGTTAGGGGATCGAAGATGATTAGATACCAT
>OTU_813
CCGCGGTAATTCCAGCTCCAATAGCGTATATTAAAGTTGTTGCAGTTAAAACGCTCGTAGTTGAATTTCTGTTTGCGCTG
CGTTTGCCGCCCTATGGGCGCGTGAGCGTGTGCGTGAGCATCCTGCGGGTAGCCGCATTGCGGCCTTAACTGGTCGTGGT
GTTGGCTCCGCACGGTTACTTTGAAAAAATTAGAGTGTTTAAGGCAGGCGTTCGCTTTGAATACATTAGCATGGAATAAC
GAAGATGGACTCAGGTTCTTCTTTGTTGGTTCAGAGGGCCCGAGTAACGATTAATAGGGATAGTTGGGGGCATTCGTATT
TAATTGTCAGAGGTGAAATTCTTGGATTTGTTAAAGACGAACTACTGCGAAAGCATTTGCCAAGGATGTTTTCATTGATC
AAGAACGAAAGTTAGGGGATCGAAGACGATCAGATACCAT
>OTU_814
CCGCGGTAATTCCAGCTCCACAAGCGTATGTTAAAGCTGCTGCAGTTAAAACGCTCGTAGTTGTGGTTTCGTTAGGCGGG
GCGCGTGTGTCTCAAAAAGACGCGCGCGCACCGGCTAATTACAACGTAGTGGGCGTGTTAACTCACGCACACTAAGTAAA
CCTTGAAAAAATATTATCGCTTAAAACTTGACTTACGTCAAAGTTCTTTCTGCATGGGATTTTGGAATATGAGTGGCGGA
GTAAAATCCGCTGCTAATGACATTTGAGGATGAAAGAGGAAGTTAATATTTGCATGTCAGAGGTGAAATTCTTGGATTAT
GCAAAGATTAACTAATGCGAAGGCATTCTTCAATTGCTTTCCTGTCAATCAAGAACGAAAGTAAGGGGATCGAAGATGAT
TAGATACCAT
>OTU_815
CTGCGGTAATTCCAGCTCCAATAGCGTATATTAAAGTTGTTGCGGTTAAAAAGCTCGTAGTTGGATTTCTGCCAAGGACG
ACCGACCCACCTTCGGGTGCGTGTCAGTGTTGACTGAGGCATTCTCCGTTTCTCTCATGCTTAATTGTGTGAGCTGGATC
GGACTTTTACTTTGAGGAAATTAGAGTGTTTCAAGCAGGCATTTGCCTTGAATACATTAGCATGGAATAATAAGATAGGA
CTTCGGTTCTATTTTGTTGGTTTCAAGAACTGAAGTAATGATTAATAGGGACAGTCGGGGGCATTCGTACTTAACTGTCA
GAGGTGAAATTCTTGGATTTGTTAAAGACGAACTACTGCGAAAGCATTTGCCAAGGATGTTTTCATTGATCAAGAACGAA
AGTTAGGGGATCGAAGATGATTAGATACCAT
>OTU_816
CTGCGGTAATTCCAGCTCCAATAGCGTATGTTAAAGTTGTTGCGGCTAAAAAGCTCGTAGTTGGATTTCTGTTGAGGAAC
TCTGGTCCGCTCTATGAGCGTGCATCTAGTTGTGCCTCGGCATCCGCTCTGCATACGTGTCTGCGCTTGATTGCGTGGCG
CGGAGGTAGGGCCTTTTACTTTGAGGAAATTAGAGTGTTCACGGCAGGCTTTCGCCTTGAATATATTAGCATGGAATAAT
AACATAGGATCTTGGTTCTATTTTGTTGGTTTCTAGGGCTGAGATAATGATTAATAGGGACAATTGGGGGCATTCGTATT
GCGGTGTCAGAGGTGGAATTCTTGGATTACTGCACGACGAACTACTGCGAAAGCATTTGCCAAGGATGTTTTCATTGATC
AAGAACGAAAGTAAGGGGATCGAAGATGATCAGATACCAT
>OTU_817
CTGCGGTAATTCCAGCTCCAATAGCGTATATTAAAGTTGTTGCGGTTAAAAAGCTCGTAGTTGGATTTCTGGTGACGACG
TTTGCCCGGGTCAATGACTCTGCGGCGTAACGTTTTTGCCATCCTTGGGGAAAACTAGTCTGGCATTAGGTTGTCGGGTT
AGGGATCCTCATCGTTTACTGTGAAAAAATTAGAGTGTTCAAAGCAGGCTTACGCCGTTGAATACATTAGCATGGAATAA
TAAGATAGGACTTTGGTACTATTTTGTTGGTTTGCGTACCTTAGTAATGATTAATAGGGACAGTTGGGGGTATTCGTATT
CAATTGTCAGAGGTGAAATTCTTGGATTTATGGAAGACGAACTACTGCGAAAGCATTTACCAAGGATGTTTTCATTAATC
AAGAACGAAAGTTAGGGGATCGAAGACGATCAGATACCGT
>OTU_818
CCGCGGTAATTCCAGCTCCAATAGCGTATACTAAAGTTGTTGCAGTTAAAAAGCTCGTAGTTGGATTTCTGGTGGGATCG
CTTGAGCCCTCGGGTTACTCGTGTTCTTACCATCCTTGGGGAGTACCTGCCTGGGCTTCACTGCTTGGGTAGGGAATCCT
CATCGTTTACTGTGAAAAAATTAGAGTGTTCAAAGCAGGCTTAGGCCCTGAATACATTAGCATGGAATAATAAGATAGGA
CCTCGGCCTTATTTTGTTGGTTTGCAAGCCAAGGTAATGATTAATAGGGATAGTTGGGGGTATTCGTATTCAATTGTCAG
AGGTGAAATTCTTGGATTTATGGAAGACGAACTACTGCGAAAGCATTTACCAAGGATGTTTTCATTAATCAAGAACGAAA
GTTAGGGGATCGAAGACGATCAGATACCGT
>OTU_819
CCGCGGTAATTCCAGCTCCAATAGCGTATATTTAAGTTGTTGCAGTTAAAAAGCTCGTAGTTGGATTTCGGATGTGAACG
ACCGGTCCGCCGTTGCGGTGTGCACTGGACGTTTGTATCTTGTTGTCGGGGACGCGCACCTTGCCTTAACTGGTCGGGAC
GCGGAGTCGGCGCTGTTACTTTGAAAAAATTAGAGTGTTCAAAGCAGGCAACCGCTCTGAATACATTAGCATGGAATAAC
GCTATAGGACTCTGGTCTTATTGTGTTGGTCTTCGAGACCGGAGTAATGATTAAGAGGGACAGTTGGGGGCATTCGTATT
TCATTGTCAGAGGTGAAATTCTTGGATTTATGAAAGACGAACTTCTGCGAAAGCATTTGCCAAGGATGTTTTCATTGATC
AAGAACGAAAGTTAGGGGATCGAAGATGATTAGATACCGT
>OTU_820
CCGCGGTAATTCCAGCTCCAATAGCGTATATTAAAGTTGTTGCAGTTAAAAAGCTCGTAGTCGAAGGTGGGGGGCGGTGG
TTTCGTGCGTGCGTGCGAGCAATCGTGTGTGCGTGCGGGCCGGCCCCATGGAAAACTTGGGTGCAGAATCTGGGGTCCGT
GCTTCGCTGTGCGGGCTCCGGGGGCATCCCGATTACTGTGAAAAAATTAGAGTGTTCCACGCGGTCATTTTTGATTGAAT
AGATTAGCATGGAATAATGGAAGAGGACGATGTTTCCACTTTTGTTGGTTTTGGTGGATGATGTTGTAATGATTAAGAGG
GACAGTTGGGGGCATTAGTATTTAATAGCTAGAGGTGAAATTCCAGGATTTATGAAAGACTGACTTCTGCGAAAGCATTT
GCCAAGGATGTTTTCATTGATCAAGAACGAAAGTTAGGGGATCGAAGATGATTAGATACCGT
>OTU_821
CTGCGGTAATTCCAGCTCCAATAGCGTATACTAAAGTTGTTGCAGTTAAAAAGCTCGTAGTTGAATTTCTGGTCGTGGAT
TCCGGTCCGCTCCGCGAGGAGTGTGTACCAGGTTTTTGCAGCCATCCTCTGGGGTAAGGCATCTGGCATTAAGTTGTTGG
GTGTTTGATTCTGGACATTTACTGTGAGCAACATAGCGCGTTCAAAGCAGGCTTAGGCCGTTGAATACATTAGCATGGAA
TAATAAGATAGGACCTTGGTCTATTTTGTTGGTTTGCGTTCCAAGGTAATGATTAATAGGGATAGTTGGGGGTATTCGTA
TTCAATTGTCAGAGGTGAAATTCTTGGATTTATGGAAGACGAACTACTGCGAAAGCATTTACCAAGGATGTTTTCATTAA
TCAAGAACGAAAGTTAGGGGATCGAAGACGATCAGATACCAT
>OTU_822
CCGCGGTAATTCCAGCTCCAATAGCGTATGTTAATTTTGTTGCAATTAAAAAGCTCGTAGTTGAAACTCCAGGCGCAAGA
AATTGCGTCTGCCTGAGGTGACTAGCGATACCGAAAGGTTTTGTTAACTCGCGCAGGCATTTACTGTGAACAAATTAGAG
TGCTCAAAGCAGGCAATCGCTTGAATATTTTAGCATGGAATAATAAAATAAGACTTCATTAATTTTATTGGTTATTTGAT
GAAGTAATGATTAACAGGAACAGTTGGGGGCATTTGTATTTTATAGTCAGAGGTGAAATTCTTAGATTTATAAAAGACAA
ACTAATGCGAAAGCATTTGCCAAGGATGTTTTCATTAATCAAGAACGAAAGTTAGGGGATCAAAGATGATCAGATACCAT
>OTU_823
CTGCGGTAATTCCAGCTCCAAGAGCATATATTAAAGTTGTTGCAGTTAAAAAGCTCGTAGTTGGATTTCTGGTTAAATGA
GCCTGGCCCGCGGCCTTTTTGGCCTGTGAGTGCCGGTGCGCGTTTGCCATCCTTCTAGGTTTCTTGTCTACCCTTCACTG
GGCCGGACTTGCGATCTAGATCGTTTACTTTGAAAAAATTAGAGTGTTTAAAGCAGGCTTTTGCTATGAATACATTAGCA
TGGAATAATAATCTAGGACTTCGGTTCTATTTTGTTGGTTTCTAGATCTGAAGTAATGATTGATAGGGACAGTTGGGGGT
GCTCGTATTCCGTGGCCAGAGGTGAAATTCTTGGATTCCCGGAAGACGAACTTATGCGAAAGCATTCACCAAGGATGTCT
TCTTTAATCAAGAACGAAAGTTGGGGGATCGAAGACGATCAGATACCAT
>OTU_824
CTGCGGTAATTCCAGCTCCAATAGCGTATATTAAAGTTGTTGCGGTTAAAAAGCTCGTAGTTGGATTTCTGCCGAGGACG
ACCGACCGACCCATACGGGTTTGTGTCTGGTTAGACCGAGGCATCCTCTTGGAAGACGTGCTCTACTTTACTGTGGACAC
GGAGTCCAGGACTTTTACTTTGAGGAAATTAGAGTGTTTCAAACAGGCGTTCGCCGTGAATACATTAGCATGGAATAATA
ATATAGGACTTCGGTTCTATTTTGTTGGTTTCTAGAACTGAAGTAATGATTAATAGGGACAGTCGGGGGCATTCGTACTT
AACTGTCAGAGGTGAAATTCTTGGATTTGTTAAAGACGAACTACTGCGAAAGCATTTGCCAAGGATGTTTTCATTGATCA
AGAACGAAAGTTAGGGGATCGAAGACGATCAGATACCAT
>OTU_825
CCGCGGTAATTCCAGCTCGAGGAAATTTTATCAATGCTGTTGCAGTTGAAACGCTCGTAGTTGAGTCTTGTGCGCCGGCT
GGTGGTCTCCCGAAAGGGGGTACCGCGGACGGCGCATGTGTAGTTCCTTGCGCCTGTTAAAGGGTGCAGCGGACGGGTTA
CTGTGAAGAAATTAGAGTGTTCAAAGCAGGCTTACGCTTGAATACATTAGCATGGGATAACGGTCGTGCGAGCGATTGTT
GGTTAGCAGTCATTTGCGGTTGATAGGGACAGTCGGGGGCATTAGTATTTGGCAGTCAGAGGTGAAATTCTTGGATTTGC
CAAAGACTAACTAGAGCGAAAGCATTTGCCAAGGATGTTTTCATTAATCAAGAACGAAAGTTAGGGGATCGAAGACGATC
AGATACCAT
>OTU_826
CTGCGGTAATTCCAGCTCCAATAGCGTATACTAAAGTTGTTGCAGTTAAAAAGCTCGTAGTTGAATTTCTGGTCGTGGGT
TTAGGTCCTACCCTCACGGGTTGAGTACCTGATTCTGCGGCCATCCTCGGGGAAAATATATCTGGCATTAAGTTGTTGGG
TATAGGATCCTCGTCATTTACTGTGAGCAAAATAGAGTGTTCAAAGCAGGCTTATGCCGTTGAATATATTAGCATGGAAT
AATAAGATAAGACCTTGGTCTATTTTGTTGGTTTGCTGTCCAAGGTAATGATTAATAGGGATAGTTGGGGGTATTCGTAT
TCAATTGTCAGAGGTGAAATTCTTGGATTTATGGAAGACGAACTACTGCGAAAGCATTTACCAAGGATGTTTTCATTAAT
CAAGAACGAAAGTTAGGGGATCGAAGACGATTAGATACCAT
>OTU_827
CTGCGGTAATTCCAGCTCCAATAGCGTATACTAAAGTTGTTGCAGTTAAAAAGCTCGTAGTTGGATTTCTGGAAGCGGAC
ACCGGTCTGCCCCTCACGGGGTTTGTACCAGGGTCTGCTTCCATCCTCGAGGAGAGCACATCTGGCATTAAGTTGTCGGG
TGTGGGATCCTCGTCATTTACTGTGAGCAAAATAGAGTGTTCAAAGCAGGCTTAGGCCGTTGAATATATTAGCATGGAAT
AATAAGATAAGACCTTGGTCTATTTTGTTGGTTTGCACTCCAAGGTAATGATTAATAGGGATAGTTGGGGGTATTCGTAT
TCAATTGTCAGAGGTGAAATTCTTGGATTTATGGAAGACGAACTACTGCGAAAGCATTTACCAAGGATGTTTTCATTAAT
CAAGAACGAAAGTAAGGGGATCGAAGATGATCAGATACCGT
>OTU_828
CCGCGGTAATTCCAGCTCCAATAGCGTATATTAAAGTTGTTGCAGTTAAAAAGCTCGTAGTTGAACTTCTGACTGTTTCG
AAAGCTGGCTTTTGTCGCTTTCGTGACAGTCATCCGCTTGGGAACTCCGTTCGAACTTCATTGTTTGGCGGAAGGAACAG
GCATTTTACTTTGAAAAAATTAGAGTGTTCAAGGCAGGCTATAGCCCTGAATACACAAGCATGGAATAATGAAATAGGAC
TGGTTCCATTTTATTGGTTATTGGACTAGTAATGATTAATAGGGACAGTTGGGGGCATTAGTATTTAATTGTCAGAGGTG
AAATTCTTGGATTAATTAAAGACTAACTTATGCGAAAGCATTTGCCAAGGATGTTTTCATTAATCAAGAACGAAAGTTAG
GGGATCAAAGACGATCAGATACCAT
>OTU_829
CTGCGGTAATTCCAGCTCCAATAGCGTATATTAAAGTTGTTGCGGTTAAAAAGCTCGTAGTTGAATTTGTGCCAAGGACG
ACCTGCCCACCTTAGGGTGCGTGTTAGAGTTGACCGAGGCATCCTCCTAGCAGCGCCCGGCTTAACTGTCCGGTTCGCAC
TAGGACTTTTACTTTGAGGAAATTAGAGTGTTTCAAGCAGGCATATGCCTTGAATATATTAGCATGGAATAATAATTTAG
GACTTCGGTTCTATTTTGTTGGTTTCTAGAACTGAAGTAATGATTAATAGGGACAGTCGGGGGCATTCGTACTCAACAGT
CAGAGGTGAAATTCTTGGATTTGTTGGAGACGAACTACTGCGAAAGCATTTGCCAAGGATGTTTTCATTGATCAAGAACG
AAAGTTAGGGGATCGAAGATGATCAGATACCGT
>OTU_830
CCGCGGTAATTCCAGCTCCAATAGCGTATATTAATGTTGTTGCAGTTAAAAAGCTCGTAGTTGAATTTCTGGTAGTAGTG
CTAACTGGCTTCGGTCGTTAGTAATGCTATCATCCGTCTGAGAACCATAGCTGTCTTTAATCGGTCACTATGGAGATCAG
GCATTTTACTTTGAAAAAATTAGAGTGTTCAAGGCAGGCTTTCGCCATGAATACTATAGCATGGAATAATGGAATAGGAC
TTTGGTTCATTTTGTTGGTTATTGAACCTTAGTAATGATTAACAGGGACAGTTGGGGGCATTAGTATTTAATTGTCAGAG
GTGAAATTCTTGGATTTATGGAAGACGAACTACTGCGAAAGCATTTACCAAGGATGTTTTCATTAATCAAGAACGAAAGT
TAGGGGATCGAAGATGATTAGATACCAT
>OTU_831
CCGCGGTAATTCCAGCTCCAATAGCGTACACTAAAGTTGTTGCGGTTAAAAAGCTCGTAGTTGGATTTCTGCTGAGGACG
ACCGACCAACCCATACGGGTTTGCGTCTGGTTTGACCGAGGCATCCTCCAAGAAGACGTAGTACACTTCACTGGGTATTG
CGGAGTCTTGGACTTTTACTTTGAGGAAATTAGAGTGTTTCAATCAGGCATTTGCCGTGAATACATTAGCATGGAATAAT
AATATAGGACTTCGGTTCTATTTTGTTGGTTTCAAGAACTGAAGTAATGATTAATAGGGACAGTCGGGGGCATTCGTACT
TAACTGTCAGAGGTGAAATTCTTGGATTTGTTAAAGACGAACTACTGCGAAAGCATTTGCCAAGGATGTTTTCATTGATC
AAGAACGAAAGTTAGGGGATCGAAGATGATCAGATACCAT
>OTU_832
CTGCGGTAATTCCAGCTCCAATAGCGTATACTAAAGTTGTTGCAGTTAAAAAGCTCGTAGTTGGATTTCAAGGGACGCAG
CGTGGTAGCACGTTTGCTCCCTACCAGTCTTTGACTGTTACTGTGAGAAAATTAGAGTGTTTCAAGCAGGCTGTTGCAGG
AATACATTAGCATGGAATAACGAATGTGTCTAGAATCTTGGTTAATTCTAGATTACGATTAATAGGGACAGTTGGGGGCA
TTAGTATTTAATTGTCAGAGGTGAAATTCTTGGATTTGTTAAAGACTAACGTATGCGAAAGCATTTGCCAAGGATGTTTT
CATTAATCAAGAACGAAAGATAGGGGATCAAAGATGATCAGATACCGT
>OTU_833
CCGCGGTAATTCCAGCTCCAATAGCGTATATTAAAGTTGTTGCGGTTAAAAAGCTCGTAGTTGGATGTCTGTTGAGGACG
ACTGGTCCGCCCTCTGGGTGAGTATCTGGTTCGGCCTTGGCATCTTCTTGGTAATCGCTGCTGCACTTCATTGTGTGGTG
CGCTATCCAAGACCTTTACTTTGAGGAAATTAGAGTGTTTCAAGCAGGCACACGCCGTGAATACATTAGCATGGAATAAT
AAACTAGGACTTCGGTTCTATTTTGTTGGTTTCTAGAGCTGAGGTAATGGTAAATAGGGATAATTGGGGGCATTCGTATT
TAATTGTCAGAGGTGAAATTCTTGGATTTGTTAAAGACGGACTACTGCGAAAGCATTTGCCAAAGATGTTTTCATTGATC
AAGAACGAAAGTTAGGGGATCGAAGATGATTAGATACCGT
>OTU_834
CCGCGGTAATTCCAGCTCCAACGGCGTATATTAACGTTGTTGCAGTTAAAAAGCTCGTAGTTGAAGTTATGGTGTGTGCT
TTTTTGGAAGGGCTTGATGGCTTTACGGCTATCAAGTTTGACTGTTTAAGACACATCGTATCTTAGCTGTTGCATTGCGC
ATTGCTTCACTGCCGTGCGTACTTGTACAGCGTATTACTGTGAAAAAATTAGAGTGTTCCAAGCAGATGTATATCTGAAT
AGTTCAGCATGGAATAATAGAATAGGGGAGGTTACCCTATCGTTGGTTTGGGGTGATTTCTGATGATGAATAGGGACAGT
TGGGGGCATTAGTATTTAATTGTCAGAGGTGAAATTCGAGGATTTATGAAAGACTAACTTCTGCGAAGGCATTTGCCAAG
GATGTTTTCATTGATCAAGAACGAAAGTTAGGGGATCGAAGACGATTAGATACCGT
>OTU_835
CTGCGGTAATTCCAGCTCCAATAGCGTACACTAAAGTTGTTGCGGTTAAAAAGCTCGTAGTTGGATTTCTGTCGAGGACG
ACCGACCAACCCATACGGGTTTGCGTCTGGTTTGACCGAGGCATCCTCCTAGAAGACGTAGTGCACTTAACTGGGTATTA
CGGAGTCTAGGACTTTTACTTTGAGGAAATTAGAGTGTTTCAATCAGGCATTTGCCGTGAATACATTAGCATGGAATAAT
AATATAGGACTTCGGTTCTATTTTGTTGGTTTCAAGAACTGAAGTAATGATTAATAGGGACAGTCGGGGGCATTCGTACT
TAACTGTCAGAGGTGAAATTCTTGGATTTGTTAAAGACGAACTACTGCGAAAGCATTTGCCAAGGATGTTTTCATTGATC
AAGAACGAAAGTTAGGGGATCGAAGATGATCAGATACCGT
>OTU_836
CCGCGGTAATTCCAGCTCCAATAGCGTATGTTAACGTTGTTGCAGTTAAAAGGCTCGTAGTCGAACTTATGGCTTTTGAG
AGACTCGTTCACTACCTAGCGTAGTGCAACTGAGACTTTCGAGTCATCCTTGCGGAGAAGCATTTCTGCCCTTGAGTGGG
TTTGAAATGCGATCTGCATCTATTACTGTGAGTAAAACAAAGTGTTCAAAGCAGGCTTATGCTTGTATGATTTAGCATGG
AATAATGATATAGGACTTGCGTTCTGTTTCGTTGGTTTATAGACACAAGTAATGATTAATAGGGATAGTTGGGGGTGCTA
GTATTCAATGGTCAGCGGTGAAATGCATAGACCCATTGAAGACTAACTTATGCGAAAGCATTCACCAAAAATATCTTCTT
TGATCAAGAACGAAAGTTGGGGGATCGAAGACGATCAGATACCAT
>OTU_837
CCGCGGTAATTCCAGCTCCAATAGCGTATATTAAAGTTGTTGCAGTTAAAAAGCTCGTAGTTGGATTTCTGGCAGGGTGA
CTTTGCCCTCAAGTTGAGTGCGCTGAGCCGCCCTACCATCCTTCTGTTAACCCTTCAGAGCTTAATAACTTTGTTGGGGG
CTCAGATATTTTACCTTGAGAAAATTAGAGTGTTTCAGGCAGGCTAGCGCCGGAATACATTAGCATGGAATAATAGAATA
GGACTTTTACCTCTTCTGTTGGTCTGAGGGGTTCAAGTAATGATTAATAGGGATAGTTGGGGGCATTAGTACTTAACTGT
CAGAGGTGAAATTCTCGGATTTGTTAAAGACTAACTTATGCGAAAGCATTTGCCAAGGATGTTTTCATTAATCAAGAACG
AAAGTTAGGGGATCGAAGACGATCAGATACCAT
>OTU_838
CCGCGGTAATTCCAGCTCCAATAGCGTATACTAAAGTTGTTGCAGTTAAAAAGCTCGTAGTTGGATTTCTGGTAGATAGC
TATGGTCCGGCCCTTCGGGGTTGAGTATCAGTTGTTATCTGTCATCCTATCTGGGTTGTTTCGGTTTCGGCCGGGCAGTT
CAGGTTCTTTTACTTTGAAAAAATTAGAGTGTTTAAAGCAAGCTTACGCGATGAATACATTAGCATGGAATAATAATATA
GGACTACGGGTTCTATTTTGTTGGTTTCTAGACCTGAAGTAATGATTGATAGGGATAGTTGGGGGTGCTAGTATTGAGAG
GCCAGAGGTGAAATTCTTGGATTCTCTCAAGACTAACTTATGCGAAAGCATTCACCAAGGATGTCTTCTTTAATCAAGAA
CGAAAGTTGGGGGATCGAAGACGATCAGATACCGT
>OTU_839
CTGCGGTAATTCCAGCTCCAATAGCGTATATTAAAGTTGTTGCAGTTAAAAAGCTCGTAGTTGAATTTCTGGACGCGGAG
GGTGGTCCGCCCCTCACGGGGTGTGTACTTTTTCTCTGCGTCCATCCTCGGGGTGAACATGTCTGGGGTTAAATCACCGG
GCATGGGACCCTCGTCATTTACTGTGAGCAAAATAGAGTGTTCAAAGCAGGCTTAGGCCGTTGAATACGTTAGCATGGAA
TAATAAGATATGACCTTGGTCTTATTTTGTTGGTTTGCATTCCAAGGTAATGATTAATAGGGATAGTTGGGGGTATTCGT
ATTCAATTGTCAGAGGTGAAATTCTTGGATTTATGGAAGACGAACTACTGCGAAAGCATTTACCAAGGATGTTTTCATTA
ATCAAGAACGAAAGTTAGGGGATCGAAGACGATCAGATACCAT
>OTU_840
CCGCGGTAATTCCAGCTCCAATAGCGTATATTAAAGTTGTTGCAGTTAAAAAGCTCGTAGTTGGATTTCTAGATAAGTGG
CTACTCTGTAGTTTGCTTGTCTACCAGTCTTAGACTGTTACTGTGAGAAAATTAGAGTGTTTAAAGCAGGCTATTGCAAG
AATACATTAGCATGGAATAACGAATGTGTCTAGAATATTGGTTAATTCTAGATTACGATTAATAGGGACAGTTGGGGGCA
TTAGTATTTAATTGTCAGAGGTGAAATTCTTGGATTTATTAAAGACTAACGTATGCGAAAGCATTTGCCAAGGATGTTTT
CATTAATCAAGAACGAAAGATAGGGGATCAAAGACGATCAGATACCAT
>OTU_841
CCGCGGTAATTCCAGCTCCAATAGCGTATACTAAAGTTGTTGCAGTTAAAAAGCTCGTAGTTGAATTTCTGGTCTGGAAT
GGCGGTCTGCCTCAAACGAGGTATGTACCATCTGTTCGAGTCCATCCTCGGGGAAAACGTGTCTGTGATTTAGTTCATGG
GCATGGGGTCCTCGTCATTTACTGTGAGCAAAATAGAGTGTTCAAAGCAGGCTTATGCCGTTGAATACATTAGCATGGAA
TAATAAGATAAGACCTTGGTCTATTTTGTTGGTTTGTCCTCCAAGGTAATGATTAATAGGGACGGTTGGGGGTATTCGTA
TTCAATTGTCAGAGGTGAAATTCTTGGATTTATGGAAGACGAACTACTGCGAAAGCATTTACCAAGGATGTTTTCATTAA
TCAAGAACGAAAGTTAGGGGATCGAAGATGATTAGATACCAT
>OTU_842
CCGCGGTAATTCCAGCTCCAATAGCGTATATTAAAGTTGTTGCAGTTAAAAAGCTCGTAGTTGGATTTCAAGAGACGCAA
GTGGGATAACCACTTTGCACTCTACCAGTCTTTGACTGTTACTGTGAGAAAATTAGAGTGTTTCAGGCAGGCTATTGCAG
GAATACATTAGCATGGAATAACGAATGTGTCTAGAATTTGGTTAATTCTAGGTTTCGATTAATAGGGACAGTTGGGGGCA
TTAGTATTTAATTGTCAGAGGTGAAATTCTTGGATTTGTTAAAGACTAACGTATGCGAAAGCATTTGCCAAGGATGTTTT
CATTAATCAAGAACGAAAGATAGGGGATCAAAGACGATTAGATACCGT
>OTU_843
CCGCGGTAATTCCAGCTCCAATAGCGTATATTAAAGTTGTTGCAGTTAAAAAGCTCGTAGTTGGATTTCTGGCAGGGAGT
AGATGCCCGTGTGATACGTGCGCAGATACCCCCTGCCATCCTTCTGTTAACCCTCCAGATCTTAACTGCTCTGTTGGGAG
CCCAGATATTTTACCTTGAGAAAATTAGAGTGTTTCAGGCAGGCTAGCGCCGGAATACATTAGCATGGAATAATAGAATA
GGACTTTTACCTCTTCTGTTGGTCTGAGGGGTTCAAGTAATGATTAATAGGGATAGTTGGGGGCATTAGTACTTAACTGT
CAGAGGTGAAATTCTCGGATTTGTTAAAGACTAACTTATGCGAAAGCATTTGCCAAGGATGTTTTCATTAATCAAGAACG
AAAGTTAGGGGATCAAAGACGATTAGATACCAT
>OTU_844
CCGCGGTAATTCCAGCTCCAATAGCGTATATTAATGTTGTTGCAGTTAAAAAGCTCGTAGTTGAATTTCTGGTAGTAGTG
CTAGCTGGCTTCGGTCGTTAGTAGTGCTATCATCCGTCTGAGAACCATAGCTGTCTTTAATCGGTCACTATGGAGATCAG
GCATTTTACTTTGAAAAAATTAGAGTGTTCAAGGCAGGCAATCGTCATGAATACTATAGCATGGAATAATGGAATAGGAC
TTTGGTTCATTTTATTGGTTATTGAACCTTAGTAATGATTAACAGGGACAGTTGGGGGCATTAGTATTTAATTGTCAGAG
GTGAAATTCTTGGATTTATTAAAGACTAACTTATGCGAAAGCATTTGCCAAGGATGTTTTCATTAATCAAGAACGAAAGT
TAGGGGATCAAAGACGATCAGATACCGT
>OTU_845
CTGCGGTAATTCCAGCTCCAATAGCGTATACTAAAGTTGTTGCAGTTAAAAAGCTCGTAGTTGAATTTCTGGTCTTGGAC
AGCGGTCTGCCTCAAACGAGGTACGCACCATCTGTCCGAGTCCATCCTCGGGGAAAACATGTCTGTGATTTAGTTCATGG
GTATGGGATCCTCGTCATTTACTGTGAGCAAAATAGAGTGTTCAAAGCAGGCTTATGCCGTTGAATACATTAGCATGGAA
TAATAAGATAAGACCTTGGTCTATTTTGTTGGTTTGTACTCCAAGGTAATGATTAATAGGGATAGTTGGGGGTATTCGTA
TTCAATTGTCAGAGGTGAAATTCTTGGATTTATGGAAGACGAACTACTGCGAAAGCATTTACCAAGGATGTTTTCATTAA
TCAAGAACGAAAGTTAGGGGATCGAAGACGATTAGATACCAT
>OTU_846
CCGCGGTAATTCCAGCTCCAATAGCGTATATTAAAGTTGTTGCAGTTAAAAAGCTCGTAGTTGGACTTCTGATTCGAAAG
ATCGGTCCGCCGCAAGGCGAGCACTGATTCTTCGAGTCTTCCTCTCGTAGTTGTTTGGCGCACTTGATTGGGTGCCAGAT
GAATATGGGACCTTTACTTTGAAAAAATTAGAGTGTTCAAAGCAGGCAATCGCTTGAATACATTAGCATGGAATAATAGA
ATAGGACTTTGGTTCTATTTTGTTGGTTTCTAGGACCGAGGTAATGATTAATAGGGACAGTTGGGGGCATTAGTATTTAA
TTGTCAGAGGTGAAATTCTTGGATTTATGAAAGACTAACTACTGCGAAAGCATTTGCCAAGGATGTTTTCATTAATCAAG
AACGAAAGTTAGGGGATCGAAGATGATCAGATACCAT
>OTU_847
CTGCGGTAATTCCAGCTCCAATAGCGTATATTAAAGTTGTTGCGGTTAAAAAGCTCGTAGTTGGATTTCTGCTAAGGACG
ACCGACCATCCCATACGGGTTTGTGTCTGGTTTGACCGAGGCATCCTCCTGGAAGACGTTGTGCACTTTACTGGGTACGA
CGGAGTCCAGGACTTTTACTTTGAGGAAATTAGAGTGTTTCAAGCAGGCATTTGCCGTGAATACATTAGCATGGAATAAT
AAGATAGGACTTCGGTTCTATTTTGTTGGTTTCTAGAACTGAAGTAATGATTAATAGGGACAGTCGGGGGCATTCGTACT
CAACAGTCAGAGGTGAAATTCTTGGATTTGTTGGAGACGAACTACTGCGAAAGCATTTGCCAAGGATGTTTTCATTGATC
AAGAACGAAAGTTAGGGGATCGAAGACGATCAGATACCAT
>OTU_848
CTGCGGTAATTCCAGCTCCAACGGCGTATATTAACGTTGTTGCAGTTAAAAAGCTCGTAGTTGGAGTTATAGTGTGTCCT
TTTTTGAGATTGCATGGTCTTCGGATCGTGTAGTCTCGCTTGAGGCTCACTGTATCTTTTGCTGTTACGTTTCACATGGC
TTCACTGTCGTGTGGGATTGTACAGCGCATTACTGTGAAAAAATTAGAGTGTTCCAAGCAGATGTATATCTGAATAGTTC
AGCATGGAATAATAGAATAGGGGAGATTGCCCTATTGTTGGTTTTGGGGTGATTTCTGATGATGAATAGGGACAGTTGGG
GGCATTCGTATTTAATTGTCAGAGGTGAAATTCTTGGATTTATGAAAGACGAACTTCTGCGAAAGCATTTGCCAAGGATG
TTTTCATTAATCAAGAACGAAAGTTAGGGGATCGAAGACGATCAGATACCGT
>OTU_849
CCGCGGTAATTCCAGCTCCAATAGCGTATACTAAAGTTGTTGCAGTTAAAAAGCTCGTAGTTGAATTTCTGGATTTGGAC
AGTGGTCTATCATTCATTTGATGTGTACCTTTTGTCTGAGTCCATCCTCGTGGAAAACGTTCCTGTCATTAAGTTGATGG
GATCGCGCTCCACGTCATTTACTGTGAGCAAAATAGAGTGTTCAAAGCAGGCTTATGCCGTTGAATACATTAGCATGGAA
TAATAAGATAGGACCTTGGTCTATTTTGTTGGTTTGTACTCCAAGGTAATGATTAATAGGGATAGTTGGGGGTATTCGTA
TTCAATTGTCAGAGGTGAAATTCTTGGATTTATGGAAGACGAACTACTGCGAAAGCATTTACCAAGGATGTTTTCATTAA
TCAAGAACGAAAGTTAGGGGATCGAAGACGATCAGATACCGT
>OTU_850
CTGCGGTAATTCCAGCTCCAATAGCGTATATTAAAGTTGTTGCAGTTAAAAAGCTCGTAGTTGGATTTCGGGGCAGGAGG
TCCGGTCCGCCGAAAGGCAGGTACTGGACGCCAGCCCTTTTTCTCGAAGGCCCCATCTGCTCTTCATTGAGTGGTAGGGG
AGTTCGGGACGTTTACTTTGAAAAAATTAGAGTGTTCAAGGCAGGCCGTCGCTTGAATACGTTAGCATGGAATAATGGAA
TAGGACTTCGGTTCTATTTCGTTGGTTTCTGGGACCGAAGTAATGATTAAGAGGGACAGTTGGGGGCATTCGTATTCAAT
TGTCAGAGGTGAAATTCTCGGATTTATGGAAGACGAACAACTGCGAAAGCATTTGCCAAGGATGTTTTCATTAATCAAGA
ACGAAAGTTGGGGGTTCGAAGACGATCAGATACCGT
>OTU_851
CTGCGGTAATTCCAGCTCCAATAGCGTATACTAAAGTTGTTGCAGTTAAAAAGCTCGTAGTTGTATTTCTGGTCTTGGTC
AGCGGTCTGCCTCAAACGAGGTACGCACCATCTGTCCGAGTCCATCCTCGGAGAGAACGTATCTGTGATTCAGTTCATGG
GTATGGGATCTTCGTCATTTACTGTGAGCAAAATAGAGTGTTCAAAGCAGGCTTATGCCGTTGAATACATTAGCATGGAA
TAATAAGATAAGACCTTGGTCTAATTTTGTTGGTTTGTACTCCAAGGTAATGATTAATAGGGATAGTTGGGGGTATTCGT
ATTCAATTGTCAGAGGTGAAATTCTTGGATTTATGGAAGACGAACTACTGCGAAAGCATTTACCAAGGATGTTTTCATTA
ATCAAGAACGAAAGTTAGGGGATCGAAGACGATCAGATACCAT
>OTU_852
CTGCGGTAATTCCAGCTCCAATAGCGTATACTAAAGTTGTTGCAGTTAAAAAGCTCGTAGTTGGATTTCTGCTGAGGACG
ACCGGTCCGCCCTCCGGGTGTGCATCTGGTTCGGCCTGGGCATCTTCTTGGAGAACGCCGCTGCACTTCGCTGTGTGGTG
CGGTATCCAGGACTTTTACTTTGAGGAAATTAGAGTGTTTCAAGCAGGCACACGCCTTGAATACATTAGCATGGAATAAT
AAGATAGGACCTTGGTTCTATTTTGTTGGTTTCTAGAGCTGAGGTAATGATTAATAGGGATAGTTGGGGGCATTCGTATT
TAACTGTCAGAGGTGAAATTCTTGGATTTGTTAAAGACGGACTACTGCGAAAGCATTTGCCAAGGATGTTTTCATTGATC
AAGAACGAAAGTTAGGGGATCGAAGACGATCAGATACCAT
>OTU_853
CCGCGGTAATTCCAGCTCCAATAGCGTATATTAAAGTTGTTGCGGTTAAAAAGCTCGTAGTTGGATTTCTGCTGAGGACG
ACCGACCAGCCCATACGGGCTTGTGTCTGGTTTGACCGAGGCATCCTCTTGGAAGACGTTAGGCACTTCATTGGGCATGA
CGGAGTCCAGGACTTTTACTTTGAGGAAATTAGAGTGTTTCAAGCAGGCATTTGCCGTGAATACATTAGCATGGAATAAT
AAGATAGGACTTCGGTTCTATTTTGTTGGTTTCTAGAACTGAAGTAATGATTAATAGGGACAGTCGGGGGCATTCGTACT
CAACAGTCAGAGGTGAAATTCTTGGATTTGTTGGAGACGAACTACTGCGAAAGCATTTGCCAAGGATGTTTTCATTAATC
AAGAACGAAAGTTAGGGGATCGAAGACGATCAGATACCAT
>OTU_854
CCGCGGTAATTCCAGCTCCAATAGCGTATATTAAAGTTGTTGCGGTTAAAAAGCTCGTAGTTGGATTTTGGTTAAGAGGG
CGCGGTCGGCCGTTTGGTCTGTACTGCGTTGTCTTGACTTCCTGATGAGGACATGCTCTTGGTTAACGCTGAGACATGGA
GTCATCGTGGTTACTTTGAAAAAATTAGAGTGTTCAAAGCGGGCTTACGCTTGAATATATTAGCATGGAATAACACTATA
GGACTCCTGTCCTATCTCGTTGGTCTCGGGATGGGAGTAATGATTAAGAGGAACAGTTGGGGGCATTCGTATTTCATTGT
CAGAGGTGAAATTCTTGGATTTATGAAAGACGAACTTCTGCGAAAGCATTTGCCAAGGATGTTTTCATTAATCAAGAACG
AAAGTTGGGGGCTCGAAGACGATCAGATACCGT
>OTU_855
CCGCGGTAATTCCAGCTCCAATAGCGTATACTAAAGTTGTTGCAGTTAAAAAGCTCGTAGTTGAATTTCTGGTTTTGATA
TAAGCTGGCTTCGGTCGTTTGTATCAATATCATCCGTTAGAGAACTGTAACTGACTTTCACTAGTCACTGCAGAGATCTA
ACATTTTACTTTGAAAAAATTAGAGTGTTTAAGGCAGATTATCGTCATGAATATTCAAGCATGGAATAATGGAATAGGAC
TTTGGTTCATTTTATTGGTTATTGAACCTTAGTAATGATTAAAAGGGACAGTTGGGGTCATTTGTATTTAATTGTCAGAG
GTGAAATTCTTGGATTTATTAAAGACAAACTTATGCGAAAGCATCTGACAAGGATGTTTTCATTAATCAAGAACGAAAGT
TAGGGGATCAAAGATGATCAGATACCAT
>OTU_856
CCGCGGTAATTCCAGCTCCAAAAATTTATTTTAAAGTTGTTGCAGTTAAAACGCTCGTAGTTGGCTGTTTAAATAGCCAA
ATTGTTCAGAATTTTCCAACGAAACTCAAGTTGGCTCACGCCGTCGGGAGAAGTAAAGAACATCTCGGTGTTCTGGAAAA
TTCTCTAGGTATATAATTTGATTTATCATTTTATTATGGGCAATTGGCATTTAATTTTTAAACGGTGATCAAAACCATAT
GTTTCAAATAGACATTGTTTTTATGTCTGAGGCCAAAGCATTGTATTTTATACAAAAATACATTTATGTATTGTTCATAA
TGAGGTTTAGGATAGCGTGCCAAGCATTGATGCGCGAGGGGTGAAATCCAGAGACCGTATCAGGACTACCTGTAGCTAAA
GCTATACACGTACACACACCTCCCAATCAGGAACTAAAGTTAGGGGAGCGAAGACGATTAGATACCGT
>OTU_857
CCGCGGTAATTCCAGCTCCAATAGCGTATACTAAAGTTGTTGCAGTTAAAAAGCTCGTAGTTGGATTTCTGGTCGTGGGC
ACCGGTCCGCCCCTCACGGGGTGTGTACCAGTCGTCTGCAGCCATCCTCGGGGAAACAACATCTGGCATTAAATTGTCGG
GTGTGGGATCCTCGTCATTTACTGTGAGCAAAATAGAGTGTTCAAAGCAGGCTTAGGCCGTTGAATACATTAGCATGGAA
TAATAAGATAGGACCTTGGTCTATTTTGTTGGTTTGCACTCCAAGGTAATGATTAATAGGGATAGTTGGGGGTATTCGTA
TTCAATTGTCAGAGGTGAAATTCTTGGATTTATGGAAGACGAACTACTGCGAAAGCATTTACCAAGGATGTTTTCATTAA
TCAAGAACGAAAGTTAGGGGATCGAAGACGATCAGATACCAT
>OTU_858
CTGCGGTAATTCCAGCTCCAATAGCGTATATTAAAGTTGTTGCAGTTAAAAAGCTCGTAGTTGGATTTCAAGGGTCGCAG
CGTCCACAAGACGTTAGCTCCCTACCAGTCTTTGACTGTTACTGTGAGAAAATTAGAGTGTTTCAAGCAGGCTGTTGCAG
GAATACATTAGCATGGAATAACGAATGTGTCTAGAATCGTGGTTAATTCTAGATTACGATTAATAGGGACAGTTGGGGGC
ATTAGTATTTAATTGTCAGAGGTGAAATTCTTGGATTTATTAAAGACTAACGTATGCGAAAGCATTTGCCAAGGATGTTT
TCATTAATCAAGAACGAAAGTTAGGGGATCGAAGATGATCAGATACCAT
>OTU_859
CTGCGGTAATTCCAGCTCTAACAGTGTATACTAAAGTTGTTGCGGTTAAAAAGCTCGTAGTCGAACAACAAATCTTAGTG
ATTAGGACCTTCCATCGGAGGGTGATCTTCAATGAAGATAGATGTAGGAAAGCACGGTACTTTTAGCGCGAGGTACTGCC
TACAACAATTTACTGTGAGTAAATTAGAGTGCTCAAGGCACGCACATGTGTGAATATTTCAGCATGGGATGATAGAATAG
GCCTCGCCAGTGGTGTCAGAACACTGGTGGAGGAATGACCAACAGGACCAGTCGTGACCAATTGTATTCATGGGCTAGAG
GTGAAATTCTGTGACCCTATGAGGACAAACAAGAGCGAAGGCATTTGGTAAGGATGTCTCCATTGATCAAGAACGAAAGT
TGTGGGATCGAAGATGATCAGATACCAT
>OTU_860
CTGCGGTAATTCCAGCTCCAATAGCGTATATTAAAGTTGTTGCAGTTAAATAGCTCGTAGTTGAATTTTGGGCTGGGCTG
GGTGGTCTCGCCGCAAGGTGTGCACTGCTCTGGTCTGGTCTTTCCTTCTGGGGAACTAGGGTGCTCTTAACTGGGTGCTC
TAGGGATCCAGGACTTTTACTTTGAAAAAATTAGAGTGTTTAAAGCGGGCATTTGCTTGAATACATTAGCATGGAATAAT
AGAATAGGACTTTGGTTCTATTTTGTTGGTTTCTAGGACCGAAGTAATGATTAATAGGGATAGTTGGGGGCATTAGTATT
TAATTGTCAGAGGTGAAATTCTTGGATTTATGAAAGACTAACTTCTGCGAAAGCATTTGCCAAGGATGTTTTCATTAATC
AAGAACGAAAGTTAGGGGATCGAAGACGATTAGATACCAT
>OTU_861
CCGCGGTAATTCCAGCTCCAATAGCGTATATTTAAGTTGTTGCAGTTAAAAAGCTCGTAGTTGGATTTCGGTTAAGAGCG
ACCGGTCCGCCGTTTGGTGTGCACTGGTTGGTTTTAACTTCCTGTAGAGGACGTGCTCTGGGCTTAACGGTCTGGACTCG
GAGTCTACGTGGTTACTTTGAAAAAATTAGAGTGTTCAAAGCGGGCTTACGCTTGAATATTTCAGCATGGAATAACACTA
TAGGACTCCTGTCCTATTTCGTTGGTCTCGGGACGGGAGTAATGATTAAGAGGAACAGTTGGGGGCTCGAAGATGATTAG
ATACCGT
>OTU_862
CTGCGGTAATTCCAGCTCCAATAGCGTATATTAAAGTTGTTGCAGTTAAAAAGCTCGTAGTTGGATTTCAAGAGACGCAA
CGTGGATAACACGCTTGCCCTCTACCAGTCTTTGACTGTTACTGTGAGAAAATTAGAGTGTTTCAAGCAGGCTGTTGCAG
GAATACATTAGCATGGAATAACGAATGGGTCTAGAATCTTGGTTAATTCTAGATTACGATTAATAGGGACAGTTGGGGGC
ATTAGTATTTAATTGTCAGAGGTGAAATTCTTGGATTTGTTAAAGACTAACGTATGCGAAAGCATTTGCCAAGGATGTTT
TCATTAATCAAGAACGAAAGTTAGGGGATCGAAGATGATCAGATACCAT
>OTU_863
CCGCGGTAATTCCAGCTCCAATAGCGTATATTAAAGTTGTTGCAGTTAAAAAGCTCGTAGTTGGATTTCTGGTGGGAGTG
GTCGTTCCGGCTCGCCGGTGACGCCGTCTCCGGCCATCCTTGGGTGGACCCAGTCTGGCATTAAGTTGTTGGGCTGGAGA
TGCCCATCGTTTACTGTGAAAAAATTAGAGTGTTCAAAGCAGGCTTATGCCGTTGAATATATTAGCATGGAATAATAAGA
TAGGACCTTGGTACTATTTTGTTGGTTTGCGCGCCAAGGTAATGATTAACAGGGACAGTTGGGGATATTCGTATTCAGTT
GTCAGAGGTGAAATTCTTGGATTTACGGAAGACGAACTACTGCGAAAGCATTTATCAAGGATGTTTTCATTAATCAAGAA
CGAAAGTTAGGGGATCGAAGATGATTAGATACCAT
>OTU_864
CCGCGGTAATTCCAGCTCGAGGAAATTTTATCAATGCTGTTGCAGTTGAAACGCTCGTAGTTGAGCCTTGTGCGCGGGGT
GTGGTCTCCCGAAAGGGTGCACTACACGCCGGGCATGTTTTGTCTTGGGACGGAGCAATCCTTCCGCAAGACGGGTTACT
GTGAAGAAATTAGAGTGTTCAAAGCAGGCTAGCGCTTGAATACATTAGCATGGGATAACGGTCGTGCGAGCGACTTTGTT
GGTTGAGGGTCATTTGCGATTGATAGGGACAGTCGGGGGCATTAGTATTTGGCAGTCAGAGGTGAAATTCTTGGATTTGC
CAAAGACTAACTAGAGCGAAAGCATTTGCCAAGGATGTTTTCATTAATCAAGAACGAAAGTTAGGGGATCGAAGATGATC
AGATACCAT
>OTU_865
CCGCGGTAATTCCAGCTCCAATAGCGTATATTAAAGTTGTTGCAGTTAAAAAGCTCGTAGTTGGATTTCTGGGAGGGTGC
CGATGTCCACTTAACGTGTGCGCAGCGGCGCCCTCTCATCCTTCTGTTAGCGTCTCTTGGCATTCATTTGCTGGTGGCGG
GCTCAGATATTTTACCTTGAGAAAATTAGAGTGTTTCAGGCAGGCTAGGCCGGAATACATTAGCATGGAATAATGGAATA
GGACTACGGTCTCTTTGTTGGTTTGAGGGACTGCAGTAATGATTAATAGGGATAGTTGGGGGCATTAGTACTTAACTGTC
AGAGGTGGAATTCTCAGATTTGTTAAAGACTGACTTATGCGAAAGCATTTGCCAAGGATGTTTTCATTAATCAAGAACGA
AAGTTGGGGGCTCGAAGACGATCAGATACCAT
>OTU_866
CTGCGGTAATTCCAGCTCCAATAGCGTATACTAAAGTTGTTGCAGTTAAAAAGCTCGTAGTCGGATTTTGGGCGCGTGTG
GGCTGTCGGCCTCTGGTCGGACGGCATGCGCGTGCCTTTTTGCTTGGGGAACCCATGGCGGTTCACGCCGTCGTGGTGGG
CCACAGGCCGTTTACTTTGAAAAAATTAGAGTGTTCAAAGCAGGCTGTTGCTTGAATAGATTAGCATGGAATAATGGAAT
AGGACCTTGGTGCTATTTCGTTGGTTATGGGACTGGGGTAATGATTAATAGGGACAGTTGGGGCCGTTCATATTTCGTTG
TCAGAGGTGAAATTCTTGGATTTACGAACGATGAACTTGTGCGAAAGCATTCGGCAAGGATGTTTTCATTGATCAAGAAC
GAAAGTTAGGGGATCGAAGACGATTAGATACCGT
>OTU_867
CTGCGGTAATTCCAGCTCCAATAGCGTATACTAAAGTTGTTGCAGTTAAAAAGCTCGTAGTTGGATTTCTGGTGACGACG
TTTGTCCGGGTCAATGACTTTGCGACGTAACGTTTTTGCCATCCTTGGGGAAAACTTGTTTGGCATTAGGTTGTCGAGCT
TGGGATCCCCATCGTTTACTGTGAAAAAATTAGAGTGTTCAAAGCAGGCTTACGCCGTTGAATACATTAGCATGGAATAA
TAAGATAGGACTTTGGTACTATTTTGTTGGTTTGCGTACCTTAGTAATGATTAATAGGGACAGTTGGGGGTATTCGTATT
CAATTGTCAGAGGTGAAATTCTTGGATTTATGGAAGACGAACTACTGCGAAAGCATTTACCAAGGATGTTTTCATTAATC
AAGAACGAAAGTTAGGGGATCGAAGATGATCAGATACCGT
>OTU_868
CCGCGGTAATTCCAGCTCCAATAGCGTATATTAAAGTTGTTGCGGTTAAAAAGCTCGTAGTTGGATCCCTGCCGAGGACG
ACCGGTCTGCCCACTGGGTGTGTATCTGGTTCGGCCTGGGCATCTTCCTGGAGAACGTCTCTGCACTTGACTGTGTGGTG
CGGTATCCAGGACTTTTACTTTGAGGAAATTAGAGTGTTTCAAGCAGGCACACGCCTTGAATACATTAGCATGGAATAAT
AATACAGGACCTTGGTTCTATTTTGTTGGTTTCTAGAATTAAGGTAACGATTAATAGGGATAGTTGGGGGCATTCGTATT
TAACTGTCAGAGGTGAAATTCTTGGATTTGTTAAAGACGGACTACTGCGAAAGCATTTGCCAAGGATGTTTTCATTGATC
AAGAACGAAAGTTAGGGGATCGAAGACGATCAGATACCAT
>OTU_869
CCGCGGTAATTCCAGCTCCAATAGCGTATATTAAAGTTGTTGCAGTTAAAAAGCTCGTAGTTGAATTTCTGTGCCAGTCC
GTGGGGTCCAGTTCGCTGCGACCCTGCGGCTGGTGCATCCTTGGAGGGTGGCGCGCGAGCGTTTCTCCTCCATCTTTTAC
TGTGAAAAAATTAGAGTGTTTAAAGCAAGCTTAGCTTGAATACATTAGCATGGAATAATAAGATAGGACTTTGGTACTAT
TTTGTTGGTTGCGCACCGAGGTAATGATTAATAGGGACAGTTGGGGGTATTCATATTCCATTGTCAGAGGTGAAATTCTT
GGATTTGTGGAAGATGAACAACTGCGAAAGCATTTACCAAGGATGTTTTCATTAATCAAGAACGAAAGTCAGGGGATCGA
AGACGATCAGATACCGT
>OTU_870
CTGCGGTAATTCCAGCTCCAATAGTGTATATTAAAGTTGTTGCGGTTAAAAGGCTCGTAGTCCAACTGCAGTGAAACGGT
GGTCCACCACTGCCCTAGCCGCGTGCGAAGGTGGAGAAATGGGGACGTCGTCAACTGAATACGCGGGCATGGCCGTGTCC
GTGGGGTTCGCCCCGCGGAGACGCATGTCTGCTCTTTACTGTGAACAAATGTGAGTGTTCAAAGCAGGCTTTTGCCTGAA
GATATTTAGCATGGGATAACGAAATATGGCCTGTCCATTTCTGGTTGGTTAACTGGAACAGGCAATGATCGACAGGGACA
GTCGGGGTCGATGGTATTGACTGGTTAGAGGTGAAATTCTATGACCCAGTCAAGACCGACAAGAGCGAAAGCATTCGACA
AGGATGTTTTCATTGATCAAGAACGAAAGTTGAGGGCGCGAAGATGATCAGATACCGT
>OTU_871
CTGCGGTAATTCCAGCTCCAATAGCGTATACTAAAGTTGTTGCAGTTAAAAAGCTCGTAGTTGGATTTCTGGTTGAGGCA
AACGGTCCGCCCTCAACAGGGTGTGTGCTTTGTTTGCCGCTTCCATCCTTGAGGACAACGTATCTGACATTCAATTGTCG
GGTACGGTATCCTCATCATTTACTGTGAGCAAAATAGAGTGTTCAAAGCAAGCATTTGTTGAATATATTAGCATGGAATA
ATAAGATAGGACCTTGGTCTATTTTATTGGTTAGTATTCCAAGGTAATGATTAATAGGGATAGTTGGGGGTATTCGTATT
CAATTGTCAGAGGTGAAATTCTTGGATTTATGGAAGACGAACTACTGCGAAAGCATTTACCAAATATGTTTTCATTAATC
AAGAACGAAAGTAAGGGGATCGAAGACGATTAGATACCGT
>OTU_872
CTGCGGTAATTCCAGCTCCAATAGCGTATACTAAAGTTGTTGCAGTTAAAAAGCTCGTAGTTGAATTTCTGGTCGTGGCA
GCCGGTCCGCTCCTCGCGGAGTGTGCACCTGGTTTCTGCAGCCATCCTCGCGGAGAGCACATCTGACATTAGGTTGTCGG
GTGTGGGATCCGCGTCATTTACTGTGAGCAAAATAGAGTGTTCAAAGCAGGCTTAGGCCGTTGAATACATTAGCATGGAA
TAATAAGATAGGACCTTGGTCTATTTTGTTGGTTTGTACTCCAAGGTAATGATTAATAGGGATAGTTGGGGGTATTCGTA
TTCAATTGTCAGAGGTGAAATTCTTGGATTTATGGAAGACGAACTACTGCGAAAGCATTTACCAAGGATGTTTTCATTAA
TCAAGAACGAAAGTTAGGGGATCGAAGACGATTAGATACCGT
>OTU_873
CTGCGGTAATTCCAGCTCCAATAGCGTATATTAAAGTTGTTGCAGTTAAAAAGCTCGTAGTTGGATTTCTAGATAAGTGG
CTACTATGTAGTTTGCTTGTCTACCAGTCTTAGACTGTTACTGTGAGAAAATTAGAGTGTTTAAAGCAGGCTATTGCAAG
AATACATTAGCATGGAATAACGAATGTGTCTAGAATATTGGTTAATTCTAGATTACGATTAATAGGGACAGTTGGGGGCA
TTAGTATTTAATTGTCAGAGGTGAAATTCTTGGATTTATGGAAGACGAACTACTGCGAAAGCATTTACCAAGGATGTTTT
CATTAATCAAGAACGAAAGTTAGGGGATCGAAGACGATTAGATACCAT
>OTU_874
CCGCGGTAATTCCAGCTCCAATAGCGTATATTAAAGTTGTTGCAGTTAAAAAGCTCGTAGTTGGACTTCATGAACAGTAG
ATGGGATAACCGTCTGCTTTCTACCAGTCATTGACTGTTACTGTGAGAAAATTAGAGTGTTTCAAGCAGGCTATTGCAGG
AATACATTAGCATGGAATAACGAATGTACCTACAATTTGGTTAATTGTAGAATACGATTAATAGGGACAGTTGGGGGCAT
TAGTATTTAATTGTCAGAGGTGAAATTCTTGGATTAGTTAAAGACTAACGTATGCGAAAGCATTTGCCAAGGATGTTTTC
ATTAATCAAGAACGAAAGATAGGGGATCAAAGACGATCAGATACCGT
>OTU_875
CTGCGGTAATTCCAGCTCCAATAGCGTATACTAAAGTTGTTGCAGTTAAAAAGCTCGTAGTTGGATTTCTGCTGAGGACG
ACCGGTCCGCCCGCGTGGTGAGAATCTGGCTCGGCCTGGGCATCTTCTTGGAGAACGTTGCTGCACTTGATTGTGTGGCG
CGGCATCCAGGACTTTTACTTTGAGAAAATTAGAGTGTTTCAAGCAGGCACACGCCTTGAATACATTAGCATGGAATAAT
AATATAGGACCTTGGTTCTTTTTTGTTGGTTTCTAGAGCTGAGGTAATGATTGATAGGGATAGTTGGGGGCATTCGTATT
TAACTGTCAGAGGTGAAATTCTTGGATTTGTTAAAGACGGACTACTGCGAAAGCATTTGCCAAGGATGTTTTCATTGATC
AAGAACGAAAGTTAGGGGATCGAAGACGATTAGATACCAT
>OTU_876
CTGCGGTAATTCCAGCTCCAATAGCGTATATTAAAGTTGTTGCGGTTAAAAAGCTCGTAGTTGGATTTCTGGATAGCATC
CCAGGTCCGCCCCTCGCGGGGTGTGTACTCGGTGCTGTTATCCATCATCGGGGAGAACATATCTGTCATTAATTTGTTGG
GTATGGTATCCTCGTCATTTACTGTGAGCAAACTAGAGTGTTCAAAGCAGGCTTATGCCGTTGAATACATTAGCATGGAA
TAATAAGATATGACCTTGGTCTATTTTGTTGGTTTGTATTCCAAGGTAATGATTAATAGGGACAGTTGGGGGTATTCGTA
TTCAATTGTCAGAGGTGAAATTCTTGGATTTATGGAAGACGAACTACTGCGAAAGCATTTACCAAGGATGTTTTCATTAA
TCAAGAACGAAAGTTAGGGGATCGAAGATGATTAGATACCGT
>OTU_877
CTGCGGTAATTCCAGCTCCAATAGCGTATATTAAAGCTGTTGCGGTTAAAAAGCTCGTAGTTGGACTTCTGCTGAGGACG
ACTGGTCTGCCCTCTGGGTGAGTATCTGGTTCGGCCGAAGCATCTTCTTGGAGGTTGCAAGCGCACTTCATTGTGTGGTG
CAACCGACTGGAATTTTACTTTGAGGAAATTAGAGTGTTCAAGGGAGGCGTACGCCTCGCATAGGTTAGCATGGAATAAT
GCTGTAAGACCATGGTATTGCTGTGTTGGTTTCTATCACCTAAGGTAATGATAAACAGGGATAGTTGGGGGCATTCGTAT
TTAACTGTCAGAGGTGAAATTCTTGGATTTGTTAAAGACGGACTACTGCGAAAGCATTTGCCAAGGATGTTTTCATTGAT
CAAGAACGAAAGTTAGGGGATCGAAGACGATTAGATACCAT
>OTU_878
CTGCGGTAATTCCAGCTCCAATAGCGTATATTAAAGTTGTTGCGGTTAAAAAGCTCGTAGTTGGATTTCTGGAAGTGGAC
ACCGGTCTGCCCCTCACGGGGTTTGTACCAGGGTCCGCTTCCATCCTCGAGGAGAGCACATCTGGCATTAAGTTGTCGGG
TGTGGGATCCTCGTCATTTACTGTGAGCAAAATAGAGTGTTCAAAGCAGGCTTAGGCCGTTGAATATATTAGCATGGAAT
AATAAGATAAGACCTTGGTCTATTTTGTTGGTTTGCACTCCAAGGTAATGATTAATAGGGATAGTTGGGGGTATTCGTAT
TCAATTGTCAGAGGTGAAATTCTTGGATTTATGGAAGACGAACTACTGCGAAAGCATTTACCAAGGATGTTTTCATTAAT
CAAGAACGAAAGTTAGGGGATCGAAGATGATTAGATACCAT
>OTU_879
CTGCGGTAATTCCAGCTCCAATAGCGTATATTAAAGTTGTTGCAGTTAAAAAGTTCGTAGTTGAATTTCTGAGCGCGACG
GCGGTCCGGCTTCGGTTGTGCACTTGCTTGTTCGCGCTCAAACCTTGCGGAGAAGGCGTGTGGCCTTTACTGGTTGTGCG
TTCGGATCCGCATCAATTACTGTGAGCAAATTAGAGTGTTTAAAGCGGGCATTTCGCTTGAATACATTAGCATGGAATAA
TGAGATAGGACTTTGGTGCTATTTCGTTGGTTGCGTGCCAAAGTAATGATTAATAGGGACAGTTGGGGGTATTCATATTT
GATTGTCAGAGGTGAAATTCTTGGATTTATCAAAGATGAACAACTGCGAAAGCATTTACCAAGGATGTTTTCATTAATCA
AGATCGAAAGTCAGGGGATCGAAGATGATTAGATACCGT
>OTU_880
CCGCGGTAATTCCAGCTCCAATAGCGTATACTAAAGTTGTTGCAGTTAAAAAGCTCGTAGTTGGATTTCAAGTGGAGCAG
CGTGGACACACGTATGCCCGCTATCAGTCTTTGACTGTTACTGTGAGAAAATTAGAGTGTTTCAAGCAGGCTGTTGCAGG
AATACATTAGCATGGAATAACGAATGGGTCTAGAATCGTGGTTAATTCTAGATTTCGATTAATAGGGACAGTTGGGGGCA
TTAGTATTTAATTGTCAGAGGTGAAATTCTTGGATTTATTAAAGACTAACGTATGCGAAAGCATTTGCCAAGGATGTTTT
CATTAATCAAGAACGAAAGATAGGGGATCAAAGATGATCAGATACCGT
>OTU_881
CTGCGGTAATTCCAGCTCCAATAGCGTATATTAAAGTTGTTGCGGTTAAAAAGCTCGTAGTTGGATTTCTGCCGAGGACG
ACCGGTCCGCCCTCTGGGTGAGCATCTGGCTCGGCCTGGGCATCTTCTTGGAGAACGTATCTGCACTTGACTGTGTGGTG
CGGTATTCAGGACTTTTACTTTGAGGAAATTAGAGTGTTTCAAGCAGGCATACGCCTTGAATACATTAGCATGGAATAAT
AAGATAGGACCTCGGTTCTATTTTGTTGGTTTCTAGATCTGAGGTAATGATTGATAGGGATAGTTGGGGGTGCTAGTATT
GGCCGGCCAGAGGTGAAATTCTTGGATTCGGTCAAGACTAACTTATGCGAAAGCATTCACCAAGGATGTCTTCTTTAATC
AAGAACGAAAGTTGGGGGATCGAAGACGATCAGATACCAT
>OTU_882
CTGCGGTAATTCCAGCTCCAATAGCGTATATTAAAGTTGTTGCGGTTAAAAAGCTCGTAGTTGGATTTCTGGTCGTGGGC
ACCGGTCCGCCCCTCACGGGGTGTGTACCAGGTATCTGCAGCCATCCTCGGGGAGAGCGTCCCTGGCATTAAGTTGTCGG
GGTCGGGATCCTCGTCATTTACTGTGAGCAAAATAGAGTGTTCAAAGCAGGCTTAGGCCGTTGAATACATTAGCATGGAA
TAATAAGATAGGACCTTGGTCTATTTTGTTGGTTTGCACTCCAAGGTAATGATTAATAGGGATAGTTGGGGGTATTCGTA
TTCAATTGTCAGAGGTGAAATTCTTGGATTTATGGAAGACGAACTACTGCGAAAGCATTTACCAAGGATGTTTTCATTAA
TCAAGAACGAAAGTTAGGGGATCGAAGACGATTAGATACCGT
>OTU_883
CCGCGGTAATTCCAGCTCCAATAGCGTATATTAAAGTTGTTGCAGTTAAAAAGCTCGTAGTTGAATTTCTGGACGTAGAT
TCCGGTCCGTCTCGCAAGAGTTGAGTACCAGGAATCCGCGTCCATCCTCGGGGAAAATATGTCTGGCATTCAGTTGTTGG
GCATAGGATCCTCGTCATTTACTGTGAGCAAAATAGAGTGTTCAAAGCAGGCTTATGCCGTTGAATACATTAGCATGGAA
TAATAAGATAAGACCTTGGTCTATTTTGTTGGTTTGCTGATCAAGGTAATGATTAATAGGGATAGTTGGGGGTATTCGTA
TTCAATTGTCAGAGGTGAAATTCTTGGATTTATGGAAGACGAACTACTGCGAAAGCATTTACCAAGGATGTTTTCATTAA
TCAAGAACGAAAGTTAGGGGATCGAAGACGATCAGATACCGT
>OTU_884
CTGCGGTAATTCCAGCTCCAATAGCGTATACTAAAGTTGTTGCAGTTAAAAAGCTCGTAGTTGGATTTCTGGTCGTGGGT
CCCGGTCCGCCCCTCACGGGGTGTGTACCAGGTGTCTACAGCCATCCTCGGGGAGAACGCATCTGTCATTCAGTTGTCGG
GTGTGGTATCCCCGTCATTTACTGTGAGCAAAATAGAGTGTTCAAAGCAGGCTTAGGCCGTTGAATACATTAGCATGGAA
TAATAAGATAGGACCTTGGTCTATTTTGTTGGTTTGCACTCCAAGGTAATGATTAATAGGGATAGTTGGGGGTATTCGTA
TTCAATTGTCAGAGGTGAAATTCTTGGATTTATGGAAGACGAACTACTGCGAAAGCATTTACCAAGGATGTTTTCATTAA
TCAAGAACGAAAGTTAGGGGATCGAAGACGATTAGATACCGT
>OTU_885
CTGCGGTAATTCCAGCTCCAAAAGCGTATATTAAAGTTATTGCAGTTAAAAAGCTCGTAGTCGAGGTGCGTGGAGGTGCG
CAAGCACGTCTACTTGTGGTGGGCTCGCCCACCACCATTTACTTTGAATAAATTAGGGTGTTCAAGGCAGGCGTTTGCTT
GGATATCGCAGCATGGAATAATGGAATAGGACCCTTGTCTTATTTTGTTGGTTCTGAGGACTTGGGTAATGGTTAAGAGG
GACAGTTGTGGACATTAGTACTTGGAAGCTAGAGGTGAAATTCTTGGATTTTCCAAAGACTGGCGGATGCGAAAGCGATT
GTCAAGGATGTTTTCATTGATCAAGAACGAAGGTTAGGGGATCGAAGATGATTAGATACCAT
>OTU_886
CCGCGGTAATTCCAGCTCCAATAGCGTATATTAAAGTTGTTGCAGTTAAAAAGCTCGTAGTTGGATTTCTGGCAGGAGTG
ACTGACCACAAACTCTGTTTGTGAGTTGTGTCATTCTGGCCATCCTTGGTAAGATCCTTTTTGGCATTAAGTTGTCGGGA
AGGGGATGACCATCGTTTACTGTGAAAAAATTAGAGTGTTTAAAGCAGGCTTTTGCTGTGAATACATTAGCATGGAATAA
TAATCTAGGACTTCGGTTCTATTTTGTTGGTTTCTAGTACTGAAGTAATGATTGATAGGGATAGTTGGGGGTGCTAGTAT
TGGCCGGCCAGAGGTGAAATTCTTGGATTCGGTCAAGACTAACTTATGCGAAAGCATTCACCAAGGATGTCTTCTTTAAT
CAAGAACGAAAGTTGGGGGATCGAAGACGATTAGATACCAT
>OTU_887
CTGCGGTAATTCCAGCTCCAATAGCGTATATTAAAGTTGTTGCAGTTAAAAAGCTCGTAGTTGGATTTCTGGCAGGAGTG
ACTGACCACAAACTCTGTTTGTGAGTTGTGTCATTCTGGCCATCCTTGGTAAGATCCTTTTTGGCATTAAGTTGTCGGGA
AGGGGATGACCATCGTTTACTGTGAAAAAATTAGAGTGTTTAAAGCAGGCTTATGCCGTTGAATATATTAGCATGGAATA
ATAAGATAGGACTTTGAGTCTATTTTGTTGGTTTGCGAGTCAAAGTAATGATTAATAGGGACAGTTGGGGGCATTCGTAT
TTCATTGTCAGAGGTGAAATTCTTGGATTTATGAAAGACGAACTTCTGCGAAAGCATTTGCCAAGGATGTTTTCATTAAT
CAAGAACGAAAGTTGGGGGCTCGAAGATGATCAGATACCGT
>OTU_888
CTGCGGTAATTCCAGCTCCAATAGCATATATTAAAGTTGTTGCGGTTAAAAAGCTCGTAGTTGGATTTCTGCCGAGGATG
ACCGGTCCGCCCTCTGGGTGAGTATCTGGCTCAGCCTTGACATCTTCCTGAAGAACATATCTGCACTTGACTGTGTGGTG
CGGTATTTAGGACATTTACTTTGAGGAAATTAGAGTGTTTCAAGCAAGCGCACGCCTTGAATACATTAGCATGGAATAAT
AAGATAGGACCTCGGTTCTATTTTGTTGGTTTCTAGAGCTGAGGTAATGATTGATAGGGATAGTTGGGGGCATTCGTATT
TAACTGTCAGAGGTGAAATTCTTGGATTTGTTAAAGACGGACTACTGCGAAAGCATTTGCCAAGGATGTTTTCATTGATC
AAGAACGAAAGTTAGGGGATCGAAGACGATCAGATACCAT
>OTU_889
CTGCGGTAATTCCAGCTCCAATAGCGTATATTAAAGTTGTTGTGGTTAAAAAGCTCGTAGTTGGATTTCTGCTGAGGACG
ACCGGTCCGCCCTCCGGGTGAGCATCTGGTTCGGCCTTGGCATCTTCTTGGCGAACGTATCTGCACTTGACTGTGTGGTG
CGGTGCCCAGGACTTTTACTTTGAGGAAATTAGAGTGTTTCAAGCAGGCATACGCCTTGAATACATTAGCATGGAATAAT
AAGATAGGACCTCGGTTCTATTTTGTTGGTTTCTAGAGCTGAGGTAATGATTAATAGGGATAGTTGGGGGCATTCGTATT
TAACTGTCAGAGGTGAAATTCTTGGATTTGTTAAAGACGGACTACTGCGAAAGCATTTGCCAAGGATGTTTTCATTGATC
AAGAACGAAAGTTAGGGGATCGAAGACGATTAGATACCGT
>OTU_890
CCGCGGTAATTCCAGCTCCAATAGCGTATATTAAAGTTGTTGCAGTTAGAACGCTCGTAGTCGGATTTCGGGGCGGGGCG
ACCGGTCTGCCGATGGGTATGCACTGGTCGGCGCGTCCTTCCTTCCGGAGACCGTGCCTACTCTTAACTGAGCGGGGGCG
GGAGACGGATCGTTTACTTTGAAAAAATCAGAGTGTTTCAAGCAGGCAGCTCGCTCTTGCATGGATTAGCATGGGATAAT
GAAATAGGACTTTGGTGCTATTTTGTTGGTTTCGAACACCGAAGTAATGATGAGAAGGGACAGTCAGGGGCACTCGTATT
CCGCAGAGAGAGGTGAAATTCTCAGACCCGCGGAAGACGAACCACTGCGAAAGCATTTGCCAGGGATGTTTTCACTGATC
AAGAACGAAAGTTAGGGGATCGAAGACGATTAGATACCAT
>OTU_891
CTGCGGTAATTCCAGCTCCAATAGCGTATATTAAAGTTGTTGCGGTTAAAAAGCTCGTAGTTGGATTTCTGGTAGTGGAA
CCAGGTCCGCCCCTCGCGGGGTGTGTACTCGGTCTCCATCACCATCATCGAGGAGAACGCATCTGGCATTCACTTGTTGG
GTGCGGTGTCCTCGTCATTTACTGTGAGCAAACTAGAGTGTTCAAAGCAGGCTTATGCCGTTGAATACATTAGCATGGAA
TAATAAGATATGACCTCGGTCTATTTTGTTGGTTTGTATTCCAAGGTAATGATTAATAGGGACAGTTGGGGGTATTCGTA
TTCAATTGTCAGAGGTGAAATTCTTGGATTTATGGAAGACGAACTACTGCGAAAGCATTTACCAAGGATGTTTTCATTAA
TCAAGAACGAAAGTTAGGGGATCGAAGACGATTAGATACCAT
>OTU_892
CCGCGGTAATTCCAGCTCCAATAGCGTATATTAAAGTTGTTGCGGTTAAAAAGCTCGTAGTTGGATTTCGGATGGGAACG
ACCGGTCCGCCATTTTGGTGTGTACTGGTCGTACCTATCTTTCTGTCGGGGACGCGCTTCTGGCCTTCATTGGCTGGGAC
GTGGATTCGGCGATGTTACTTTGAAAAAATTAGAGTGTTCAAAGCAGGCCTAAGCTCTGAATACATTAGCATGGAATAAC
GCCATAGGACTCTGGTTCTATTGTGTTGGTCTTCGGGACCGGAGTAATGATTAAGAGGGACAGTTGGGGGCATTCGTATT
TCATTGTCAGAGGTGAAATTCTTGGATTTATGAAAGACGAACTTCTGCGAAAGCATTTGCCAAGGATGTTTTCATTAATC
AAGAACGAAAGTTGGGGGCTCGAAGACGATCAGATACCGT
>OTU_893
CTGCGGTAATTCCAGCTCCAATAGCGTATACTAAAGTTGTTGCAGTTAAAAAGCTCGTAGTTGGATTTCGGATGGGAACG
[truncated: 1,097,493 more chars]
