# Supplementary material for: Size-Fractionated Microbiome Structure in Subarctic Rivers and a Coastal Plume Across DOC and Salinity Gradients
Source: Front Microbiol. 2022 Jan 3;12:760282. doi: 10.3389/fmicb.2021.760282 (PMC8762315; doi:10.3389/fmicb.2021.760282)
Supplement: Supplementary file 1 [file Data_Sheet_1.ZIP › Supplementary_material/Data_file3_OTU_TableS5-S8_Taxonomy_Microbiome_Structure_Subarctic_Rivers.xlsx]

## Sheet: S5.Core 16S Small rel. ab.
Supplementary Table S5. OTUs table in relative abundance (100%) with taxonomy of the 16S small fraction core.
OTUId	D.16S.DNA.Small	P4.82.16S.DNA.Small	P5.09.16S.DNA.Small	P4.11.16S.DNA.Small	G1.1.16S.DNA.Small	P1.16.16S.DNA.Small	P4.88.16S.DNA.Small	G1.2.16S.DNA.Small	P10.07.16S.DNA.Small	P8.39.16S.DNA.Small	P7.58.16S.DNA.Small	G1.3.16S.DNA.Small	S2.16S.DNA.Small	S3.16S.DNA.Small	G8.16S.DNA.Small	G7.16S.DNA.Small	G2.16S.DNA.Small	G3.16S.DNA.Small	C.16S.DNA.Small	G4.16S.DNA.Small	G5.16S.DNA.Small	K.16S.DNA.Small	G6.16S.DNA.Small	S1.16S.DNA.Small	D.16S.RNA.Small	P4.82.16S.RNA.Small	P5.09.16S.RNA.Small	P4.11.16S.RNA.Small	G1.1.16S.RNA.Small	P1.16.16S.RNA.Small	P4.88.16S.RNA.Small	G1.2.16S.RNA.Small	P10.07.16S.RNA.Small	P8.39.16S.RNA.Small	P7.58.16S.RNA.Small	G1.3.16S.RNA.Small	S2.16S.RNA.Small	S3.16S.RNA.Small	G8.16S.RNA.Small	G7.16S.RNA.Small	G2.16S.RNA.Small	G3.16S.RNA.Small	C.16S.RNA.Small	G4.16S.RNA.Small	G5.16S.RNA.Small	K.16S.RNA.Small	G6.16S.RNA.Small	S1.16S.RNA.Small	OTUid
OTU_1	2.502741	2.415608	2.3516664	2.2537228	1.6649108	1.5207823	1.9646365	2.150684	1.7887013	2.4285942	2.1697017	2.3958347	5.1761049	5.7165746	2.3837946	2.3260414	1.9715922	2.3698361	2.9875846	2.2234519	2.7060401	4.9157493	2.2994716	5.53832	1.0649083	0.4240588	1.548394	1.3455583	1.9019398	0.2208189	0.1560189	2.106154	0.5776812	1.3050853	1.6573867	0.7686101	2.0043877	1.6963396	0.8372551	0.9934398	0.9014744	1.0264404	1.9205383	1.1252182	1.0302548	1.1712871	0.9709667	1.3506847	OTU_1
OTU_100	0.0661517	0.0584814	0.0662159	0.076197	0.00627	0.0319045	0.0697963	0.0544477	0.0459838	0.0517145	0.0427527	0.0244058	0.00391	0.00501	0.0834389	0.0791207	0.0578677	0.0474473	0.0105451	0.0452739	0.040177	0.00702	0.047439	0.0038	0.073522	0.00865	0.0843848	0.0581498	0.0690669	0.0150558	0.00813	0.054407	0.0237278	0.0900059	0.0844942	0.0127394	0.0119665	0.00678	0.1063433	0.0625137	0.0770222	0.046689	0.0120694	0.0321686	0.0761602	0.00663	0.0487223	0.00425	OTU_100
OTU_1002	0.0894274	0.0227428	0.0160523	0.0269317	0.0576918	0.0307229	0.0336056	0.028585	0.0553138	0.0417694	0.0320646	0.021694	0.015152	0.0068	0.1942847	0.113335	0.0181202	0.0487126	0.0349652	0.0519812	0.1045784	0.00324	0.141658	0.0139292	0.4225581	0.1125054	0.136623	0.215695	0.0809494	0.0167287	0.1592693	0.0858421	0.0711835	0.1678956	0.2144853	0.0573273	0.0558436	0.0501515	0.2888728	0.4187661	0.0872395	0.1881927	0.2587371	0.3572773	0.2669791	0.0615222	0.3906488	0.0569873	OTU_1002
OTU_1026	0.0532889	0.0146204	0.0120392	0.025618	0.0282188	0.0230422	0.0387757	0.0136119	0.024658	0.0298353	0.00802	0.00949	0.0229723	0.0135905	0.0261889	0.0411641	0.025719	0.0259379	0.0271952	0.0206807	0.0295419	0.0658673	0.0237195	0.035034	0.1625223	0.1067359	0.0227705	0.0527405	0.0512432	0.00669	0.0731339	0.0326442	0.00913	0.0103853	0.00867	0.0127394	0.0671453	0.0664168	0.0904712	0.1061979	0.0723066	0.0804488	0.1184307	0.1115636	0.0661171	0.1845665	0.0878742	0.0791018	OTU_1026
OTU_103	0.0931025	0.0373631	0.0341112	0.040726	0.0464043	0.0254055	0.0336056	0.042197	0.0279901	0.0318243	0.0414167	0.0542351	0.1344125	0.0965638	0.0499415	0.0566675	0.0362404	0.0430189	0.0527253	0.0408024	0.0791724	0.0836838	0.0500745	0.1034135	0.1516875	0.0201933	0.0656326	0.0689683	0.0876333	0.0100372	0.00163	0.0749607	0.02099	0.0761588	0.062829	0.00637	0.0937375	0.1070802	0.0626949	0.0579946	0.0699488	0.0610549	0.0746792	0.0465419	0.100431	0.0373865	0.0504624	0.0927107	OTU_103
OTU_1033	0.0465512	0.0276162	0.0200654	0.0361279	0.000627	0.0330862	0.0129252	0.0245015	0.0346544	0.0338134	0.0427527	0.0298293	0.000978	0.00608	0.0389788	0.0315414	0.0350713	0.0404884	0.0283052	0.0486275	0.0372228	0.00648	0.0619342	0.00253	0.0572698	0.3663638	0.1071553	0.0202848	0.021537	0.00836	0.1787717	0.2430178	0.0127765	0.0623118	0.0974933	1.0446303	0.0591677	0.0637059	0.022221	0.0158167	0.0424408	0.0438159	0.0837312	0.0424352	0.044357	0.0406993	0.0374118	0.0382751	OTU_1033
OTU_1041	0.188655	0.2193054	0.2287457	0.2115123	0.1442296	0.1152108	0.2119739	0.3130743	0.1252891	0.1790119	0.1589868	0.2860901	0.3318768	0.2986324	0.1778406	0.2106321	0.2495908	0.2321756	0.3352222	0.2274874	0.2044301	0.2353945	0.2154519	0.3174161	0.2615836	0.0721189	0.4112084	0.2609977	0.9706503	0.0552047	0.0650079	0.8088502	0.1159013	0.3271368	0.3748077	0.146503	0.4015423	0.3164964	0.2944281	0.2342379	0.3497438	0.2571488	0.2692978	0.2936244	0.3205423	0.1273035	0.2810235	0.3393723	OTU_1041
OTU_1076	0.1543541	0.154326	0.1083532	0.1734138	0.00376	0.1429795	0.1370075	0.035391	0.1759378	0.1332644	0.1376104	0.0460998	0.0136856	0.0232468	0.0937926	0.1267	0.0701426	0.0721199	0.1037857	0.0894299	0.0909891	0.0215958	0.1462701	0.0325014	1.1368825	0.8711957	0.4996116	0.9331007	0.4002911	0.1296474	0.8792316	0.4836175	0.3477039	0.4448368	0.463635	1.2527071	1.0198112	0.8668072	1.1800932	0.9083309	0.626395	0.5523671	1.8285094	1.0512987	1.5232037	1.4594948	0.8822224	1.2902951	OTU_1076
OTU_1099	0.3148333	0.1494525	0.1946345	0.1458253	0.3436426	0.0779888	0.268845	0.289934	0.1026304	0.1412205	0.1616588	0.3226987	0.5547572	0.4005608	0.1510427	0.1961979	0.2431611	0.2068704	0.7104047	0.240343	0.2782849	0.4410947	0.178555	0.567719	0.1191831	0.034617	0.3268236	0.0737014	0.0482726	0.00418	0.00163	0.5646234	0.0127765	0.0623118	0.0931603	0.0106162	0.0698045	0.0792935	0.0269826	0.0632668	0.0565878	0.017239	0.2263007	0.0835016	0.0636063	0.0317076	0.1209358	0.134388	OTU_1099
OTU_1135	0.0453262	0.050359	0.0341112	0.0243042	0.00627	0.0360403	0.0336056	0.0435582	0.0299894	0.0179012	0.0374086	0.0488116	0.0044	0.00644	0.0231436	0.0208494	0.0239654	0.02404	0.0205351	0.0251522	0.0212702	0.00864	0.026355	0.00929	0.0116087	0.0259628	0.00804	0.0101424	0.0155958	0.00586	0.0471307	0.0169266	0.0073	0.00173	0.00867	0.00425	0.00465	0.0061	0.0158721	0.0143104	0.0149329	0.0186756	0.00603	0.00616	0.0100431	0.00568	0.0113105	0.0051	OTU_1135
OTU_1176	0.0385885	0.0129959	0.0120392	0.0269317	0.1649234	0.0171339	0.0232654	0.0204179	0.0239915	0.0119341	0.0253844	0.0176264	0.0141744	0.00715	0.0334974	0.0299376	0.0321487	0.0227747	0.0321902	0.0318594	0.0354503	0.00378	0.0184485	0.0076	0.0580437	0.2682821	0.0629537	0.0709968	0.0519859	0.0167287	0.1478929	0.0374804	0.0264656	0.0640426	0.0563295	0.1698586	0.0146257	0.0325307	0.0912648	0.0738113	0.0738785	0.0718293	0.0814682	0.0602307	0.0544001	0.0236624	0.0582928	0.0238156	OTU_1176
OTU_118	0.2652195	0.2842847	0.315027	0.2476402	0.1128753	0.1128475	0.2559198	0.3157966	0.1559449	0.2466386	0.2271239	0.3010047	0.2175039	0.2231696	0.169314	0.2480541	0.2805705	0.2770924	0.3396622	0.2436966	0.28892	0.1295749	0.1976623	0.2621215	0.3567752	0.0721189	0.4058507	0.2386845	0.708493	0.0510225	0.0146268	0.6190303	0.0930861	0.3167515	0.3314773	0.036095	0.327749	0.2602455	0.379344	0.315581	0.2845107	0.2614586	0.2851388	0.2991	0.4067456	0.0449585	0.3175653	0.2891894	OTU_118
OTU_13	0.4263112	0.4174924	0.511668	0.3481414	0.5813078	0.2156509	0.4342881	0.6030082	0.265906	0.4017822	0.3620623	0.629127	0.6124324	0.3912621	0.3386279	0.4207296	0.5769231	0.4890239	0.7414849	0.4588874	0.4413563	0.2316152	0.3156008	0.5094697	0.5254889	0.1961633	0.8572424	0.6579036	1.7340998	0.2283468	0.2535307	1.273123	0.3677813	0.6992765	0.7322833	0.1953374	0.6681292	0.4771167	0.7166269	0.6560168	0.7458581	0.8131074	0.6230812	0.7302967	0.6452693	0.1599576	0.7256149	0.4771625	OTU_13
OTU_130	0.0857523	0.0617304	0.0882878	0.0453241	0.0426418	0.0218605	0.105987	0.0911999	0.0259908	0.0477365	0.058785	0.1396553	0.2082172	0.2271037	0.0377607	0.0550637	0.0789105	0.0601	0.1437459	0.0558937	0.0868533	0.1716868	0.0507333	0.30813	0.0804873	0.0201933	0.1138525	0.0642352	0.172296	0.00502	0.00488	0.2538992	0.02099	0.0830824	0.0996599	0.0191091	0.2918495	0.2616009	0.0690438	0.0655264	0.0660191	0.0459707	0.0890116	0.0821327	0.0920618	0.0667279	0.0739536	0.3266139	OTU_130
OTU_1314	0.0649267	0.0357387	0.048157	0.0361279	0.4007074	0.0443118	0.0620412	0.0558089	0.0526481	0.0397804	0.0347366	0.0515233	0.1671603	0.1101542	0.0444601	0.034749	0.0742343	0.0695894	0.8175204	0.1034034	0.0903983	0.3093602	0.0803827	0.1152322	0.0332784	0.1817395	0.0549171	0.0554451	0.0148531	0.0158923	0.0617575	0.055616	0.0410674	0.0363485	0.0303313	0.0403414	0.020609	0.0332084	0.0126977	0.0278675	0.0290798	0.0287317	0.4707054	0.0746039	0.0234339	0.0572629	0.062643	0.0314706	OTU_1314
OTU_1326	0.0226631	0.0211183	0.0240785	0.0216767	0.0119146	0.0141798	0.0129252	0.0136119	0.0166608	0.0139231	0.00668	0.0230499	0.0454559	0.0329032	0.0194894	0.0288684	0.0210428	0.0303663	0.0327452	0.0145324	0.0177252	0.00972	0.0177896	0.0367223	0.0201218	0.00865	0.0227705	0.0223133	0.0341621	0.0117101	0.00488	0.0145085	0.0109513	0.0207706	0.00867	0.0127394	0.0472012	0.0311752	0.0238082	0.0233485	0.0259361	0.0452524	0.0316821	0.0260087	0.0292924	0.0179834	0.0330616	0.0348728	OTU_1326
OTU_134	0.00919	0.00487	0.00201	0.00328	0.0175584	0.0065	0.00517	0.00544	0.00933	0.0159122	0.00935	0.010847	0.0180846	0.00715	0.0121809	0.00802	0.0076	0.00949	0.0116551	0.00671	0.00295	0.00432	0.00922	0.0118187	0.0325045	0.00288	0.0254494	0.0196086	0.040846	0.019238	0.00813	0.0314351	0.0237278	0.0311559	0.0368308	0.0679434	0.0418827	0.0420188	0.0547589	0.0316334	0.0330095	0.0265768	0.0294191	0.0328531	0.033477	0.0222426	0.0287114	0.0425279	OTU_134
OTU_1341	0.1029027	0.0552325	0.0581897	0.0926187	0.0326084	0.0643999	0.051701	0.0408358	0.0733074	0.0636487	0.0334006	0.0433881	0.0547426	0.1022861	0.1711411	0.2015439	0.0490998	0.0613652	0.0294152	0.0737797	0.1057601	1.9004325	0.0922424	0.1325381	0.2677749	0.0403866	0.1540357	0.2096096	0.0505005	0.0125465	0.0406299	0.0640793	0.0501935	0.0744279	0.0758282	0.0785596	0.208084	0.2568569	0.2285587	0.251561	0.1571882	0.1479683	0.1161677	0.2012251	0.1615266	5.1503507	0.2122902	0.2968444	OTU_1341
OTU_1345	0.1408787	0.053608	0.0300981	0.0328435	0.00376	0.0519926	0.0361907	0.0217791	0.0606452	0.0318243	0.0334006	0.0162705	0.00147	0.00429	0.0889203	0.0940895	0.0216273	0.0373252	0.00888	0.0435971	0.0791724	0.00108	0.0507333	0.00507	0.2097312	0.4182893	0.1339441	0.1575453	0.0920892	0.0460039	0.3152882	0.0568251	0.0976491	0.1107765	0.1473233	0.273897	0.0631565	0.0284643	0.2634774	0.1566607	0.1768367	0.1070256	0.0271561	0.118408	0.167385	0.1173653	0.1496472	0.067194	OTU_1345
OTU_1360	1.2035942	1.9233893	1.6834882	2.4855981	0.1523817	1.3512156	1.8043636	2.285442	1.8753374	1.5275678	1.7408382	2.3578702	0.3020616	0.8955395	2.8320503	2.6724617	2.3702361	2.5893591	0.920751	2.9998156	2.3361753	1.1510574	3.2001529	0.5339513	0.1648441	0.3028992	0.7340138	1.2076217	0.0958025	0.0158923	0.4388032	0.7592794	0.0611448	0.205975	0.2599822	0.7940889	0.2885255	0.2602455	0.2357012	0.5935031	0.4165488	0.8454306	0.3997978	1.2956435	0.1707327	0.390429	1.017949	0.4635536	OTU_1360
OTU_14	0.6817305	0.9373274	0.8929109	0.7048221	0.132942	0.5098815	0.7574191	0.933778	0.6091181	0.6364866	0.7147724	0.882676	0.1959979	0.5443335	0.7137985	0.6302925	0.9194529	0.8483583	0.5916339	0.9088318	0.6806459	0.4805071	0.6891826	0.3043311	0.2461053	0.00865	0.0308071	0.0236656	0.1886344	0.00335	0.00163	0.1136501	0.00274	0.00865	0.00867	0.2059535	0.0917431	0.0914925	0.1071369	0.0775772	0.3135905	0.159461	0.1780232	0.0828172	0.1774281	0.0619954	0.0843941	0.0918602	OTU_14
OTU_143	0.0385885	0.0259917	0.0361177	0.0479515	0.0319813	0.0449027	0.0387757	0.0381134	0.0693088	0.0596706	0.0253844	0.0338969	0.3514277	0.3007782	0.0590772	0.0609443	0.0467617	0.0417537	0.1437459	0.0497454	0.058493	0.1598091	0.083677	0.219912	0.018574	0.1096207	0.0736693	0.0229894	0.0170811	0.032621	0.0650079	0.0604522	0.0328539	0.0848132	0.062829	0.1613657	0.0930727	0.092848	0.0158721	0.0120508	0.0455846	0.0272951	0.0633642	0.0260087	0.0242708	0.0738266	0.0243612	0.0663435	OTU_143
OTU_1434	0.0434886	0.0178693	0.0321047	0.0269317	0.0507939	0.0259963	0.0491159	0.0245015	0.0286565	0.0278463	0.0387447	0.0366087	0.0914005	0.052216	0.0255798	0.0390257	0.0298106	0.0398558	0.0760355	0.0363309	0.0354503	0.0329336	0.0243784	0.057405	0.0510785	0.0144238	0.0642932	0.037865	0.0943172	0.0100372	0.00813	0.0810059	0.016427	0.0519265	0.0476634	0.00425	0.0531844	0.0548955	0.0634885	0.0421779	0.040083	0.0445342	0.0535578	0.0424352	0.0493786	0.00899	0.0469823	0.044229	OTU_1434
OTU_146	1.6721691	0.9340784	0.8567931	1.2506815	1.9433366	1.1473812	1.0598697	0.5036412	1.1935783	1.1794892	1.0527863	0.4148984	1.2605453	0.7639266	1.6389349	1.5300231	0.7622165	0.8496236	0.3835075	0.7741279	1.1934937	1.0360596	1.5476959	1.2430724	2.8975413	0.5596423	2.1122987	3.0400151	1.4942221	1.0162687	0.5574426	0.6553017	1.6664233	1.5249074	1.7657127	0.2760202	2.0349688	2.3137449	3.9632719	3.1271889	2.1495489	1.8776173	0.8109107	1.7569556	2.515797	0.9365565	3.0468866	2.1570128	OTU_146
OTU_1487	0.055739	0.0341142	0.0381243	0.040726	0.0169313	0.0254055	0.0284355	0.0313074	0.0366537	0.0556926	0.0507689	0.0162705	0.0303039	0.0193128	0.0341064	0.0449063	0.0251344	0.0303663	0.0160951	0.0335362	0.0348595	0.0215958	0.031626	0.0375665	0.1160874	0.00865	0.1352836	0.1021002	0.1024864	0.0418218	0.00325	0.0519889	0.0529313	0.0951985	0.1234916	0.00425	0.0824358	0.0630282	0.1984017	0.1250273	0.0911692	0.0869134	0.0377168	0.0691284	0.1062895	0.00946	0.1139755	0.0884579	OTU_1487
OTU_153	0.8881484	0.5961857	0.6420932	0.6680373	0.2194798	0.6044135	0.700548	0.6002859	0.6804262	0.7617949	0.6559874	0.6087888	0.7820366	1.1687791	0.7576496	0.8387862	0.7464344	0.7869931	0.9057659	0.8434361	0.9536133	0.708343	0.7122432	1.0159848	0.4272016	0.3548248	0.3576308	0.5064438	0.3943499	0.0920079	0.1430173	0.331278	0.1706578	0.2198221	0.2599822	0.4331394	1.0550459	0.9860864	0.4356901	0.3690565	0.4181207	0.2636134	0.6268528	0.4092947	0.5498598	0.7803848	0.3706378	0.9704857	OTU_153
OTU_1539	0.2284685	0.2745378	0.3009812	0.2147967	0.1160107	0.11462	0.27143	0.3647996	0.1692735	0.2446495	0.2084196	0.3471045	0.4276763	0.3533518	0.2149922	0.2528655	0.2776479	0.2695009	0.4062627	0.2660541	0.2895108	0.2289157	0.1983212	0.4284273	0.1238265	0.0173085	0.2826221	0.1494313	0.409203	0.0368031	0.0065	0.4038206	0.0511061	0.1973206	0.2491496	0.00849	0.2094136	0.1382554	0.1277707	0.1295464	0.1375397	0.1781366	0.1403064	0.1238835	0.1138218	0.0288681	0.125286	0.1769159	OTU_1539
OTU_155	0.0545139	0.0324897	0.0441439	0.0466378	0.0344897	0.0490384	0.0439458	0.0585313	0.043318	0.0636487	0.057449	0.0677939	0.0190621	0.015021	0.0316702	0.0342144	0.0374094	0.04808	0.0571654	0.0307415	0.0236335	0.0161969	0.0395325	0.0185722	0.129244	0.1500072	0.2799432	0.1237373	0.4426225	0.0476768	0.2519055	0.3639221	0.0876104	0.2423235	0.2556492	0.0976687	0.1163409	0.1023361	0.1666574	0.1310527	0.239712	0.1860378	0.1342717	0.1622121	0.1665481	0.0274483	0.1818387	0.1318364	OTU_155
OTU_1562	0.1537416	0.3005296	0.2528242	0.3054448	0.0137959	0.1317539	0.2585048	0.1864834	0.1659414	0.2565837	0.2925891	0.1776199	0.0395906	0.0715287	0.2326545	0.2004747	0.1876315	0.2157272	0.1609511	0.2068067	0.1843416	0.1106786	0.272774	0.0801982	0.0603654	0.023078	0.2169895	0.0419219	0.1262514	0.00836	0.00325	0.2103736	0.0118639	0.1730882	0.1364907	0.0658202	0.0372291	0.0298198	0.0507908	0.0451906	0.0636612	0.0373512	0.0784509	0.0800794	0.0711386	0.0170369	0.0713434	0.0782513	OTU_1562
OTU_1569	0.302583	0.0795997	0.0702289	0.0998443	0.000627	0.1364805	0.0439458	0.1157014	0.0859696	0.0815498	0.058785	0.1369436	0.00489	0.0232468	0.1668778	0.2010093	0.1285948	0.125261	0.1204358	0.1229662	0.171934	0.0118777	0.1436346	0.0194164	0.1780007	0.0692341	0.0401832	0.1257658	0.0712949	0.0418218	0.2031496	0.0229718	0.0657078	0.0311559	0.0476634	0.0976687	0.1096929	0.0942034	0.3150619	0.2545737	0.2420699	0.3059927	0.119185	0.1608432	0.1640373	0.1954511	0.2479619	0.1275836	OTU_1569
OTU_16	0.3166709	0.2209299	0.2267392	0.3041311	0.6822685	0.1666125	0.2740151	0.2314027	0.1826021	0.1312754	0.1349383	0.2630401	0.3690235	0.2746703	0.3014763	0.3523009	0.3109656	0.2973366	0.3524273	0.3236246	0.3208253	0.7040238	0.3142831	0.4567077	0.2917663	0.0692341	0.2933376	0.1717446	0.1871491	0.0142194	0.0211276	0.4098658	0.0200774	0.0432721	0.0844942	0.0297253	0.2486371	0.2853212	0.1261835	0.1739838	0.2177057	0.0984061	0.4194106	0.1998563	0.2535883	0.2115416	0.2392615	0.3478779	OTU_16
OTU_1606	0.00796	0.00325	0.00201	0.00328	0.00502	0.00354	0.0103402	0.00408	0.00267	0.00398	0.00935	0.00678	0.00929	0.00715	0.00305	0.00428	0.00526	0.00569	0.005	0.00279	0.00591	0.00378	0.00264	0.0101303	0.0131566	0.011539	0.0187522	0.0114947	0.0356474	0.00836	0.0065	0.0157176	0.00821	0.0103853	0.00867	0.00637	0.0259274	0.0203317	0.0269826	0.0210889	0.0117891	0.0272951	0.0226301	0.0150577	0.0125539	0.00852	0.0174008	0.0187123	OTU_1606
OTU_1607	0.00551	0.0113714	0.00602	0.0157649	0.0181855	0.00768	0.0103402	0.00817	0.008	0.00796	0.00668	0.00814	0.00782	0.00966	0.0115718	0.0176418	0.014613	0.0227747	0.0122101	0.0206807	0.0171343	0.00486	0.0164719	0.00844	0.0178001	0.00288	0.0361649	0.0703206	0.0349048	0.00418	0.00975	0.0132995	0.00821	0.00692	0.0259982	0.0191091	0.1163409	0.1355445	0.0396803	0.0482033	0.0738785	0.1106171	0.0422428	0.0766572	0.0435201	0.0321808	0.0722135	0.0501829	OTU_1607
OTU_1631	0.2535817	0.053608	0.0541766	0.0702851	0.3141696	0.0697173	0.0956468	0.0898387	0.081971	0.0795608	0.0774893	0.0718615	0.8964095	0.5936883	0.1138911	0.1031777	0.0876783	0.0860378	0.4229128	0.1078749	0.2115202	0.4329963	0.1719662	0.761461	0.2979576	0.1269292	0.1875218	0.1893248	0.0267356	0.0552047	0.0471307	0.1196953	0.1058626	0.1194309	0.1863206	0.0934222	0.2393299	0.4479746	0.0357123	0.1009257	0.0479424	0.0481256	0.4548643	0.1259368	0.0920618	0.4647289	0.186189	0.3750957	OTU_1631
OTU_1660	0.0410386	0.0308652	0.0200654	0.0387554	0.00502	0.0360403	0.0310206	0.0108895	0.0393194	0.0437585	0.0467608	0.0122029	0.000978	0.00143	0.05725	0.0465101	0.0350713	0.0373252	0.0172051	0.0313005	0.0224519	0.00054	0.0599576	0.00127	0.2600358	0.0605798	0.0656326	0.2204281	0.0527285	0.0702605	0.0276283	0.0326442	0.1368913	0.05885	0.0671621	0.0934222	0.0139609	0.0108436	0.2920473	0.4511527	0.1697633	0.2901903	0.1486041	0.310051	0.1950036	0.0203496	0.3019045	0.0297695	OTU_1660
OTU_1666	0.151904	0.1202118	0.1504906	0.08605	0.0269647	0.0579008	0.1318375	0.2150684	0.0653103	0.1412205	0.1295942	0.2725313	0.2062622	0.2206661	0.0651676	0.1234924	0.1589899	0.1379136	0.1903662	0.133586	0.1258486	0.2229769	0.0658874	0.2519912	0.0433393	0.00288	0.170109	0.0371888	0.3267683	0.0142194	0.00325	0.3844759	0.0219026	0.1211618	0.1321576	0.00849	0.10238	0.0521846	0.0492036	0.0489565	0.0707347	0.0474073	0.0686445	0.0643373	0.0619325	0.0350203	0.0635131	0.0586884	OTU_1666
OTU_1699	2.1823951	3.5576205	2.4519935	3.0918896	4.7972007	1.7523855	1.8172888	2.7509698	2.0139551	1.7742064	2.2952878	2.3592261	0.1691154	0.1287517	2.4410446	1.8652168	3.8309563	3.3946986	0.6820995	3.0378233	2.903971	0.1144579	3.1777511	0.1608185	0.57115	0.2077023	0.1473385	0.8492569	0.2651279	0.1697963	0.1105134	0.0955144	0.3696065	0.1332779	0.1148255	0.0721899	0.023933	0.0284643	0.5309229	1.4920427	0.8503883	0.9258794	0.4955985	2.6480955	0.4435703	0.0771393	1.4573201	0.0289189	OTU_1699
OTU_1706	0.0453262	0.0373631	0.0341112	0.0532065	0.0451501	0.0395852	0.0594561	0.042197	0.0599788	0.0517145	0.0480968	0.0311852	0.1094851	0.1190953	0.0627314	0.0620135	0.0561141	0.0487126	0.1221008	0.0598063	0.058493	0.092862	0.0658874	0.0544504	0.00464	0.0605798	0.0535776	0.0148755	0.00371	0.00669	0.0292535	0.0435256	0.00913	0.0398103	0.0823277	0.1252707	0.0232682	0.0162653	0.00635	0.00377	0.00707	0.00718	0.0316821	0.010951	0.0067	0.0321808	0.0113105	0.0136089	OTU_1706
OTU_1716	0.0153129	0.00975	0.0120392	0.0118237	0.0119146	0.0106348	0.0232654	0.0176955	0.0166608	0.0139231	0.0106882	0.021694	0.00587	0.00322	0.0133989	0.0219186	0.014613	0.017081	0.00944	0.0128556	0.0153618	0.00324	0.010542	0.0038	0.046435	0.023078	0.033486	0.0371888	0.0809494	0.00753	0.0130016	0.0423165	0.0127765	0.0276941	0.0368308	0.0127394	0.0126313	0.0101658	0.0793607	0.06402	0.0778082	0.0524354	0.0188584	0.039013	0.0435201	0.0071	0.0461122	0.0187123	OTU_1716
OTU_1726	0.0355259	0.0373631	0.0361177	0.040726	0.00188	0.0159523	0.0284355	0.0204179	0.0253244	0.0397804	0.0253844	0.0244058	0.000978	0.00179	0.0505506	0.0588059	0.0374094	0.0341621	0.005	0.0251522	0.0271786	0.0027	0.0382147	0.00127	0.0696524	0.0201933	0.0495593	0.0750538	0.0608977	0.038476	0.0650079	0.0386894	0.0346791	0.0415412	0.0519964	0.0382182	0.00465	0.00271	0.0936456	0.0805899	0.0723066	0.0653646	0.0226301	0.0410664	0.078671	0.00568	0.083524	0.00595	OTU_1726
OTU_181	0.00551	0.00162	0.00602	0.00197	0.00753	0.000591	0.00517	0.00136	0.00333	0.00398	0.00267	0.00271	0.0044	0.00179	0.000609	0.00321	0.00468	0.00506	0.00555	0.00559	0.00236	0.0199761	0.00198	0.00549	0.0216696	0.011539	0.00402	0.00811	0.00965	0.00167	0.00813	0.00605	0.00274	0.00346	0.00433	0.0467111	0.0159553	0.00949	0.0134913	0.0188294	0.0172907	0.0201122	0.0218757	0.0191643	0.0209231	0.0492177	0.020881	0.0204134	OTU_181
OTU_1838	0.0447137	0.1559505	0.1846018	0.2193948	0.1392129	0.3219994	0.2946955	0.0816715	0.3258849	0.2983531	0.3513741	0.0759291	0.00391	0.00143	0.3489817	0.4132452	0.1204115	0.1872588	0.0111001	0.1755063	0.1016242	0.00108	0.2213818	0.0173059	0.0773916	0.4009808	0.1835034	0.3441654	0.1856638	0.2141274	0.123515	0.1027687	0.3203256	0.3288677	0.3184782	0.0318485	0.0226034	0.0237203	0.5809201	0.5181854	0.4079034	0.2298537	0.0407341	0.3921837	0.2075574	0.00473	0.2740632	0.0705962	OTU_1838
OTU_184	0.018988	0.0162448	0.0180589	0.0249611	0.00251	0.0153614	0.0284355	0.0108895	0.0159943	0.0159122	0.0280565	0.00542	0.00244	0.00715	0.0164442	0.0122958	0.0140285	0.0132853	0.00944	0.0173271	0.0106351	0.010258	0.0224017	0.0101303	0.0116087	0.00577	0.0388438	0.00879	0.019309	0.00335	0.00163	0.054407	0.00456	0.029425	0.0194987	0.0148626	0.0186145	0.019654	0.0214274	0.00904	0.0141469	0.0100561	0.011315	0.0123199	0.0351509	0.00805	0.0113105	0.0340223	OTU_184
OTU_1841	0.1365911	0.0259917	0.0240785	0.0321867	0.1642963	0.053765	0.0491159	0.0476417	0.0506488	0.0377914	0.0427527	0.0338969	0.3470287	0.2210237	0.0736942	0.0620135	0.0578677	0.0525084	0.1698311	0.0693082	0.1093051	0.3131394	0.083677	0.2249771	0.0619133	0.0432713	0.079027	0.0655875	0.00668	0.0276024	0.0357543	0.0411075	0.0529313	0.0657735	0.1148255	0.00212	0.0425475	0.085393	0.0103169	0.0271144	0.0227923	0.0150841	0.0980636	0.0246398	0.0234339	0.1978174	0.0339316	0.0654929	OTU_1841
OTU_1856	0.0165379	0.0194938	0.0300981	0.0131374	0.0307272	0.0230422	0.0232654	0.0204179	0.0179936	0.0218792	0.0347366	0.032541	0.015152	0.00894	0.0133989	0.0176418	0.0163666	0.0221421	0.0227551	0.0184449	0.0118168	0.010258	0.0131775	0.017728	0.0541741	0.0317323	0.1044764	0.0520643	0.0794641	0.0158923	0.0065	0.0955144	0.0355917	0.0726971	0.0779947	0.0212323	0.0425475	0.031853	0.0595205	0.0414247	0.0377252	0.0747024	0.0384711	0.0506485	0.044357	0.00521	0.040892	0.0450795	OTU_1856
OTU_1911	0.0441012	0.0146204	0.0200654	0.030216	0.00564	0.0242238	0.0310206	0.0245015	0.0313223	0.0278463	0.0200403	0.0176264	0.00342	0.0121599	0.0688219	0.0641519	0.0251344	0.0284684	0.0138751	0.0413613	0.0348595	0.0480507	0.0480978	0.0151955	0.1547832	0.0375018	0.1660907	0.1190042	0.0512432	0.00335	0.00813	0.0906783	0.00456	0.0450029	0.0476634	0.0233556	0.0319107	0.0454074	0.1587213	0.136325	0.1713352	0.1630525	0.0792052	0.1375723	0.1088003	0.089917	0.1539974	0.0467806	OTU_1911
OTU_1922	0.0814646	0.0893466	0.0882878	0.0794813	0.058946	0.0525834	0.0801365	0.1157014	0.0513152	0.0517145	0.0841695	0.1505024	0.0425232	0.05615	0.0633405	0.0855359	0.1052139	0.1176694	0.1115557	0.0843995	0.0602655	0.0664072	0.0606164	0.0489631	0.0309566	0.00865	0.033486	0.0331318	0.0980305	0.00669	0.00488	0.0507798	0.0136891	0.0121162	0.0303313	0.0148626	0.0172849	0.0189762	0.0507908	0.0474501	0.0589456	0.0409427	0.0429971	0.0431197	0.0343139	0.0345471	0.0495924	0.0246662	OTU_1922
OTU_1944	0.1047403	0.0454856	0.0280916	0.0683145	0.00627	0.0738531	0.054286	0.0653372	0.0999647	0.0815498	0.0748173	0.0433881	0.000489	0.00322	0.1011011	0.0946241	0.0900164	0.1170368	0.0649354	0.079928	0.0608564	0.00162	0.083677	0.000844	0.404758	0.1817395	0.1111736	0.4408563	0.0594124	0.1053908	0.0812599	0.0447346	0.2710448	0.1350088	0.116992	0.0424646	0.0219386	0.0128767	0.4547366	0.9294198	0.4165488	0.9991452	0.2059336	0.8131139	0.2268067	0.0312343	0.6768926	0.0238156	OTU_1944
OTU_1945	0.055739	0.0633549	0.0541766	0.0788245	0.044523	0.05731	0.051701	0.042197	0.0586459	0.0716047	0.1042098	0.0515233	0.0982434	0.1015708	0.0834389	0.0882089	0.0561141	0.0695894	0.0838055	0.0721029	0.0779907	0.0831439	0.0632519	0.1105891	0.0379219	0.00577	0.0562565	0.054769	0.086148	0.0150558	0.00163	0.0507798	0.0264656	0.0501956	0.0476634	0.00637	0.0465364	0.0338861	0.0372995	0.0399184	0.0424408	0.0301683	0.0512948	0.0349064	0.033477	0.0212961	0.0356717	0.0314706	OTU_1945
OTU_195	0.1059653	0.0763508	0.0642093	0.091305	0.1260441	0.0567192	0.0413608	0.063976	0.0586459	0.0537036	0.054777	0.0637262	0.3284554	0.2424823	0.0633405	0.0972971	0.0859247	0.1056494	0.1276508	0.0911068	0.1010334	0.1560298	0.0876303	0.30813	0.1872877	0.164431	0.0750087	0.1825632	0.2421056	0.0434946	0.0780095	0.1305767	0.1040374	0.0969294	0.0974933	0.2144465	0.5770509	0.5991068	0.1285643	0.1446099	0.1493288	0.2054317	0.236107	0.2128606	0.2050467	0.4046265	0.1435569	0.4720592	OTU_195
OTU_2	6.6396751	6.0235875	5.0143468	5.6858714	3.6998018	3.8350418	4.7254679	4.3326754	4.6063724	5.7164452	5.41223	5.0628449	15.2765966	17.3482161	6.2682713	5.6918784	4.746902	5.8727146	7.2649976	5.3495872	7.3813449	13.2765723	6.771252	17.0134184	2.7373407	1.7510457	3.3686946	3.2509771	3.4206696	0.5988875	0.4485544	4.1518559	1.3479229	2.9078824	3.4014342	1.8132405	6.2052918	6.1950621	2.2363837	2.3755188	2.254865	2.0931051	4.0854813	2.5344786	2.548437	4.7078644	2.0428583	5.763375	OTU_2
OTU_20	2.3202112	1.6391046	1.5751349	1.5226259	1.8379863	1.1550619	1.6492607	1.400667	1.3308631	1.3207097	1.4896659	1.3992651	1.0518393	1.2034706	1.7211557	1.5011547	1.6799158	1.6113114	1.8181919	1.6628379	1.7660162	2.5736822	1.5707565	1.0392	0.4194624	0.1182749	0.0401832	0.088577	0.2005169	0.00753	0.0536315	0.0677064	0.0136891	0.0155779	0.0281647	0.091299	0.0910783	0.0874262	0.1706254	0.200345	0.2955138	0.1788549	0.4194106	0.1581055	0.2435452	0.2389899	0.1435569	0.0731479	OTU_20
OTU_2063	0.0251132	0.0113714	0.0120392	0.0177355	0.00314	0.0106348	0.0232654	0.00681	0.0206594	0.00796	0.0160323	0.0135588	0.000978	0.00787	0.028625	0.034749	0.0111059	0.0132853	0.00333	0.0195628	0.0307236	0.0134974	0.0309671	0.00422	0.1122178	0.0144238	0.1687696	0.0784346	0.0356474	0.00167	0.00813	0.0689155	0.00639	0.0242324	0.0433304	0.0127394	0.0132961	0.0155876	0.074599	0.0527224	0.0888113	0.0818854	0.0437515	0.0677595	0.0703017	0.0123044	0.0843941	0.0187123	OTU_2063
OTU_2106	0.0606391	0.0438611	0.0682224	0.0532065	0.0614543	0.0395852	0.0491159	0.0762268	0.0406523	0.0696157	0.0427527	0.0623703	0.0493661	0.0475666	0.042633	0.0507869	0.0467617	0.0468147	0.0788105	0.0564526	0.0608564	0.0356331	0.0592987	0.0358781	0.0758438	0.0490408	0.0763481	0.0743776	0.1247661	0.0250931	0.0503811	0.0943054	0.0556691	0.0692353	0.0714951	0.0997919	0.0724638	0.0670945	0.074599	0.0632668	0.0966708	0.0847585	0.0769422	0.0896615	0.0652802	0.0577362	0.0774337	0.067194	OTU_2106
OTU_2109	0.0294008	0.0211183	0.026085	0.0315298	0.01505	0.0319045	0.0258505	0.00544	0.0333216	0.0179012	0.0267205	0.010847	0.00391	0.00751	0.0274069	0.0390257	0.0286416	0.0259379	0.0194251	0.02627	0.0265877	0.010258	0.0500745	0.0076	0.3807666	0.6259916	0.1218891	0.2758733	0.1329353	0.0953536	1.4057955	0.1511305	0.1204643	0.0726971	0.1256581	1.1401758	0.10238	0.166042	0.453943	0.4165066	0.2750794	0.3167671	0.5340696	0.4524144	0.3431393	0.6933073	0.41588	0.1097219	OTU_2109
OTU_2141	0.0624766	0.0324897	0.022072	0.0262748	0.0351168	0.023633	0.00776	0.0313074	0.0299894	0.0238682	0.0187043	0.0162705	0.0278601	0.011087	0.0334974	0.0545291	0.0227964	0.0303663	0.0482853	0.0413613	0.0472671	0.0372528	0.0711584	0.0540283	0.2406879	0.1615462	0.0951003	0.1345558	0.0802068	0.0334574	0.1137638	0.0447346	0.0693583	0.0848132	0.116992	0.1698586	0.1668661	0.1070802	0.1991953	0.1415972	0.1391116	0.1580244	0.1855665	0.1505766	0.168222	0.5200988	0.2340413	0.4431403	OTU_2141
OTU_2151	0.4875629	0.5799409	0.6280474	0.476888	0.2414277	0.4513899	0.6204115	0.4764173	0.431181	0.6046623	0.6105626	0.661668	0.5513358	0.7764442	0.5469207	0.6062356	0.4378069	0.5390017	0.4989483	0.5103096	0.5612965	0.7358777	0.5336882	0.7361352	0.1787746	0.0605798	0.2879799	0.1852678	0.2109141	0.0526954	0.0178772	0.275662	0.130503	0.3202132	0.2686483	0.1040384	0.1941231	0.1511321	0.1158666	0.1250273	0.120249	0.1379122	0.2081966	0.1670032	0.1129849	0.0922832	0.1226759	0.1496981	OTU_2151
OTU_2160	0.0324634	0.0373631	0.048157	0.0617458	0.01505	0.0259963	0.00776	0.035391	0.0286565	0.0218792	0.0454248	0.0298293	0.000489	0.00215	0.0609043	0.0481139	0.0882628	0.1638515	0.1420809	0.1123464	0.0596747	0.00864	0.2174285	0.00718	0.2159225	0.2452041	0.273246	0.43139	0.2703265	0.0627326	0.1251402	0.2889614	0.0638826	0.1661647	0.1451567	0.2717737	0.1236538	0.1321559	0.3317276	0.4345829	1.0885284	0.7628269	1.3095265	0.9246775	0.5096874	0.2153275	0.9509557	0.2747299	OTU_2160
OTU_2172	0.0196005	0.00487	0.0120392	0.00591	0.0244563	0.00354	0.0180953	0.0190567	0.006	0.0139231	0.00802	0.0176264	0.0171071	0.00644	0.00609	0.00802	0.014613	0.0139179	0.0333002	0.0095	0.0106351	0.0534497	0.00395	0.0261699	0.037148	0.0144238	0.0348255	0.0216371	0.0854053	0.00167	0.00813	0.0459437	0.00183	0.00865	0.0129991	0.0127394	0.0319107	0.0250757	0.0380931	0.038412	0.0487283	0.0509988	0.0362081	0.0492796	0.0376616	0.0184566	0.041762	0.0408267	OTU_2172
OTU_219	0.2107056	0.3005296	0.389269	0.2975624	0.4232824	0.1737024	0.374832	0.3716055	0.1846014	0.2565837	0.2244519	0.3769338	0.1588512	0.1720266	0.2978221	0.3849115	0.308043	0.3049282	0.2081264	0.3426285	0.2771032	0.2083997	0.2714562	0.220334	0.1950268	0.0461561	0.352273	0.1095379	0.1225381	0.00753	0.00488	0.44251	0.016427	0.0726971	0.0671621	0.027602	0.1209945	0.1125019	0.0912648	0.1054447	0.1556163	0.0581817	0.1946186	0.1259368	0.1623635	0.0605757	0.1487772	0.1565025	OTU_219
OTU_23	0.0434886	0.0276162	0.0140458	0.0479515	0.0112875	0.0259963	0.0284355	0.0204179	0.0366537	0.0198902	0.0307285	0.0257617	0.0131969	0.020028	0.1108458	0.0839321	0.0321487	0.0594673	0.0288602	0.0558937	0.0614472	0.00378	0.1324338	0.0257478	0.2584879	0.2278956	0.0843848	0.2089334	0.0556991	0.0368031	0.1413921	0.0955144	0.0784843	0.0726971	0.0931603	0.1082849	0.0591677	0.0975921	0.1618958	0.2508078	0.1799805	0.1608976	0.125974	0.1984874	0.2159267	0.040226	0.2566623	0.1445947	OTU_23
OTU_2343	0.0434886	0.0422366	0.0702289	0.0551771	0.0200667	0.0856696	0.054286	0.0258627	0.081971	0.1312754	0.0895136	0.0366087	0.0654956	0.0708134	0.0255798	0.0400949	0.0251344	0.0335294	0.0499503	0.035772	0.0378137	0.0788248	0.0415091	0.0734447	0.0131566	0.0173085	0.0817059	0.0365126	0.0378754	0.0250931	0.00488	0.0616612	0.0310287	0.1384706	0.0866607	0.0106162	0.0332403	0.0223648	0.00238	0.00828	0.0180766	0.0136476	0.0264017	0.0157421	0.0142277	0.0146707	0.0165308	0.0212639	OTU_2343
OTU_235	0.058189	0.0389876	0.0822682	0.0591183	0.0997065	0.0212697	0.0491159	0.0871163	0.0373201	0.0437585	0.0534409	0.098979	0.0381243	0.0393408	0.0627314	0.0673595	0.0835866	0.0695894	0.0555004	0.0642778	0.0543571	0.0367129	0.0546866	0.0392549	0.0332784	0.0403866	0.0375044	0.0595021	0.0549565	0.00836	0.0390047	0.0386894	0.0319413	0.0398103	0.0389973	0.0530808	0.0245978	0.0115213	0.0555525	0.0564882	0.0518721	0.0826037	0.0377168	0.0417508	0.0426832	0.0241356	0.0556827	0.0127584	OTU_235
OTU_2439	0.2817574	0.4922187	0.6220278	0.7008809	1.5376126	0.3403149	0.4523834	1.0889539	0.4058566	0.292386	0.3580542	1.003349	0.4545588	0.5486252	0.6705564	0.7580618	0.9580313	1.1937749	0.4806331	1.1357602	0.8378089	0.0896227	0.9099055	0.5778493	1.0517518	1.3039088	1.7720807	3.411227	2.3356504	0.3170089	1.3245356	1.7639947	0.7127473	0.8013986	1.2327491	3.2825173	6.2478394	7.5850711	2.1403573	2.8063357	4.7187903	6.6111666	2.3037407	4.0313473	2.0253588	1.7420234	4.0691857	2.5372119	OTU_2439
OTU_2440	0.0520639	0.0860977	0.0581897	0.1563352	0.0752502	0.0738531	0.0697963	0.0449193	0.0933004	0.0517145	0.0841695	0.0515233	0.0777149	0.0743899	0.3910057	0.2127705	0.0824176	0.1379136	0.0965706	0.14197	0.1187585	0.0448113	0.3735818	0.0557167	0.1950268	0.7904226	0.3951351	0.2075811	0.0415887	0.0434946	0.4046741	0.1088139	0.0985617	0.2596324	0.3683082	0.4777273	0.2971679	0.2494019	0.3237915	0.1807624	0.1705492	0.2370366	0.3809394	0.1245679	0.1288865	0.3700794	0.1957594	0.1496981	OTU_2440
OTU_2461	0.0520639	0.0422366	0.0501635	0.0696283	0.6684727	0.0561283	0.0361907	0.0408358	0.0559802	0.0616596	0.0454248	0.0515233	0.0273713	0.015021	0.070649	0.0785861	0.06722	0.0588347	0.0338552	0.0575705	0.0431312	0.00648	0.0612753	0.0143513	0.045661	0.7529208	0.1593935	0.1758016	0.1730386	0.0351303	1.2481513	0.0870511	0.0711835	0.1678956	0.179821	0.639093	0.0438771	0.0569287	0.234114	0.1393377	0.2522871	0.2018403	0.0769422	0.1779542	0.0878771	0.0392795	0.1644379	0.044229	OTU_2461
OTU_2478	0.1249533	0.0584814	0.0401308	0.0702851	0.01505	0.0519926	0.0594561	0.0476417	0.0853032	0.0457475	0.0480968	0.0366087	0.0117305	0.0139481	0.070649	0.0539945	0.0678045	0.0828747	0.0205351	0.0609241	0.0886258	0.0151171	0.115303	0.017728	0.3536796	0.1240444	0.1794851	0.249503	0.3683569	0.0811342	0.1625197	0.2079555	0.1405417	0.2042441	0.2404836	0.4416323	0.2040952	0.2202598	0.4872745	0.3728224	0.5705932	0.2700781	0.1372891	0.355224	0.3933548	0.3208617	0.3401864	0.3113039	OTU_2478
OTU_2491	0.0140879	0.0113714	0.0120392	0.00788	0.0200667	0.0112257	0.0155103	0.0122507	0.0106629	0.0218792	0.0133602	0.0122029	0.00391	0.00358	0.00731	0.0112266	0.0239654	0.0189789	0.00999	0.0145324	0.00768	0.0145772	0.00922	0.00886	0.0541741	0.1240444	0.0415227	0.0371888	0.1641268	0.0100372	0.1381417	0.1329948	0.0182522	0.0311559	0.0563295	0.3864283	0.0438771	0.0433742	0.0730118	0.0700454	0.1029583	0.0854768	0.0716619	0.0787105	0.0577478	0.0771393	0.0678633	0.0629412	OTU_2491
OTU_2506	0.0226631	0.00325	0.0100327	0.00657	0.0250834	0.0112257	0.0155103	0.00953	0.0159943	0.00796	0.0133602	0.00407	0.00635	0.00322	0.00731	0.0192456	0.0151976	0.0151831	0.0149851	0.0150913	0.014771	0.020516	0.00922	0.0126629	0.0657829	0.0432713	0.0214311	0.0229894	0.0245076	0.00586	0.0130016	0.0132995	0.00456	0.00519	0.0108326	0.0106162	0.0299162	0.0155876	0.0357123	0.0346461	0.0369392	0.0445342	0.0648729	0.0438041	0.0359878	0.0231891	0.0461122	0.0221145	OTU_2506
OTU_257	0.093715	0.1088404	0.1625298	0.0998443	0.0301001	0.111075	0.1292524	0.1265909	0.145282	0.2148142	0.1549787	0.1667729	0.1143729	0.1426998	0.070649	0.0769823	0.1069675	0.0936294	0.158731	0.0877531	0.0868533	0.1625086	0.0632519	0.1401358	0.0495306	0.0201933	0.3415575	0.1135949	0.2695838	0.3312283	0.00488	0.3276508	0.529313	0.6023471	0.522131	0.0169859	0.0791118	0.0338861	0.0753926	0.0595009	0.0707347	0.053872	0.0565752	0.0800794	0.0585848	0.0250821	0.0687333	0.0510334	OTU_257
OTU_26	0.0281757	0.00812	0.026085	0.0177355	0.01505	0.0194972	0.0180953	0.0190567	0.0306558	0.0159122	0.0227124	0.0122029	0.0175958	0.016094	0.0176622	0.0277992	0.0210428	0.0221421	0.0199801	0.0201217	0.021861	0.0248352	0.0131775	0.0198385	0.0294088	0.0144238	0.0187522	0.0229894	0.0401034	0.00836	0.00975	0.0205537	0.0173396	0.0276941	0.0129991	0.0106162	0.030581	0.0155876	0.0372995	0.0293739	0.0322236	0.02945	0.0150867	0.0177954	0.0393355	0.0359668	0.0252312	0.0263673	OTU_26
OTU_260	0.1120905	0.1023425	0.1063467	0.1136386	0.0206938	0.0738531	0.0853066	0.0666984	0.0992982	0.095473	0.1068819	0.0637262	0.021506	0.0268233	0.0828299	0.113335	0.0555296	0.0657936	0.0743705	0.0648367	0.0738548	0.0691066	0.0744528	0.0312351	0.12847	0.0201933	0.0817059	0.0899293	0.1492737	0.0150558	0.00325	0.055616	0.0264656	0.0501956	0.062829	0.0127394	0.0924079	0.0670945	0.1698318	0.102432	0.1108177	0.0624915	0.0580838	0.0465419	0.1539942	0.0970157	0.0687333	0.0739985	OTU_260
OTU_2615	0.0098	0.0324897	0.0501635	0.0564909	0.0100334	0.0378128	0.051701	0.0299462	0.0573131	0.0576816	0.0627931	0.0244058	0.000489	0.000358	0.0408059	0.0422333	0.0379939	0.0442842	0.0105451	0.0435971	0.0212702	0.00648	0.0415091	0.000422	0.0286349	0.0173085	0.1058159	0.0737014	0.193833	0.0752792	0.0178772	0.0689155	0.0711835	0.1021221	0.0866607	0.00849	0.0139609	0.00949	0.1380876	0.0813431	0.2145619	0.1264195	0.0324364	0.0896615	0.1096372	0.0265019	0.1052751	0.0144595	OTU_2615
OTU_2630	0.8967237	0.3395172	0.288942	0.3928086	0.0489126	0.2446013	0.2817702	0.1728714	0.3078912	0.2665288	0.2431562	0.1735523	0.1969755	0.2524964	0.3459365	0.4073646	0.2115969	0.2309104	0.4911782	0.2654951	0.5867026	0.180865	0.3445913	0.3077079	3.7534923	0.7240733	0.8559029	1.475381	1.1949321	0.36134	0.2567811	0.7725789	0.5913704	0.7615883	0.8709405	0.4310162	2.1772371	3.0497516	2.6625505	2.1917437	1.5467321	0.8123891	2.944926	1.505082	3.5611165	1.5110787	1.6078373	2.8008846	OTU_2630
OTU_266	0.1090279	0.1250853	0.1083532	0.1904925	0.095944	0.097486	0.1163272	0.1442864	0.1539456	0.1352534	0.1215781	0.1260966	0.3719562	0.6369632	0.2350906	0.2127705	0.1490531	0.1720757	0.2342115	0.2297232	0.2162469	0.160349	0.3057177	0.7099653	0.036374	0.3028992	0.2076134	0.0655875	0.0460446	0.00753	0.1495181	0.2115826	0.0155143	0.1142382	0.1148255	0.7792263	0.2120729	0.2073831	0.0404739	0.0286207	0.0982426	0.0804488	0.110133	0.0739194	0.0518894	0.0648349	0.0704734	0.297695	OTU_266
OTU_270	0.0385885	0.0113714	0.0120392	0.0210199	0.00314	0.0159523	0.00776	0.0217791	0.0106629	0.00199	0.0120242	0.00678	0.000489	0.00465	0.028016	0.0251262	0.0111059	0.0151831	0.0116551	0.0206807	0.0413587	0.0027	0.0500745	0.0076	0.1424005	0.0980816	0.0227705	0.0696445	0.00743	0.019238	0.0633827	0.0302261	0.0529313	0.029425	0.0281647	0.00212	0.0186145	0.019654	0.0238082	0.0316334	0.0275079	0.0272951	0.0512948	0.0362753	0.0544001	0.0279216	0.040892	0.0348728	OTU_270
OTU_2701	0.1096404	0.1478281	0.1043401	0.1346585	0.0326084	0.0815338	0.1370075	0.0843939	0.097299	0.1292863	0.113562	0.0745732	0.0229723	0.0525736	0.1601783	0.1288384	0.1274258	0.1145062	0.0560554	0.1274377	0.1175769	0.2645488	0.1561532	0.0595155	0.0123827	0.0548103	0.0964398	0.0114947	0.0133678	0.000836	0.0796347	0.0858421	0.00548	0.0553882	0.0476634	0.1783515	0.0265922	0.0420188	0.0166657	0.0241016	0.0149329	0.0079	0.0083	0.0157421	0.0251078	0.1055342	0.020881	0.0680446	OTU_2701
OTU_2716	0.056964	0.0649794	0.0722355	0.0551771	0.00439	0.0508109	0.0465309	0.0598925	0.0573131	0.0735938	0.0908496	0.0433881	0.0102642	0.020028	0.0438511	0.0662903	0.0455927	0.0316316	0.0366302	0.044715	0.0466762	0.0367129	0.0362381	0.0168838	0.037148	0.00865	0.0361649	0.0385411	0.0556991	0.0092	0.00163	0.0338532	0.0173396	0.0380794	0.0389973	0.00212	0.0358995	0.0203317	0.0468228	0.0188294	0.0447986	0.02945	0.0150867	0.0260087	0.0393355	0.0250821	0.0261013	0.0263673	OTU_2716
OTU_277	0.4330489	0.3866272	0.4273933	0.3113566	0.316678	0.168385	0.4006825	0.460083	0.2125916	0.3441006	0.3674064	0.5613331	0.7991437	0.6655747	0.2819869	0.3405397	0.4389759	0.4257607	0.7126247	0.3633091	0.4159503	0.537736	0.3683108	0.7829878	0.396245	0.3259772	0.7246377	0.4320662	1.5105606	0.0828071	0.3754205	1.3384113	0.1761335	0.4690691	0.5502957	0.4798505	0.8017551	0.574031	0.5229868	0.3946645	0.7804395	0.4288208	0.7188818	0.6084665	0.5691091	0.1490729	0.4915736	0.5741261	OTU_277
OTU_2776	0.1494539	0.2111829	0.292955	0.1412272	0.1429754	0.0886237	0.3386413	0.4750561	0.101964	0.2247593	0.2004035	0.474557	0.1632501	0.1913393	0.1181544	0.1389958	0.2162731	0.1847283	0.2092364	0.1458826	0.1234852	0.1841044	0.0975134	0.1511103	0.0472089	0.00288	0.0294677	0.0202848	0.2005169	0.00167	0.00163	0.111232	0.000913	0.00865	0.0065	0.0106162	0.0485308	0.0230426	0.0452356	0.0497097	0.0888113	0.0682378	0.0475231	0.0527018	0.0535632	0.00568	0.0556827	0.0297695	OTU_2776
OTU_2796	0.0294008	0.0162448	0.0180589	0.0216767	0.014423	0.0147706	0.0336056	0.0149731	0.0166608	0.0298353	0.0146963	0.0149146	0.00293	0.015021	0.0304522	0.0609443	0.0239654	0.0183463	0.00888	0.0346541	0.033087	0.0323937	0.0224017	0.0139292	0.0595915	0.00288	0.1406413	0.0385411	0.0170811	0.00167	0.00163	0.0628703	0.00821	0.0328868	0.0194987	0.00212	0.00399	0.0101658	0.0317443	0.0188294	0.0424408	0.0251402	0.0384711	0.0266931	0.0384986	0.0113579	0.0487223	0.0195628	OTU_2796
OTU_2803	0.0692143	0.0584814	0.0662159	0.0584615	0.1536358	0.030132	0.0594561	0.1020894	0.0426516	0.0417694	0.0440888	0.088132	0.1192606	0.0668793	0.0505506	0.0673595	0.0853402	0.0765484	0.0838055	0.079928	0.0661739	0.0507502	0.0415091	0.0810424	0.046435	0.0144238	0.0348255	0.054769	0.1106556	0.013383	0.00813	0.0519889	0.0173396	0.0207706	0.0151656	0.0424646	0.0618269	0.0589619	0.0761862	0.0429311	0.0762363	0.0840403	0.0663815	0.0739194	0.0577478	0.0241356	0.0609029	0.0586884	OTU_2803
OTU_286	0.0428761	0.0259917	0.0441439	0.0295592	0.0156771	0.0413577	0.0361907	0.0204179	0.0439845	0.0298353	0.0494329	0.021694	0.00782	0.00823	0.0310612	0.0561329	0.028057	0.03606	0.0233102	0.0229164	0.0443129	0.0512901	0.0349203	0.0168838	0.1547832	0.0288475	0.1848429	0.0757299	0.0794641	0.0092	0.0422551	0.3010519	0.0237278	0.1834735	0.238317	0.1146546	0.0299162	0.0372747	0.0388867	0.0730581	0.0471565	0.046689	0.1071156	0.0787105	0.1263757	0.0941762	0.0713434	0.0944118	OTU_286
OTU_2875	0.0385885	0.0259917	0.0240785	0.0197061	0.0175584	0.013589	0.0387757	0.0435582	0.0193265	0.0358024	0.0267205	0.0542351	0.075271	0.0661641	0.0243617	0.0481139	0.0450082	0.0316316	0.0643804	0.035213	0.0354503	0.0323937	0.0303082	0.0755552	0.0309566	0.0173085	0.0267888	0.0250179	0.0750082	0.00586	0.00325	0.0640793	0.0100387	0.0259632	0.0389973	0.0106162	0.0744582	0.0454074	0.0365059	0.025608	0.0518721	0.0373512	0.0407341	0.0321686	0.0493786	0.0123044	0.0313215	0.0501829	OTU_2875
OTU_2939	4.8125394	1.3840606	1.5430303	1.4543114	0.0351168	1.8226936	0.6359218	2.5917103	1.1196044	1.2013684	0.8871194	2.5504047	0.07967	0.3483448	2.6188852	3.217753	2.1054477	1.8460176	1.9591628	2.0406794	2.5169718	0.1495511	1.8151989	0.2688751	2.5740444	1.947209	0.4848777	1.8486213	0.7820159	0.2927523	4.1637549	0.3687583	0.6671169	0.4656074	0.4549689	1.6072869	2.0190134	1.502511	4.2084964	3.8238772	2.882046	3.741587	1.9967262	2.0273091	2.2739256	4.3756448	3.4792974	1.7172748	OTU_2939
OTU_2959	0.1617043	0.1120894	0.1524971	0.0919619	0.088419	0.0531742	0.1266674	0.1960117	0.0693088	0.0795608	0.0881775	0.2088051	0.3216126	0.2449858	0.0864841	0.1197502	0.1326865	0.125261	0.2114564	0.1341449	0.131757	0.1884236	0.0639108	0.2874473	0.0843568	0.0173085	0.2062739	0.0899293	0.3527612	0.0184016	0.00325	0.3179785	0.0319413	0.1055838	0.1494898	0.00849	0.1442627	0.0833599	0.0976136	0.076824	0.0966708	0.0969695	0.0867486	0.079395	0.0828556	0.0208229	0.0913544	0.1199286	OTU_2959
OTU_296	0.1702795	0.1413301	0.192628	0.1583058	0.280307	0.1093025	0.1421776	0.1619819	0.111294	0.1332644	0.1389464	0.2088051	0.5019698	0.2303225	0.1394709	0.1732102	0.1806173	0.2011767	0.2225565	0.1453237	0.1483005	0.4691693	0.146929	0.2490366	0.3946971	0.5019472	0.5572075	0.6295049	0.9617384	0.1438668	0.6647056	0.666183	0.2765204	0.3548309	0.4788006	1.0701091	0.5012631	0.3829133	0.7467839	0.6168516	0.5454431	1.1449587	0.4661794	0.682386	0.5414906	1.0894154	0.6412208	0.3198095	OTU_296
OTU_297	0.093715	0.0243673	0.0381243	0.035471	0.0100334	0.0212697	0.0465309	0.042197	0.0266572	0.0517145	0.0213764	0.0393204	0.0405681	0.0343338	0.0347155	0.0491831	0.0339023	0.0284684	0.0710405	0.0245932	0.0478579	0.0226756	0.0237195	0.0481189	0.3505839	0.0201933	0.2210078	0.1460505	0.3364228	0.0292752	0.0130016	0.1982832	0.0574943	0.1315471	0.1191585	0.0106162	0.2818774	0.2812549	0.3372828	0.2364974	0.2019869	0.1249829	0.2670348	0.1875364	0.4218103	0.0274483	0.1974995	0.349579	OTU_297
OTU_2970	0.0845272	0.103967	0.0943074	0.0676577	0.0175584	0.0643999	0.0672113	0.0626149	0.0599788	0.093484	0.0761533	0.0799967	0.0708721	0.0826157	0.0743033	0.0817937	0.0496844	0.04808	0.0749255	0.0547758	0.0738548	0.1409127	0.0513922	0.0751331	0.0402436	0.0201933	0.0549171	0.0392173	0.0764935	0.013383	0.0065	0.0580341	0.02099	0.0640426	0.0389973	0.00425	0.030581	0.0223648	0.0277762	0.0278675	0.0314376	0.0215488	0.0271561	0.0239554	0.0393355	0.0250821	0.021751	0.0289189	OTU_2970
OTU_2997	0.6529422	0.5230839	0.6420932	0.4131716	0.2107006	0.2191959	0.6850377	0.8180766	0.3065583	0.582783	0.5076888	0.8704731	1.0533056	1.1630569	0.3855243	0.4741895	0.5810147	0.5320428	0.9307411	0.4750966	0.5748858	0.9248411	0.3044	1.3304462	0.212053	0.0375018	0.5826569	0.2211043	0.9483706	0.0376396	0.0195024	1.0712127	0.0958239	0.4396441	0.4831337	0.0488343	0.4420955	0.2690559	0.2499861	0.2154085	0.2570027	0.213333	0.3009799	0.2436604	0.2418714	0.0738266	0.20707	0.3555329	OTU_2997
OTU_3	0.245619	0.3638845	0.4735438	0.309386	0.3147967	0.3166819	0.5997312	0.5145307	0.35854	0.3540457	0.3406859	0.5328597	0.2179927	0.2360447	0.3337556	0.4137798	0.3051204	0.3454166	0.2558567	0.3443053	0.3060543	0.2991022	0.3399792	0.2963113	0.2840271	0.0548103	0.9054622	0.2285421	0.3178564	0.0276024	0.0130016	1.4000725	0.0529313	0.1713574	0.233984	0.0488343	0.2772238	0.2900653	0.2055441	0.19206	0.360747	0.1731086	0.4156389	0.2676158	0.3205423	0.0761928	0.3367062	0.4108191	OTU_3
OTU_3011	0.455712	0.3768803	0.463511	0.355367	0.4226553	0.1796106	0.4239479	0.6166202	0.2232545	0.3679688	0.4355436	0.7348854	1.020069	0.8762267	0.2752875	0.3742195	0.4798924	0.397925	0.6698894	0.355484	0.4124052	0.7612528	0.2912225	1.0860527	0.1988964	0.0750036	0.4821988	0.2758733	0.8340017	0.0342938	0.0276283	0.9164551	0.0894356	0.3132897	0.4029725	0.0530808	0.3576652	0.2690559	0.2214163	0.2349911	0.2703637	0.2499659	0.3273816	0.2669313	0.2318283	0.089917	0.2262109	0.245811	OTU_3011
OTU_3026	0.0373635	0.0341142	0.0120392	0.0289023	0.0702335	0.0319045	0.0206804	0.0258627	0.0446509	0.0258573	0.0267205	0.0257617	0.0141744	0.00858	0.0353245	0.0390257	0.0467617	0.0657936	0.0299702	0.0525401	0.0324961	0.00378	0.0415091	0.0299688	0.2128269	1.4827636	0.091082	0.1663353	0.1581855	0.0234202	3.3056508	0.1196953	0.0793969	0.0692353	0.0909938	6.9047518	0.2227097	0.2107717	0.1928464	0.2545737	0.3748939	0.3763854	0.2836302	0.3928681	0.2276436	0.0993819	0.2044598	0.2160415	OTU_3026
OTU_3040	0.037976	0.0454856	0.0682224	0.0374416	0.044523	0.0354495	0.0723813	0.0721432	0.0406523	0.0636487	0.054777	0.066438	0.0205285	0.0196704	0.0444601	0.0449063	0.0479308	0.0575694	0.0449553	0.0491865	0.0277694	0.00756	0.0256961	0.0215269	0.0626872	0.0519256	0.1192103	0.0851962	0.1002584	0.0510225	0.0617575	0.1209044	0.0602322	0.1159691	0.1321576	0.0297253	0.0392235	0.0352416	0.0817415	0.0625137	0.0636612	0.1019976	0.0535578	0.0684439	0.0585848	0.0123044	0.0704734	0.0382751	OTU_3040
OTU_305	0.8716105	0.7163975	0.7484399	0.9018832	0.0357438	0.3491773	0.6074863	0.3702443	0.5284799	0.6961572	0.8269984	0.3593074	0.144188	0.2446282	0.608434	0.6618339	0.6219313	0.6085911	0.4850732	0.7372381	0.6771009	0.3120596	0.8519246	0.4081667	0.4813757	0.6433002	1.2215704	0.3218521	0.5592193	0.0368031	1.0645041	2.5728449	0.0939987	0.8221691	0.7951123	1.9703597	0.6488499	0.8735844	0.5190188	0.6477318	0.5643057	0.3196403	0.6064858	0.4791075	1.062058	0.5830407	0.5846681	1.2256528	OTU_305
OTU_3068	0.0839147	0.0747263	0.0702289	0.0656871	0.0131688	0.030132	0.1034019	0.0517253	0.043318	0.0676267	0.0828334	0.0447439	0.0131969	0.015021	0.0481144	0.0539945	0.053776	0.0563042	0.0399603	0.0726618	0.0596747	0.0178166	0.0915835	0.0215269	0.0441132	0.00577	0.1406413	0.0344842	0.0683243	0.00586	0.00325	0.2514811	0.0155143	0.0501956	0.0779947	0.0254788	0.0452068	0.0325307	0.0730118	0.0331398	0.0762363	0.0215488	0.0429971	0.0396975	0.0979202	0.0118312	0.0469823	0.0927107	OTU_3068
OTU_3070	0.0238881	0.0552325	0.0441439	0.0440103	0.00188	0.0431302	0.0439458	0.0122507	0.0526481	0.0735938	0.0788254	0.0135588	0.00196	0.00429	0.0188803	0.0144342	0.0216273	0.0177137	0.00777	0.0217985	0.0106351	0.00162	0.0184485	0.00507	0.00697	0.00577	0.1352836	0.0114947	0.0415887	0.00669	0.0065	0.1063958	0.0146017	0.1228927	0.1191585	0.00212	0.0159553	0.0128767	0.00873	0.00678	0.0282939	0.00575	0.00302	0.00548	0.022597	0.000946	0.0104405	0.0170111	OTU_3070
OTU_3636	0.0410386	0.00812	0.0280916	0.0177355	0.0238292	0.0106348	0.0361907	0.028585	0.0106629	0.0218792	0.0253844	0.0244058	0.0122193	0.0118022	0.0115718	0.0283338	0.0286416	0.029101	0.0438453	0.0273879	0.0242244	0.0691066	0.0217429	0.026592	0.046435	0.0144238	0.012055	0.00879	0.0267356	0.000836	0.00325	0.00967	0.00456	0.00173	0.00217	0.027602	0.0279218	0.0304975	0.0246018	0.0286207	0.0440127	0.0373512	0.0475231	0.0355908	0.0242708	0.0695674	0.0321915	0.0221145	OTU_3636
OTU_371	0.1280159	0.0649794	0.0902944	0.0834226	0.0275917	0.0549467	0.1189122	0.1116178	0.0893018	0.0895059	0.0708092	0.0908438	0.0782037	0.1080084	0.0822208	0.0892781	0.0999532	0.1018536	0.1304259	0.1017266	0.1051692	0.0653274	0.0744528	0.1135438	0.0572698	0.0259628	0.0750087	0.0662637	0.0972878	0.013383	0.00975	0.0652884	0.0273783	0.0484647	0.0519964	0.0191091	0.1209945	0.0887817	0.0658694	0.051216	0.0613034	0.0452524	0.0686445	0.0602307	0.0903879	0.0553699	0.062643	0.1071702	OTU_371
OTU_373	0.3889478	0.412619	0.5136746	0.4985647	0.8935962	0.3426782	0.4239479	0.5009188	0.392528	0.3997931	0.3901188	0.429813	0.6603322	0.4635061	0.3660349	0.4929005	0.5120412	0.4985133	0.7525849	0.4750966	0.4289487	0.3395943	0.4783428	0.523821	0.5641847	0.8711957	0.8559029	1.1460911	1.141461	0.2316925	0.7979718	1.108693	0.5448273	0.5417662	0.7474489	1.3185273	1.0331073	1.2524313	0.9578833	1.0115161	1.1262536	0.856205	1.258986	1.4359536	0.9063899	0.707978	1.1336645	0.9857957	OTU_373
OTU_3753	0.0416511	0.0714773	0.0622028	0.0472947	0.0332355	0.0289504	0.0439458	0.0598925	0.0393194	0.0377914	0.0347366	0.0528792	0.0547426	0.0593688	0.0517687	0.0518561	0.0590367	0.065161	0.0505053	0.0598063	0.0703098	0.0248352	0.0645697	0.0675353	0.0309566	0.0461561	0.0348255	0.0432742	0.0378754	0.00586	0.0276283	0.0495708	0.0109513	0.0311559	0.0259982	0.0318485	0.054514	0.0548955	0.0230146	0.0248548	0.0306517	0.0337598	0.0241387	0.034222	0.0267816	0.0141974	0.0365418	0.0739985	OTU_3753
OTU_3779	0.055739	0.1202118	0.0642093	0.1484527	0.0119146	0.1193465	0.0697963	0.035391	0.1032968	0.1133742	0.116234	0.0352528	0.00489	0.00536	0.1632235	0.1336498	0.0602058	0.0879357	0.0260852	0.0810459	0.0720823	0.00864	0.1297983	0.0076	0.4155929	0.3894418	0.2933376	0.6437043	0.2287378	0.2300197	0.2502803	0.1233225	0.3878587	0.3132897	0.3423099	0.0891758	0.0824358	0.0820044	0.8205893	1.015282	0.6484014	0.7161379	0.2979625	0.923993	0.5205674	0.229525	0.8091389	0.1522497	OTU_3779
OTU_3797	0.2223434	0.3346438	0.2548307	0.2936211	0.3248301	0.1654309	0.26626	0.3021847	0.1965972	0.1591216	0.2551804	0.3620192	0.0175958	0.00966	0.197939	0.172141	0.3232406	0.3163156	0.0688205	0.2733203	0.2386987	0.0134974	0.3057177	0.0194164	0.0681046	0.00288	0.0308071	0.0669398	0.0415887	0.0217473	0.0065	0.0145085	0.0346791	0.0103853	0.0259982	0.00637	0.000665	0.00271	0.0587269	0.1611798	0.0998145	0.1077439	0.0362081	0.2327094	0.0518894	0.00426	0.1600877	0.00255	OTU_3797
OTU_3937	0.0171505	0.0113714	0.0180589	0.0197061	0.0106604	0.0141798	0.0180953	0.0326686	0.0173272	0.0238682	0.0133602	0.0189823	0.0161295	0.0164516	0.0121809	0.0181764	0.0210428	0.0189789	0.0210901	0.0139734	0.0159526	0.00972	0.0118597	0.0139292	0.0108348	0.00577	0.012055	0.0216371	0.023765	0.00586	0.00325	0.0120904	0.00639	0.00865	0.0065	0.00212	0.0385587	0.0230426	0.0158721	0.00828	0.0165048	0.0129293	0.0181041	0.0150577	0.0175754	0.00757	0.0130506	0.0246662	OTU_3937
OTU_396	0.0447137	0.0682283	0.0682224	0.0564909	0.0570647	0.0324953	0.0568711	0.0748656	0.0379866	0.0537036	0.0507689	0.0894879	0.0483885	0.0357644	0.0517687	0.0689633	0.0566986	0.0695894	0.0549454	0.0737797	0.0573113	0.0178166	0.0579809	0.0422096	0.036374	0.0461561	0.0375044	0.0527405	0.0675816	0.0125465	0.0130016	0.0435256	0.0365043	0.0276941	0.0433304	0.0488343	0.0518548	0.0406634	0.0420612	0.0444374	0.053444	0.0703927	0.0422428	0.0485952	0.0426832	0.0198764	0.0391519	0.0246662	OTU_396
OTU_3983	0.0153129	0.0146204	0.00803	0.0124805	0.000627	0.00177	0.0103402	0.0136119	0.004	0.00398	0.0133602	0.0176264	0.00196	0.00536	0.0298431	0.0181764	0.00935	0.0158158	0.00389	0.0167681	0.0153618	0.00216	0.0289905	0.00929	0.0356001	0.00865	0.0227705	0.0196086	0.00817	0.000836	0.00325	0.0338532	0.000913	0.00346	0.0129991	0.00212	0.00532	0.00474	0.0166657	0.0210889	0.0227923	0.0114927	0.015841	0.017111	0.0217601	0.000946	0.0356717	0.0161606	OTU_3983
OTU_4113	0.1090279	0.1137139	0.1324317	0.0807951	0.0376251	0.0419485	0.105987	0.1333969	0.0713081	0.1233193	0.116234	0.1532141	0.0547426	0.0500701	0.0578591	0.1031777	0.0952771	0.0885684	0.1115557	0.0793691	0.0714915	0.0993408	0.0507333	0.0595155	0.129244	0.0519256	0.1406413	0.105481	0.4262841	0.0108737	0.00975	0.165639	0.0401548	0.1073147	0.0909938	0.027602	0.1183353	0.0752272	0.2198291	0.1370781	0.1909837	0.1515598	0.0633642	0.090346	0.168222	0.0501642	0.0930945	0.0722974	OTU_4113
OTU_422	0.2413314	0.0942201	0.0561832	0.0670008	0.00502	0.0372219	0.0749664	0.0503641	0.0586459	0.0855279	0.0895136	0.0393204	0.0552313	0.0615147	0.0803937	0.0876743	0.0578677	0.0613652	0.1126657	0.0570116	0.1282119	0.0480507	0.0606164	0.0861076	0.3908275	0.034617	0.2009162	0.1771539	0.2740397	0.0276024	0.00975	0.2091646	0.0666204	0.1678956	0.1949867	0.0106162	0.2732349	0.2805771	0.2841112	0.2146553	0.1799805	0.0840403	0.2919279	0.1505766	0.3874963	0.0695674	0.2053299	0.3308667	OTU_422
OTU_423	0.0551265	0.0942201	0.0983205	0.0906481	0.0232021	0.0389944	0.1214973	0.1075342	0.0619781	0.0815498	0.0654651	0.088132	0.0395906	0.0339761	0.0535958	0.0769823	0.0777414	0.0816094	0.1010107	0.0754565	0.0614472	0.0442714	0.0546866	0.0460085	0.0580437	0.0173085	0.1553752	0.0527405	0.2881502	0.0167287	0.024378	0.3143513	0.037417	0.1142382	0.1256581	0.0169859	0.0565084	0.0332084	0.0611077	0.0692922	0.0833098	0.0581817	0.0784509	0.0876082	0.0795079	0.00994	0.0800439	0.0612401	OTU_423
OTU_4272	0.1384287	0.0779752	0.1063467	0.076197	0.0395064	0.0478568	0.1189122	0.1551759	0.067976	0.1173522	0.1055458	0.1681288	0.230212	0.2460588	0.0791756	0.1026431	0.120996	0.0948947	0.1959163	0.0955782	0.1004425	0.2008412	0.0790649	0.2418609	0.0479828	0.00865	0.1647513	0.0730253	0.2836943	0.0117101	0.00488	0.3457865	0.0264656	0.1298162	0.1581559	0.0106162	0.1136817	0.0657391	0.0785671	0.0579946	0.0699488	0.0373512	0.0746792	0.067075	0.0610955	0.0146707	0.0504624	0.0867568	OTU_4272
OTU_43	0.8324095	1.2508529	1.264121	0.877579	0.7851105	0.5831438	1.3493951	1.2795209	0.6624326	0.9706421	1.0795067	1.4304503	0.9169379	1.4123344	0.8429156	0.84039	1.1865794	0.9736193	1.0589469	0.9680791	0.8171296	1.3049276	0.703019	0.9227016	0.1400788	0.011539	0.0508988	0.0392173	0.2317084	0.00335	0.00325	0.1233225	0.00183	0.00346	0.0108326	0.0148626	0.1269778	0.0887817	0.09682	0.0994193	0.2184916	0.130011	0.1878296	0.1060881	0.1255388	0.0425923	0.0948346	0.0910096	OTU_43
OTU_4368	0.0465512	0.0357387	0.0762486	0.030216	0.0131688	0.013589	0.0439458	0.0653372	0.0199929	0.0437585	0.0467608	0.0799967	0.0205285	0.0253927	0.0243617	0.0390257	0.0543605	0.0506105	0.0477303	0.0469507	0.0360411	0.0145772	0.0230606	0.0299688	0.0309566	0.011539	0.0428621	0.0317795	0.0876333	0.00669	0.00488	0.055616	0.0118639	0.0259632	0.0433304	0.00637	0.0365643	0.0216871	0.0365059	0.0263612	0.0282939	0.0502805	0.0211214	0.0273776	0.0309662	0.00379	0.0269713	0.0323212	OTU_4368
OTU_4472	0.0539014	0.050359	0.0782551	0.0486084	0.00439	0.0218605	0.0439458	0.042197	0.0373201	0.0298353	0.0494329	0.0447439	0.000978	0.00143	0.0663857	0.0737747	0.0450082	0.0506105	0.00611	0.0452739	0.0378137	0.00324	0.0415091	0.00169	0.0665568	0.0144238	0.0830454	0.0561213	0.0787214	0.00836	0.0308787	0.0906783	0.0191648	0.0605809	0.0714951	0.0233556	0.00598	0.00339	0.1071369	0.0836026	0.0903832	0.0574634	0.0203671	0.0527018	0.066954	0.00237	0.0730835	0.00595	OTU_4472
OTU_453	0.0343009	0.0519835	0.0160523	0.0801382	0.00941	0.0460843	0.00776	0.0217791	0.0533145	0.0338134	0.0253844	0.00949	0.0112418	0.0146634	0.0590772	0.0577367	0.0438391	0.0676915	0.0366302	0.0558937	0.0466762	0.0264549	0.0803827	0.0135071	0.0340523	0.00577	0.0321466	0.0270464	0.040846	0.00669	0.00163	0.029017	0.0118639	0.0276941	0.0324978	0.00849	0.0232682	0.0203317	0.0301571	0.0271144	0.0290798	0.02945	0.0384711	0.0417508	0.033477	0.0208229	0.0348017	0.0382751	OTU_453
OTU_4595	0.039201	0.0487345	0.0622028	0.061089	0.00627	0.0608549	0.1163272	0.0217791	0.0806382	0.0795608	0.0908496	0.0122029	0.00147	0.00358	0.0328883	0.0550637	0.0344868	0.0284684	0.0105451	0.0368899	0.0301328	0.00432	0.0415091	0.0139292	0.0232175	0.034617	0.2839615	0.0723491	0.0467873	0.0158923	0.0341291	0.2804981	0.0401548	0.2250147	0.2123188	0.0445879	0.0132961	0.0101658	0.0317443	0.0482033	0.0259361	0.0251402	0.0248931	0.0540707	0.0217601	0.00379	0.0600329	0.0408267	OTU_4595
OTU_46	0.1470039	0.151077	0.1565102	0.2016593	0.0181855	0.3621754	0.1809534	0.0762268	0.3085576	0.2426605	0.2391482	0.0501675	0.0566977	0.092272	0.1230267	0.113335	0.0946925	0.082242	0.154291	0.1235251	0.1447554	0.2472722	0.1054199	0.0996146	0.2166965	1.384682	0.6174824	0.3948774	0.2027449	0.9652461	1.4057955	0.4026115	1.2447981	0.9329456	0.8622744	0.9575778	1.4944821	1.3486679	0.2206227	0.1521417	0.1894118	0.1149268	0.3839568	0.1998563	0.4318534	1.4344127	0.1365966	0.8505571	OTU_46
OTU_4605	0.0104128	0.00487	0.00602	0.00131	0.0137959	0.00354	0.0180953	0.00544	0.004	0.00398	0.00401	0.00949	0.00831	0.00179	0.00487	0.00802	0.0105214	0.0101221	0.00888	0.00783	0.00827	0.00378	0.00527	0.0135071	0.0348262	0.0980816	0.0227705	0.0371888	0.0638683	0.00669	0.1007622	0.027808	0.0146017	0.0207706	0.0173321	0.2590344	0.0365643	0.0623505	0.0372995	0.0346461	0.0770222	0.0567451	0.0528035	0.0520174	0.0410093	0.0255554	0.0339316	0.0450795	OTU_4605
OTU_4676	0.7160314	0.4970922	0.5517989	0.6680373	0.0627085	0.5004283	0.6669424	0.4628054	0.6564347	0.5549367	0.575826	0.4108307	0.0518099	0.237833	1.2119957	1.2910572	0.5102876	0.5927754	0.2103464	0.7417096	1.0002895	0.5317972	0.9659098	0.2080933	2.9865416	1.8520121	3.1142008	2.5017918	0.533969	0.0552047	0.4566804	1.3130214	0.1816091	0.5919618	0.7192842	0.9427152	0.4567212	0.6553577	2.5339862	1.9944114	2.8498224	2.1254283	1.3562953	2.2168988	2.1960916	1.8030723	2.2986506	0.7765586	OTU_4676
OTU_4736	0.0502263	0.0438611	0.0361177	0.0656871	0.00564	0.0549467	0.0439458	0.0204179	0.047983	0.0397804	0.0320646	0.0203382	0.00244	0.00465	0.0773485	0.0630827	0.039163	0.0512431	0.0133201	0.053099	0.0419495	0.0350932	0.0678641	0.00549	0.1509136	0.0894274	0.0562565	0.1426697	0.0542138	0.0485132	0.016252	0.0495708	0.0766591	0.05885	0.0736616	0.0467111	0.0345699	0.0467629	0.1849104	0.1732306	0.1587601	0.0861951	0.0482775	0.1656343	0.1539942	0.227632	0.1278962	0.0612401	OTU_4736
OTU_4747	0.4073232	0.3021541	0.3250597	0.4276227	0.5254973	0.3273168	0.2998656	0.283128	0.3605393	0.3520566	0.3086214	0.2345667	0.3563154	0.2553575	0.3995323	0.5148191	0.3495441	0.3504776	0.6798795	0.3800772	0.4555365	0.9367188	0.382806	0.2583227	0.8985164	0.9519688	0.7273166	1.1251302	0.9773342	0.2425662	0.8678552	0.5972676	0.5274878	0.5019559	0.5936261	1.0425071	0.6794309	0.7922577	1.1134302	1.1809808	0.9116917	0.8993025	1.4966017	1.0855207	1.0938612	5.0618534	1.0222992	0.4967254	OTU_4747
OTU_485	0.0814646	0.0795997	0.0622028	0.0426966	0.0476585	0.033677	0.0620412	0.0517253	0.0359873	0.0576816	0.0774893	0.0650821	0.0508324	0.0325456	0.0456782	0.0652211	0.0520224	0.0398558	0.0310802	0.0340952	0.0555388	0.1004206	0.0454623	0.052762	0.0928699	0.0144238	0.2129711	0.1027763	0.1589282	0.0167287	0.00325	0.1160682	0.0456304	0.1332779	0.1364907	0.00637	0.0777822	0.0481183	0.1698318	0.1190019	0.1084599	0.0660829	0.0316821	0.0807638	0.0954095	0.0321808	0.1096253	0.0850557	OTU_485
OTU_4856	0.0122503	0.0211183	0.0300981	0.0249611	0.0181855	0.0283596	0.0258505	0.0176955	0.0353209	0.0298353	0.0253844	0.0189823	0.00244	0.0025	0.0103537	0.0117612	0.013444	0.0177137	0.0205351	0.0111787	0.00945	0.0124176	0.0118597	0.00295	0.0402436	0.0317323	0.1192103	0.0777584	0.0824347	0.109573	0.0341291	0.0797969	0.2007739	0.1921279	0.1668219	0.0530808	0.0152905	0.0101658	0.070631	0.0715518	0.0424408	0.0933781	0.0354538	0.0657062	0.0410093	0.0184566	0.0661232	0.0102067	OTU_4856
OTU_486	0.6008783	1.1111472	1.1597809	1.2237498	1.9527429	0.5908245	1.0546996	1.6715443	0.6977535	0.6663219	0.6613315	1.7667078	0.3382308	0.2843266	1.0597349	1.2343897	1.6729016	1.7175935	0.6426942	1.6902259	1.2283532	0.1414526	1.2189176	0.3587815	0.1725833	0.1125054	0.1888612	0.300215	0.1901197	0.013383	0.0633827	0.1813565	0.0365043	0.0467338	0.0498299	0.0106162	0.0644861	0.0908148	0.1420556	0.2274593	0.3002295	0.142222	0.4163932	0.3114199	0.2067205	0.0151439	0.3271357	0.0978141	OTU_486
OTU_493	0.1022902	0.1055915	0.122399	0.0919619	0.073996	0.0378128	0.0775514	0.1606207	0.0619781	0.0875169	0.0788254	0.1694846	0.0948219	0.0976367	0.0682128	0.0972971	0.1274258	0.1081799	0.1332009	0.1157	0.1004425	0.0993408	0.0817004	0.0852634	0.0681046	0.023078	0.0375044	0.0561213	0.0935745	0.0117101	0.0146268	0.054407	0.0355917	0.0311559	0.0324978	0.0233556	0.0604973	0.056251	0.0825351	0.0662795	0.0825238	0.0675195	0.0859943	0.0663906	0.0719756	0.0922832	0.0643831	0.0433784	OTU_493
OTU_495	0.0318508	0.0276162	0.0461505	0.0210199	0.00878	0.0165431	0.0413608	0.0408358	0.0253244	0.0338134	0.0253844	0.0366087	0.0347029	0.0379102	0.0176622	0.0272646	0.026888	0.0227747	0.0505053	0.0251522	0.0254061	0.0394124	0.0191074	0.0392549	0.0216696	0.00288	0.0508988	0.0290749	0.0891186	0.0108737	0.00163	0.1221134	0.0127765	0.0623118	0.062829	0.00425	0.0398883	0.0230426	0.0325379	0.0293739	0.0345814	0.0136476	0.0248931	0.0260087	0.0343139	0.0123044	0.0348017	0.0289189	OTU_495
OTU_4961	0.0790146	0.0666039	0.0682224	0.0801382	0.00941	0.0224513	0.0775514	0.0449193	0.0366537	0.0636487	0.1055458	0.032541	0.0195509	0.0332609	0.0523777	0.0459755	0.0496844	0.0537736	0.0582754	0.0637188	0.0537663	0.0340134	0.0843359	0.0561388	0.0518524	0.0201933	0.1727879	0.0358365	0.1084277	0.00586	0.0130016	0.3566679	0.0118639	0.1073147	0.0974933	0.0445879	0.0711342	0.0799713	0.0611077	0.0534755	0.0636612	0.0351963	0.0663815	0.0513329	0.1171695	0.0227159	0.0687333	0.1182274	OTU_4961
OTU_4981	0.0214381	0.0194938	0.0160523	0.0295592	0.00251	0.00709	0.0232654	0.00817	0.0139951	0.0119341	0.0253844	0.010847	0.00147	0.00429	0.014008	0.013365	0.0128595	0.0183463	0.00833	0.0162092	0.0124076	0.00162	0.0289905	0.00422	0.0224436	0.0144238	0.0361649	0.0162278	0.0438167	0.00418	0.0065	0.083424	0.0073	0.0242324	0.0129991	0.0191091	0.0139609	0.00949	0.0277762	0.0120508	0.0298658	0.0186756	0.013578	0.0205332	0.0477047	0.00852	0.0147907	0.0255167	OTU_4981
OTU_5	5.8532044	6.6376425	6.5894817	7.0226029	7.8749342	4.7431391	6.8374522	7.2456272	5.050882	5.7761158	5.9038865	6.7848088	6.2030167	8.6524706	7.028357	6.2986485	8.1108253	7.3701525	6.3187164	7.2533271	6.5370367	6.8901474	6.4905715	5.7966426	1.2088567	0.2365498	0.3361997	0.3759449	1.3122716	0.0267659	0.0926362	0.6129851	0.0456304	0.0796206	0.0671621	0.5223152	0.9300625	0.7610825	0.8396359	0.9889208	1.6992046	1.2397733	1.6353995	1.0116012	1.016864	0.7093977	0.8013085	0.6107	OTU_5
OTU_5023	0.0600266	0.0243673	0.0341112	0.0190492	0.0232021	0.0165431	0.0387757	0.0217791	0.0239915	0.0358024	0.0320646	0.0352528	0.0307927	0.0236045	0.0194894	0.0379565	0.0379939	0.0316316	0.0571654	0.0324184	0.0265877	0.1166174	0.0217429	0.0624702	0.1160874	0.0201933	0.0267888	0.0425981	0.0831774	0.00335	0.0130016	0.0483617	0.0127765	0.0225015	0.0216652	0.027602	0.0797766	0.0623505	0.115073	0.0738113	0.0943129	0.0876317	0.125974	0.0910304	0.0769971	0.0615222	0.083524	0.1046185	OTU_5023
OTU_5133	0.1561916	0.1088404	0.1344383	0.0867069	0.2219881	0.0703081	0.1447627	0.1823998	0.0653103	0.1093961	0.0961937	0.1925345	0.219459	0.113373	0.0810027	0.1154734	0.1636661	0.125261	0.2325465	0.1235251	0.1069418	0.0718061	0.0935602	0.1485777	0.3173055	0.1182749	0.4567494	0.2711401	1.1488875	0.1137552	0.1170142	0.6565107	0.1797839	0.3305985	0.3488095	0.1358869	0.4946151	0.3307286	0.3769632	0.3095556	0.506932	0.4043988	0.3613267	0.3894459	0.4100933	0.0776126	0.41675	0.3767968	OTU_5133
OTU_52	0.0502263	0.0259917	0.0240785	0.0413828	0.0526751	0.0319045	0.0284355	0.0462805	0.0346544	0.0238682	0.0253844	0.0284734	0.0865128	0.0661641	0.0529867	0.0593405	0.053776	0.0449168	0.0699305	0.0497454	0.0632197	0.0707263	0.05271	0.0797761	0.0626872	0.0173085	0.045541	0.0777584	0.1463031	0.0292752	0.0130016	0.0725426	0.0428926	0.0328868	0.0324978	0.0785596	0.0997208	0.1213123	0.0753926	0.0564882	0.0974567	0.1113354	0.0927833	0.0917149	0.0887141	0.1050609	0.0739536	0.1777664	OTU_52
OTU_5287	0.0257257	0.0341142	0.0180589	0.015108	0.0451501	0.0165431	0.0258505	0.0326686	0.0126622	0.0159122	0.0280565	0.0393204	0.0249274	0.00751	0.0194894	0.024057	0.0333177	0.0278358	0.0249752	0.0290647	0.018316	0.00918	0.0184485	0.0113966	0.0425654	0.00865	0.0428621	0.0459789	0.0735229	0.0100372	0.00163	0.0362713	0.016427	0.05885	0.0324978	0.00425	0.0259274	0.0223648	0.0730118	0.0723049	0.0715206	0.0718293	0.0241387	0.0725506	0.0485417	0.00899	0.062643	0.0399762	OTU_5287
OTU_53	0.56964	0.5279574	0.5056484	0.5570262	0.965711	0.3793093	0.4756488	0.7268767	0.4325138	0.5231124	0.4943286	0.6969208	1.1295541	0.7778747	0.4872345	0.6019588	0.6722001	0.67565	0.8258454	0.5561424	0.5949743	0.4351558	0.7662709	0.8918886	1.7869719	2.6193567	1.7238608	1.9649208	3.8499242	0.5428464	3.4649201	2.6260428	1.0814412	1.4850971	1.687718	5.1637012	4.0021274	3.6508915	1.9879848	1.8053641	2.5047942	2.1060344	2.8310213	2.3784265	2.2881533	1.9791203	1.9836954	3.0092711	OTU_53
OTU_532	2.0696921	2.2824003	2.2132151	2.3456847	1.7658715	2.3940209	2.205046	2.0472334	2.7750195	2.5260562	2.9486032	1.7707754	0.3484951	0.3948385	3.2955321	2.5179625	2.514613	2.4640982	2.3027101	2.524719	2.3284944	0.377387	2.8048282	0.2806938	0.3459404	0.0576951	0.1982373	0.2582931	0.2978047	0.0334574	0.0422551	0.1583847	0.0593196	0.0969294	0.1516563	0.1210242	0.047866	0.0420188	0.4007714	0.4586845	0.520293	0.3756671	0.6864453	0.3956059	0.3230531	0.124464	0.3375762	0.044229	OTU_532
OTU_5326	0.0716644	0.0649794	0.1063467	0.0742264	0.1047232	0.0992585	0.0930617	0.077588	0.1246226	0.1412205	0.0948576	0.0677939	0.064518	0.052216	0.0505506	0.0866051	0.0724807	0.0607326	0.151516	0.0581295	0.0673556	0.2024608	0.0553454	0.0447422	0.1454962	0.0865426	0.2986954	0.2305705	0.2963194	0.2986073	0.0698835	0.1426672	0.5201869	0.5036868	0.4723011	0.0488343	0.0724638	0.0813267	0.2103058	0.1702179	0.173693	0.1400671	0.213477	0.1697409	0.1531573	0.223846	0.1766185	0.0663435	OTU_5326
OTU_5341	0.0257257	0.00812	0.00803	0.00394	0.000627	0.0065	0.0129252	0.00544	0.00933	0.00796	0.00802	0.00271	0.00244	0.0025	0.00853	0.00962	0.00234	0.00633	0.0105451	0.00279	0.00886	0.00216	0.00395	0.00169	0.1160874	0.011539	0.0361649	0.0425981	0.0319342	0.0167287	0.00163	0.0217628	0.025553	0.0467338	0.0433304	0.00849	0.0339051	0.0467629	0.0714246	0.0557351	0.0227923	0.0193939	0.0505405	0.0335375	0.1012679	0.00899	0.0452422	0.0663435	OTU_5341
OTU_54	0.3080956	0.2761623	0.3350924	0.223336	0.5769183	0.1506602	0.3283011	0.402913	0.1972636	0.288408	0.2752208	0.4054072	0.4555363	0.2732397	0.1845401	0.2860106	0.3805237	0.2929082	0.5017233	0.3040618	0.2883292	0.2413333	0.2319238	0.3604699	0.5169758	0.2711669	0.8840312	0.803278	2.0564121	0.18067	0.3331654	1.5161407	0.3896839	0.6646588	0.6651212	0.6008748	0.6774365	0.5930073	0.8713802	0.7501638	0.9093338	0.8217269	0.7641419	0.9164642	0.8678914	0.2370969	0.8213195	0.6285617	OTU_54
OTU_549	0.4985882	0.4077455	0.4153541	0.4079166	0.2163443	0.2782783	0.3567366	0.3239638	0.3272177	0.38587	0.3353418	0.4176101	0.8724596	1.1033304	0.4354658	0.4292832	0.3816928	0.4618207	0.5400185	0.4007579	0.5482981	0.8514153	0.4434225	1.0902736	0.1400788	0.023078	0.1620724	0.1135949	0.2302231	0.0225837	0.0113764	0.2478539	0.0657078	0.1557794	0.1646554	0.0403414	0.2433187	0.1863737	0.0690438	0.1001725	0.0998145	0.1027159	0.1750058	0.1204613	0.1046156	0.1216246	0.0913544	0.1641575	OTU_549
OTU_5543	0.0967776	0.1884402	0.1785822	0.2259635	0.1887526	0.178429	0.1757833	0.2218744	0.2112587	0.1849789	0.1803631	0.2291432	0.036658	0.0579383	0.2283912	0.2261355	0.267711	0.3264377	0.1010107	0.2884116	0.1884775	0.046431	0.3505212	0.0662691	0.092096	0.4211741	0.2143106	0.1372605	0.0616404	0.013383	0.1495181	0.2744529	0.0292035	0.1332779	0.1689885	0.2845131	0.0299162	0.0386302	0.0833287	0.0933939	0.1398975	0.1019976	0.0980636	0.1368879	0.1046156	0.0283948	0.1139755	0.0493323	OTU_5543
OTU_5558	0.2413314	0.0909711	0.1163794	0.0748832	0.2897133	0.1004402	0.1731982	0.0843939	0.1039633	0.097462	0.1229141	0.066438	0.1969755	0.0976367	0.1151091	0.1512916	0.1654197	0.2087683	0.2625167	0.1799778	0.1731157	0.6090022	0.1515411	0.2722518	0.9503688	0.8336939	0.1848429	0.3617456	0.3171137	0.0276024	0.5655686	0.1583847	0.0657078	0.0623118	0.0649956	1.0828485	0.7193192	0.8180112	0.5809201	0.674093	0.613034	0.6838147	1.261249	0.8890866	0.581663	3.4291501	0.6795027	0.796972	OTU_5558
OTU_567	0.0104128	0.00975	0.00602	0.00723	0.00314	0.0230422	0.00776	0.00953	0.0139951	0.0258573	0.0173683	0.00271	0.015152	0.0214586	0.00244	0.00481	0.00526	0.00443	0.0133201	0.00559	0.00827	0.0107979	0.00395	0.0236374	0.0031	0.00577	0.0616143	0.0371888	0.0163384	0.0844799	0.00813	0.0169266	0.1012996	0.0865441	0.0823277	0.00212	0.0292514	0.0271089	0.00238	0.00603	0.00393	0.00575	0.00679	0.00821	0.00837	0.00426	0.00261	0.0323212	OTU_567
OTU_5670	0.2793074	0.1884402	0.1384514	0.2246497	0.1015878	0.1039851	0.1499328	0.1374804	0.1572778	0.1451985	0.1429545	0.1342318	0.0889567	0.1123001	0.2478805	0.1924557	0.2244564	0.2403998	0.1082257	0.212955	0.2286545	0.088003	0.2345593	0.1038356	0.1269222	0.0807731	0.3094109	0.1156234	0.3223123	0.0158923	0.0617575	0.6782735	0.0428926	0.1903971	0.1516563	0.3970445	0.2566148	0.2914207	0.2095122	0.1882941	0.3049451	0.1551512	0.123711	0.1847986	0.3280747	0.1386615	0.1479071	0.2543166	OTU_5670
OTU_5845	0.0532889	0.0146204	0.0180589	0.0177355	0.00439	0.0141798	0.0155103	0.00817	0.0119958	0.0179012	0.0240484	0.00678	0.0459447	0.0346914	0.0152261	0.021384	0.00643	0.00886	0.0149851	0.0111787	0.0283602	0.010258	0.0164719	0.052762	0.3320099	0.034617	0.0696509	0.0966909	0.0586698	0.0242566	0.0568819	0.0495708	0.046543	0.0675044	0.062829	0.00212	0.6581572	0.8498641	0.1745935	0.136325	0.1076739	0.0574634	0.1750058	0.0759728	0.3222162	0.1580646	0.1000548	0.6413201	OTU_5845
OTU_5856	0.0612516	0.0617304	0.0782551	0.0807951	0.0200667	0.0289504	0.0568711	0.0408358	0.0306558	0.0258573	0.0454248	0.0352528	0.000489	0.00143	0.0791756	0.0732401	0.0584522	0.0525084	0.0138751	0.0631599	0.0632197	0.00594	0.2352182	0.00211	0.3258186	0.3605943	0.592033	0.6883308	0.1069423	0.0342938	0.0861354	0.2345545	0.0292035	0.0380794	0.0238317	0.2080768	0.00598	0.00813	0.5007658	0.4157534	0.3560313	0.3490903	0.121448	0.5975155	0.4008871	0.1344022	0.7960883	0.0306201	OTU_5856
OTU_5857	0.0422636	0.00162	0.00401	0.00854	0.0206938	0.0124073	0.00776	0.0163343	0.0133286	0.00398	0.00534	0.0162705	0.000978	0.000358	0.0194894	0.016038	0.0339023	0.0316316	0.152071	0.0346541	0.0466762	0.00162	0.0329437	0.00295	0.0410175	0.011539	0.0549171	0.0270464	0.0155958	0.00836	0.0308787	0.0870511	0.0228152	0.0259632	0.0476634	0.2059535	0.00399	0.00949	0.0404739	0.012804	0.0542299	0.0287317	0.2240377	0.0198487	0.0468678	0.00426	0.0226211	0.00255	OTU_5857
OTU_6	1.3548857	1.338575	1.1838594	1.3413296	0.5323952	1.1119317	0.8375556	0.8548288	1.1602567	1.4201607	1.2585338	0.8650496	0.8338465	0.8211496	1.1340382	1.4685442	0.8241758	0.9014993	0.9340711	0.9373376	1.1048679	1.5235853	0.8492891	0.8737385	1.5842059	1.3875667	0.9978837	1.7776245	1.8707483	0.6448915	0.4339276	0.8294039	0.9527634	0.9623706	1.0680937	0.7325152	1.7630634	1.5553733	2.1379765	1.4235036	1.7440033	1.322377	0.9610235	1.0608809	1.9132109	3.2512091	1.0718916	1.1210343	OTU_6
OTU_616	0.0575765	0.0341142	0.0541766	0.0624027	0.0100334	0.0177247	0.0594561	0.0462805	0.0353209	0.0377914	0.0507689	0.0583027	0.00684	0.00608	0.0584681	0.0668249	0.0602058	0.0468147	0.0172051	0.0424792	0.0378137	0.0107979	0.0283316	0.0076	0.0866786	0.0173085	0.1433202	0.088577	0.1782372	0.0167287	0.0422551	0.1317858	0.0237278	0.0900059	0.0693286	0.0382182	0.027257	0.0108436	0.1587213	0.1265337	0.1233928	0.0854768	0.0165954	0.0910304	0.0811817	0.0165637	0.1087552	0.0170111	OTU_616
OTU_630	0.0532889	0.0292407	0.048157	0.0433535	0.0357438	0.0218605	0.0594561	0.0517253	0.0299894	0.0338134	0.0347366	0.055591	0.2121274	0.1587937	0.0371516	0.0433025	0.0415011	0.0404884	0.0715955	0.0318594	0.0466762	0.134434	0.0355792	0.1523766	0.0332784	0.00865	0.0776876	0.0392173	0.1195675	0.00836	0.00813	0.1027687	0.0182522	0.0553882	0.0649956	0.00212	0.0963968	0.0535401	0.0531716	0.0429311	0.0377252	0.0495622	0.0392254	0.039013	0.0460309	0.0307611	0.0391519	0.0612401	OTU_630
OTU_6315	0.0692143	0.0308652	0.022072	0.0387554	0.0119146	0.0248146	0.0180953	0.00953	0.0206594	0.0218792	0.0200403	0.0135588	0.00196	0.00179	0.0316702	0.0379565	0.0187047	0.0272031	0.0116551	0.0173271	0.0254061	0.0475108	0.0184485	0.00253	0.11067	0.0317323	0.0562565	0.0500358	0.0252503	0.013383	0.0422551	0.0338532	0.0219026	0.0605809	0.058496	0.0191091	0.000665	0.00271	0.0547589	0.0655264	0.0392971	0.0229854	0.013578	0.0301153	0.056074	0.0837648	0.0461122	0.00255	OTU_6315
OTU_64	0.1292409	0.1055915	0.1264121	0.1096974	0.0602002	0.0579008	0.0930617	0.1088954	0.0873025	0.097462	0.0895136	0.1613494	0.1221932	0.1530714	0.0797846	0.1224232	0.1133972	0.0879357	0.2092364	0.1056391	0.1252578	0.2526711	0.0830182	0.1376033	0.1060265	0.0317323	0.1593935	0.0919578	0.2569587	0.0217473	0.024378	0.2140007	0.0428926	0.1263544	0.1278246	0.0403414	0.1236538	0.0847153	0.1476108	0.1205082	0.13361	0.1070256	0.1372891	0.107457	0.1397665	0.1220978	0.1218059	0.1258825	OTU_64
OTU_647	0.096165	0.4223659	0.3993017	0.4965941	0.2295131	0.414168	0.5583704	0.2382087	0.4611704	0.5131673	0.5370813	0.221008	0.00244	0.00358	0.5024605	0.4624284	0.3588964	0.3903334	0.0987906	0.382313	0.2262911	0.0140373	0.4684597	0.00507	0.2848011	0.4413674	0.6067669	1.035877	1.3048451	0.567103	0.65983	0.5150526	0.760203	0.8221691	0.7322833	0.3227313	0.0844303	0.0738718	1.6332426	1.0386304	2.5519507	1.393488	0.4103585	0.947264	0.9197807	0.1116864	1.0797219	0.096113	OTU_647
OTU_6509	0.0183755	0.0113714	0.00803	0.00591	0.0137959	0.00945	0.0206804	0.0108895	0.0126622	0.0159122	0.0213764	0.010847	0.0122193	0.00572	0.00183	0.00748	0.00701	0.0126526	0.0166501	0.0106198	0.0065	0.0226756	0.00791	0.0156175	0.0417915	0.0692341	0.045541	0.0304272	0.0683243	0.0217473	0.0373795	0.0471527	0.0282909	0.029425	0.0346643	0.0573273	0.0352347	0.0291421	0.0420612	0.0572414	0.0636612	0.0380695	0.0709075	0.067075	0.044357	0.051584	0.0582928	0.0408267	OTU_6509
OTU_68	0.113928	0.0422366	0.0722355	0.0426966	0.1755838	0.0230422	0.0853066	0.0980059	0.0346544	0.0636487	0.0614571	0.0962673	0.3045055	0.2142285	0.0468963	0.0668249	0.0736498	0.0556715	0.2930419	0.0737797	0.080354	0.212179	0.0540277	0.2760507	0.0712003	0.00577	0.079027	0.0277226	0.0126251	0.00335	0.00163	0.1124411	0.0100387	0.0225015	0.0259982	0.00212	0.0312458	0.044052	0.0126977	0.0271144	0.0165048	0.0100561	0.1206937	0.0301153	0.0284555	0.0165637	0.0513325	0.0808029	OTU_68
OTU_680	0.0385885	0.0828487	0.0782551	0.1195504	0.0595731	0.1394346	0.1111571	0.0612537	0.1339527	0.1750338	0.1336023	0.0433881	0.0635405	0.0733169	0.2107289	0.2026131	0.0777414	0.0910989	0.0416253	0.1129053	0.1270303	0.088003	0.1423169	0.0742889	0.0386958	0.0692341	0.2410994	0.118328	0.0126251	0.0485132	0.0276283	0.0991416	0.1268526	0.1990515	0.2188184	0.0891758	0.0106369	0.0535401	0.0603141	0.0775772	0.0353673	0.0222671	0.0181041	0.0410664	0.0326401	0.0416458	0.0478523	0.0187123	OTU_680
OTU_6885	0.00674	0.00325	0.00201	0.0046	0.00815	0.00118	0.00517	0.00272	0.00467	0.00398	0.00668	0.00542	0.00538	0.00572	0.00305	0.00481	0.00526	0.00253	0.005	0.0095	0.00473	0.00324	0.00593	0.0076	0.0201218	0.0288475	0.00536	0.0141994	0.0297062	0.00167	0.0227528	0.0205537	0.0109513	0.0103853	0.0129991	0.0594505	0.0245978	0.0257535	0.0142849	0.0180762	0.0290798	0.0229854	0.0211214	0.0219021	0.0175754	0.0217694	0.0191409	0.0204134	OTU_6885
OTU_6966	0.0165379	0.0065	0.00602	0.00131	0.00188	0.00118	0.00259	0.00681	0.006	0.00597	0.00134	0.00678	0.00391	0.00501	0.00244	0.00535	0.00701	0.0132853	0.0133201	0.00727	0.0065	0.0118777	0.00527	0.00718	0.037148	0.00865	0.0107155	0.00473	0.021537	0.000836	0.00325	0.0157176	0.00183	0.00692	0.0065	0.00425	0.0132961	0.0128767	0.022221	0.0173231	0.0220064	0.0251402	0.0316821	0.0232709	0.0200862	0.0104114	0.020011	0.0161606	OTU_6966
OTU_6983	0.0471637	0.04711	0.0361177	0.0426966	0.00439	0.0129981	0.0336056	0.0299462	0.0226587	0.0298353	0.0534409	0.055591	0.00978	0.00644	0.0243617	0.0342144	0.0327332	0.0297337	0.0222001	0.0385667	0.0354503	0.0167368	0.0362381	0.0105524	0.0356001	0.00865	0.0709904	0.0141994	0.0705522	0.00418	0.0130016	0.1462943	0.00274	0.0398103	0.054163	0.0297253	0.0285866	0.0250757	0.0515844	0.051216	0.0440127	0.0251402	0.0264017	0.0376442	0.0527263	0.00473	0.041762	0.0459301	OTU_6983
OTU_7	1.2476954	0.7830014	0.9290286	0.8664122	4.5219104	0.6605418	0.806535	1.2386851	0.7450701	0.7359376	0.7735574	1.2189335	3.4238541	1.4330777	0.947671	1.0184116	1.3192658	1.2462833	1.5362501	1.1514105	1.2259898	1.0533363	0.9421904	1.9310886	2.1367819	1.5058416	1.9997857	2.3246379	3.8120488	0.6147798	0.9507403	2.3576351	1.0294225	1.3864368	1.3887384	2.5266466	3.3426406	3.0246759	2.6657249	2.4282411	2.4733566	3.2114869	2.8838248	2.9280312	2.6781604	1.2129329	2.100281	3.0296844	OTU_7
OTU_7037	0.0245006	0.0194938	0.0140458	0.0341573	0.00188	0.0206789	0.0232654	0.00817	0.0146615	0.0179012	0.0146963	0.0135588	0.000978	0.0025	0.0207075	0.0272646	0.0239654	0.0246726	0.00888	0.0240343	0.0230427	0.0027	0.0191074	0.00295	0.0286349	0.023078	0.0830454	0.012847	0.0415887	0.00251	0.0341291	0.2055374	0.00274	0.0380794	0.0411639	0.0467111	0.0192794	0.0169431	0.0285698	0.0271144	0.0345814	0.0150841	0.0173497	0.028062	0.0410093	0.00615	0.0304515	0.0348728	OTU_7037
OTU_71	5.1598361	6.0950648	7.0128619	6.2639174	18.9379687	3.0055242	6.8090166	7.9534472	3.4807701	3.5185775	3.400179	7.995607	9.4484687	6.8449401	6.2688803	7.3405825	7.0364742	6.8811286	5.7281925	7.1376271	6.5665786	5.9626068	6.5215386	9.1480839	4.8563225	1.7221982	5.4113424	3.1353537	3.3991326	0.1773242	0.5899465	9.361625	0.3048113	0.8048603	0.985766	1.4013334	4.9614413	5.7592865	2.3014594	2.8153738	4.1285485	1.7375502	7.4792369	4.2058793	4.550362	3.3865579	4.1527097	6.4565791	OTU_71
OTU_737	0.0545139	0.0649794	0.0601962	0.1103543	0.0069	0.0496293	0.0801365	0.1170625	0.0799717	0.0735938	0.0708092	0.098979	0.0141744	0.0400561	0.1163272	0.1234924	0.1122282	0.1043841	0.0349652	0.1341449	0.1128501	0.0394124	0.1594476	0.0270141	0.00464	0.00865	0.0375044	0.0574736	0.0133678	0.00335	0.016252	0.0580341	0.00548	0.0138471	0.0238317	0.0127394	0.0166201	0.00813	0.00873	0.025608	0.0188626	0.0330415	0.0218757	0.0527018	0.0167385	0.0156172	0.0478523	0.022965	OTU_737
OTU_74	0.0159254	0.0113714	0.0140458	0.0111668	0.00376	0.00591	0.0180953	0.00544	0.004	0.00995	0.0213764	0.00814	0.00978	0.00393	0.00792	0.016038	0.0116904	0.01202	0.00999	0.0122966	0.0106351	0.00918	0.00791	0.0113966	0.0309566	0.00577	0.0442016	0.0270464	0.1121409	0.0142194	0.00325	0.054407	0.0191648	0.0207706	0.0238317	0.00212	0.0226034	0.0162653	0.0277762	0.0173231	0.0251501	0.0222671	0.0188584	0.0177954	0.033477	0.00899	0.0313215	0.0195628	OTU_74
OTU_7593	0.0490013	0.0568569	0.0702289	0.0571477	0.0526751	0.0319045	0.1214973	0.0884775	0.0439845	0.0537036	0.0427527	0.1016908	0.0576752	0.041129	0.0517687	0.0668249	0.06722	0.0752831	0.0804755	0.0927836	0.0573113	0.0275347	0.0533688	0.0519178	0.0448871	0.034617	0.0348255	0.0588259	0.0727802	0.019238	0.0211276	0.0411075	0.0264656	0.0276941	0.0346643	0.0382182	0.0531844	0.0576064	0.0492036	0.0459438	0.0573737	0.0703927	0.0588382	0.0684439	0.044357	0.0354935	0.0435021	0.0255167	OTU_7593
OTU_760	0.7105187	1.546509	1.0975781	1.6625393	0.2006672	0.955954	0.9047668	0.8017423	0.9636595	1.0303127	1.0875229	0.6576004	0.1999081	0.2821808	1.3161421	1.1317466	0.9551087	1.2791801	0.6981946	1.191095	0.9867002	0.434076	1.8909695	0.2515691	0.5897239	0.3548248	0.8599212	0.5862307	0.7040371	0.1079001	0.0763843	1.0687946	0.1989487	0.617925	0.6911194	0.3970445	0.4992687	0.5435335	0.3801376	0.5279767	0.4912132	0.4309757	0.9316044	0.9568461	0.6871155	0.6100158	0.7195246	0.7791103	OTU_760
OTU_7622	0.0134754	0.0194938	0.0200654	0.0262748	0.0395064	0.0248146	0.0310206	0.0530865	0.0219922	0.0218792	0.0334006	0.066438	0.0205285	0.0189551	0.0188803	0.0272646	0.0420856	0.0430189	0.0233102	0.0396845	0.0289511	0.0027	0.0289905	0.0206827	0.0270871	0.00288	0.1205497	0.0696445	0.0415887	0.0276024	0.00488	0.0797969	0.0447178	0.0796206	0.0931603	0.00637	0.0711342	0.0637059	0.0285698	0.0369056	0.0644472	0.0603366	0.0369624	0.0458574	0.0326401	0.00615	0.0713434	0.0578379	OTU_7622
OTU_764	0.1041277	0.1169629	0.1043401	0.1609333	0.0125417	0.0998493	0.0620412	0.0462805	0.0906346	0.0895059	0.060121	0.0528792	0.00342	0.00572	0.1863672	0.1651912	0.094108	0.106282	0.0105451	0.1112285	0.0833082	0.00216	0.1653775	0.0038	0.3018272	0.3375162	0.1714485	0.2927773	0.1180822	0.0886621	0.791471	0.1088139	0.12594	0.1713574	0.171155	0.4437556	0.0119665	0.0216871	0.3769632	0.332904	0.320664	0.2348817	0.0550665	0.2470826	0.2669791	0.0610489	0.248832	0.0255167	OTU_764
OTU_7699	0.00613	0.0146204	0.0140458	0.0131374	0.0069	0.00473	0.0103402	0.0272238	0.004	0.0119341	0.00802	0.0230499	0.0088	0.0093	0.00487	0.0117612	0.00701	0.0164484	0.00722	0.0139734	0.00768	0.00162	0.010542	0.00718	0.0123827	0.00577	0.0348255	0.0196086	0.0341621	0.00418	0.00488	0.0362713	0.0073	0.0155779	0.0173321	0.00849	0.0325755	0.0291421	0.0230146	0.0248548	0.0322236	0.0366329	0.0120694	0.0253243	0.011717	0.00189	0.021751	0.0212639	OTU_7699
OTU_778	0.0618641	0.0389876	0.0401308	0.0335004	0.00815	0.0224513	0.0310206	0.0258627	0.033988	0.0377914	0.0387447	0.010847	0.0156407	0.0193128	0.0255798	0.0427679	0.0181202	0.0221421	0.0538354	0.0156502	0.0378137	0.00972	0.0296493	0.0240595	0.3877319	0.0519256	0.1674301	0.1528121	0.2190833	0.0894986	0.0211276	0.1148591	0.1670074	0.1367397	0.1581559	0.0382182	0.2094136	0.2643118	0.2960153	0.2071235	0.1917696	0.1098988	0.3009799	0.1676876	0.3473239	0.0610489	0.1931493	0.2806838	OTU_778
OTU_779	0.0722769	0.0438611	0.048157	0.0696283	0.0482855	0.0602641	0.0749664	0.0408358	0.0613117	0.0815498	0.0694732	0.0352528	0.0562089	0.0486395	0.0724761	0.0689633	0.0426701	0.041121	0.0210901	0.044715	0.0561297	0.0318538	0.0704996	0.0709121	0.1478179	0.0173085	0.2210078	0.1798585	0.1552149	0.0986993	0.0065	0.0689155	0.1542309	0.1436632	0.1971532	0.0106162	0.1017152	0.1138574	0.256335	0.1611798	0.120249	0.100561	0.0437515	0.084186	0.1389296	0.0137242	0.187059	0.1080208	OTU_779
OTU_791	0.0159254	0.0162448	0.022072	0.0223336	0.0169313	0.00886	0.0103402	0.0435582	0.0173272	0.0179012	0.0213764	0.0244058	0.00733	0.0118022	0.0316702	0.0277992	0.0409165	0.0208768	0.0210901	0.035213	0.0307236	0.0054	0.026355	0.0076	0.0139305	0.0173085	0.0361649	0.0196086	0.0133678	0.0092	0.0113764	0.00846	0.0301161	0.0190397	0.0281647	0.0106162	0.0598325	0.0338861	0.0238082	0.0203358	0.0306517	0.017239	0.0173497	0.0177954	0.0192493	0.0250821	0.0261013	0.0791018	OTU_791
OTU_8	2.0115031	1.7999285	2.0446656	1.8661692	3.6628038	1.2436856	1.5846345	2.2486899	1.4488214	1.6608322	1.4910019	2.1477092	2.7312629	1.6387228	1.7601345	2.054465	2.4818798	2.5115455	2.4586661	2.4431142	2.2705922	0.8346786	2.2770699	2.1201876	3.5035174	4.1511611	3.3164564	4.848743	5.4444048	1.1910836	3.4811721	3.8205779	2.0460685	2.6759442	2.853305	6.6159922	4.8650445	4.702717	3.8497861	3.9940951	4.8665472	5.9632665	4.8481145	5.3714794	4.0875424	3.0320956	4.0309039	3.5493748	OTU_8
OTU_821	0.0624766	0.0812242	0.1324317	0.0670008	0.0595731	0.1382529	0.1318375	0.0503641	0.1432827	0.1591216	0.1295942	0.1084702	0.1104627	0.1051472	0.0395878	0.0668249	0.0543605	0.0563042	0.1060057	0.0508633	0.0454946	0.0961014	0.0494156	0.1257846	0.0263131	0.00288	0.1861823	0.071673	0.1136262	0.1104094	0.00325	0.137831	0.2363656	0.2873265	0.2621488	0.0233556	0.0531844	0.0379525	0.0333315	0.0376588	0.0330095	0.0409427	0.0543122	0.0506485	0.0292924	0.0137242	0.0330616	0.0348728	OTU_821
OTU_8222	0.056964	0.0422366	0.0521701	0.0466378	0.0395064	0.0289504	0.0336056	0.028585	0.0306558	0.0278463	0.0480968	0.0284734	0.0425232	0.0464937	0.0475054	0.0470447	0.0409165	0.0525084	0.0499503	0.0380077	0.0454946	0.0572289	0.0566632	0.0472747	0.0270871	0.0144238	0.0227705	0.0344842	0.0245076	0.00836	0.0065	0.00846	0.0182522	0.0242324	0.0173321	0.0233556	0.0159553	0.0250757	0.0341251	0.025608	0.0235782	0.0193939	0.0181041	0.0294309	0.0200862	0.0274483	0.0261013	0.0348728	OTU_8222
OTU_824	0.0343009	0.0308652	0.0180589	0.020363	0.00125	0.0242238	0.0491159	0.00136	0.0266572	0.0298353	0.0320646	0.00407	0.000978	0.00107	0.0359335	0.0331452	0.00701	0.0101221	0.00555	0.0167681	0.0194977	0.00162	0.0177896	0.000422	0.1532354	0.0144238	0.0415227	0.0615306	0.0371328	0.0593869	0.0195024	0.00967	0.0702709	0.0484647	0.0758282	0.0106162	0.0179497	0.0182985	0.1801487	0.161933	0.0660191	0.076139	0.0211214	0.045173	0.089551	0.0189299	0.0983147	0.0221145	OTU_824
OTU_826	0.6927558	0.6595406	0.6922568	0.8598435	0.1066045	0.4927476	0.589391	0.2817668	0.585793	0.77174	0.9298721	0.2671078	0.0835802	0.0979943	0.4409472	0.470982	0.5710779	0.509268	0.3291172	0.5360207	0.4248129	0.0847636	0.8367705	0.189099	0.6268719	0.7471513	1.5162474	0.5977254	0.7367139	0.1380118	0.3607937	2.0795551	0.2491421	1.0679544	0.990099	1.1274364	0.7140008	0.6140167	0.8531272	0.5159259	0.8213084	0.390033	0.5680147	0.4702098	1.2679416	0.3255942	0.6107694	0.8684188	OTU_826
OTU_832	0.0428761	0.0292407	0.0300981	0.0321867	0.00251	0.0165431	0.0336056	0.0204179	0.0226587	0.0238682	0.0280565	0.0162705	0.000489	0.00358	0.0438511	0.0342144	0.0222118	0.0303663	0.00833	0.02627	0.0242244	0.0291544	0.0289905	0.00422	0.0588176	0.0173085	0.0468804	0.0365126	0.0378754	0.0175651	0.00163	0.0253899	0.0301161	0.0398103	0.0389973	0.00637	0.0152905	0.012199	0.0595205	0.0700454	0.0620893	0.0251402	0.0188584	0.045173	0.0485417	0.0411725	0.041762	0.0212639	OTU_832
OTU_837	0.2578693	0.2274278	0.1946345	0.2785131	0.3881657	0.1518419	0.1757833	0.2354863	0.1786036	0.2008911	0.1830352	0.2549049	0.3973724	0.3361849	0.1766225	0.2453811	0.2425766	0.2144619	0.3490973	0.2347536	0.274149	0.1684474	0.2299472	0.2984218	0.5672804	0.2480889	0.3710252	0.5700028	0.8132074	0.128811	0.2535307	0.4896627	0.2892969	0.2977118	0.3141452	0.6306	0.9200904	1.062669	0.569016	0.6108262	0.5132195	0.6543647	0.8606969	0.6378974	0.6469431	0.4793995	0.5533466	0.6846985	OTU_837
OTU_8384	0.0324634	0.0259917	0.022072	0.0210199	0.00941	0.0112257	0.0155103	0.0245015	0.0159943	0.0338134	0.0253844	0.0244058	0.0698945	0.067237	0.0213165	0.0235224	0.0368249	0.029101	0.0371852	0.0307415	0.0189068	0.0426518	0.0224017	0.0738668	0.0325045	0.0144238	0.0602749	0.0311034	0.148531	0.00335	0.00163	0.1257405	0.0118639	0.0623118	0.0671621	0.00425	0.0777822	0.0447297	0.0333315	0.0361525	0.0455846	0.0280134	0.0271561	0.0369597	0.044357	0.0208229	0.0287114	0.0697457	OTU_8384
OTU_84	0.132916	0.107216	0.1986476	0.1110111	0.1015878	0.1134383	0.1861235	0.1715102	0.1239562	0.1491765	0.1563147	0.1993139	0.8529087	0.5636462	0.0828299	0.1357882	0.1472995	0.1455052	0.2847169	0.1470005	0.2257003	0.2051603	0.0764294	0.506093	0.1160874	0.1673157	0.261191	0.1771539	0.4032617	0.0685877	0.1040126	0.2442268	0.0976491	0.2336691	0.2079858	0.1995838	1.1487834	1.0091289	0.2063377	0.1694647	0.2051306	0.223389	0.2677891	0.2210739	0.3715948	0.2361504	0.1957594	0.5537127	OTU_84
OTU_8446	0.00919	0.0113714	0.0160523	0.015108	0.0200667	0.0065	0.0155103	0.00953	0.0126622	0.00597	0.0160323	0.0122029	0.0088	0.00465	0.0109628	0.0128304	0.0105214	0.0151831	0.0194251	0.0139734	0.0135893	0.0151171	0.0125186	0.00886	0.0239914	0.00577	0.0147339	0.0243418	0.0319342	0.00669	0.0065	0.0108814	0.0173396	0.00346	0.0108326	0.0148626	0.0179497	0.019654	0.0301571	0.0308802	0.0306517	0.0208305	0.0346994	0.0219021	0.022597	0.095596	0.0243612	0.0136089	OTU_8446
OTU_8577	0.0049	0.0276162	0.0160523	0.0223336	0.0169313	0.013589	0.0155103	0.0231403	0.0133286	0.00199	0.00802	0.0311852	0.00782	0.011087	0.014617	0.0192456	0.0216273	0.0265705	0.00944	0.0190039	0.0248152	0.0027	0.0224017	0.0126629	0.0255392	0.00865	0.0589354	0.0993955	0.129222	0.0150558	0.0146268	0.0785878	0.0273783	0.0276941	0.0519964	0.055204	0.1668661	0.1640089	0.0801543	0.0918875	0.1524726	0.201122	0.0686445	0.1409945	0.077834	0.0146707	0.124416	0.067194	OTU_8577
OTU_86	0.0312383	0.0243673	0.0100327	0.035471	0.0351168	0.0129981	0.0206804	0.0313074	0.0219922	0.0278463	0.0280565	0.0352528	0.0498548	0.0418443	0.0261889	0.0336798	0.0344868	0.0436515	0.0505053	0.0296237	0.0413587	0.020516	0.0289905	0.0493852	0.0696524	0.0461561	0.0602749	0.0743776	0.1819505	0.0125465	0.0568819	0.082215	0.046543	0.0450029	0.0758282	0.0700667	0.0944023	0.0826822	0.0849159	0.0602541	0.1021723	0.105589	0.0882573	0.0814483	0.0736494	0.0336006	0.0791738	0.0935613	OTU_86
OTU_8648	0.037976	0.0276162	0.0501635	0.0420397	0.0119146	0.0206789	0.0232654	0.0299462	0.024658	0.0556926	0.0440888	0.0379646	0.0127081	0.0193128	0.0231436	0.0416987	0.0233809	0.0278358	0.0288602	0.0335362	0.0230427	0.0469709	0.021084	0.0223711	0.0410175	0.0201933	0.0321466	0.0493597	0.1121409	0.0100372	0.00488	0.0411075	0.0109513	0.029425	0.0476634	0.00637	0.0485308	0.031853	0.0698374	0.0429311	0.0699488	0.0438159	0.0165954	0.0321686	0.0661171	0.0260286	0.0304515	0.0357234	OTU_8648
OTU_869	0.2413314	0.1738198	0.1886149	0.2765425	0.066471	0.1991079	0.2998656	0.141564	0.2639068	0.286419	0.2658686	0.1450788	0.0596303	0.0636606	0.2229098	0.314879	0.2554361	0.3188461	0.1343109	0.2615826	0.2044301	0.0750455	0.3366848	0.0899064	0.2074095	0.6894562	0.683115	0.6308572	0.1834358	0.0652419	0.4274268	0.7568613	0.1980361	0.4915706	0.5307971	0.7197758	0.2054248	0.1931509	0.2468117	0.4172598	0.2852966	0.2406281	0.575558	0.7610965	0.2058836	0.179834	0.4889635	0.5188398	OTU_869
OTU_8707	0.0275632	0.0243673	0.0401308	0.0315298	0.0464043	0.0171339	0.0232654	0.0462805	0.0273237	0.0119341	0.0187043	0.021694	0.0307927	0.021101	0.0292341	0.0379565	0.0420856	0.0499779	0.0471753	0.0374488	0.0289511	0.00972	0.0382147	0.030813	0.0564959	0.0259628	0.045541	0.0723491	0.0764935	0.0209109	0.016252	0.0495708	0.0337665	0.029425	0.0519964	0.0403414	0.071799	0.0454074	0.0674566	0.0670327	0.066805	0.0948146	0.0452601	0.0629684	0.0661171	0.0279216	0.0696033	0.0612401	OTU_8707
OTU_8773	0.0294008	0.0178693	0.0280916	0.0315298	0.0470314	0.0129981	0.0568711	0.0340298	0.0273237	0.0377914	0.0400807	0.0542351	0.0273713	0.015021	0.0243617	0.0384911	0.0356558	0.0316316	0.0416253	0.0240343	0.0265877	0.0383326	0.0296493	0.0168838	0.0913221	0.0173085	0.0723298	0.08452	0.1307073	0.0117101	0.0227528	0.0616612	0.0355917	0.0623118	0.0649956	0.0339717	0.0385587	0.0447297	0.1166602	0.1257805	0.1100318	0.0948146	0.0558208	0.1204613	0.1012679	0.0601024	0.1296362	0.0459301	OTU_8773
OTU_88	0.3319838	0.3005296	0.3350924	0.1766982	0.1611609	0.22215	0.3050357	0.2790444	0.3072248	0.383881	0.3193095	0.3077841	0.4403844	0.3969843	0.2064656	0.2384313	0.1940613	0.2233188	0.300812	0.1833314	0.2711949	0.3800865	0.1831671	0.4807672	0.3072446	0.0288475	0.3723646	0.2217805	0.4247987	0.1279746	0.00325	0.470318	0.2783456	0.5365735	0.4701345	0.0254788	0.2905199	0.2690559	0.2134802	0.2154085	0.1634757	0.1465317	0.2919279	0.1601588	0.2828807	0.0785591	0.1922792	0.3087522	OTU_88
OTU_882	0.1255658	0.1234608	0.1464775	0.1142955	0.0539293	0.0868512	0.1137421	0.1020894	0.1279548	0.1531546	0.1456265	0.109826	0.0591415	0.0568653	0.0822208	0.1438072	0.0958616	0.0778136	0.0993457	0.0961372	0.0892166	0.1063594	0.0566632	0.0620481	0.1478179	0.0951969	0.1459991	0.1900009	0.3193417	0.071097	0.0260032	0.0943054	0.1478426	0.1419324	0.1581559	0.0403414	0.1376147	0.1199569	0.260303	0.1604266	0.2365683	0.1544329	0.0807139	0.0944526	0.1991882	0.1547519	0.1348565	0.0935613	OTU_882
OTU_884	0.1010652	0.0747263	0.0782551	0.09656	0.0163042	0.0939411	0.1370075	0.0789492	0.1126269	0.1193412	0.0855055	0.0759291	0.00929	0.0454207	0.1626145	0.1951287	0.0613748	0.094262	0.0382953	0.1078749	0.1376654	0.0874631	0.1409991	0.035034	0.3792188	0.1182749	0.6000697	0.3461939	0.1136262	0.00753	0.0195024	0.2345545	0.0282909	0.1557794	0.1603224	0.0424646	0.0638213	0.0657391	0.282524	0.2666245	0.4031878	0.3397525	0.1772689	0.2860956	0.2586099	0.1211513	0.3767281	0.1377903	OTU_884
OTU_892	0.0220506	0.00487	0.0100327	0.0164218	0.0432689	0.0124073	0.0155103	0.0136119	0.0119958	0.00995	0.00534	0.00814	0.0459447	0.020028	0.0158351	0.0138996	0.0204583	0.0183463	0.0244202	0.0206807	0.0118168	0.0172767	0.00857	0.0274362	0.0286349	0.00288	0.0227705	0.0216371	0.0653537	0.00586	0.00325	0.0253899	0.0073	0.0155779	0.0216652	0.0148626	0.0352347	0.0352416	0.026189	0.0346461	0.0330095	0.0402244	0.0286648	0.0294309	0.0301293	0.00852	0.0182709	0.0306201	OTU_892
OTU_9	1.4400255	0.9730661	1.1878725	1.1193074	1.9176261	0.7066261	1.1632716	1.6388757	0.9030143	1.1436868	1.0567943	1.6284083	3.1257026	2.0675374	1.14561	1.3723163	1.4741641	1.4987031	2.2621948	1.333065	1.327614	1.3486592	1.1438059	2.5806942	2.1553559	1.4539161	2.528865	2.5234289	5.7852835	0.496006	1.2400254	3.7903518	1.0458495	1.8676221	2.1448534	1.5945475	3.7574791	3.2727223	3.0918917	2.5201286	2.8301739	2.8638332	2.6688392	2.704904	2.7509729	1.1717604	2.5953348	3.0603045	OTU_9
OTU_921	0.0753395	0.0974691	0.0902944	0.0853932	0.036998	0.0307229	0.0930617	0.106173	0.0533145	0.0835389	0.0748173	0.1179613	0.0698945	0.0497125	0.0718671	0.0753785	0.0958616	0.1081799	0.0915756	0.0916657	0.0726731	0.0599284	0.0645697	0.0818866	0.0665568	0.011539	0.1607329	0.0615306	0.2859222	0.0092	0.0065	0.3022609	0.0219026	0.0969294	0.0866607	0.0169859	0.0731286	0.0467629	0.0880903	0.0595009	0.0675909	0.071111	0.0663815	0.0985593	0.0853664	0.0113579	0.1052751	0.0637918	OTU_921
OTU_922	0.0361385	0.0324897	0.0421374	0.0459809	0.0451501	0.0248146	0.0258505	0.0313074	0.0213258	0.0397804	0.0227124	0.0352528	0.0562089	0.0404137	0.0341064	0.0481139	0.0415011	0.04808	0.0538354	0.0419203	0.0348595	0.0226756	0.0500745	0.0472747	0.1122178	0.0605798	0.1326047	0.1149472	0.2101714	0.0200744	0.099137	0.137831	0.0438052	0.0726971	0.0758282	0.1295172	0.122989	0.1070802	0.1158666	0.1069511	0.1509007	0.0948146	0.1139047	0.1273057	0.1129849	0.0473247	0.1096253	0.1207791	OTU_922
OTU_9443	0.191105	0.0584814	0.0662159	0.0656871	0.00188	0.0460843	0.051701	0.1252297	0.0453173	0.0417694	0.0387447	0.0799967	0.00293	0.010014	0.0736942	0.0951587	0.0678045	0.0499779	0.0643804	0.0776923	0.0773998	0.0124176	0.0672052	0.0118187	0.0417915	0.00577	0.0495593	0.0250179	0.0378754	0.0092	0.00813	0.0616612	0.0136891	0.0450029	0.0411639	0.0127394	0.0438771	0.0257535	0.0785671	0.0617605	0.0597315	0.0826037	0.0339451	0.0321686	0.0803448	0.0127777	0.0713434	0.0467806	OTU_9443
OTU_947	0.0667643	0.0649794	0.0401308	0.0821088	0.044523	0.0460843	0.0723813	0.0462805	0.0693088	0.0517145	0.060121	0.0542351	0.1173055	0.1090813	0.0773485	0.0721709	0.06722	0.0721199	0.0843606	0.0676314	0.0679464	0.1182371	0.0632519	0.1333823	0.0518524	0.0144238	0.033486	0.0574736	0.088376	0.0125465	0.00325	0.0531979	0.0310287	0.0398103	0.0519964	0.0106162	0.0505252	0.048796	0.0507908	0.0459438	0.0447986	0.0409427	0.0535578	0.0444886	0.0418463	0.0373865	0.041762	0.036574	OTU_947
OTU_9515	0.0385885	0.0454856	0.0361177	0.0341573	0.0238292	0.0242238	0.0310206	0.0544477	0.0266572	0.0377914	0.0307285	0.0393204	0.0347029	0.0214586	0.0261889	0.0352836	0.028057	0.0265705	0.0477303	0.0301826	0.0283602	0.0356331	0.0151541	0.0261699	0.0410175	0.00577	0.0468804	0.0385411	0.1091703	0.00586	0.00488	0.029017	0.0127765	0.0398103	0.0368308	0.00637	0.0299162	0.0223648	0.0849159	0.0436842	0.0558018	0.0351963	0.0226301	0.0294309	0.0426832	0.0132509	0.040892	0.0297695	OTU_9515
OTU_9544	0.00858	0.00487	0.00803	0.0092	0.00753	0.00532	0.00517	0.00272	0.00933	0.00597	0.0146963	0.00814	0.00244	0.000715	0.0103537	0.018711	0.012275	0.00822	0.00389	0.00615	0.00414	0.00486	0.00791	0.00211	0.0147044	0.00577	0.0160733	0.0196086	0.040846	0.00502	0.0113764	0.0229718	0.0109513	0.0311559	0.0194987	0.00637	0.0113017	0.0149099	0.0325379	0.0233485	0.0330095	0.0201122	0.0083	0.0294309	0.0217601	0.00899	0.0261013	0.0119078	OTU_9544
OTU_9602	0.058189	0.0065	0.0280916	0.0564909	0.0915544	0.0378128	0.0129252	0.0245015	0.0459838	0.0238682	0.0227124	0.0203382	0.0708721	0.0393408	0.0468963	0.0678941	0.0683891	0.0645284	0.0638254	0.0642778	0.0661739	0.0237554	0.0737939	0.0472747	0.0681046	0.023078	0.0214311	0.1122426	0.105457	0.0250931	0.0146268	0.00967	0.0447178	0.029425	0.0238317	0.0169859	0.1003856	0.0881039	0.0865031	0.0964066	0.1100318	0.1436586	0.0867486	0.1060881	0.0878771	0.0690941	0.0913544	0.0739985	OTU_9602
[truncated: 6 more columns]

## Sheet: S6.Core 16S Large rel. ab.
Supplementary Table S6. OTUs table in relative abundance (100%) with taxonomy of the 16S large fraction core.
OTUId	D.16S.DNA.Large	P4.82.16S.DNA.Large	P5.09.16S.DNA.Large	P4.11.16S.DNA.Large	G1.1.16S.DNA.Large	P1.16.16S.DNA.Large	P4.88.16S.DNA.Large	G1.2.16S.DNA.Large	P10.07.16S.DNA.Large	P8.39.16S.DNA.Large	P7.58.16S.DNA.Large	G1.3.16S.DNA.Large	S2.16S.DNA.Large	S3.16S.DNA.Large	G8.16S.DNA.Large	G7.16S.DNA.Large	G2.16S.DNA.Large	G3.16S.DNA.Large	C.16S.DNA.Large	G4.16S.DNA.Large	G5.16S.DNA.Large	K.16S.DNA.Large	G6.16S.DNA.Large	S1.16S.DNA.Large	D.16S.RNA.Large	P4.82.16S.RNA.Large	P5.09.16S.RNA.Large	P4.11.16S.RNA.Large	G1.1.16S.RNA.Large	P1.16.16S.RNA.Large	P4.88.16S.RNA.Large	G1.2.16S.RNA.Large	P10.07.16S.RNA.Large	P8.39.16S.RNA.Large	P7.58.16S.RNA.Large	G1.3.16S.RNA.Large	S2.16S.RNA.Large	S3.16S.RNA.Large	G8.16S.RNA.Large	G7.16S.RNA.Large	G2.16S.RNA.Large	G3.16S.RNA.Large	C.16S.RNA.Large	G4.16S.RNA.Large	G5.16S.RNA.Large	K.16S.RNA.Large	G6.16S.RNA.Large	S1.16S.RNA.Large	OTUId
OTU_1	1.8272612	1.3117664	1.112782	1.1436396	0.4047099	0.6949107	1.2268081	1.5905004	1.1612016	1.3885152	1.2911968	2.1035285	0.8599723	1.4546462	1.3036662	1.1151595	1.2714613	1.1867567	2.3265062	0.7658113	1.5058453	1.227955	1.5916667	1.4948912	1.0655444	0.2285139	0.4024351	0.998102	0.1785261	0.5348329	1.4656464	0.4255876	0.9395117	1.0581889	1.2717992	0.3242487	0.2808448	0.5348377	0.6018717	0.8254831	0.7410079	0.9145796	2.0262071	0.3439037	1.0703715	0.6384107	1.1119693	0.7187023	OTU_1
OTU_100	0.0291408	0.0433968	0.0382775	0.0323313	0.00705	0.0152271	0.0172993	0.0216828	0.0186743	0.0433444	0.043611	0.0351396	0.0110135	0.0124165	0.030784	0.0345957	0.0419037	0.0405014	0.00784	0.0313448	0.0407565	0.0322005	0.0503055	0.0148276	0.0274053	0.00775	0.0409256	0.0349627	0.0100036	0.0238829	0.0587068	0.0196425	0.0223693	0.0553301	0.0574224	0.0199977	0.0106921	0.00533	0.0326264	0.0498344	0.0254545	0.0341747	0.0186693	0.00862	0.0308899	0.0318145	0.0451783	0.0174584	OTU_100
OTU_1002	0.2079594	0.0907387	0.1394395	0.0887525	0.040894	0.4851916	0.1412776	0.0229583	0.1281736	0.1135922	0.1137001	0.0145405	0.1385868	0.0410701	0.1403177	0.0883295	0.025257	0.0295725	0.0504058	0.0534287	0.0779379	0.1034133	0.0476226	0.0512226	0.4032495	0.083272	0.6889143	1.0097563	0.0630997	1.258558	0.5546783	0.021825	0.6296551	0.4841387	0.7932795	0.0371386	0.1040694	0.0666049	0.1468189	0.2113944	0.1470703	0.1505313	0.253203	0.1159402	0.2686704	0.1449327	0.1814419	0.1222085	OTU_1002
OTU_1011	0.0172196	0.0572049	0.0574163	0.0145808	0.00705	0.00761	0.033157	0.0191319	0.0424416	0.1195707	0.0545137	0.0205991	0.00551	0.0210126	0.0121704	0.0176659	0.0120545	0.0141434	0.0201623	0.0178096	0.0250259	0.00867	0.0140855	0.0283072	0.0202277	0.00775	0.0341047	0.0183138	0.00154	0.00868	0.0242925	0.01746	0.00746	0.00692	0.0233943	0.00571	0.00214	0.004	0.0120203	0.0128605	0.0162626	0.0113916	0.0175025	0.0094	0.0215511	0.00636	0.0218605	0.00291	OTU_1011
OTU_1025	0.1079535	0.1144097	0.1585783	0.0868507	0.0761475	0.5488687	0.1239783	0.0293356	0.101011	0.1001405	0.0778768	0.0327162	0.1569426	0.1757419	0.0801816	0.083913	0.0596984	0.0385728	0.4340497	0.0847735	0.0936684	0.3374864	0.1046355	0.1671474	0.0920035	0.0948914	0.2745426	0.4195525	0.0523266	0.2590936	0.1882667	0.00218	0.1574138	0.1867392	0.1637601	0.0414238	0.1161871	0.107234	0.0738388	0.0578722	0.0586867	0.0309199	0.1779422	0.0415191	0.0826126	0.1661423	0.1209613	0.1287554	OTU_1025
OTU_1026	0.1702088	0.0355065	0.0574163	0.1375664	0.1255024	0.2007212	0.066314	0.0471921	0.0390463	0.044839	0.0560713	0.0545269	0.075259	0.112704	0.1310109	0.1251334	0.0763451	0.0777885	0.0862499	0.1531623	0.0793679	0.0978401	0.0778059	0.0714421	0.1552967	0.1084473	0.1705233	0.1015583	0.1292775	0.1773127	0.0668043	0.2182501	0.0207123	0.0391922	0.0361548	0.1028454	0.2352254	0.2977241	0.1451017	0.1896923	0.1209087	0.0862504	0.3027934	0.1088898	0.2399356	0.2693626	0.1209613	0.1869499	OTU_1026
OTU_103	0.0960322	0.0433968	0.0328093	0.0545194	0.0444194	0.0823649	0.0619891	0.0522939	0.0568717	0.0657639	0.0513987	0.0581621	0.0633277	0.0945568	0.0322158	0.0390122	0.0574023	0.0507875	0.0464853	0.0548535	0.055772	0.0390122	0.0509763	0.0930095	0.0841734	0.00194	0.0682093	0.0632658	0.0607912	0.168628	0.1761205	0.0676575	0.058823	0.1337145	0.104211	0.01	0.0940901	0.1005735	0.0626771	0.0618911	0.0523231	0.0683494	0.0822618	0.0485695	0.0883595	0.0728198	0.0714109	0.1069324	OTU_103
OTU_1033	0.4126074	0.084821	0.2105263	0.1020654	1.1295213	0.4512767	0.1614601	0.2244812	0.2232427	0.1404956	0.1401782	0.1490403	1.6263297	2.4049895	0.1524881	0.1575209	0.2290352	0.2172935	0.235787	0.5506718	0.1401452	0.6904538	0.1287821	1.1848597	0.6348896	0.1646075	0.2984158	0.1997869	1.8752934	0.5218058	0.6194583	1.1654554	0.0662795	0.1452416	0.0744364	0.6042167	2.8711749	1.0350409	0.2713145	0.3142784	0.855553	0.1969113	0.1773588	0.7724125	0.182466	0.559228	0.5122637	0.2095003	OTU_1033
OTU_1041	0.1291468	0.1380807	0.0847573	0.1375664	0.0881337	0.0622928	0.1383943	0.1887683	0.0984645	0.1106029	0.1370631	0.2811167	0.0725057	0.1270308	0.0980792	0.1133562	0.1268591	0.1433623	0.2133844	0.0947469	0.1301348	0.0297236	0.1629899	0.0754859	0.1905321	0.0426043	0.18246	0.1340237	0.1554408	0.1107299	0.2348273	0.3601126	0.0795354	0.1752121	0.2084219	0.1828362	0.0862493	0.094579	0.1150511	0.1205671	0.1534339	0.2237628	0.2187814	0.1370915	0.2284417	0.0487822	0.1916435	0.0938387	OTU_1041
OTU_1073	0.0311277	0.1065194	0.0902256	0.1166462	0.0500599	0.102437	0.1902922	0.1122406	0.06536	0.0896781	0.1355056	0.1054188	0.0146847	0.0114614	0.1603631	0.2038939	0.1526902	0.1298618	0.1002515	0.106145	0.1122591	0.00681	0.2018928	0.0188715	0.00718	0.00581	0.0341047	0.0208111	0.0077	0.0311202	0.1619499	0.0196425	0.0149129	0.0207488	0.0489154	0.00143	0.0149689	0.0126549	0.0412123	0.0297399	0.031111	0.0203421	0.00933	0.0094	0.0258613	0.00707	0.0510078	0.0160035	OTU_1073
OTU_1076	0.2125955	0.0966565	0.1175666	0.0640286	0.0465346	0.0920549	0.1023541	0.0586712	0.1791035	0.1255493	0.133948	0.0436216	0.0357939	0.0468008	0.1245678	0.0964263	0.0464959	0.0559306	0.0672077	0.0591278	0.0972436	0.0699742	0.085184	0.0525706	0.2479528	1.2548898	0.5593165	0.1440131	0.0854155	0.1005978	0.3502166	0.5259827	0.1524428	0.4518628	0.2233092	1.2812821	0.0427682	0.0919148	0.1725766	0.1414655	0.1746459	0.1611092	0.2514527	0.1535424	0.285193	0.1343278	0.1435504	0.1018404	OTU_1076
OTU_1081	0.00795	0.0197258	0.024607	0.0183845	0.0119862	0.0809806	0.0273905	0.0051	0.0237673	0.0149463	0.0155754	0.00969	0.00826	0.0191024	0.0121704	0.0206102	0.0114805	0.00643	0.00672	0.0106857	0.00787	0.0198157	0.0114026	0.036395	0.00914	0.0213021	0.0375151	0.0324654	0.00693	0.0825047	0.0465606	0.00655	0.0389392	0.0484139	0.0489154	0.0171409	0.0171073	0.0246438	0.0240405	0.0241134	0.0353534	0.0203421	0.007	0.0125341	0.0100572	0.0261586	0.0211318	0.0683786	OTU_1081
OTU_1099	0.229815	0.3235033	0.2679426	0.3607156	0.2813227	0.2858547	0.341661	0.3609556	0.0772437	0.2301737	0.1604261	0.3477608	0.3175565	0.6055454	0.1990221	0.3120975	0.5826335	0.4140148	1.0109156	0.5107783	0.3660935	0.1610027	0.3112235	0.5230097	0.0841734	0.017429	0.1415344	0.1456779	0.1131178	0.1346129	0.3765335	0.1374975	0.0430817	0.1106603	0.1424926	0.0185693	0.4939732	0.37765	0.1038894	0.0980613	0.2022216	0.1285619	0.2695386	0.0665873	0.1874946	0.3238008	0.217876	0.3797192	OTU_1099
OTU_1147	0.0331146	0.0670678	0.0601504	0.0538855	0.0169217	0.1107427	0.0562227	0.0318865	0.0246161	0.0433444	0.0342658	0.0399864	0.0119313	0.0458457	0.0207613	0.0360679	0.0309973	0.0282867	0.1758601	0.0270705	0.0436166	0.0210542	0.0509763	0.0593104	0.0221852	0.00387	0.0375151	0.084077	0.00923	0.0477659	0.0789506	0.00873	0.0124274	0.0184434	0.0361548	0.00286	0.029225	0.0253099	0.0120203	0.0176832	0.0233333	0.0203421	0.0536744	0.00627	0.033045	0.0304005	0.0342481	0.037099	OTU_1147
OTU_115	0.0357637	0.00395	0.0136705	0.0038	0.0274977	0.00415	0.00865	0.00383	0.00594	0.00747	0.00623	0.00606	0.00184	0.00573	0.0279204	0.0331236	0.00918	0.00964	0.00784	0.033482	0.0336062	0.0365352	0.0100611	1.1565524	0.0247953	0.0135559	0.0238733	0.0124867	0.0346279	0.028949	0.00607	0.0109125	0.00249	0.00461	0.00638	0.0157125	0.0270866	0.00733	0.0446467	0.0297399	0.0254545	0.017901	0.0256703	0.0282017	0.0287348	0.00495	0.0211318	0.2407798	OTU_115
OTU_1153	0.0596062	0.1045468	0.1066302	0.1014315	0.1565254	0.0712906	0.0908213	0.2168284	0.0398951	0.0493229	0.0747617	0.158734	0.1174775	0.152819	0.1503404	0.149424	0.3053803	0.2320797	0.1148131	0.1723966	0.162311	0.0811206	0.2293932	0.1536678	0.0130501	0.00581	0.028989	0.0199787	0.0492486	0.020988	0.0182194	0.00873	0.00497	0.00231	0.0233943	0.00857	0.0677164	0.0479556	0.0257577	0.0249172	0.0579796	0.0309199	0.0291708	0.0101839	0.033045	0.0742338	0.0568372	0.1440314	OTU_1153
OTU_1176	0.0596062	0.0276161	0.0328093	0.0424744	0.050765	0.0442971	0.0273905	0.0178565	0.0280114	0.0194302	0.0249206	0.0181756	0.000918	0.0105063	0.0379431	0.0331236	0.0327193	0.0237866	0.0196022	0.0512915	0.0464767	0.0148618	0.0234759	0.0107837	0.1487717	0.3543902	0.2864792	0.121537	0.042323	0.0687539	0.0890724	0.1898776	0.1101896	0.1014386	0.1361123	0.3456748	0.0121177	0.013321	0.0635357	0.0860046	0.113131	0.0992693	0.1843598	0.1605929	0.0610615	0.0360564	0.0947287	0.032007	OTU_1176
OTU_118	0.0768258	0.1144097	0.1285031	0.1160122	0.0141014	0.0449892	0.1225367	0.1505044	0.0729995	0.1180761	0.1573111	0.204779	0.00367	0.0181473	0.0551248	0.083913	0.0958619	0.1041466	0.1260144	0.0591278	0.0843731	0.00743	0.1274407	0.0202194	0.1233239	0.0193656	0.131303	0.1157099	0.0169292	0.065859	0.1923155	0.126585	0.06048	0.2282368	0.225436	0.0342818	0.00428	0.0206475	0.0927277	0.1149407	0.082727	0.1212388	0.1376864	0.0462194	0.1257148	0.0120188	0.1712404	0.0145486	OTU_118
OTU_1184	0.0119212	0.0197258	0.0300752	0.0183845	0.0112811	0.0609085	0.0201825	0.0051	0.0144301	0.0149463	0.00779	0.0109054	0.0899437	0.1232103	0.00501	0.00883	0.0114805	0.0102861	0.0369642	0.00926	0.0228808	0.015481	0.0228052	0.1267085	0.0241428	0.065843	0.1330082	0.1523375	0.0184682	0.1577721	0.0971699	0.00218	0.0513666	0.0806898	0.0723097	0.0271398	0.0812597	0.2737463	0.0283335	0.0377777	0.0551513	0.0610262	0.1429372	0.0289851	0.0668084	0.0353494	0.0830698	0.3309813	OTU_1184
OTU_1188	0.0271539	0.0355065	0.0328093	0.0190184	0.0141014	0.0249171	0.0504563	0.016581	0.00934	0.0179356	0.0171329	0.029081	0.00275	0.00478	0.0250567	0.0404843	0.0332933	0.0250723	0.0184821	0.0235086	0.0364663	0.00372	0.0308541	0.00944	0.0110926	0.00194	0.0306942	0.0607685	0.0107731	0.0282253	0.0404875	0.01746	0.00497	0.0207488	0.0233943	0.00286	0.00143	0.00599	0.0163132	0.0136643	0.0275757	0.0537031	0.0175025	0.00705	0.0258613	0.00424	0.0218605	0.0116389	OTU_1188
OTU_119	0.9649582	1.6609133	1.2877649	2.0020033	0.1396038	0.4450474	1.5598195	1.818808	0.947296	1.8981855	1.431375	1.9181369	0.0110135	0.0133717	1.159053	1.361746	1.2318537	1.5647702	1.1089269	0.7045464	1.1561975	0.00991	1.3294073	0.0444828	0.0522006	0.00194	0.0102314	0.0699254	0.00539	0.0238829	0.0708531	0.013095	0.0173984	0.0184434	0.0361548	0.00571	0.00143	0.00133	0.06697	0.0972575	0.1018179	0.0903188	0.1166834	0.0250682	0.0280164	0.00141	0.1085737	0.00218	OTU_119
OTU_1198	0.020531	0.0118355	0.0218729	0.02409	0.0648664	0.0802885	0.0100913	0.0127546	0.0178255	0.00448	0.0140178	0.00606	0.0284516	0.0468008	0.0300681	0.0250267	0.0166467	0.0237866	0.0414447	0.0562782	0.0293161	0.141187	0.0281711	0.0229154	0.0163127	0.0561602	0.0494518	0.03746	0.0307804	0.07382	0.1093162	0.01746	0.065451	0.0345813	0.0574224	0.0142841	0.0591627	0.0286401	0.0214648	0.0353664	0.0318181	0.0170873	0.0729271	0.0564033	0.0380736	0.245325	0.0400775	0.0458282	OTU_1198
OTU_12	0.0231802	0.0118355	0.024607	0.0310634	0.00494	0.00623	0.0201825	0.0267847	0.0186743	0.0269034	0.0280356	0.037563	0.00184	0.00573	0.0193295	0.0213463	0.0200908	0.0263581	0.0403246	0.0106857	0.0214508	0.000619	0.0275004	0.0027	0.0365404	0.0193656	0.0238733	0.0283031	0.00308	0.0101322	0.0222681	0.0414675	0.0223693	0.0230542	0.0212675	0.0114273	0.00143	0.004	0.0343436	0.0249172	0.0169696	0.0268515	0.0431729	0.0117507	0.0201144	0.00212	0.0327907	0.00145	OTU_12
OTU_1227	0.141068	0.0473419	0.0929597	0.1020654	0.0775576	0.1965684	0.0792884	0.0471921	0.0466857	0.06128	0.0373808	0.0242342	0.0587388	0.063993	0.1288632	0.1052593	0.0774931	0.0559306	0.070008	0.1089945	0.0915234	0.4563807	0.0731107	0.0566145	0.1181038	0.1065107	0.1193663	0.0774174	0.0461705	0.1512586	0.0749018	0.0982125	0.062137	0.0691627	0.0723097	0.0457091	0.0605883	0.1059019	0.0661114	0.0747516	0.0735351	0.0634673	0.1400201	0.0289851	0.1135025	0.616494	0.0590233	0.1214811	OTU_1227
OTU_1238	0.0105967	0.00592	0.0164046	0.0171166	0.0528802	0.024225	0.00721	0.0178565	0.0169766	0.0104624	0.00935	0.0169639	0.00367	0.0124165	0.0107386	0.0103051	0.0177947	0.0167149	0.00784	0.0398934	0.00715	0.00619	0.00872	0.00809	0.0130501	0.00194	0.0716198	0.0366276	0.1277385	0.0839521	0.1214624	0.091665	0.0447387	0.0760789	0.0531689	0.0257113	0.0171073	0.0166512	0.0223233	0.0225059	0.0678786	0.0504483	0.021003	0.0665873	0.0344818	0.0289865	0.0276899	0.026915	OTU_1238
OTU_1239	0.0258294	0.00395	0.0082	0.00761	0.0126913	0.00692	0.00432	0.00255	0.010186	0.00448	0.00623	0.00727	0.0367117	0.00955	0.00716	0.00515	0.00861	0.00836	0.00896	0.0121105	0.0243109	0.020435	0.00604	0.0323511	0.1135363	0.0406677	0.0750303	0.0757525	0.0323194	0.0528319	0.0283412	0.0152775	0.0596515	0.0207488	0.0382816	0.0285682	0.0313634	0.0432932	0.0309092	0.0498344	0.1039391	0.0520757	0.0933467	0.0673707	0.0560329	0.0339355	0.0575659	0.0909289	OTU_1239
OTU_125	0.0503341	0.0631226	0.0519481	0.0836809	0.112106	0.0456814	0.08073	0.1377498	0.0466857	0.06128	0.0545137	0.112689	0.0477252	0.0764095	0.0794656	0.103051	0.2296093	0.1639344	0.1013716	0.139627	0.1144042	0.0191965	0.1140259	0.0768339	0.0123976	0.00387	0.0153471	0.0183138	0.0269328	0.0144745	0.0202437	0.0196425	0.00746	0.00231	0.0361548	0.01	0.0413426	0.0239778	0.0120203	0.0241134	0.0523231	0.0309199	0.0175025	0.0047	0.0287348	0.0304005	0.0466357	0.0545574	OTU_125
OTU_126	0.0198687	0.0118355	0.0136705	0.00761	0.0289078	0.0200721	0.0100913	0.00128	0.0127325	0.00299	0.00779	0.00364	0.0706701	0.032474	0.0193295	0.0213463	0.00918	0.0244294	0.00392	0.0206591	0.00501	0.0173387	0.0120733	0.0310032	0.0293628	0.0135559	0.0102314	0.0382925	0.0200072	0.020988	0.016195	0.030555	0.0157414	0.00461	0.0212675	0.0514227	0.0434811	0.0865864	0.0609599	0.0651063	0.0240403	0.0504483	0.0309211	0.0775546	0.0359185	0.0339355	0.0422636	0.101113	OTU_126
OTU_1262	0.0112589	0.0295887	0.0136705	0.0126789	0.00705	0.00554	0.0172993	0.0242338	0.00424	0.0119571	0.0109027	0.0363513	0.0100957	0.0105063	0.0121704	0.0220824	0.0223869	0.0180006	0.0280032	0.0185219	0.0257409	0.00619	0.0207929	0.00404	0.00587	0.00387	0.0170523	0.0116542	0.0123121	0.0101322	0.0202437	0.013095	0.00331	0.00461	0.0148873	0.00571	0.029225	0.0213136	0.00773	0.00643	0.0127272	0.00976	0.0291708	0.00392	0.019396	0.0113118	0.0189457	0.0174584	OTU_1262
OTU_1271	0.3934009	0.268271	0.2406015	0.2497749	0.8185856	0.5011109	0.180201	0.1441271	0.1841965	0.1928078	0.2149399	0.1332881	0.7388236	0.48138	0.2126243	0.2289205	0.2284612	0.1864352	0.7336839	0.3284084	0.2402488	0.0167195	0.2119539	0.3720379	0.1305015	0.0793989	0.204628	0.205614	0.4170739	0.2938324	0.2247055	0.0851175	0.1052187	0.103744	0.1914079	0.0242829	0.3649557	0.2064753	0.1141925	0.1052953	0.144242	0.1187977	0.5122401	0.1880112	0.1860579	0.00848	0.1005582	0.1629446	OTU_1271
OTU_13	0.2026611	0.2820791	0.2570062	0.368323	0.0895438	0.1259699	0.2407485	0.4770226	0.1638245	0.2466147	0.2897016	0.6082784	0.0302872	0.0916914	0.1596472	0.2186154	0.3111206	0.3240116	0.4026861	0.1923433	0.2481141	0.0253889	0.3326872	0.1010972	0.3960719	0.131686	0.358099	0.3363079	0.2062284	0.2779105	0.3623628	1.1960104	0.2245218	0.5210255	0.4444917	0.5485087	0.1354328	0.2098056	0.3537392	0.3126708	0.3316152	0.5191297	0.5659144	0.2459813	0.4396425	0.0721128	0.5078916	0.1563978	OTU_13
OTU_130	0.03179	0.0394516	0.0218729	0.0278936	0.00846	0.03876	0.0129745	0.0586712	0.00934	0.0254088	0.0342658	0.0714909	0.1890654	0.136582	0.022909	0.0139855	0.0212389	0.0282867	0.0739285	0.0170972	0.0436166	0.0433469	0.0368907	0.1145769	0.047633	0.00194	0.0392204	0.029968	0.0130817	0.0832284	0.0566825	0.0545625	0.0198838	0.0253596	0.0510421	0.0128557	0.2010108	0.1158926	0.0154546	0.0249172	0.0141414	0.0309199	0.0997643	0.0235014	0.0617798	0.0996854	0.0444496	0.1287554	OTU_130
OTU_1314	0.2324642	0.1617517	0.1640465	0.2637218	1.1492632	0.5038795	0.1499272	0.1696364	0.1205341	0.1404956	0.1012398	0.1490403	0.5580183	0.6217824	0.1438973	0.158993	0.4540523	0.27901	2.3735515	1.0379415	0.2509742	0.7622857	0.2327469	0.328903	0.0672082	0.2130214	0.2677216	0.2339172	0.3970666	0.2243548	0.2672173	0.13095	0.1632132	0.2190151	0.1807741	0.1028454	0.1981595	0.1858278	0.0729802	0.0924348	0.3054536	0.148904	0.8558727	0.2592987	0.1458291	0.434091	0.1486512	0.2400524	OTU_1314
OTU_1326	0.0105967	0.00592	0.00547	0.0145808	0.00141	0.00761	0.0100913	0.00893	0.00679	0.00897	0.0155754	0.00727	0.00184	0.00478	0.00859	0.0103051	0.00918	0.0135005	0.0229626	0.00855	0.00787	0.00124	0.0140855	0.00404	0.0195752	0.00775	0.0102314	0.0124867	0.00154	0.00651	0.0141706	0.00873	0.0058	0.016138	0.00851	0.00857	0.00143	0.00533	0.00687	0.0136643	0.00919	0.00976	0.0245035	0.0094	0.00862	0.000707	0.0174884	0.00436	OTU_1326
OTU_134	0.0251671	0.0118355	0.0109364	0.0152147	0.0394839	0.0283778	0.0245073	0.0178565	0.0127325	0.00897	0.00935	0.0133288	0.1523537	0.200575	0.0121704	0.0176659	0.025257	0.0173578	0.0162419	0.0270705	0.0235959	0.0315813	0.015427	0.1132289	0.0645982	0.0232387	0.0409256	0.0566063	0.2385478	0.1425739	0.0769262	0.0982125	0.0414247	0.0461084	0.0723097	0.1071306	0.4868452	0.578797	0.0686872	0.0610874	0.0480807	0.1375124	0.0641759	0.0767712	0.1034453	0.122309	0.0590233	0.4495526	OTU_134
OTU_1341	0.1788186	0.1006016	0.1066302	0.118548	0.253825	0.3889839	0.106679	0.0420902	0.1128946	0.0567961	0.0981247	0.0496801	0.3111319	0.1346718	0.3157149	0.2657245	0.0872515	0.0707168	0.0694479	0.0755126	0.1601659	3.5563014	0.1482336	0.0903135	0.2975433	0.00387	0.0613884	0.1182072	0.1669834	0.2829765	0.1538524	0.0720225	0.0845063	0.0414976	0.0914504	0.01	0.2352254	0.1059019	0.2069202	0.187281	0.1399996	0.0772999	0.0536744	0.0626704	0.1925232	1.3171197	0.323535	0.1054776	OTU_1341
OTU_1345	0.2582935	0.0710129	0.1093643	0.0627607	0.0458295	0.1384284	0.08073	0.0293356	0.0772437	0.0702478	0.066974	0.0169639	0.00826	0.00287	0.1696699	0.1324942	0.0373115	0.0398586	0.00784	0.0719506	0.1043938	0.00372	0.0563422	0.00539	0.3888943	0.6758589	0.4859915	0.3021777	0.0300109	0.123757	0.2489979	0.3644776	0.2642894	0.251291	0.2764781	0.357102	0.00214	0.00799	0.2146475	0.2523872	0.0848482	0.1798239	0.0635924	0.1903613	0.1968334	0.0148468	0.1777985	0.0167309	OTU_1345
OTU_1360	0.9835023	1.4498471	1.5666439	1.2735987	0.8009589	1.1669516	1.3695273	1.4986671	1.355584	1.1060294	1.3363653	1.4067953	1.7419716	1.6504456	1.7432329	1.8585992	1.8001366	2.2635808	1.1957368	1.5344722	1.6924672	3.6572377	2.2684437	1.4787157	0.1526867	0.1161935	0.226796	0.1115477	0.081568	0.0774386	0.271266	0.2771776	0.0961053	0.147547	0.129732	0.1971203	0.2501942	0.0899167	0.0618185	0.1125293	0.2333326	0.1033377	0.1476045	0.0979225	0.1860579	0.2198734	0.2360931	0.1222085	OTU_1360
OTU_1367	0.1437172	0.1223	0.0929597	0.0754396	0.0148065	0.0304543	0.1095622	0.0599467	0.1443014	0.1240546	0.1292754	0.1029953	0.00918	0.0133717	0.0622839	0.03754	0.0556802	0.064288	0.0554463	0.024221	0.0879482	0.0291043	0.0818303	0.0134796	0.176177	0.0464774	0.0989035	0.106553	0.0107731	0.0318439	0.2388761	0.1025775	0.1209601	0.207488	0.0914504	0.1742658	0.0106921	0.0226457	0.0704044	0.0651063	0.2149488	0.1716871	0.1108492	0.0289851	0.1278699	0.0367634	0.1122171	0.0203681	OTU_1367
OTU_14	0.5947374	0.7002663	0.6288448	0.6421879	0.2228019	0.3294596	0.6573731	1.2397485	0.4108345	0.6920157	0.482836	0.9633094	0.0679167	0.1346718	0.7094636	0.6374443	0.7732092	0.7283832	0.6373529	0.5414108	0.7393372	0.0650203	0.7740343	0.1806271	0.1331115	0.0309849	0.0460413	0.0957312	0.0169292	0.0484896	0.0829993	0.0763875	0.0405962	0.0138325	0.0361548	0.1342704	0.00356	0.0173173	0.06697	0.1189596	0.1866661	0.1350714	0.1388532	0.0603202	0.1221229	0.0141398	0.1814419	0.0247327	OTU_14
OTU_1417	0.0675537	0.0493145	0.0300752	0.0912883	0.0324332	0.0588321	0.0576643	0.0293356	0.0831855	0.0523122	0.0903371	0.0605855	0.00184	0.00191	0.0443862	0.0728718	0.1136566	0.1150755	0.0280032	0.0812116	0.1036788	0.00124	0.100611	0.0027	0.00653	0.00775	0.0272837	0.0166489	0.0200072	0.0275016	0.00202	0.00873	0.0124274	0.00231	0.0212675	0.00571	0.00143	0.00266	0.056667	0.0321512	0.0381817	0.0146463	0.00292	0.0094	0.0244246	0.000707	0.0371628	0.00145	OTU_1417
OTU_143	0.0298031	0.0256436	0.0355434	0.0798773	0.071212	0.1495027	0.0648723	0.0318865	0.060267	0.0538068	0.0576288	0.0315045	0.3616105	0.2445105	0.0916361	0.0412204	0.0631425	0.0572163	0.1640988	0.0733754	0.0679275	0.1771029	0.0657325	0.2372415	0.0443705	0.0697161	0.0784407	0.0474494	0.0346279	0.0665827	0.1093162	0.0414675	0.0787069	0.0507193	0.0595491	0.0999886	0.2829832	0.0985753	0.0257577	0.0361701	0.0791917	0.0366157	0.1050151	0.032902	0.044539	0.0926155	0.0925427	0.1047501	OTU_143
OTU_1434	0.0721897	0.0433968	0.0437457	0.0729039	0.0514701	0.1245856	0.0764052	0.0293356	0.0449881	0.0702478	0.0763192	0.0399864	0.1440935	0.2378246	0.0644316	0.07508	0.0596984	0.0437158	0.0716882	0.0975964	0.0564871	0.0699742	0.0402444	0.1401882	0.1213664	0.0426043	0.1057245	0.0924014	0.0707948	0.2757393	0.1761205	0.06984	0.0596515	0.1383253	0.1361123	0.0214261	0.2266717	0.1598519	0.085859	0.1133331	0.0487877	0.0431252	0.1032648	0.101056	0.0797391	0.1124112	0.0655814	0.1447589	OTU_1434
OTU_1445	0.0860978	0.0256436	0.0410116	0.0862167	0.1099908	0.1031292	0.0432482	0.0471921	0.0229185	0.0224195	0.0451685	0.0387747	0.053232	0.1308513	0.0451021	0.0853852	0.0706048	0.0668595	0.1164933	0.1218174	0.054342	0.0749282	0.0556714	0.0822258	0.1272389	0.0542236	0.175639	0.099061	0.2246966	0.2258022	0.0951456	0.2640826	0.0223693	0.0714681	0.0638026	0.0799909	0.3107826	0.3383531	0.1210612	0.1599524	0.1244441	0.100083	0.2444517	0.1425751	0.2083273	0.2856234	0.1464652	0.1942242	OTU_1445
OTU_146	0.3582995	0.9685373	1.2358168	1.3217786	0.0479447	0.6727621	1.2772644	0.149229	1.2868287	1.1463845	1.2943119	0.2350717	0.0165203	0.200575	0.5505323	0.4953811	0.2542923	0.1960784	0.0812093	0.1959052	0.2788602	0.0755474	0.6278129	0.0444828	0.2362076	0.1897827	0.489402	1.1978889	0.0315499	0.3329136	0.8623831	0.05238	0.9693375	0.5048875	1.7843471	0.1128442	0.0178201	0.4369284	0.5142955	0.407517	0.3535343	0.2864164	0.1219341	0.1198571	0.3168012	0.060094	0.557442	0.0247327	OTU_146
OTU_148	0.00132	0.00592	0.0082	0.00697	0.0253825	0.0103821	0.00288	0.0204074	0.00255	0.00149	0.00312	0.0266576	0.00459	0.0105063	0.00573	0.00736	0.00631	0.00514	0.00672	0.00356	0.0143005	0.0031	0.00268	0.00135	0.00587	0.00194	0.0119366	0.014984	0.1362031	0.0470421	0.0425118	0.10476	0.00828	0.0207488	0.0191408	0.0671352	0.0242353	0.0159852	0.0163132	0.032955	0.00707	0.0301063	0.0338382	0.016451	0.0624982	0.0169677	0.016031	0.0145486	OTU_148
OTU_1481	0.015895	0.00789	0.0191388	0.00824	0.00423	0.00484	0.0144161	0.00765	0.00934	0.0104624	0.0186904	0.00485	0.00275	0.000955	0.00787	0.0103051	0.00804	0.00707	0.00616	0.00997	0.0135855	0.00433	0.0100611	0.00674	0.0300153	0.0426043	0.0647989	0.0124867	0.00923	0.0144745	0.0769262	0.074205	0.0149129	0.0829952	0.0467886	0.0928465	0.00784	0.00799	0.0343436	0.0265248	0.0219191	0.0309199	0.0285874	0.0211513	0.058188	0.0113118	0.0218605	0.010184	OTU_1481
OTU_1485	0.0556325	0.0631226	0.0792891	0.0507157	0.0133963	0.0166114	0.0562227	0.1364744	0.0373486	0.06128	0.043611	0.1514637	0.0100957	0.0181473	0.0479658	0.0544698	0.0941398	0.0720026	0.095771	0.0277829	0.0729327	0.00495	0.0764644	0.0215674	0.0163127	0.00581	0.00853	0.00832	0.0176987	0.00434	0.016195	0.0414675	0.00497	0.00461	0.0148873	0.0228545	0.00998	0.00799	0.00773	0.0160756	0.0275757	0.0187147	0.0192528	0.0117507	0.0179593	0.0106048	0.0247752	0.0152761	OTU_1485
OTU_153	1.3636574	1.2230003	1.8673958	1.5766251	3.5507297	2.542238	1.5987429	0.975728	1.2715497	1.258482	1.3410379	0.9039356	2.9947594	2.6151157	1.5570971	1.4221044	1.6055428	1.3217615	2.0425537	2.9307422	1.6645812	2.3258694	1.4608724	2.3198447	0.6433722	0.315659	0.9668673	0.9614744	0.6533131	0.9596596	0.6498239	0.7093127	0.4109328	0.5994098	0.4870268	0.4142384	0.9950745	0.7992594	0.4911136	0.6341832	0.4574734	0.5801559	1.4392896	1.049729	0.7162151	0.7635477	0.7148374	0.9849422	OTU_153
OTU_155	0.0271539	0.037479	0.0355434	0.0374028	0.0190369	0.009	0.0273905	0.0675995	0.0314068	0.0358712	0.0404959	0.0545269	0.0174381	0.0296087	0.0214772	0.0264988	0.0315713	0.0360013	0.0330438	0.0235086	0.0364663	0.00433	0.0288418	0.0188715	0.1037487	0.0910182	0.1278925	0.0632658	0.0938801	0.0542794	0.1599255	0.3863026	0.0679365	0.1452416	0.1318588	0.2842532	0.0513219	0.0319704	0.0515154	0.0634987	0.0855553	0.1676187	0.098014	0.0838216	0.0998535	0.0155537	0.0903566	0.0385539	OTU_155
OTU_156	0.00993	0.00789	0.0136705	0.0101431	0.0479447	0.0173036	0.0115329	0.0114792	0.0220696	0.00747	0.00779	0.00242	0.0247804	0.0276984	0.0193295	0.0176659	0.0137766	0.0115718	0.0100812	0.0227962	0.00858	0.00619	0.00738	0.0188715	0.0535056	0.00194	0.022168	0.0141516	0.0738729	0.0477659	0.0829993	0.065475	0.0140844	0.0184434	0.0148873	0.0114273	0.0484707	0.0253099	0.0283335	0.0225059	0.0438383	0.0244105	0.0250869	0.0564033	0.0208327	0.0127258	0.0211318	0.0327344	OTU_156
OTU_1569	0.1715334	0.1223	0.0601504	0.0811452	0.030318	0.0858256	0.0389234	0.0624976	0.060267	0.044839	0.0623014	0.1175359	0.0137669	0.0286536	0.1732494	0.1751868	0.1452279	0.1407907	0.1708195	0.0698135	0.2216581	0.00619	0.2005513	0.0188715	0.1187563	0.2072117	0.1671129	0.0674281	0.0077	0.0217118	0.03239	0.4430476	0.0356252	0.0207488	0.0340281	0.2842532	0.00143	0.00533	0.1949	0.1591486	0.0834341	0.0886914	0.2327834	0.0736377	0.1041637	0.00212	0.169783	0.00291	OTU_1569
OTU_1585	0.0119212	0.00789	0.00547	0.00951	0.0183318	0.0131507	0.00577	0.00255	0.010186	0.00448	0.00779	0.00969	0.0293694	0.023878	0.0178977	0.0161937	0.0114805	0.0180006	0.00728	0.0199467	0.0135855	0.0922669	0.0140855	0.0229154	0.0137027	0.0426043	0.0409256	0.0366276	0.0207767	0.0195406	0.0364387	0.01746	0.0231978	0.0230542	0.017014	0.0128557	0.0313634	0.0159852	0.0231819	0.0160756	0.0275757	0.0235968	0.00642	0.0211513	0.0272981	0.0678709	0.0174884	0.0429185	OTU_1585
OTU_16	0.2940573	0.2603807	0.2077922	0.3892432	0.2199817	0.3377653	0.268139	0.2538168	0.1578827	0.1449795	0.1261604	0.1999321	0.1725451	0.2043955	0.3135671	0.3974826	0.4540523	0.3786564	0.4250886	0.3177227	0.381109	0.3368671	0.4426886	0.2547651	0.1983622	0.0464774	0.0937878	0.2114411	0.1215824	0.2641597	0.1963642	0.10476	0.0869918	0.0853006	0.0723097	0.0871329	0.2081388	0.1738389	0.1322229	0.1728129	0.2814133	0.3173363	0.3605517	0.0963557	0.3282952	0.4135883	0.3293644	0.3215247	OTU_16
OTU_1606	0.0192064	0.00789	0.0218729	0.0158487	0.0274977	0.0408364	0.00721	0.00765	0.0110348	0.0179356	0.0140178	0.0109054	0.0339584	0.0506213	0.0114545	0.018402	0.0149246	0.0128576	0.0117613	0.0313448	0.0121554	0.0229119	0.0107318	0.0283072	0.0659032	0.0619699	0.0835564	0.0724227	0.0515571	0.168628	0.0526337	0.0196425	0.0182269	0.0853006	0.0616759	0.0357102	0.1625193	0.1491951	0.0755559	0.0835932	0.0537372	0.0537031	0.0513407	0.1002726	0.058188	0.0996854	0.0524651	0.1273005	OTU_1606
OTU_1607	0.00927	0.00789	0.0082	0.0101431	0.0274977	0.0394521	0.0144161	0.0114792	0.0127325	0.00598	0.00623	0.0109054	0.0348761	0.0267433	0.0114545	0.0220824	0.0361635	0.0231437	0.0196022	0.024221	0.0257409	0.00557	0.0167685	0.0188715	0.0150077	0.00775	0.0153471	0.0166489	0.0269328	0.03691	0.03239	0.0283725	0.00911	0.00922	0.0148873	0.0142841	0.0948029	0.0126549	0.0128789	0.0192907	0.0537372	0.0341747	0.0151688	0.0235014	0.0337634	0.00636	0.0335194	0.0203681	OTU_1607
OTU_1620	0.2510083	0.3590098	0.4073821	0.4767278	1.2655997	0.6900657	0.2796719	0.2295831	0.4167763	0.2750127	0.2897016	0.2096258	0.0642455	0.0429804	0.330033	0.2841265	0.521213	0.5374478	0.1097726	1.0977816	0.4111401	0.0235312	0.4534204	0.0647022	0.0783009	0.1142569	0.1040192	0.3529568	0.6225328	0.2894901	0.1558768	0.0545625	0.0811924	0.0691627	0.4104636	0.0657068	0.0406298	0.0199815	0.2197991	0.1880848	0.8308056	0.8462302	0.0991809	0.5232977	0.4928019	0.00919	0.3570544	0.0560122	OTU_1620
OTU_1622	0.0331146	0.00592	0.0164046	0.0259918	0.0296129	0.0629849	0.0115329	0.00383	0.0161278	0.0134517	0.00935	0.00606	0.0321228	0.00478	0.0264885	0.0213463	0.0137766	0.0102861	0.0179221	0.042743	0.0200207	0.0173387	0.00939	0.0121317	0.1709569	0.3950579	0.3052368	0.0707579	0.1577493	0.1613907	0.2024373	0.1811476	0.0753929	0.0899115	0.1190983	0.1442692	0.0285122	0.0339685	0.1244956	0.1310163	0.0996967	0.0211558	0.0933467	0.1378748	0.1020086	0.062215	0.0699535	0.047283	OTU_1622
OTU_1624	0.0119212	0.0138081	0.0164046	0.00697	0.0761475	0.0235328	0.0144161	0.00638	0.0135813	0.0149463	0.00935	0.00969	0.0165203	0.00669	0.00286	0.0103051	0.0143506	0.0135005	0.00112	0.0306325	0.00715	0.0130041	0.00939	0.00539	0.0613357	0.0677795	0.1773443	0.2239278	0.2985695	0.2163938	0.0789506	0.0414675	0.0149129	0.0391922	0.0340281	0.0571363	0.1176127	0.1272154	0.1536876	0.1567373	0.2015145	0.1936565	0.0781779	0.2585153	0.1084739	0.0919085	0.1114884	0.0683786	OTU_1624
OTU_1631	0.5020167	0.1735871	0.2515379	0.3423311	0.6874427	0.7378235	0.2638142	0.1734628	0.2105102	0.2062595	0.1760015	0.1599457	4.3686959	5.0325218	0.3522261	0.3201943	0.3633567	0.2745098	0.9739514	0.6539673	0.3353473	2.3394927	0.2770157	2.3710673	0.2473003	0.1568612	0.6036526	0.4936401	0.4555493	0.502989	0.6923357	0.1025775	0.3670226	0.534858	0.450872	0.0585647	4.1157309	3.3635498	0.2498497	0.2451532	0.3471707	0.1244935	0.4620662	0.218563	0.3196747	2.1315706	0.3439381	2.0077108	OTU_1631
OTU_1666	0.0430489	0.0572049	0.0410116	0.0507157	0.00564	0.0103821	0.0446898	0.0943841	0.020372	0.0627746	0.0747617	0.1272295	0.00642	0.0219677	0.0207613	0.0397483	0.0591244	0.0424301	0.0868099	0.0192343	0.0436166	0.00619	0.0529885	0.0161756	0.0430655	0.00194	0.0204628	0.0283031	0.00616	0.0137508	0.0688287	0.0501975	0.0240263	0.0622464	0.0808167	0.0157125	0.00998	0.0113228	0.0223233	0.0321512	0.0247474	0.0439389	0.0554246	0.0117507	0.0617798	0.0127258	0.0386202	0.0109115	OTU_1666
OTU_1667	0.0423866	0.0710129	0.0382775	0.0576891	0.040894	0.0519107	0.0605475	0.0599467	0.0229185	0.0298927	0.0498411	0.0545269	0.00275	0.00382	0.0851929	0.1082036	0.074049	0.0687882	0.0453652	0.0441677	0.0750778	0.00991	0.103294	0.0175235	0.0965711	0.00387	0.0272837	0.0549414	0.0315499	0.086847	0.0890724	0.0676575	0.0058	0.00231	0.0127605	0.0114273	0.0142561	0.00799	0.0729802	0.0747516	0.0742422	0.0561441	0.0320879	0.0172344	0.110629	0.0261586	0.217876	0.0232778	OTU_1667
OTU_1699	1.5769152	2.0652924	1.9958988	2.2644572	0.9158852	1.5171755	2.1479954	1.4591278	2.2010203	1.7591845	2.3658962	1.8720919	0.0284516	0.056352	1.5628244	1.8519745	2.553255	2.7393121	0.6037491	1.9797113	2.338851	0.020435	2.4139943	0.1118809	0.1924896	0.2846741	0.4859915	0.3496271	0.4493932	0.4986466	0.0991943	0.2684476	0.2510335	0.1175765	0.3913228	0.311393	0.0121177	0.0372988	1.0689448	0.7402823	0.8675731	0.315709	0.1073487	0.2749663	0.4769978	0.0106048	0.6660157	0.0189132	OTU_1699
OTU_170	0.0238425	0.0256436	0.0136705	0.0215542	0.0486498	0.0512185	0.0230657	0.0153055	0.00849	0.016441	0.0140178	0.0133288	0.0550676	0.0878709	0.0257726	0.027971	0.0413297	0.0282867	0.0901703	0.0548535	0.027171	0.0278658	0.0342078	0.07279	0.00653	0.00387	0.022168	0.0166489	0.0176987	0.0188169	0.0425118	0.00873	0.0115989	0.0345813	0.0276478	0.00286	0.0662908	0.0512858	0.00944	0.0128605	0.0162626	0.00651	0.014002	0.00235	0.00934	0.0318145	0.0153023	0.0552848	OTU_170
OTU_1706	0.068216	0.0572049	0.0492139	0.0659304	0.1163365	0.1495027	0.0764052	0.0484675	0.0814878	0.0553015	0.0638589	0.0702792	0.0284516	0.0582623	0.1174087	0.093482	0.0861035	0.0848602	0.1601783	0.1097069	0.0850881	0.0780244	0.0791474	0.0269593	0.0371929	0.0116194	0.0443361	0.0457845	0.0184682	0.0644115	0.0931212	0.0807525	0.0447387	0.0253596	0.0361548	0.0242829	0.0121177	0.0106568	0.0300507	0.0233096	0.0332322	0.00895	0.0431729	0.0188011	0.0143674	0.0219166	0.0626667	0.00727	OTU_1706
OTU_1716	0.0112589	0.0138081	0.0218729	0.00824	0.00282	0.009	0.0172993	0.0114792	0.00594	0.0149463	0.0155754	0.0109054	0.00275	0.00191	0.0100227	0.0110412	0.0177947	0.0128576	0.0100812	0.00855	0.0107254	0.000619	0.0114026	0.0027	0.0391504	0.00581	0.0238733	0.0191462	0.00539	0.0115796	0.0303656	0.0545625	0.00911	0.0138325	0.0255211	0.0242829	0.00356	0.0106568	0.0300507	0.0466193	0.0162626	0.033361	0.0437563	0.0415191	0.0316083	0.0134328	0.0342481	0.0109115	OTU_1716
OTU_172	0.0821241	0.0276161	0.0382775	0.02409	0.1804978	0.0719828	0.0273905	0.0433657	0.0611159	0.0358712	0.0327082	0.0218108	0.1936544	0.2292286	0.0350794	0.0294432	0.0361635	0.0405014	0.0280032	0.0869107	0.0164456	0.04892	0.0275004	0.1024452	0.22642	0.0619699	0.1466501	0.0640983	0.5602025	0.1664568	0.4149966	0.4648727	0.0281688	0.043803	0.0319013	0.1285567	0.8168735	0.2717482	0.1013136	0.1294087	0.3026253	0.0569578	0.0320879	0.2138627	0.0531594	0.1081693	0.1880001	0.0749254	OTU_172
OTU_1724	0.00662	0.00789	0.00273	0.011411	0.1099908	0.0166114	0.0144161	0.0216828	0.0118836	0.00598	0.0124603	0.037563	0.0614921	0.072589	0.00716	0.0110412	0.00918	0.0128576	0.0112013	0.0156724	0.0257409	0.0173387	0.00805	0.0687461	0.0391504	0.00387	0.0375151	0.0416223	0.2877964	0.1092825	0.0506093	0.1811476	0.0190554	0.0622464	0.0340281	0.0928465	0.1917443	0.309713	0.0403537	0.0337588	0.0636362	0.1147293	0.084012	0.1253408	0.1889314	0.0926155	0.0349768	0.2007711	OTU_1724
OTU_174	0.0264916	0.0276161	0.0492139	0.0450102	0.0119862	0.0228407	0.0317154	0.0459166	0.00934	0.0283981	0.0264781	0.0327162	0.00459	0.00955	0.0221931	0.0316514	0.0361635	0.027001	0.0218425	0.0349067	0.0221658	0.00991	0.0261589	0.0121317	0.0130501	0.00194	0.0119366	0.0141516	0.00693	0.00651	0.0081	0.00655	0.00331	0.00461	0.00213	0.0142841	0.00143	0.00733	0.0163132	0.0249172	0.0212121	0.0244105	0.028004	0.00783	0.0186776	0.0127258	0.0247752	0.00145	OTU_174
OTU_1742	0.0298031	0.0157806	0.024607	0.0272597	0.040894	0.0173036	0.0302738	0.0446411	0.010186	0.00598	0.0124603	0.0678558	0.00367	0.00382	0.0157499	0.0235545	0.0218129	0.0475731	0.0179221	0.0178096	0.0243109	0.00248	0.0275004	0.00944	0.0143552	0.0116194	0.00853	0.0108218	0.0184682	0.0123033	0.0101219	0.0545625	0.00497	0.00461	0.00213	0.0114273	0.00356	0.00333	0.00601	0.0144681	0.0134343	0.0569578	0.0250869	0.00705	0.0208327	0.00212	0.0247752	0.0116389	OTU_1742
OTU_1756	0.1112649	0.00789	0.0164046	0.012045	0.0535853	0.0304543	0.0115329	0.0127546	0.0186743	0.0149463	0.0155754	0.00727	0.0569032	0.1060182	0.0279204	0.0176659	0.00861	0.009	0.00336	0.0306325	0.0300311	0.4303725	0.0134148	0.2358936	0.2473003	0.00581	0.0119366	0.0715903	0.1462067	0.0709251	0.0344143	0.00437	0.0331397	0.0299705	0.0212675	0.00714	0.2031492	0.8905081	0.1399502	0.1085104	0.0841412	0.0545168	0.0501739	0.0665873	0.2557398	1.4054933	0.0743256	0.5499382	OTU_1756
OTU_177	0.0662291	0.1814775	0.1421736	0.1223517	0.1635761	0.3190775	0.2220076	0.0675995	0.1833476	0.1987864	0.1962495	0.046045	0.0330406	0.0362945	0.3006808	0.2487947	0.1211189	0.1080039	0.218425	0.1752461	0.1172643	0.0637818	0.2126247	0.0485267	0.0150077	0.131686	0.2012175	0.0882392	0.045401	0.0803335	0.2955585	0.05238	0.1027332	0.1867392	0.1807741	0.0171409	0.0171073	0.0106568	0.1013136	0.0803781	0.0749493	0.0317336	0.0437563	0.0258515	0.0316083	0.0176747	0.091814	0.0225504	OTU_177
OTU_179	0.0178819	0.0177532	0.0273411	0.00761	0.5654657	0.0602164	0.033157	0.0803541	0.0280114	0.016441	0.020248	0.0823963	0.106464	0.1690561	0.0272045	0.0316514	0.0212389	0.2397943	0.0201623	0.072663	0.055772	0.0879322	0.0207929	0.2008465	0.0176177	0.0755258	0.0562727	0.0166489	0.4239994	0.0361863	0.0283412	0.3666601	0.0149129	0.016138	0.017014	0.6413553	0.0869621	0.0792599	0.0274749	0.0217021	0.0367676	0.4719361	0.0239201	0.045436	0.0481308	0.0509032	0.0291473	0.1745835	OTU_179
OTU_1797	0.00795	0.0118355	0.0109364	0.00951	0.00212	0.0159193	0.00721	0.00383	0.00424	0.0149463	0.00935	0.0109054	0.00551	0.00478	0.00573	0.0125133	0.0149246	0.0122147	0.00504	0.0106857	0.00715	0.00681	0.00805	0.0134796	0.0104401	0.00194	0.0272837	0.00999	0.00616	0.0253304	0.0202437	0.00655	0.00828	0.0484139	0.0212675	0.00286	0.0121177	0.0119889	0.0180304	0.0200945	0.0148484	0.0170873	0.00758	0.0195845	0.0179593	0.0134328	0.0109302	0.0218229	OTU_1797
OTU_181	0.0509964	0.00592	0.0109364	0.036135	0.0676867	0.0574478	0.00721	0.0127546	0.0135813	0.0119571	0.00779	0.00848	0.0725057	0.0525315	0.0264885	0.0338596	0.024109	0.0154291	0.0285633	0.0691011	0.0235959	0.0805013	0.0234759	0.0714421	0.045023	0.0677795	0.0579779	0.0382925	0.0692558	0.0564506	0.0121462	0.0545625	0.0058	0.016138	0.0212675	0.1042738	0.1140487	0.1365401	0.0343436	0.0651063	0.0629291	0.051262	0.0939301	0.0705042	0.0689635	0.1307929	0.045907	0.1171165	OTU_181
OTU_182	0.0139081	0.00789	0.00273	0.00824	0.00917	0.0221485	0.0187409	0.00893	0.00934	0.00598	0.00623	0.00364	0.00551	0.0124165	0.00859	0.0139855	0.00459	0.00129	0.00448	0.00997	0.00787	0.00991	0.00738	0.0161756	0.0182702	0.00387	0.0426308	0.0532765	0.0153902	0.0694776	0.0364387	0.0152775	0.0513666	0.0230542	0.0382816	0.00286	0.0156817	0.0126549	0.014596	0.0128605	0.0169696	0.0211558	0.0285874	0.0125341	0.0172409	0.0311075	0.0225892	0.0247327	OTU_182
OTU_1838	0.1258353	0.4162146	0.4483937	0.5160325	1.1965029	1.621689	0.6890885	0.2423377	0.6043681	0.5440469	0.6198991	0.2374952	0.0211092	0.0152819	1.0001217	1.0091642	0.3294893	0.3863709	0.0291233	0.6340205	0.1694612	0.0136233	0.4259201	0.0552665	0.0743858	0.1800999	0.4672339	0.2314198	0.9749679	0.5934546	0.1983886	0.1615051	0.1764691	0.1521579	0.7805189	0.1971203	0.0299378	0.0146531	1.1736928	0.6414172	0.4631299	0.654201	0.035005	1.084981	0.26005	0.00283	0.3089613	0.0611042	OTU_1838
OTU_184	0.0145704	0.00197	0.00547	0.00951	0.0126913	0.00761	0.0158577	0.016581	0.0135813	0.00897	0.0171329	0.0254459	0.0256982	0.00955	0.00501	0.00294	0.00804	0.0147862	0.00448	0.00926	0.0135855	0.015481	0.0127441	0.0242633	0.0117451	0.00387	0.00682	0.00499	0.0669473	0.00434	0.0101219	0.0283725	0.00249	0.00461	0.00638	0.0357102	0.0384914	0.0166512	0.0154546	0.00643	0.0127272	0.0366157	0.00933	0.0117507	0.00934	0.0148468	0.0153023	0.0378264	OTU_184
OTU_1841	0.2907458	0.084821	0.1722488	0.154049	0.2629909	0.3716803	0.1153286	0.0841805	0.0840343	0.1240546	0.0700891	0.0739143	0.6846738	0.8070755	0.1474768	0.1413272	0.1509681	0.1105754	0.3455595	0.1951928	0.1523006	1.0143169	0.1153673	0.5567088	0.0815634	0.0639064	0.1654076	0.1548348	0.0908021	0.139679	0.3380704	0.0676575	0.134216	0.2351531	0.1509996	0.0414238	0.5837866	0.3456797	0.0755559	0.0763592	0.1053532	0.0341747	0.1108492	0.0493529	0.071837	0.9197921	0.1027442	0.3200698	OTU_1841
OTU_1856	0.0165573	0.0197258	0.0136705	0.0139468	0.00423	0.009	0.0158577	0.00893	0.00934	0.0224195	0.0358233	0.0181756	0.00459	0.00669	0.0114545	0.0198741	0.0189428	0.0192864	0.0218425	0.0106857	0.0171606	0.0031	0.0127441	0.0107837	0.0195752	0.00387	0.0460413	0.0191462	0.0153902	0.0151982	0.0425118	0.039285	0.0140844	0.0645518	0.0425351	0.00286	0.0199585	0.0126549	0.033485	0.0273286	0.0339393	0.0439389	0.0233367	0.0195845	0.0229878	0.00707	0.0357054	0.0130938	OTU_1856
OTU_1911	0.056957	0.0473419	0.0382775	0.046912	0.0888388	0.1432734	0.0418066	0.0191319	0.0271626	0.0209249	0.0607439	0.0193874	0.0376295	0.0171921	0.084477	0.1207169	0.0430517	0.0411443	0.0207224	0.0398934	0.0736477	0.156668	0.085184	0.0148276	0.2381651	0.00581	0.0989035	0.1331913	0.1200434	0.3148204	0.2044617	0.0545625	0.0323112	0.0368868	0.0935772	0.0142841	0.0634396	0.0166512	0.1708594	0.1728129	0.1194946	0.0748588	0.0390889	0.0485695	0.1566047	0.2163385	0.3781862	0.026915	OTU_1911
OTU_1922	0.0357637	0.0729855	0.0382775	0.0627607	0.0126913	0.0110743	0.0490147	0.1058633	0.0305579	0.0508176	0.0498411	0.0993602	0.00184	0.00955	0.0400908	0.0500534	0.0637166	0.0604307	0.0733684	0.0263582	0.0614923	0.00557	0.0858548	0.00809	0.0189227	0.0116194	0.00853	0.0208111	0.0107731	0.00796	0.0141706	0.0196425	0.0058	0.0115271	0.0148873	0.0128557	0.00356	0.00266	0.0266163	0.0249172	0.0261615	0.0227831	0.0385055	0.0109673	0.025143	0.00566	0.0357054	0.00509	OTU_1922
OTU_1944	0.2205429	0.0867936	0.0902256	0.0614928	0.131848	0.2367126	0.0965877	0.0931087	0.0840343	0.0747317	0.0856644	0.0981485	0.0128491	0.0114614	0.2405447	0.1972691	0.0941398	0.0880746	0.0952109	0.2172767	0.0950985	0.0247696	0.1073184	0.0269593	0.3836743	0.0619699	0.0852617	0.2272576	0.1192739	0.305412	0.0971699	0.1244025	0.0803639	0.1452416	0.1276053	0.0371386	0.0185329	0.0506198	0.861166	0.906665	0.3203021	0.1285619	0.2251989	0.4551437	0.1587598	0.0226236	0.3206203	0.010184	OTU_1944
OTU_1945	0.0470227	0.0335339	0.0191388	0.0386707	0.00564	0.0235328	0.0389234	0.0357129	0.0364998	0.032882	0.0576288	0.0642206	0.0128491	0.0210126	0.0501135	0.0625667	0.0390336	0.0340726	0.0543262	0.033482	0.0450467	0.0185772	0.0529885	0.0215674	0.0306678	0.00194	0.00853	0.0441196	0.00385	0.0115796	0.0364387	0.0152775	0.0314828	0.0230542	0.0446618	0.01	0.0057	0.00733	0.0223233	0.0434042	0.0183838	0.0406841	0.0606754	0.0211513	0.0316083	0.00919	0.0371628	0.0123663	OTU_1945
OTU_195	0.0980191	0.0552323	0.0492139	0.0741717	0.0754424	0.0394521	0.0374818	0.0510185	0.0568717	0.0313873	0.0498411	0.0860314	0.1027928	0.0878709	0.0422385	0.0537338	0.0700308	0.0887175	0.1159333	0.0398934	0.1001037	0.0966016	0.0778059	0.0876176	0.1879221	0.0290484	0.1125454	0.1032232	0.1762176	0.0803335	0.0931212	0.13968	0.0737359	0.0922169	0.0680561	0.1799794	0.0634396	0.0965772	0.0789903	0.0827894	0.0982825	0.2375954	0.2111969	0.0916554	0.2234131	0.0784757	0.1282481	0.0909289	OTU_195
OTU_2	5.3910498	3.404675	3.2699932	3.0803464	1.2606642	2.8772348	3.0821572	3.4871115	3.3223268	3.4137447	3.6820136	4.6529663	8.1830447	8.4976934	3.5329997	2.7617681	2.82649	2.9926069	5.7288954	2.4285124	4.4160023	5.5199148	4.0123685	8.2239237	2.9317151	0.3543902	1.1152226	2.186834	0.5678976	2.2392056	2.6195393	1.1785504	2.2882992	1.9365548	2.5988941	0.6356416	2.5147729	2.5329861	1.24238	1.5842523	1.4155513	1.9658579	4.7793517	0.9948924	2.5358467	2.2248931	2.2508999	4.0001455	OTU_2
OTU_20	2.4663722	1.4616826	1.3697881	1.7877293	0.4307974	0.9247019	1.2210417	1.818808	0.9150404	1.369085	1.0435487	1.5316014	0.0633277	0.2234978	1.6623354	1.5030731	1.4092268	1.5056252	1.5810609	1.0450653	1.7553895	0.3542059	1.4776409	0.2817243	0.2362076	0.0387312	0.051157	0.1240344	0.0169292	0.0542794	0.1093162	0.056745	0.0563376	0.0368868	0.0446618	0.0685636	0.00642	0.013321	0.0978793	0.1446806	0.1725247	0.1391398	0.3342979	0.0705042	0.116376	0.0466612	0.1566667	0.026915	OTU_20
OTU_2061	0.0417243	0.0887662	0.0519481	0.059591	0.0155115	0.0380678	0.0691972	0.0714258	0.0322556	0.0911727	0.1027973	0.0690675	0.0385473	0.0525315	0.0565566	0.0574142	0.0660127	0.0604307	0.0756086	0.0520039	0.0793679	0.0303428	0.0757937	0.0606583	0.0469805	0.00581	0.0409256	0.0382925	0.00308	0.0434235	0.0829993	0.0327375	0.0579945	0.0553301	0.0680561	0.0199977	0.0270866	0.0279741	0.0300507	0.040189	0.0212121	0.035802	0.0729271	0.0172344	0.0488492	0.0332285	0.0495504	0.0305521	OTU_2061
OTU_2063	0.0172196	0.0177532	0.0164046	0.0101431	0.030318	0.0325307	0.0172993	0.00638	0.0135813	0.0119571	0.0140178	0.00848	0.0110135	0.00287	0.0264885	0.0331236	0.0143506	0.0199293	0.00672	0.00855	0.0321762	0.015481	0.033537	0.0027	0.1487717	0.00194	0.0392204	0.0432872	0.0569437	0.0774386	0.0951456	0.04365	0.0157414	0.0184434	0.00638	0.00857	0.0306506	0.00999	0.071263	0.0803781	0.0395958	0.0366157	0.0145854	0.0235014	0.0725554	0.0551451	0.1530233	0.0160035	OTU_2063
OTU_21	0.454994	0.0867936	0.1558442	0.0931901	0.0662765	0.1578084	0.1989419	0.0612221	0.2886027	0.1808507	0.174444	0.0448333	0.0146847	0.0143268	0.3515102	0.3157779	0.098732	0.0855031	0.0291233	0.1374898	0.1251296	0.0303428	0.1764047	0.0202194	1.1138299	0.4202332	0.3120577	0.403736	0.1046532	0.1519823	0.1882667	0.3011851	0.3603947	0.2466802	0.3317737	0.3928123	0.0477579	0.1232192	1.6158667	1.3744655	0.2701002	0.3677847	0.5962521	0.6086861	0.5897819	0.0961504	0.7170235	0.0785626	OTU_21
OTU_210	0.3099522	0.2327646	0.2077922	0.1382004	0.0796728	0.1446577	0.2003835	0.1938701	0.1680687	0.1539473	0.1464083	0.1732745	0.0165203	0.0219677	0.2985331	0.2075743	0.2439598	0.192864	0.061607	0.178808	0.2416789	0.00248	0.2615887	0.0390909	0.4547976	0.1045742	0.1091349	0.2980155	0.0784899	0.0702013	0.1417061	0.2226151	0.1093611	0.1083549	0.0999575	0.132842	0.00784	0.0353006	0.3374259	0.3496447	0.288484	0.3702257	0.2111969	0.4112744	0.3807362	0.00283	0.3468528	0.0341893	OTU_210
OTU_2106	0.0403998	0.0414242	0.0410116	0.0399386	0.0387788	0.0179957	0.0317154	0.0522939	0.0348021	0.0179356	0.0451685	0.0787611	0.0321228	0.0391599	0.0422385	0.0345957	0.04994	0.0520733	0.0694479	0.0327696	0.0443316	0.017958	0.0523177	0.0471787	0.043718	0.0503505	0.051157	0.0449521	0.0869545	0.0303965	0.0465606	0.1200375	0.0422532	0.0345813	0.0382816	0.1071306	0.0377786	0.040629	0.0394951	0.0361701	0.0551513	0.0878778	0.0723437	0.0493529	0.052441	0.0155537	0.059752	0.0414636	OTU_2106
OTU_2109	0.2596181	0.084821	0.1831852	0.1369325	0.2700416	0.2927761	0.1398359	0.0956596	0.1774058	0.1135922	0.1137001	0.0605855	0.2505576	0.112704	0.2219311	0.1803393	0.1016021	0.0925747	0.1192936	0.2315244	0.0879482	0.3758793	0.1133551	0.0431348	0.2179374	1.5163252	0.9122998	0.4128929	0.2685586	0.4436435	0.4048747	1.0104978	0.1938675	0.3596459	0.2998724	1.0013141	0.5125061	0.4229414	0.3983859	0.3721506	0.2015145	0.1464629	0.4941542	0.381506	0.5042959	0.9940259	0.2309923	0.1680367	OTU_2109
OTU_2141	0.1006683	0.0572049	0.0710868	0.0526176	0.1191567	0.0982842	0.0576643	0.033162	0.0449881	0.0463337	0.0451685	0.0218108	0.1321622	0.1222552	0.0823293	0.0721357	0.0464959	0.0424301	0.0750486	0.0876231	0.0865182	0.3734024	0.0650618	0.0970534	0.1461616	0.0755258	0.2694269	0.1515051	0.083107	0.1172435	0.1174137	0.1767826	0.0919628	0.1337145	0.0829434	0.0985602	0.2195437	0.1198889	0.1098995	0.1969263	0.1004037	0.0650946	0.4229773	0.1417917	0.1795925	0.4234862	0.1909148	0.2284135	OTU_2141
OTU_2151	0.3781682	0.315613	0.2460697	0.2332923	0.0451244	0.1093585	0.2984128	0.3890157	0.2656843	0.3078947	0.3551181	0.4519678	0.1431757	0.2846255	0.2663173	0.2105186	0.2806973	0.257152	0.4738142	0.1424765	0.3403525	0.120752	0.3689072	0.2898121	0.1931421	0.0251753	0.0971983	0.1989544	0.0353974	0.0904656	0.2591198	0.0720225	0.2253502	0.2489856	0.2573373	0.0514227	0.065578	0.1025716	0.1098995	0.1342314	0.134343	0.1432082	0.2526195	0.061887	0.1659435	0.0968574	0.21569	0.1323925	OTU_2151
OTU_2160	0.0953699	0.1656968	0.2077922	0.1717995	0.2474794	0.3509161	0.1239783	0.0586712	0.1171388	0.1031298	0.0841069	0.0848197	0.0321228	0.0305638	0.0529771	0.0478451	0.0970099	0.128576	0.0772888	0.1809452	0.0679275	0.0724512	0.0811596	0.0215674	0.2525203	0.3059762	1.1919581	1.1262986	0.7341116	0.771491	0.8259444	0.2902726	0.2096089	0.3734784	0.2764781	0.1571249	0.1226023	0.4222754	0.3503048	0.3432145	1.1369663	1.6843236	0.3570512	1.1578354	0.4001322	0.5401393	0.5756591	0.116389	OTU_2160
OTU_2172	0.0629177	0.037479	0.0136705	0.071636	0.0331383	0.043605	0.0360402	0.0408148	0.0127325	0.0358712	0.0545137	0.0266576	0.0211092	0.0534867	0.0214772	0.0478451	0.0419037	0.0379299	0.0492856	0.0662516	0.0343213	0.0377737	0.0321955	0.0512226	0.0678608	0.0232387	0.1091349	0.0557738	0.0592522	0.1071113	0.0425118	0.1855126	0.00746	0.0414976	0.0382816	0.0271398	0.1717858	0.134542	0.0626771	0.0940424	0.061515	0.0520757	0.130102	0.0611036	0.1228413	0.125137	0.077969	0.0727431	OTU_2172
OTU_2177	1.2431205	2.5130683	2.3677375	2.7754181	0.8897976	1.29569	2.4997477	4.6630869	1.9438243	2.9444295	2.2849044	3.647247	0.0688345	0.2340041	2.6617412	2.5254867	2.6387844	2.6859531	2.700629	1.9711628	2.0256694	0.2173536	2.5468009	0.3855175	0.138984	0.0619699	0.051157	0.2106087	0.0507876	0.1100062	0.200413	0.0982125	0.1151606	0.0737735	0.129732	0.077134	0.00428	0.0119889	0.1605564	0.2700704	0.3641403	0.3148953	0.3973069	0.1457086	0.2140743	0.0240376	0.2681551	0.0167309	OTU_2177
OTU_2185	0.00927	0.0118355	0.0109364	0.011411	0.00282	0.014535	0.00865	0.0051	0.010186	0.00747	0.0109027	0.00364	0.00275	0.00191	0.00716	0.0125133	0.0120545	0.00707	0.00112	0.00997	0.00787	0.00619	0.0100611	0.00539	0.0104401	0.00387	0.0136419	0.0208111	0.00385	0.020988	0.016195	0.00655	0.00911	0.0299705	0.0276478	0.00143	0.0057	0.00533	0.0103031	0.0192907	0.0162626	0.0122052	0.00408	0.016451	0.0143674	0.0148468	0.00947	0.010184	OTU_2185
OTU_219	0.1331205	0.2209291	0.2323992	0.2320244	0.1170415	0.160577	0.294088	0.3073862	0.1154411	0.1375064	0.2118248	0.2532474	0.0899437	0.0983773	0.2298061	0.289279	0.3392477	0.2925104	0.2341068	0.1923433	0.2631297	0.069355	0.3709194	0.1159248	0.1070112	0.0193656	0.0596832	0.1165424	0.0500181	0.1223096	0.1619499	0.0982125	0.0339682	0.0299705	0.095704	0.0328534	0.1304432	0.081258	0.0824247	0.0980613	0.1781813	0.1342577	0.1178502	0.0376022	0.1623517	0.0848386	0.1974729	0.1694915	OTU_219
OTU_22	0.0218556	0.0552323	0.0437457	0.0532515	0.0415991	0.0463735	0.0446898	0.0586712	0.0178255	0.0463337	0.0404959	0.0411981	0.0357939	0.0315189	0.0336476	0.0449008	0.0711789	0.0527162	0.0666476	0.0555658	0.0436166	0.0303428	0.05433	0.0404389	0.0163127	0.00194	0.0170523	0.0258058	0.0200072	0.0195406	0.0404875	0.00655	0.0115989	0.0115271	0.017014	0.00286	0.0342146	0.0286401	0.0257577	0.0144681	0.0381817	0.0195284	0.0215864	0.0094	0.0208327	0.0318145	0.0335194	0.0480105	OTU_22
OTU_2208	0.00729	0.0118355	0.0082	0.00507	0.0542903	0.0380678	0.00721	0.00383	0.0135813	0.0104624	0.00312	0.00364	0.0146847	0.0114614	0.0171818	0.0110412	0.00804	0.0147862	0.00392	0.0213715	0.00858	0.00495	0.00604	0.0215674	0.0195752	0.0580968	0.0716198	0.0940663	0.0692558	0.1056639	0.0668043	0.05238	0.0563376	0.0829952	0.0574224	0.0471375	0.0256609	0.0246438	0.0386366	0.0345626	0.0813129	0.0447526	0.0134186	0.0595369	0.0402287	0.0148468	0.0371628	0.0625591	OTU_2208
OTU_2240	0.0119212	0.0118355	0.00273	0.00317	0.0119862	0.00623	0.00577	0.0051	0.0118836	0.00598	0.00935	0.00121	0.0201915	0.0305638	0.00573	0.00515	0.00287	0.00129	0.00504	0.00499	0.00358	0.00929	0.00134	0.0202194	0.0137027	0.00775	0.0170523	0.0258058	0.00693	0.0318439	0.00405	0.00655	0.0140844	0.00692	0.00213	0.00143	0.0434811	0.0279741	0.00515	0.0112529	0.00424	0.00163	0.00642	0.0141008	0.00575	0.0169677	0.00437	0.0130938	OTU_2240
OTU_226	0.00397	0.00197	0.00547	0.0038	0.0141014	0.00346	0.00432	0.00893	0.0034	0.00149	0.00156	0.00727	0.0706701	0.0926465	0.00215	0.00294	0.00172	0.00707	0.0028	0.00356	0.0093	0.00124	0.00671	0.0808778	0.00653	0.00194	0.00853	0.00749	0.0200072	0.0101322	0.0121462	0.00655	0.00663	0.00692	0.0106338	0.0114273	0.0520347	0.0372988	0.00429	0.0112529	0.00354	0.0292926	0.00467	0.0101839	0.013649	0.00848	0.00656	0.0829272	OTU_226
OTU_2275	0.00927	0.00986	0.0109364	0.0164826	0.0380738	0.024225	0.0201825	0.0204074	0.00849	0.0179356	0.0155754	0.0157522	0.0422185	0.0248331	0.0128863	0.0161937	0.0195168	0.0180006	0.0207224	0.0292077	0.0228808	0.00929	0.0127441	0.0431348	0.0182702	0.00194	0.0272837	0.0258058	0.0638692	0.0607929	0.03239	0.0327375	0.00746	0.0276651	0.0148873	0.0142841	0.1040694	0.1012395	0.0180304	0.0136643	0.0148484	0.0292926	0.0355884	0.0407358	0.0438206	0.0304005	0.0211318	0.0734706	OTU_2275
OTU_23	0.0927208	0.0591774	0.0628845	0.0266258	0.0655715	0.1384284	0.0605475	0.033162	0.0628135	0.0493229	0.043611	0.0327162	0.1027928	0.0697237	0.0808975	0.0677193	0.04994	0.048216	0.0364042	0.0926097	0.0572021	0.0210542	0.0610374	0.1253606	0.0704708	0.3466439	0.335931	0.5394246	0.083107	0.3169916	0.2024373	0.0676575	0.1433294	0.1936555	0.1829009	0.0785625	0.062014	0.0859204	0.0892934	0.0835932	0.1605046	0.2009797	0.0495904	0.1049729	0.110629	0.0410053	0.1063876	0.1142067	OTU_23
OTU_2343	0.0172196	0.0197258	0.0136705	0.0202863	0.00282	0.00346	0.0216241	0.0114792	0.0398951	0.0582907	0.0389384	0.029081	0.0110135	0.0200575	0.0186136	0.0125133	0.0183687	0.0154291	0.0380844	0.0106857	0.026456	0.0185772	0.0214637	0.0256113	0.0189227	0.00194	0.0119366	0.0141516	0.00462	0.00941	0.0870481	0.0109125	0.0472241	0.0783844	0.0595491	0.00571	0.00428	0.00666	0.00773	0.0112529	0.0120202	0.0122052	0.0262538	0.00235	0.0172409	0.0127258	0.0167597	0.0130938	OTU_2343
OTU_2349	0.03179	0.0749581	0.0410116	0.0538855	0.00987	0.0297621	0.0504563	0.0739768	0.0271626	0.0433444	0.0654165	0.0969368	0.0137669	0.0458457	0.0221931	0.0434287	0.0660127	0.0495018	0.0627272	0.0263582	0.0436166	0.00867	0.0556714	0.0269593	0.0391504	0.00194	0.0306942	0.0258058	0.00462	0.0231592	0.0708531	0.02619	0.0306543	0.0714681	0.0765632	0.01	0.00927	0.0159852	0.0274749	0.0249172	0.0197979	0.0349884	0.0437563	0.016451	0.0352001	0.0113118	0.0342481	0.0174584	OTU_2349
OTU_2362	0.0112589	0.00395	0.0082	0.00761	0.00987	0.0214564	0.0115329	0.00383	0.00424	0.00299	0.00312	0.00121	0.00642	0.00191	0.00931	0.0081	0.00459	0.00514	0.00224	0.00712	0.0164456	0.00929	0.0134148	0.00135	0.0417605	0.00387	0.00853	0.0199787	0.0130817	0.0470421	0.0384631	0.0109125	0.0058	0.0138325	0.00638	0.00286	0.0156817	0.00599	0.0283335	0.0225059	0.0141414	0.00732	0.00817	0.00783	0.0280164	0.0388844	0.0561085	0.008	OTU_2362
OTU_2373	0.0549702	0.0138081	0.0328093	0.0145808	0.00987	0.0179957	0.0216241	0.0114792	0.0390463	0.044839	0.0420535	0.00969	0.0165203	0.00478	0.0207613	0.0147216	0.00804	0.0154291	0.00448	0.0227962	0.0164456	0.0390122	0.0174392	0.0107837	0.1552967	0.0232387	0.0886721	0.0849094	0.083107	0.0636878	0.3238998	0.05238	0.0381107	0.2766507	0.3424075	0.00857	0.0477579	0.0333025	0.2103546	0.1446806	0.1180805	0.1033377	0.0385055	0.1457086	0.1522945	0.0657499	0.0998295	0.0625591	OTU_2373
OTU_2384	0.015895	0.0118355	0.0164046	0.0247239	0.1678065	0.0616006	0.0317154	0.0369884	0.0237673	0.0119571	0.00467	0.0242342	0.0541498	0.0420252	0.0264885	0.0139855	0.0441998	0.0250723	0.0380844	0.0598401	0.0135855	0.169672	0.0207929	0.0633543	0.0241428	0.1084473	0.2302065	0.099061	0.2408563	0.094808	0.06478	0.12222	0.1110181	0.0783844	0.0978307	0.1885499	0.0805469	0.0386309	0.0437881	0.0385815	0.2389892	0.1480903	0.1925276	0.1543258	0.0675268	0.1788681	0.0830698	0.2044082	OTU_2384
OTU_2439	0.4265155	0.7416905	0.8202324	0.7550304	1.9953465	2.0390507	0.7640521	1.0764894	0.4846828	0.4558635	0.4329948	0.8591024	2.5413695	1.4536911	1.1576212	1.0562732	1.7082929	1.3654773	1.0999658	1.2466696	1.0718244	0.3343902	1.1825151	1.0284959	0.4437049	1.1754909	1.4238699	0.9148575	1.0980893	1.229609	1.7369124	2.8939959	0.6677658	1.1042973	0.9868141	1.9369215	4.7586802	0.8458828	0.5400532	0.8222679	2.9958495	1.4817165	0.9498028	1.2847429	1.2657682	0.3230938	1.6067447	1.2111733	OTU_2439
OTU_2440	0.1443795	0.1361081	0.2515379	0.1439059	0.1092858	0.3661432	0.2047083	0.0216828	0.2843586	0.1569366	0.1697714	0.0387747	0.2955294	0.2196774	0.1739653	0.1391189	0.0838074	0.0880746	0.0991313	0.1175431	0.1194094	0.1523333	0.1227455	0.0957054	0.1546442	0.9992641	1.1271593	0.670951	0.0984971	0.4863433	0.6477995	0.13968	0.7481297	0.387311	0.8592088	0.2328305	0.1967339	0.1165587	0.1365158	0.168794	0.2191913	0.2807206	0.2438683	0.2326638	0.1271515	0.0721128	0.2579536	0.0989307	OTU_2440
OTU_2448	0.4086336	0.1104645	0.1640465	0.1166462	0.1847282	0.3308439	0.1845258	0.116067	0.145999	0.1330224	0.0825494	0.1199593	0.239544	0.1642805	0.2204993	0.1656178	0.148098	0.1240759	1.1643732	0.2600197	0.216653	0.2978549	0.2521984	0.3167714	0.0978761	0.00968	0.022168	0.0707579	0.0077	0.0521082	0.0242925	0.0152775	0.0331397	0.0322759	0.0127605	0.0128557	0.0484707	0.0559482	0.056667	0.0506382	0.0282827	0.0244105	0.551329	0.0540532	0.0660901	0.0558521	0.0568372	0.0880192	OTU_2448
OTU_246	0.0331146	0.06115	0.0328093	0.0507157	0.0260876	0.0782121	0.0619891	0.0242338	0.0195231	0.0224195	0.0264781	0.0315045	0.0587388	0.0487111	0.0257726	0.0507894	0.0642906	0.0366442	0.1349754	0.0434553	0.0593472	0.0291043	0.0590251	0.0970534	0.0104401	0.00194	0.0306942	0.0366276	0.0153902	0.0361863	0.0283412	0.00437	0.00497	0.0184434	0.0212675	0.00286	0.0634396	0.0353006	0.0154546	0.0112529	0.0190909	0.0122052	0.0414226	0.00705	0.0186776	0.0452473	0.0262326	0.0552848	OTU_246
OTU_2461	0.0549702	0.0631226	0.0601504	0.0621268	0.0437143	0.0609085	0.0446898	0.0242338	0.0729995	0.0493229	0.0623014	0.0315045	0.0165203	0.0086	0.0393749	0.0529977	0.0482179	0.0443587	0.0285633	0.0890478	0.0529119	0.0117656	0.0610374	0.0498746	0.131154	1.2200318	0.3666252	0.2255927	0.0546351	0.0998741	0.1457549	0.5958227	0.1665272	0.1936555	0.233943	0.7027768	0.0185329	0.0233117	0.0961621	0.1406617	0.1605046	0.1879607	0.1995286	0.2624322	0.0847677	0.0176747	0.1777985	0.042191	OTU_2461
OTU_2464	0.0582816	0.0335339	0.0519481	0.035501	0.1917789	0.0699064	0.0360402	0.0561203	0.0432904	0.0194302	0.0264781	0.0302927	0.9581762	0.8128062	0.0529771	0.0257628	0.0315713	0.0488589	0.0571265	0.096884	0.0214508	0.2433617	0.0221344	0.7292481	0.1892271	0.0503505	0.204628	0.076585	0.6071426	0.2171175	0.2935342	0.2160676	0.0231978	0.2697344	0.1595066	0.06285	2.3444127	1.9448644	0.2635872	0.1454844	0.1951509	0.1033377	0.1569392	0.3266694	0.1637884	0.4531797	0.1413644	2.2899542	OTU_2464
OTU_2471	0.0139081	0.0276161	0.0519481	0.0386707	0.233378	0.0394521	0.0216241	0.0612221	0.0458369	0.0254088	0.0451685	0.0823963	0.0330406	0.0620827	0.0343635	0.0309153	0.0625685	0.0745741	0.0397645	0.0455925	0.0579171	0.0780244	0.0389029	0.0471787	0.0182702	0.0348581	0.0375151	0.0199787	0.1977638	0.0267778	0.0526337	0.1855126	0.0488811	0.0530247	0.0404083	0.0571363	0.0406298	0.013987	0.0231819	0.0233096	0.1272723	0.0610262	0.0274206	0.0861718	0.058188	0.0261586	0.1042016	0.0210955	OTU_2471
OTU_2478	0.2476969	0.0670678	0.1285031	0.1134764	0.2608757	0.3100797	0.0980293	0.0714258	0.1103481	0.0762263	0.066974	0.0787611	0.0982039	0.1098387	0.0959315	0.1280777	0.0826593	0.0861459	0.0162419	0.2037414	0.1072539	0.1486179	0.0503055	0.110533	0.2459952	0.3737558	0.4075508	0.3696058	0.385524	0.3618626	0.3562897	0.3120976	0.1996669	0.3827001	0.3658018	0.3613873	0.1168999	0.2937278	0.2970722	0.4051056	0.2439387	0.1952839	0.1038482	0.9008868	0.3261401	0.1767471	0.2207908	0.2706045	OTU_2478
OTU_2488	0.0337768	0.0355065	0.024607	0.00634	0.0112811	0.014535	0.00865	0.00893	0.0017	0.00897	0.00623	0.00364	0.0890259	0.0506213	0.0200454	0.00589	0.00402	0.00257	0.0229626	0.0263582	0.0135855	0.0260081	0.015427	0.0269593	0.1820495	0.6042062	0.8253329	0.5935336	0.0207767	0.1715229	0.1619499	0.100395	0.0720789	0.0668572	0.0871969	0.1314136	0.0670036	0.0572803	0.1511119	0.0811819	0.0480807	0.1082198	0.2637045	0.263999	0.1508577	0.0282795	0.2608683	0.1374845	OTU_2488
OTU_2491	0.0264916	0.0157806	0.0328093	0.0418405	0.060636	0.0470657	0.0273905	0.0612221	0.0127325	0.0269034	0.0155754	0.0363513	0.00551	0.0267433	0.0221931	0.0368039	0.0591244	0.0385728	0.0336038	0.0555658	0.0243109	0.00991	0.0321955	0.0296552	0.0469805	0.2536891	0.2233856	0.0715903	0.1138873	0.1194147	0.119438	0.4997927	0.0314828	0.087606	0.1105912	0.5170838	0.0670036	0.0899167	0.0781317	0.0868083	0.1202017	0.0789272	0.1394367	0.0987059	0.1099106	0.0353494	0.0830698	0.1178439	OTU_2491
OTU_2492	0.0635799	0.0216984	0.0218729	0.0272597	0.0655715	0.043605	0.0360402	0.0267847	0.0381974	0.032882	0.0467261	0.0205991	0.0679167	0.0353394	0.0486817	0.0404843	0.0223869	0.0257152	0.0285633	0.0463049	0.0178757	0.00805	0.0261589	0.0606583	0.0809109	0.00968	0.0920826	0.1073855	0.1138873	0.0998741	0.135633	0.0720225	0.0555091	0.0829952	0.0616759	0.0399954	0.1005054	0.0779278	0.0515154	0.0618911	0.1018179	0.0838093	0.1201839	0.0752045	0.1522945	0.0318145	0.0531938	0.0916564	OTU_2492
OTU_25	0.00861	0.00197	0.0109364	0.00634	0.0655715	0.0152271	0.00721	0.00765	0.00679	0.00598	0.00312	0.00848	0.0624099	0.032474	0.00286	0.00736	0.00344	0.0366442	0.0084	0.0163848	0.0171606	0.020435	0.00604	0.0539185	0.00522	0.00775	0.0136419	0.0108218	0.0338584	0.0130271	0.00607	0.00873	0.0240263	0.016138	0.0361548	0.0271398	0.0263738	0.0119889	0.00343	0.00563	0.00354	0.0789272	0.0151688	0.0101839	0.00862	0.0127258	0.0051	0.0458282	OTU_25
OTU_250	0.1039797	0.1203274	0.1449077	0.1698977	0.1262074	0.136352	0.1326279	0.1836664	0.0976156	0.1569366	0.1230453	0.1575223	0.3900621	0.4746941	0.1288632	0.1221891	0.1297292	0.1215043	0.2917934	0.1659852	0.1437203	0.1771029	0.1173796	0.3706899	0.041108	0.0677795	0.028989	0.0441196	0.0361669	0.065859	0.0526337	0.0327375	0.0190554	0.00692	0.017014	0.01	0.2345125	0.1838297	0.0266163	0.051442	0.0954543	0.0878778	0.1843598	0.0219346	0.0660901	0.125844	0.045907	0.1898596	OTU_250
OTU_2506	0.1609367	0.06115	0.0710868	0.1255214	0.1191567	0.1405048	0.0749636	0.033162	0.0390463	0.0403551	0.0576288	0.0315045	0.0477252	0.0754544	0.0808975	0.1199809	0.0780671	0.0514304	0.0896103	0.1602861	0.0779379	0.0544932	0.0757937	0.0903135	0.1259339	0.0793989	0.255785	0.1448455	0.1700615	0.1657331	0.1133649	0.12222	0.0190554	0.0576356	0.0489154	0.0514227	0.2010108	0.1958185	0.1330815	0.1921037	0.1456561	0.0838093	0.165107	0.1637264	0.1738456	0.2863304	0.1282481	0.1593075	OTU_2506
OTU_251	0.0470227	0.0118355	0.0218729	0.0183845	0.1135162	0.0553714	0.0288322	0.0153055	0.0110348	0.0149463	0.0186904	0.0109054	0.0725057	0.0592174	0.0300681	0.0264988	0.0275531	0.0244294	0.0196022	0.0997336	0.0507669	0.0272466	0.0140855	0.0606583	0.0639457	0.0135559	0.073325	0.0707579	0.0807984	0.0644115	0.0404875	0.056745	0.0256833	0.0207488	0.0319013	0.0471375	0.0634396	0.0659389	0.014596	0.0409928	0.0530301	0.0634673	0.0455065	0.1104566	0.071837	0.0339355	0.0262326	0.1345748	OTU_251
OTU_2537	0.486784	0.3313936	0.3745728	0.4450305	0.4935486	0.9461583	0.334453	0.248715	0.2750214	0.2107434	0.3021619	0.1999321	0.0982039	0.1423127	0.5519641	0.4313422	0.4282213	0.3503697	0.3590011	0.4302791	0.5305495	0.6427722	0.2817109	0.0714421	0.4326123	0.00968	0.1415344	0.259723	0.1415897	0.4407486	0.1943399	0.117855	0.0886488	0.0391922	0.0914504	0.0171409	0.0306506	0.0253099	0.1897484	0.2805196	0.4185846	0.1594818	0.1767753	0.1378748	0.1501394	0.188766	0.4379381	0.0203681	OTU_2537
OTU_255	0.00662	0.00592	0.00547	0.0139468	0.0599309	0.0276857	0.00721	0.00638	0.0118836	0.00299	0.0109027	0.00121	0.0293694	0.0181473	0.00501	0.0125133	0.0177947	0.0199293	0.0028	0.0612649	0.0100104	0.00681	0.00939	0.0107837	0.0169652	0.0561602	0.0954931	0.0874068	0.2023809	0.0593455	0.0506093	0.0938475	0.0231978	0.0368868	0.0446618	0.1057022	0.0591627	0.0925809	0.0583841	0.0570684	0.1293935	0.0886914	0.0589251	0.332153	0.058188	0.0197957	0.0502791	0.0654688	OTU_255
OTU_256	0.0490095	0.037479	0.0710868	0.0139468	0.1748572	0.1474263	0.0374818	0.0408148	0.0381974	0.0283981	0.0342658	0.0363513	0.1082996	0.0744993	0.0644316	0.0588863	0.0591244	0.0552877	0.034724	0.1289413	0.0364663	0.2099227	0.03622	0.1644515	0.0352354	0.0232387	0.1261873	0.1939598	0.167753	0.1483637	0.0668043	0.021825	0.06048	0.0530247	0.0744364	0.1099874	0.0841109	0.0845883	0.0592427	0.0626949	0.1371713	0.1602955	0.0641759	0.1598095	0.0783023	0.1739192	0.0794264	0.2160471	OTU_256
OTU_26	0.03179	0.00986	0.0164046	0.0335992	0.0444194	0.0415285	0.0158577	0.0114792	0.0237673	0.0119571	0.0218055	0.0181756	0.0431363	0.0659032	0.0279204	0.0272349	0.0275531	0.0379299	0.0207224	0.0498668	0.0343213	0.0414892	0.0295126	0.0458307	0.0241428	0.0309849	0.0187576	0.0332978	0.0215463	0.0188169	0.0263169	0.01746	0.0190554	0.0276651	0.017014	0.0142841	0.0242353	0.013321	0.0274749	0.0225059	0.0155555	0.0292926	0.028004	0.0321186	0.025143	0.0099	0.029876	0.0349167	OTU_26
OTU_260	0.0536456	0.0867936	0.0710868	0.0519836	0.0119862	0.0276857	0.0547811	0.0369884	0.0628135	0.0672585	0.0778768	0.0496801	0.00459	0.0105063	0.0708748	0.065511	0.0476439	0.0520733	0.0375243	0.0398934	0.054342	0.020435	0.0791474	0.00944	0.0561156	0.00387	0.0238733	0.0707579	0.00846	0.0231592	0.0445362	0.0196425	0.0389392	0.0530247	0.0425351	0.00571	0.00285	0.00733	0.056667	0.0651063	0.0261615	0.0431252	0.0431729	0.0250682	0.0624982	0.0134328	0.059752	0.00436	OTU_260
OTU_2630	0.2702148	0.1972581	0.2570062	0.2897136	0.020447	0.0636771	0.2695806	0.0739768	0.2563471	0.2047649	0.2694536	0.1357115	0.0110135	0.1002875	0.2090448	0.1648817	0.124563	0.1144327	0.2660304	0.0890478	0.2895856	0.033439	0.2454909	0.0485267	0.4430524	0.4144235	0.4876967	0.6035229	0.042323	0.173694	0.5303858	0.126585	0.510352	0.5694393	0.7613781	0.2899669	0.0484707	0.4615723	0.5160127	0.4412758	0.391716	0.2351544	0.8547058	0.1269075	0.9539956	0.0968574	0.5698296	0.0669237	OTU_2630
OTU_266	0.1106026	0.1735871	0.2214627	0.2142739	0.1367835	0.3661432	0.2191244	0.1198934	0.1909871	0.1584312	0.1728864	0.1248061	0.2514754	0.2741191	0.2777718	0.2090464	0.2014821	0.1883639	0.3259573	0.188069	0.2030675	0.1275637	0.2206736	0.3410347	0.1115787	0.065843	0.1142506	0.1556673	0.0530961	0.1469162	0.1761205	0.1876951	0.0737359	0.0345813	0.0616759	0.1542681	0.1283047	0.0865864	0.0789903	0.117352	0.2297973	0.0992693	0.1604397	0.0767712	0.1077555	0.0424193	0.2987598	0.0851095	OTU_266
OTU_2668	0.0105967	0.00592	0.0218729	0.00444	0.040189	0.00554	0.00865	0.00638	0.00424	0.00598	0.00312	0.00727	0.0449719	0.016237	0.00573	0.00442	0.00402	0.00514	0.0123214	0.0199467	0.00858	0.570321	0.00738	0.0310032	0.0274053	0.00387	0.00682	0.0349627	0.0692558	0.00941	0.0222681	0.0109125	0.0107704	0.00231	0.00851	0.0128557	0.065578	0.1285475	0.00944	0.00965	0.0247474	0.0252242	0.1470211	0.0477862	0.033045	1.2040016	0.0364341	0.0720157	OTU_2668
OTU_2674	0.0324523	0.0197258	0.0082	0.0228221	0.00987	0.0885942	0.0216241	0.00255	0.0178255	0.0269034	0.0280356	0.00364	0.0100957	0.00287	0.0178977	0.0169298	0.00459	0.00514	0.00784	0.0113981	0.0200207	0.00991	0.0160978	0.00135	0.0796059	0.00194	0.1415344	0.1773109	0.0138512	0.247514	0.1477793	0.013095	0.1234455	0.1129657	0.2233092	0.00429	0.0163945	0.013321	0.0472225	0.0482269	0.0296969	0.0301063	0.0565914	0.0344687	0.0567512	0.0318145	0.0437209	0.0276424	OTU_2674
OTU_269	0.0119212	0.0197258	0.0218729	0.0272597	0.0197419	0.0179957	0.0158577	0.0216828	0.0127325	0.0254088	0.00935	0.0448333	0.0119313	0.0181473	0.00931	0.0191381	0.0315713	0.021215	0.0134415	0.0220839	0.0157306	0.0123848	0.0140855	0.0188715	0.0254478	0.00387	0.0750303	0.0399574	0.0807984	0.1063876	0.1538524	0.1571401	0.0273403	0.1429362	0.0871969	0.0114273	0.0356402	0.0333025	0.0343436	0.0265248	0.0502019	0.0642809	0.0297543	0.0595369	0.0517227	0.0721128	0.0335194	0.0312796	OTU_269
OTU_2701	0.1006683	0.0828484	0.1093643	0.0665644	0.0683917	0.0526028	0.1686681	0.1033124	0.0899761	0.1629151	0.1168152	0.1175359	0.550676	0.1700112	0.1066701	0.0802326	0.0838074	0.0816458	0.0308035	0.0584154	0.1108291	0.7362776	0.1334773	0.6079314	0.0561156	0.0213021	0.0460413	0.0191462	0.2377783	0.0825047	0.0587068	0.1025775	0.0058	0.0368868	0.00851	0.1285567	0.7691156	0.3590007	0.0618185	0.0385815	0.0601008	0.0683494	0.0221698	0.0658039	0.0840493	0.4595426	0.0429923	0.6677821	OTU_2701
OTU_2715	0.0053	0.0256436	0.0191388	0.0107771	0.00212	0.00623	0.00721	0.0255092	0.00849	0.0104624	0.0140178	0.0145405	0.000918	0.000955	0.00573	0.00957	0.0183687	0.0122147	0.0218425	0.00855	0.0128705	0.000619	0.0114026	0.00674	0.0117451	0.00194	0.0136419	0.0124867	0.00308	0.00724	0.0121462	0.0240075	0.00828	0.00461	0.0191408	0.00571	0.00285	0.004	0.0111617	0.0136643	0.010606	0.00976	0.0175025	0.00313	0.00647	0.00495	0.0225892	0.00509	OTU_2715
OTU_2716	0.0397375	0.0927113	0.0628845	0.0488139	0.0155115	0.043605	0.0720804	0.0612221	0.0424416	0.0911727	0.0903371	0.0448333	0.00551	0.0200575	0.0601362	0.0736079	0.0533842	0.0462874	0.0548863	0.0512915	0.055057	0.015481	0.0576837	0.00404	0.0345829	0.00194	0.0409256	0.0399574	0.00616	0.0231592	0.0404875	0.0240075	0.0240263	0.0391922	0.0319013	0.00714	0.00428	0.00666	0.0248991	0.0241134	0.0169696	0.0219694	0.0297543	0.032902	0.0294532	0.0120188	0.0408062	0.00655	OTU_2716
OTU_277	0.2490215	0.1913404	0.1831852	0.2326584	0.1304378	0.1038213	0.1917338	0.3584047	0.1476967	0.216722	0.285029	0.4253102	0.106464	0.2177671	0.1510563	0.195797	0.2330534	0.2372228	0.4116471	0.148888	0.2702799	0.051397	0.2387835	0.1994986	0.319076	0.3195321	0.3154682	0.259723	0.1831431	0.1671805	0.3967772	0.7835178	0.1665272	0.32737	0.3913228	0.909896	0.1375712	0.1518593	0.1588392	0.1896923	0.2609083	0.4035867	0.5822501	0.2937674	0.4101894	0.0473682	0.3082327	0.1265731	OTU_277
OTU_2803	0.0430489	0.0650952	0.0437457	0.0678323	0.00846	0.0214564	0.0432482	0.0727013	0.0263138	0.0433444	0.0529562	0.0811846	0.00826	0.0124165	0.0501135	0.0390122	0.0717529	0.0630023	0.0498457	0.0463049	0.054342	0.00619	0.0536592	0.00809	0.0241428	0.048414	0.0170523	0.0266383	0.0146207	0.0180931	0.0202437	0.02619	0.0165699	0.0207488	0.0191408	0.0114273	0.0106921	0.0166512	0.0248991	0.0385815	0.031111	0.0382431	0.0425894	0.022718	0.0344818	0.00778	0.0284186	0.0189132	OTU_2803
OTU_281	0.0774881	0.023671	0.0136705	0.0183845	0.0218572	0.0664456	0.0158577	0.0114792	0.0348021	0.0179356	0.0140178	0.00848	0.0137669	0.00764	0.0329317	0.0309153	0.00689	0.0102861	0.0246428	0.0121105	0.0100104	0.0297236	0.0114026	0.00674	1.6247431	0.1471784	0.5013386	0.2663825	0.1077313	0.5717429	0.2975829	0.13095	0.1101896	0.3089266	0.2148022	0.0199977	0.2694399	0.6607211	0.5778312	0.5473749	0.1605046	0.100083	0.3097944	0.3345032	0.4468262	0.3909647	0.2069458	0.1927693	OTU_281
OTU_2828	0.1543138	0.0216984	0.0546822	0.0500818	0.1008249	0.1273541	0.0504563	0.0127546	0.0441392	0.044839	0.0327082	0.0109054	0.2156814	0.1776521	0.0794656	0.0596224	0.0315713	0.0405014	0.0420048	0.0740878	0.0636373	0.5083969	0.0368907	0.2507212	0.6466347	0.0464774	0.0579779	0.1556673	0.1531323	0.2388293	0.0384631	0.013095	0.0546806	0.1083549	0.0616759	0.0185693	0.3321667	0.6267525	0.2318194	0.2339003	0.1053532	0.0927598	0.1919442	0.2193463	0.3757076	0.7380961	0.1530233	0.3331636	OTU_2828
OTU_284	0.00596	0.00789	0.00273	0.0019	0.091659	0.0117664	0.00577	0.016581	0.00509	0.00299	0.00156	0.0181756	0.0275338	0.016237	0.00716	0.00294	0.00574	0.0578592	0.00448	0.0128229	0.0093	0.0191965	0.000671	0.0148276	0.00457	0.00968	0.022168	0.00749	0.0500181	0.0101322	0.00405	0.0632925	0.0124274	0.00461	0.017014	0.0714204	0.0128305	0.00533	0.00343	0.000804	0.00283	0.1676187	0.00817	0.00392	0.00575	0.00424	0.00291	0.0261875	OTU_284
OTU_2842	0.0211933	0.0512871	0.0546822	0.0545194	0.040189	0.1128192	0.0864965	0.0293356	0.0679065	0.0687532	0.0778768	0.0205991	0.00551	0.0152819	0.1138292	0.0846491	0.0929918	0.0610736	0.0761687	0.0569906	0.0486218	0.017958	0.085184	0.0107837	0.00392	0.00387	0.0477465	0.0274707	0.0146207	0.020988	0.1174137	0.00437	0.0281688	0.0668572	0.0701829	0.00143	0.00642	0.00533	0.0248991	0.0192907	0.0289898	0.0057	0.0116683	0.00392	0.0122123	0.00636	0.0335194	0.00582	OTU_2842
OTU_2852	0.0139081	0.0138081	0.0164046	0.00951	0.0380738	0.0539871	0.0172993	0.00255	0.0127325	0.0104624	0.00935	0.00121	0.0642455	0.032474	0.0207613	0.0338596	0.0154986	0.0102861	0.0235227	0.0327696	0.0200207	0.0613049	0.0134148	0.1078371	0.0234903	0.048414	0.1398291	0.0998934	0.1138873	0.2214599	0.1012187	0.0283725	0.0397677	0.0668572	0.0680561	0.0542795	0.1325816	0.0905827	0.1013136	0.1205671	0.1004037	0.0634673	0.1137663	0.0720709	0.0919514	0.1915939	0.1049303	0.4597367	OTU_2852
OTU_286	0.1556384	0.0690403	0.0847573	0.071002	0.1586406	0.1328913	0.0879381	0.0344375	0.0916738	0.0911727	0.0887795	0.0351396	0.0679167	0.0391599	0.0823293	0.0883295	0.0556802	0.043073	0.0403246	0.0954593	0.1437203	0.0551125	0.0717692	0.0687461	1.079247	0.0464774	0.2131542	0.0790823	0.429386	0.2960036	0.5546783	0.3077326	0.0439102	0.1798229	0.0531689	0.2142612	0.1283047	0.0792599	0.2189405	0.1712053	0.340807	0.0781136	0.074094	0.2232632	0.1587598	0.1131182	0.2324497	0.0778352	OTU_286
OTU_2875	0.0178819	0.037479	0.0437457	0.0443763	0.0415991	0.01938	0.033157	0.0561203	0.0229185	0.0254088	0.0482836	0.0521035	0.0192737	0.0315189	0.0200454	0.0198741	0.0407556	0.0385728	0.0554463	0.0491544	0.0457617	0.00991	0.048964	0.0296552	0.0293628	0.00581	0.0443361	0.0308005	0.0330889	0.0296727	0.03239	0.03492	0.00911	0.0391922	0.0340281	0.0128557	0.0313634	0.013987	0.0171718	0.0265248	0.0233333	0.0309199	0.042006	0.0313352	0.033045	0.0169677	0.0335194	0.0196406	OTU_2875
OTU_2895	0.0781504	0.0315613	0.0300752	0.0171166	0.0549954	0.0941313	0.0533395	0.016581	0.0534764	0.0358712	0.0498411	0.0133288	0.0100957	0.0105063	0.1603631	0.1420632	0.0189428	0.016072	0.0028	0.0463049	0.0164456	0.0346775	0.0228052	0.00674	0.0580731	0.1433053	0.0579779	0.0466169	0.0492486	0.0817809	0.1072918	0.0109125	0.0729074	0.1152711	0.0552956	0.0471375	0.0057	0.00932	0.1210612	0.1269974	0.0480807	0.0292926	0.00583	0.0430859	0.0294532	0.0127258	0.0204031	0.0225504	OTU_2895
OTU_2921	0.00662	0.00789	0.0136705	0.00634	0.00776	0.00277	0.00865	0.00383	0.0229185	0.0179356	0.0124603	0.00485	0.00551	0.00573	0.000716	0.00221	0.00689	0.00386	0.00448	0.00712	0.00286	0.00248	0.00134	0.00674	0.0247953	0.083272	0.131303	0.0399574	0.0146207	0.00434	0.048585	0.0371025	0.1184746	0.1682958	0.1339855	0.0428522	0.0114049	0.00599	0.00687	0.00402	0.00778	0.0170873	0.00992	0.0094	0.0114939	0.000707	0.016031	0.0130938	OTU_2921
OTU_2925	0.0238425	0.0138081	0.0328093	0.0393047	0.0655715	0.0429128	0.0245073	0.0267847	0.0237673	0.0298927	0.0327082	0.0242342	0.00459	0.0114614	0.0214772	0.0368039	0.0424777	0.0302154	0.0179221	0.0512915	0.0193057	0.00619	0.0241467	0.00674	0.0345829	0.00581	0.0937878	0.0507792	0.1400506	0.1556009	0.151828	0.0982125	0.06048	0.1060494	0.0701829	0.00857	0.0114049	0.0126549	0.0369194	0.0434042	0.0876765	0.0675357	0.0303377	0.101056	0.0567512	0.0339355	0.0517365	0.0145486	OTU_2925
OTU_2939	2.745859	2.0810731	1.5311005	1.3458686	0.5845026	1.2417029	0.8418989	1.5713684	0.7223557	0.874361	0.8940253	2.6281989	0.1541893	0.2511963	3.0225582	2.9737588	2.2461526	2.305368	2.840645	1.2986735	4.0756498	0.1535718	3.282603	0.3437306	1.5353496	4.0357876	1.9746602	0.8091369	0.0707948	0.1968532	0.3421191	8.3698902	0.3744791	0.3688676	0.3955764	6.8220775	0.0178201	0.0925809	2.4873358	1.6453397	0.9637345	0.8950512	3.7554549	0.684674	1.4654751	0.0466612	1.9980471	0.0501928	OTU_2939
OTU_2959	0.0470227	0.06115	0.0437457	0.0570552	0.00776	0.0131507	0.0504563	0.0931087	0.0246161	0.0642693	0.066974	0.1054188	0.0128491	0.0267433	0.0300681	0.0522616	0.0619945	0.0617165	0.078969	0.0320572	0.0736477	0.00805	0.0731107	0.0242633	0.0548106	0.00581	0.028989	0.0382925	0.0138512	0.0296727	0.0829993	0.030555	0.0314828	0.0553301	0.0871969	0.00571	0.0206713	0.0193154	0.0403537	0.0466193	0.0339393	0.051262	0.0670929	0.0156676	0.052441	0.0148468	0.061938	0.0225504	OTU_2959
OTU_296	0.1384188	0.1104645	0.1203008	0.1521472	0.1283226	0.0726749	0.1686681	0.1747382	0.1001621	0.1300332	0.133948	0.187815	0.5864699	0.2015301	0.1310109	0.1199809	0.1107865	0.1960784	0.1456167	0.0833488	0.107969	0.1442832	0.1529288	0.0984013	0.3406088	0.3718192	0.4501816	0.2763719	0.3378144	0.1917872	0.3886797	1.1327179	0.2004954	0.2950941	0.3743088	1.2455719	0.5559872	0.2317852	0.2884863	0.2419381	0.2213125	1.0724341	0.2940421	0.1997619	0.3792994	0.1611934	0.3701707	0.1767658	OTU_296
OTU_297	0.0139081	0.0394516	0.0300752	0.0297955	0.00564	0.00208	0.0216241	0.016581	0.015279	0.0269034	0.0389384	0.0242342	0.000918	0.00573	0.00859	0.0161937	0.0172207	0.009	0.0280032	0.0128229	0.026456	0.00186	0.0194515	0.0027	0.043718	0.0232387	0.0630936	0.0482818	0.0123121	0.020988	0.0829993	0.021825	0.0314828	0.0945223	0.1190983	0.0142841	0.00428	0.0333025	0.052374	0.0393853	0.0325252	0.0317336	0.0752608	0.0125341	0.0905146	0.00495	0.0517365	0.00291	OTU_297
OTU_2970	0.0450358	0.0572049	0.024607	0.0374028	0.00776	0.0214564	0.0389234	0.0382638	0.0356509	0.06128	0.0498411	0.0617972	0.0100957	0.0210126	0.0300681	0.0353318	0.0430517	0.0398586	0.0604869	0.0306325	0.0529119	0.0117656	0.0529885	0.0296552	0.0300153	0.00775	0.0187576	0.0391249	0.00923	0.0195406	0.0607312	0.00437	0.0248548	0.0484139	0.0574224	0.00286	0.00927	0.013987	0.0171718	0.0265248	0.0240403	0.0227831	0.0460899	0.0094	0.0359185	0.0155537	0.0393488	0.0247327	OTU_2970
OTU_2997	0.1920644	0.3195581	0.177717	0.2358281	0.0352535	0.0671378	0.1859674	0.4132495	0.1222317	0.2660449	0.2242851	0.5622334	0.0926971	0.2091711	0.1331587	0.1913805	0.2319054	0.2327226	0.3864442	0.1161184	0.2695649	0.0328198	0.2843939	0.1994986	0.1598643	0.00581	0.0869669	0.1207046	0.0315499	0.1042164	0.3016316	0.1942426	0.0737359	0.2559019	0.2828584	0.0457091	0.0769828	0.1019056	0.0618185	0.1020802	0.0869694	0.1912155	0.2695386	0.0579701	0.1788742	0.0692849	0.1887287	0.1222085	OTU_2997
OTU_3	0.1655728	0.4911727	0.3253589	0.2979549	0.1360784	0.2623219	0.4353655	0.3533028	0.1960801	0.2989269	0.3099495	0.3332202	0.0605744	0.1069733	0.2369651	0.3349159	0.3599125	0.3619415	0.2503486	0.1994671	0.3346323	0.053874	0.3695779	0.1199687	0.2192424	0.0329215	0.204628	0.282199	0.0838765	0.2873189	0.5081177	0.2706301	0.130902	0.1175765	0.225436	0.0599931	0.1069206	0.0639407	0.1244956	0.1607562	0.2842416	0.3051311	0.2777065	0.0814715	0.3699606	0.0763548	0.5108064	0.1716738	OTU_3
OTU_3011	0.1695465	0.2189565	0.1093643	0.1914519	0.0366636	0.0616006	0.1254199	0.3392727	0.1052551	0.2032703	0.2024796	0.484684	0.0651633	0.1891136	0.1159769	0.1523683	0.1813913	0.2070074	0.3265174	0.100446	0.2095027	0.0284851	0.2233565	0.1280565	0.1794395	0.0213021	0.0750303	0.1381859	0.0361669	0.0825047	0.3016316	0.1462275	0.0919628	0.1936555	0.2913654	0.0599931	0.0498963	0.1005735	0.109041	0.1237823	0.1004037	0.1871471	0.2887914	0.0564033	0.1896497	0.0572661	0.1799846	0.0938387	OTU_3011
OTU_3018	0.0311277	0.00986	0.0164046	0.0266258	0.0571106	0.0470657	0.0100913	0.0191319	0.00849	0.016441	0.0109027	0.0145405	0.0137669	0.0315189	0.0164659	0.0316514	0.0223869	0.0167149	0.0268831	0.0541411	0.0207358	0.0476816	0.0134148	0.0161756	0.0287103	0.100701	0.1364187	0.0324654	0.0623302	0.0615166	0.0303656	0.1658701	0.00414	0.0207488	0.0233943	0.0857045	0.0698548	0.094579	0.0455053	0.0667138	0.0403029	0.0252242	0.0857623	0.0587535	0.091233	0.1272579	0.0393488	0.0778352	OTU_3018
OTU_3026	0.2218675	0.0887662	0.101162	0.1527811	0.7015441	0.3529925	0.0850549	0.1147915	0.0967668	0.1001405	0.0794343	0.0933017	0.164285	0.2722089	0.168954	0.1759229	0.1750771	0.1311475	0.1097726	0.3910981	0.109399	0.0483008	0.1247577	0.2601569	0.2636129	4.7348852	0.9225312	0.4195525	0.9034035	0.6672746	0.2813879	1.468823	0.2642894	0.3481188	0.3615483	5.4608045	0.4383745	0.5981124	0.3193956	0.421985	0.5479781	0.3287279	0.7106019	0.5906684	0.4698141	0.0784757	0.2980311	0.9194733	OTU_3026
OTU_3036	0.1112649	0.1814775	0.1312372	0.0893865	0.0232673	0.0567557	0.1311863	0.1377498	0.0780925	0.1150868	0.1495234	0.1756979	0.0348761	0.0897812	0.084477	0.0927459	0.09988	0.0957891	0.1472969	0.0755126	0.1666011	0.0284851	0.1314651	0.0620063	0.0828684	0.00194	0.0460413	0.0740876	0.0169292	0.0586217	0.1052674	0.0240075	0.0488811	0.0991332	0.1063377	0.00571	0.0242353	0.0519519	0.0506568	0.06591	0.0360605	0.0504483	0.0956804	0.0289851	0.0768656	0.0402983	0.0867132	0.0436459	OTU_3036
OTU_3040	0.0278162	0.0256436	0.0300752	0.0297955	0.00564	0.0103821	0.0273905	0.0446411	0.0237673	0.0403551	0.0311507	0.0617972	0.000918	0.00573	0.0186136	0.0242906	0.024683	0.0327869	0.034724	0.0113981	0.0207358	0.000619	0.0395737	0.00404	0.047633	0.0193656	0.0665041	0.03746	0.0169292	0.0260541	0.0668043	0.13095	0.0356252	0.0783844	0.0680561	0.0585647	0.00784	0.00733	0.0360608	0.0361701	0.0473736	0.0585852	0.0472568	0.0242848	0.0344818	0.00495	0.061938	0.00873	OTU_3040
OTU_305	0.3993616	0.4951179	0.6534518	0.2047647	0.3631108	0.296929	0.4656393	0.4872263	0.327649	0.4304547	0.680643	0.4204634	1.2390209	0.3256956	0.2827832	0.3098892	0.3088245	0.2944391	0.2598697	0.2471968	0.4869329	0.7690974	0.330675	1.062195	0.2923233	0.1781634	0.2609007	0.1814731	0.5694366	0.2200124	0.168023	0.5521727	0.0505381	0.1083549	0.129732	0.9884585	1.3222516	0.606105	0.3880828	0.2845385	0.3549484	0.4410161	0.3436326	0.3274528	0.4762794	0.3909647	0.3169768	0.9209282	OTU_305
OTU_3068	0.0298031	0.0335339	0.0546822	0.023456	0.00917	0.0159193	0.0475731	0.0573958	0.0297091	0.0493229	0.0467261	0.0799729	0.0165203	0.00764	0.0200454	0.0331236	0.048792	0.0456445	0.0201623	0.0185219	0.026456	0.00186	0.0409152	0.0161756	0.0228378	0.00775	0.0204628	0.0233085	0.0153902	0.0217118	0.016195	0.04365	0.0107704	0.00692	0.017014	0.0685636	0.0192457	0.0199815	0.0300507	0.0168794	0.0268686	0.0341747	0.0221698	0.0282017	0.0459757	0.0169677	0.0291473	0.0218229	OTU_3068
OTU_313	0.00397	0.00592	0.00547	0.00444	0.0324332	0.00761	0.00288	0.0127546	0.00255	0.0104624	0.00935	0.0145405	0.00826	0.0343843	0.000716	0.00368	0.00517	0.0115718	0.00504	0.00285	0.0150156	0.017958	0.00268	0.0188715	0.0189227	0.00775	0.0187576	0.0216436	0.0700253	0.0311202	0.0182194	0.0501975	0.0157414	0.0391922	0.0361548	0.0142841	0.036353	0.0552821	0.0163132	0.0281323	0.020505	0.0455662	0.0180859	0.032902	0.0689635	0.0466612	0.0189457	0.0829272	OTU_313
OTU_3148	0.0675537	0.0157806	0.0218729	0.0374028	0.00564	0.0962078	0.0259489	0.0102037	0.0390463	0.0343766	0.020248	0.00727	0.053232	0.0668583	0.0379431	0.0434287	0.00517	0.00386	0.00168	0.01496	0.00358	0.0278658	0.00939	0.0525706	0.4241297	0.00775	0.1091349	0.2189331	0.0384754	0.4262741	0.1153893	0.0283725	0.0853348	0.1521579	0.1190983	0.0114273	0.2031492	0.8105822	0.475659	0.4388644	0.0629291	0.0292926	0.0233367	0.1339579	0.143674	0.1336208	0.1042016	0.0923838	OTU_3148
OTU_327	0.0536456	0.0749581	0.0683527	0.059591	0.0133963	0.0186878	0.0965877	0.1785646	0.0297091	0.0358712	0.0389384	0.1490403	0.00184	0.0114614	0.0587044	0.0647749	0.1067683	0.1272903	0.0918505	0.0413182	0.0836581	0.00248	0.1260992	0.0148276	0.0195752	0.00387	0.0102314	0.0233085	0.0100036	0.0144745	0.0141706	0.0196425	0.00497	0.0115271	0.00638	0.01	0.00998	0.00599	0.00687	0.0168794	0.0325252	0.0317336	0.0379221	0.00313	0.0416655	0.0099	0.0444496	0.0160035	OTU_327
OTU_333	0.0496718	0.0808758	0.0601504	0.0393047	0.0232673	0.0269935	0.0605475	0.1122406	0.0628135	0.0717424	0.1043549	0.1308647	0.00367	0.0114614	0.0565566	0.0706636	0.0688828	0.0739312	0.0946508	0.0455925	0.0443316	0.00433	0.0804888	0.0148276	0.0332779	0.00194	0.0443361	0.0399574	0.0215463	0.028949	0.135633	0.0589275	0.0538521	0.1014386	0.0999575	0.00286	0.00927	0.0153191	0.0248991	0.0369739	0.0537372	0.0943872	0.0869291	0.0297684	0.0704003	0.00778	0.0641241	0.0109115	OTU_333
OTU_3416	0.00464	0.0118355	0.0109364	0.0139468	0.081083	0.0394521	0.00865	0.00638	0.00764	0.00448	0.00467	0.0121171	0.0376295	0.0229229	0.0107386	0.0250267	0.0332933	0.0443587	0.00392	0.0662516	0.0114404	0.0210542	0.0120733	0.0256113	0.0150077	0.00968	0.0119366	0.022476	0.0738729	0.0173694	0.0081	0.0327375	0.0124274	0.00231	0.0148873	0.0599931	0.0242353	0.0392969	0.0274749	0.0289361	0.0650503	0.0789272	0.0145854	0.094789	0.0208327	0.0120188	0.0225892	0.037099	OTU_3416
OTU_3426	0.0152327	0.0295887	0.0109364	0.0253579	0.0535853	0.0574478	0.0201825	0.0102037	0.0135813	0.00747	0.0124603	0.00969	0.00918	0.0286536	0.0200454	0.0206102	0.0269791	0.0135005	0.1383358	0.0954593	0.0307461	0.00991	0.0221344	0.0310032	0.0221852	0.0309849	0.0869669	0.0466169	0.0161597	0.0550031	0.0971699	0.00437	0.0646225	0.0553301	0.0638026	0.00143	0.00927	0.004	0.00944	0.0225059	0.0339393	0.01546	0.2111969	0.0752045	0.0215511	0.00566	0.0393488	0.00364	OTU_3426
OTU_344	0.0125835	0.1282178	0.1148325	0.0532515	0.0479447	0.0809806	0.0864965	0.0204074	0.1595803	0.0627746	0.1401782	0.0218108	0.00826	0.000955	0.0300681	0.0331236	0.0556802	0.0649309	0.0156818	0.0406058	0.0307461	0.00557	0.0328663	0.0323511	0.00848	0.0154925	0.0187576	0.0233085	0.0230853	0.0238829	0.00607	0.00218	0.0215408	0.00461	0.0297746	0.0114273	0.00214	0.00333	0.0412123	0.0217021	0.0494948	0.0252242	0.00758	0.0203679	0.013649	0.000707	0.0247752	0.0210955	OTU_344
OTU_348	0.0132458	0.00395	0.0109364	0.0107771	0.0331383	0.0249171	0.00577	0.00128	0.0127325	0.00897	0.00623	0.00121	0.0440541	0.0334292	0.0121704	0.0125133	0.00861	0.00643	0.0218425	0.024221	0.0157306	0.0631626	0.0100611	0.0283072	0.00783	0.0154925	0.0238733	0.0183138	0.0200072	0.00579	0.0141706	0.013095	0.00663	0.0184434	0.0148873	0.0185693	0.0213841	0.00599	0.00429	0.00402	0.0148484	0.0057	0.014002	0.0141008	0.0079	0.0296935	0.0167597	0.00582	OTU_348
OTU_350	0.0291408	0.00395	0.00273	0.00254	0.0888388	0.00346	0.00144	0.0255092	0.000849	0.00149	0.00156	0.0327162	0.000918	0.0219677	0.00716	0.00736	0.0114805	0.0154291	0.00056	0.00712	0.0135855	0.0408699	0.015427	0.0134796	0.1207138	0.0619699	0.0460413	0.0507792	0.5917524	0.0238829	0.0141706	0.5761802	0.0207123	0.0368868	0.0297746	1.2398583	0.0213841	0.0686031	0.0918692	0.1310163	0.1166663	0.200166	0.0303377	0.1104566	0.1206862	0.0784757	0.2120466	0.0356441	OTU_350
OTU_354	0.0278162	0.0177532	0.0300752	0.0374028	0.00423	0.0366835	0.040365	0.0140301	0.0348021	0.0493229	0.0373808	0.00727	0.2735024	0.3667657	0.0322158	0.0301792	0.00918	0.0115718	0.0302435	0.0185219	0.0364663	0.1671951	0.0167685	0.2466773	0.0332779	0.0116194	0.0323994	0.0216436	0.00923	0.0535557	0.0506093	0.0196425	0.0132559	0.00231	0.0212675	0.00286	0.2580351	0.2038111	0.0437881	0.040189	0.0226262	0.048821	0.0443397	0.0101839	0.0804575	0.1795751	0.0189457	0.2109551	OTU_354
OTU_3574	0.2192184	0.5878292	0.5933014	0.7030467	1.31989	1.4306577	0.6862053	0.2436131	0.6646351	0.5530147	0.5700579	0.23386	0.1496003	0.1174796	0.591339	0.5682529	0.4638107	0.4378014	0.1607384	0.9966233	0.4504666	0.00619	0.3897001	0.3814736	0.137679	0.1297494	0.2898897	0.7458711	0.5525074	0.9582121	0.5587271	0.082935	0.4639564	0.2028772	1.2143769	0.077134	0.1404224	0.067937	0.2275264	0.3986754	0.6724222	0.8177513	0.3605517	1.4641369	0.4827447	0.00495	0.3031319	0.4444606	OTU_3574
OTU_3636	0.1735203	0.0966565	0.0738209	0.166094	0.1374885	0.1619613	0.121095	0.0816295	0.0415927	0.06128	0.0903371	0.0484684	0.0688345	0.1079284	0.0751702	0.1516323	0.1153787	0.0919319	0.1349754	0.245772	0.1186944	0.1288021	0.1274407	0.1064891	0.093961	0.0813355	0.1142506	0.0807472	0.1054227	0.0977029	0.0303656	0.0763875	0.00497	0.0138325	0.0297746	0.0642784	0.1368584	0.1731729	0.0927277	0.1326239	0.1117168	0.0610262	0.1925276	0.1190737	0.1508577	0.2092686	0.0954574	0.1149342	OTU_3636
OTU_3663	0.00464	0.0177532	0.0082	0.00951	0.00917	0.0186878	0.0100913	0.0280602	0.0017	0.00448	0.00623	0.0109054	0.0119313	0.00669	0.00787	0.0161937	0.0195168	0.021215	0.0274431	0.0156724	0.0193057	0.0031	0.0234759	0.0107837	0.00718	0.00581	0.00853	0.00583	0.00693	0.00651	0.0141706	0.030555	0.00166	0.00692	0.00851	0.00286	0.0263738	0.00466	0.00343	0.00482	0.0226262	0.0138326	0.00992	0.00392	0.00862	0.00424	0.0109302	0.0123663	OTU_3663
OTU_367	0.03179	0.0335339	0.0464798	0.0259918	0.0126913	0.0124586	0.0389234	0.0408148	0.0161278	0.0298927	0.0404959	0.0411981	0.000918	0.00764	0.0221931	0.0382761	0.0200908	0.0340726	0.0280032	0.0284953	0.0314612	0.00248	0.0295126	0.0027	0.0254478	0.00194	0.0153471	0.0266383	0.00846	0.0282253	0.0445362	0.082935	0.00497	0.0115271	0.0212675	0.0114273	0.00927	0.00599	0.0231819	0.0192907	0.0339393	0.0659083	0.0320879	0.0156676	0.0488492	0.00919	0.0451783	0.0203681	OTU_367
OTU_369	0.0450358	0.1361081	0.1503759	0.036135	0.0282028	0.0456814	0.1153286	0.0701504	0.2512541	0.1539473	0.2632235	0.0630089	0.00459	0.0133717	0.0479658	0.0309153	0.0522361	0.0617165	0.017362	0.0284953	0.0386114	0.00867	0.0321955	0.074138	0.0104401	0.00581	0.0477465	0.0141516	0.0292413	0.0361863	0.0081	0.048015	0.0190554	0.0138325	0.0255211	0.0199977	0.00356	0.0106568	0.0446467	0.0200945	0.0282827	0.017901	0.0134186	0.0321186	0.0186776	0.00212	0.0116589	0.0123663	OTU_369
OTU_371	0.1198747	0.1065194	0.1285031	0.1648261	0.2707467	0.219409	0.1383943	0.0931087	0.1290224	0.1419903	0.1495234	0.1235944	0.1890654	0.1986647	0.1209882	0.1317581	0.1779472	0.1600771	0.1859413	0.2913645	0.1601659	0.1312791	0.1388432	0.1698434	0.0783009	0.00968	0.1057245	0.1015583	0.0931106	0.1186909	0.0991943	0.0676575	0.0505381	0.0622464	0.0680561	0.0199977	0.0933773	0.0765957	0.0635357	0.0763592	0.0756563	0.0935735	0.1277683	0.1222073	0.085486	0.0813037	0.0859845	0.0989307	OTU_371
OTU_373	0.5146002	0.3274485	0.4237867	0.486237	0.6035394	0.3080032	0.2854383	0.5956405	0.413381	0.3347981	0.3504455	0.5985847	0.2900227	0.3170995	0.4646235	0.4342866	0.5085845	0.5290903	0.8686594	0.4445268	0.4476064	0.3040474	0.5855563	0.3248591	0.6479397	0.5538557	0.6104735	0.4528503	1.1265611	0.4928568	0.4352403	1.3771579	0.4730698	0.4795278	0.5061676	1.7455148	0.6165755	0.8745229	0.4387396	0.5007556	0.8025228	0.9145796	1.1895872	0.6196534	0.8864688	0.497013	0.7986359	0.531025	OTU_373
OTU_3753	0.0384129	0.0512871	0.0574163	0.0462781	0.0197419	0.0422207	0.0302738	0.0408148	0.0364998	0.0358712	0.0451685	0.0521035	0.079848	0.0706788	0.0357953	0.0264988	0.0579763	0.0475731	0.0487256	0.0413182	0.0672125	0.0315813	0.0677448	0.0822258	0.0332779	0.00775	0.0170523	0.0166489	0.00846	0.0296727	0.0202437	0.0327375	0.0190554	0.0115271	0.0233943	0.00143	0.039917	0.0259759	0.0103031	0.0208983	0.0247474	0.0244105	0.0396724	0.0180177	0.0380736	0.0176747	0.0262326	0.032007	OTU_3753
OTU_376	0.0370883	0.00592	0.0164046	0.0171166	0.0655715	0.0401442	0.00577	0.0051	0.0144301	0.0179356	0.0186904	0.00364	0.1055462	0.2311388	0.0121704	0.0132494	0.0154986	0.010929	0.0672077	0.0812116	0.0178757	0.0743089	0.0214637	0.1213167	0.0274053	0.0116194	0.0835564	0.0274707	0.0223158	0.0441472	0.0627556	0.00655	0.0745644	0.0299705	0.0595491	0.0171409	0.0598755	0.0852543	0.0231819	0.00965	0.0190909	0.0113916	0.095097	0.0477862	0.0237062	0.0438333	0.0196744	0.0407362	OTU_376
OTU_3779	0.0927208	0.1203274	0.0956938	0.0678323	0.0754424	0.1425813	0.106679	0.0395393	0.1307201	0.1016351	0.1230453	0.0399864	0.0137669	0.00382	0.2047493	0.1354385	0.1033242	0.0970749	0.0504058	0.0997336	0.0729327	0.0340583	0.1247577	0.0202194	0.2362076	0.1413688	0.255785	0.4245471	0.1631359	0.2996222	0.1943399	0.091665	0.2833448	0.2973995	0.2849851	0.0828477	0.0156817	0.0326364	0.7744484	0.8126226	0.4892914	0.3401194	0.3103778	0.3016012	0.4058791	0.0523172	0.539225	0.032007	OTU_3779
OTU_3925	0.0370883	0.0729855	0.0628845	0.0792433	0.0698019	0.0352992	0.0533395	0.0561203	0.0280114	0.0567961	0.0607439	0.0484684	0.0321228	0.0573071	0.030784	0.0485812	0.0803632	0.0681453	0.1008115	0.0740878	0.0586322	0.00991	0.0563422	0.0323511	0.0274053	0.00387	0.0494518	0.029968	0.0315499	0.0354625	0.0364387	0.04365	0.0115989	0.043803	0.0340281	0.0128557	0.0342146	0.026642	0.0154546	0.0321512	0.0141414	0.033361	0.0606754	0.022718	0.0337634	0.0205027	0.0313333	0.0181858	OTU_3925
OTU_3937	0.0192064	0.0315613	0.0355434	0.0443763	0.0761475	0.02907	0.0259489	0.0382638	0.0144301	0.0298927	0.0420535	0.0315045	0.0165203	0.0296087	0.0236249	0.0264988	0.0287012	0.037287	0.0420048	0.0612649	0.0336062	0.00681	0.0275004	0.0269593	0.0176177	0.00775	0.0255785	0.022476	0.0400145	0.0231592	0.0242925	0.04365	0.00994	0.0322759	0.0276478	0.0128557	0.0349274	0.0226457	0.0111617	0.0200945	0.0113131	0.0276652	0.0373387	0.0289851	0.0244246	0.0197957	0.0211318	0.0283698	OTU_3937
OTU_3945	0.0377506	0.0118355	0.0300752	0.0221881	0.0444194	0.0408364	0.0129745	0.0051	0.0034	0.00598	0.00779	0.00606	0.0119313	0.0229229	0.0128863	0.0272349	0.024683	0.0167149	0.026323	0.0406058	0.0193057	0.0408699	0.0214637	0.0256113	0.0358879	0.0929548	0.0954931	0.0308005	0.0492486	0.0557268	0.0242925	0.14841	0.00331	0.0230542	0.0191408	0.1356988	0.0648652	0.0719333	0.033485	0.051442	0.0459595	0.0244105	0.0845955	0.0423025	0.0639349	0.1074623	0.0422636	0.0611042	OTU_3945
OTU_398	0.0311277	0.0256436	0.0218729	0.0500818	0.0824931	0.0789042	0.0273905	0.0242338	0.0161278	0.0119571	0.0124603	0.0327162	0.1835587	0.2760294	0.0343635	0.0456369	0.0556802	0.0520733	0.122094	0.0954593	0.0286011	0.0916477	0.0449396	0.1671474	0.0143552	0.00775	0.0426308	0.03746	0.042323	0.0434235	0.0425118	0.00655	0.0248548	0.0276651	0.0297746	0.00286	0.2202565	0.1678445	0.0197476	0.0225059	0.0480807	0.0235968	0.0542578	0.0188011	0.0359185	0.1491746	0.0415349	0.1600349	OTU_398
OTU_3983	0.0119212	0.00789	0.024607	0.00951	0.00423	0.024225	0.0129745	0.00893	0.00679	0.0119571	0.00623	0.0157522	0.00918	0.00669	0.0214772	0.0213463	0.024109	0.0128576	0.00728	0.0213715	0.0164456	0.00372	0.0160978	0.0121317	0.00783	0.00387	0.028989	0.03746	0.0100036	0.0311202	0.0242925	0.00437	0.00663	0.00922	0.0191408	0.00286	0.00356	0.00666	0.0120203	0.0136643	0.0212121	0.0260379	0.00642	0.00548	0.0215511	0.00566	0.0189457	0.0189132	OTU_3983
OTU_40	0.0119212	0.00197	0.0082	0.00317	0.0225622	0.01938	0.0201825	0.00128	0.010186	0.00897	0.00467	0.00364	0.0458897	0.0859607	0.0214772	0.00662	0.00459	0.0045	0.00392	0.0121105	0.0135855	0.0291043	0.00335	0.0134796	0.0104401	0.0774623	0.0443361	0.0133191	0.0130817	0.028949	0.0870481	0.0240075	0.0115989	0.0253596	0.0148873	0.0271398	0.032789	0.0732654	0.0746973	0.00884	0.0240403	0.0122052	0.0151688	0.0242848	0.0150858	0.0197957	0.00437	0.0160035	OTU_40
OTU_4033	0.00265	0.00592	0.0082	0.00507	0.00353	0.00138	0.00721	0.00128	0.0381974	0.044839	0.0311507	0.00121	0.00367	0.00669	0.00215	0.00442	0.00344	0.00514	0.00224	0.00285	0.00286	0.00124	0.00268	0.00539	0.0143552	0.0135559	0.0238733	0.0116542	0.00539	0.0101322	0.0202437	0.0240075	0.0571661	0.1314091	0.0723097	0.0128557	0.0185329	0.0146531	0.00601	0.00402	0.00778	0.0113916	0.00642	0.00627	0.0107756	0.00353	0.00583	0.010184	OTU_4033
OTU_406	0.036426	0.0276161	0.024607	0.02409	0.0500599	0.0491421	0.0533395	0.0153055	0.0636624	0.0343766	0.0420535	0.0133288	0.0348761	0.0143268	0.0479658	0.0485812	0.024109	0.0295725	0.0128815	0.0505792	0.0243109	0.0520162	0.0248174	0.0417869	0.1239764	0.0290484	0.0767355	0.1648242	0.1346641	0.3191628	0.1133649	0.05238	0.0853348	0.1106603	0.0999575	0.0157125	0.0670036	0.1092321	0.2601528	0.2982027	0.1930297	0.1602955	0.1324356	0.1660765	0.1795925	0.2021987	0.2120466	0.1476686	OTU_406
OTU_4113	0.047685	0.0927113	0.0738209	0.071636	0.00917	0.0166114	0.0720804	0.082905	0.0305579	0.0836995	0.0918946	0.1078422	0.00367	0.0124165	0.045818	0.0610945	0.0763451	0.0745741	0.0537662	0.0441677	0.0629223	0.00619	0.0771351	0.00404	0.0959186	0.017429	0.0494518	0.0699254	0.00616	0.0296727	0.0749018	0.100395	0.0231978	0.0668572	0.121225	0.0214261	0.00285	0.00799	0.0686872	0.0707327	0.0332322	0.0707904	0.0624256	0.0376022	0.0761472	0.0120188	0.0859845	0.00218	OTU_4113
OTU_422	0.0377506	0.0572049	0.0382775	0.0412065	0.00212	0.00831	0.0418066	0.0242338	0.0432904	0.0642693	0.0747617	0.0399864	0.00275	0.0133717	0.022909	0.03754	0.0218129	0.0167149	0.0509658	0.00855	0.055057	0.00372	0.0375615	0.00809	0.0593782	0.00581	0.0562727	0.0757525	0.00462	0.0180931	0.1315843	0.01746	0.0679365	0.103744	0.1616333	0.0128557	0.00642	0.0246438	0.0558084	0.044208	0.0466665	0.0227831	0.0869291	0.0148842	0.1235597	0.0197957	0.0947287	0.00509	OTU_422
OTU_423	0.0278162	0.037479	0.0273411	0.0374028	0.0148065	0.0138428	0.0317154	0.0573958	0.0297091	0.0224195	0.0218055	0.0630089	0.00918	0.016237	0.0200454	0.0213463	0.0332933	0.0437158	0.0476054	0.0113981	0.0200207	0.00619	0.0395737	0.00674	0.0319729	0.017429	0.0375151	0.0233085	0.0253938	0.0260541	0.0546581	0.0501975	0.0273403	0.0576356	0.0978307	0.0285682	0.00998	0.00599	0.0206062	0.018487	0.0459595	0.0593989	0.0565914	0.0266349	0.0423838	0.0134328	0.0400775	0.0116389	OTU_423
OTU_4272	0.0403998	0.0512871	0.0355434	0.0488139	0.0112811	0.014535	0.0418066	0.066324	0.0220696	0.044839	0.0607439	0.0957251	0.0339584	0.063993	0.0164659	0.0345957	0.0522361	0.0469302	0.0879301	0.0249334	0.0464767	0.0130041	0.07244	0.0566145	0.0398029	0.00581	0.0306942	0.0308005	0.0223158	0.0267778	0.0850237	0.05238	0.0190554	0.0576356	0.0744364	0.0199977	0.0235225	0.0306383	0.0274749	0.0225059	0.0226262	0.0545168	0.0618422	0.00862	0.044539	0.0099	0.0495504	0.0443733	OTU_4272
OTU_4279	0.00265	0.0631226	0.0328093	0.0374028	0.0126913	0.0186878	0.0562227	0.0114792	0.0517787	0.0493229	0.0654165	0.00606	0.0587388	0.0697237	0.00859	0.0132494	0.0189428	0.0167149	0.0218425	0.0142477	0.0114404	0.0284851	0.0134148	0.037743	0.00522	0.00775	0.0358099	0.0391249	0.0115426	0.0123033	0.0587068	0.00437	0.0439102	0.0345813	0.0723097	0.00429	0.0613012	0.0386309	0.000859	0.00322	0.00848	0.00651	0.0122518	0.000783	0.0107756	0.0304005	0.00947	0.0705608	OTU_4279
OTU_43	0.4828102	1.0316599	0.7436774	0.9261959	0.2058803	0.2685511	0.8793807	1.3009706	0.3497186	0.8952859	0.6977758	1.2928945	0.0972861	0.2101262	0.6085207	0.7449119	0.8581646	0.8640309	0.7280833	0.5442603	0.7836688	0.1096057	0.7961687	0.2507212	0.0933085	0.0116194	0.0647989	0.0715903	0.0169292	0.0390812	0.0749018	0.056745	0.0215408	0.00692	0.0276478	0.0242829	0.00499	0.0253099	0.0910106	0.1213709	0.1308077	0.1220524	0.1756085	0.0438693	0.085486	0.0381774	0.1530233	0.0130938	OTU_43
OTU_4368	0.0238425	0.0433968	0.0410116	0.046912	0.0112811	0.014535	0.040365	0.0510185	0.0178255	0.0298927	0.0295932	0.0436216	0.00275	0.00764	0.0243408	0.0264988	0.0338674	0.0398586	0.0498457	0.0356191	0.0328912	0.00186	0.0415859	0.00674	0.0352354	0.00387	0.0306942	0.0233085	0.00385	0.0137508	0.0303656	0.05238	0.00828	0.0322759	0.0467886	0.0114273	0.00214	0.002	0.0154546	0.0241134	0.0134343	0.0260379	0.0303377	0.0148842	0.0229878	0.00212	0.0349768	0.00436	OTU_4368
OTU_4505	0.00199	0.00789	0.0164046	0.0019	0.00141	0.009	0.00865	0.0051	0.00255	0.00448	0.00156	0.00242	0.00459	0.00764	0.00143	0.00589	0.00574	0.0045	0.00728	0.0113981	0.00358	0.000619	0.00738	0.0134796	0.00196	0.00387	0.0187576	0.0174814	0.00462	0.020988	0.016195	0.00218	0.00166	0.00692	0.0106338	0.00143	0.00642	0.013321	0.00773	0.00804	0.0141414	0.00976	0.014002	0.0047	0.0150858	0.00212	0.0153023	0.0160035	OTU_4505
OTU_4595	0.0344391	0.0335339	0.0300752	0.0297955	0.00494	0.014535	0.040365	0.0267847	0.0441392	0.0642693	0.0607439	0.0181756	0.000918	0.000955	0.0357953	0.0390122	0.0177947	0.0289296	0.00784	0.0220839	0.0200207	0.000619	0.0442689	0.00135	0.0215327	0.0154925	0.1330082	0.00832	0.0223158	0.0115796	0.2044617	0.09603	0.0165699	0.0945223	0.0233943	0.0271398	0.0114049	0.002	0.0231819	0.00884	0.0502019	0.0252242	0.00758	0.0203679	0.019396	0.00636	0.0393488	0.00582	OTU_4595
OTU_46	0.156963	0.1380807	0.1859193	0.1375664	0.1247973	0.2207933	0.1643433	0.0714258	0.3997997	0.2062595	0.2274002	0.083608	0.1037106	0.0945568	0.1417495	0.1258695	0.0671607	0.1272903	0.1405761	0.1054326	0.1236995	0.2805162	0.1207333	0.2695926	0.2375126	1.3614005	1.2158314	0.1739811	0.1585188	0.1787601	1.0324305	1.604138	1.0397594	0.9774991	0.6273926	1.921209	0.1432736	0.2457723	0.1442432	0.0940424	0.1930297	0.1993523	0.2963758	0.1394416	0.2866297	0.1449327	0.0932713	0.1389394	OTU_46
OTU_4605	0.0271539	0.0276161	0.0136705	0.0228221	0.0500599	0.0256093	0.0129745	0.0255092	0.015279	0.0149463	0.00935	0.0121171	0.0211092	0.0286536	0.0214772	0.018402	0.0200908	0.0192864	0.017362	0.0448801	0.0114404	0.00186	0.0207929	0.0242633	0.0293628	0.1084473	0.0852617	0.0457845	0.0684863	0.0702013	0.0506093	0.2902726	0.0339682	0.043803	0.0425351	0.3542452	0.0570243	0.0572803	0.0309092	0.0482269	0.0473736	0.0439389	0.1067653	0.0665873	0.0704003	0.00848	0.0327907	0.0771077	OTU_4605
OTU_4676	1.3769033	0.8186212	0.7928913	0.8551939	2.3781993	2.5969172	1.050932	0.5956405	0.8140295	0.5769288	0.8659897	0.4871074	0.8159182	0.2129915	2.6001732	2.0786868	0.8334816	0.7065252	0.3276375	0.7252055	1.5015552	2.9865996	1.5286171	0.3747338	5.7531565	0.4686471	1.0589499	2.164358	2.6655791	4.2149753	2.1255921	0.9821253	0.5990008	0.3388971	0.5912378	0.6199292	1.1989365	0.3756519	3.4446639	4.0389995	2.1268622	1.0439551	0.6219225	1.0465954	3.1586736	2.8972392	6.703878	0.4931985	OTU_4676
OTU_468	0.0688783	0.0138081	0.0164046	0.011411	0.1057604	0.043605	0.00577	0.0204074	0.0118836	0.0194302	0.0155754	0.0169639	0.0614921	0.0468008	0.0243408	0.0272349	0.0516621	0.0282867	0.00448	0.0897602	0.0214508	0.0371545	0.0194515	0.0296552	0.8802323	0.3021031	0.5900107	0.4869806	1.9545528	0.5456888	0.2591198	0.7966128	0.1135036	0.2328477	0.1850276	0.4328077	0.3735093	0.6713779	0.4911136	0.6365945	2.4323159	1.0162899	0.1254346	2.242033	0.7406396	1.0993672	0.5654575	0.6597803	OTU_468
OTU_4736	0.0927208	0.0591774	0.0902256	0.0646626	0.0874286	0.2235619	0.0778468	0.033162	0.0721507	0.0687532	0.0747617	0.0387747	0.0559854	0.08023	0.1252837	0.1111479	0.074623	0.0597878	0.0190422	0.106145	0.0514819	0.1709105	0.0690863	0.0970534	0.1631268	0.0213021	0.1091349	0.2464038	0.1092703	0.2822528	0.103243	0.02619	0.1027332	0.1337145	0.1680136	0.038567	0.1226023	0.1338759	0.176011	0.194515	0.1824237	0.148904	0.0606754	0.1739103	0.1479843	0.1654353	0.1428217	0.3404379	OTU_4736
OTU_4747	0.6099701	0.291942	0.2980178	0.355644	0.1586406	0.2401733	0.2248908	0.362231	0.3293467	0.2944429	0.3442153	0.3186797	0.1312444	0.1298962	0.6307138	0.4983254	0.4552004	0.3818708	0.8361757	0.3910981	0.54485	0.2947587	0.5949466	0.1132289	0.6453297	0.6216352	0.7537131	0.4103956	0.1839126	0.2735681	0.4048747	0.5216177	0.4316451	0.4034489	0.5529562	0.6899212	0.0891005	0.1332099	0.5443462	0.5947979	0.6236345	0.6061938	1.2450118	0.3752389	0.8153501	0.3577362	0.6230234	0.0945661	OTU_4747
OTU_4762	0.00927	0.00197	0.00273	0.00697	0.00846	0.0276857	0.0100913	0.00128	0.00679	0.0119571	0.0155754	0.00242	0.0100957	0.000955	0.015034	0.0228184	0.00746	0.00643	0.00056	0.0170972	0.00358	0.00186	0.00335	0.00135	0.00783	0.0135559	0.0102314	0.00832	0.0107731	0.0217118	0.0465606	0.00218	0.00746	0.0299705	0.017014	0.00286	0.00356	0.00333	0.0120203	0.025721	0.00848	0.0057	0.00233	0.00783	0.0079	0.00283	0.0051	0.00582	OTU_4762
OTU_481	0.0437112	0.0216984	0.0273411	0.0412065	0.0451244	0.0892863	0.0259489	0.0293356	0.0339533	0.0433444	0.0373808	0.0254459	0.0624099	0.096467	0.0529771	0.0574142	0.0447738	0.0398586	0.0313636	0.0555658	0.0414715	0.0458238	0.0328663	0.0539185	0.0920035	0.0290484	0.0613884	0.1048881	0.0515571	0.1939583	0.0708531	0.0196425	0.0422532	0.1244928	0.0850702	0.0128557	0.1596681	0.1505272	0.0755559	0.1036877	0.062222	0.0602125	0.0507573	0.0963557	0.0768656	0.0841316	0.0677675	0.1403943	OTU_481
OTU_4856	0.0139081	0.0177532	0.00547	0.0177505	0.00423	0.00277	0.00865	0.0178565	0.020372	0.0254088	0.0389384	0.0145405	0.00551	0.00573	0.00859	0.00883	0.00804	0.00707	0.0156818	0.00712	0.00572	0.00186	0.01811	0.00404	0.0215327	0.0329215	0.0562727	0.0391249	0.0176987	0.0130271	0.0850237	0.12222	0.0878203	0.1267982	0.1254785	0.0814193	0.0106921	0.00799	0.0214648	0.0160756	0.0197979	0.0813683	0.0285874	0.0141008	0.0272981	0.0148468	0.0371628	0.0123663	OTU_4856
OTU_486	0.7980608	1.0434954	1.1756664	1.2273206	2.3979412	1.090816	0.9428114	2.0445646	0.5109966	0.5111649	0.5186593	1.4504168	0.217517	0.3457531	1.5499381	1.5693202	3.0107515	2.3079396	1.0467597	1.9006369	1.5887884	0.1610027	1.9183172	0.3396867	0.1905321	0.1297494	0.2540798	0.198122	0.4794041	0.2308683	0.1295599	0.1593226	0.1010762	0.0507193	0.2041684	0.1842647	0.2758552	0.2144679	0.2395467	0.2306851	0.4921197	0.2457322	0.2800401	0.1370915	0.2708256	0.2057337	0.4583412	0.4168182	OTU_486
OTU_4886	0.015895	0.0256436	0.024607	0.0285276	0.0162166	0.0318385	0.0245073	0.016581	0.0118836	0.0179356	0.0218055	0.0181756	0.0734235	0.08023	0.0322158	0.0235545	0.0321453	0.0276438	0.0459253	0.0235086	0.0336062	0.0136233	0.0254881	0.0822258	0.0104401	0.00194	0.00682	0.0141516	0.00846	0.0130271	0.0303656	0.00873	0.00828	0.00692	0.0106338	0.00714	0.0413426	0.0253099	0.00429	0.0112529	0.010606	0.00651	0.0180859	0.00548	0.0165225	0.0127258	0.0313333	0.0261875	OTU_4886
OTU_493	0.0642422	0.0887662	0.0683527	0.0678323	0.0112811	0.0173036	0.0764052	0.1135161	0.0381974	0.0508176	0.0732042	0.1660043	0.00826	0.0152819	0.0522612	0.0478451	0.099306	0.0835744	0.0985713	0.0541411	0.0736477	0.0117656	0.0905499	0.0148276	0.0378454	0.0135559	0.0204628	0.0291356	0.0138512	0.0108559	0.0263169	0.048015	0.0265118	0.0299705	0.0212675	0.0214261	0.0106921	0.00866	0.0352022	0.0345626	0.0452524	0.0528894	0.077011	0.0219346	0.052441	0.0162607	0.0531938	0.008	OTU_493
OTU_495	0.0145704	0.0157806	0.0191388	0.0209202	0.00635	0.0103821	0.0158577	0.0344375	0.0110348	0.0224195	0.020248	0.0448333	0.00918	0.0181473	0.0100227	0.0191381	0.0200908	0.0244294	0.0285633	0.00641	0.0243109	0.00557	0.0261589	0.00674	0.0182702	0.00194	0.0170523	0.0108218	0.00693	0.0130271	0.0222681	0.02619	0.0198838	0.0276651	0.0212675	0.00429	0.00855	0.004	0.0137374	0.0176832	0.0134343	0.0244105	0.0291708	0.0109673	0.0244246	0.00707	0.0291473	0.00727	OTU_495
OTU_5	6.0573147	6.333958	5.7771702	7.4285859	2.6856095	3.307055	6.3949717	8.9639427	4.0294035	5.811138	4.5246402	8.1814657	1.1857889	2.319984	7.3559417	6.4944242	6.8113588	7.3262617	5.5205516	5.3029763	6.9350399	1.6880511	6.862344	2.4115062	0.7536459	0.249816	0.4552973	0.6984217	0.1931468	0.3966014	0.536459	0.5521727	0.19801	0.1060494	0.225436	0.5399383	0.0605883	0.1998148	0.8105091	1.1550333	1.3872685	0.9406174	1.5542228	0.4715946	0.8397747	0.2276503	1.2037833	0.1556703	OTU_5
OTU_5023	0.1635859	0.0828484	0.0984279	0.1806748	0.1381936	0.1695748	0.1037958	0.082905	0.0551741	0.0911727	0.0981247	0.0508918	0.075259	0.1318064	0.0859088	0.139855	0.1119345	0.1221472	0.1870614	0.1830823	0.1194094	0.0910284	0.1146966	0.1509719	0.1533392	0.065843	0.2012175	0.1223695	0.1685225	0.1179672	0.0991943	0.3863026	0.0198838	0.0922169	0.0765632	0.1228431	0.1575297	0.1651803	0.1373744	0.2411343	0.1152522	0.1310029	0.288208	0.1543258	0.2902215	0.2000778	0.1705117	0.1469412	OTU_5023
OTU_508	0.0172196	0.0295887	0.0109364	0.0171166	0.00353	0.0110743	0.0259489	0.0204074	0.0169766	0.016441	0.0358233	0.0411981	0.00275	0.00573	0.0136022	0.0176659	0.0154986	0.0263581	0.0162419	0.0199467	0.0164456	0.00372	0.0308541	0.00944	0.0182702	0.00387	0.0153471	0.0133191	0.0100036	0.0144745	0.0506093	0.030555	0.00414	0.0138325	0.00851	0.0114273	0.0156817	0.00733	0.014596	0.0192907	0.031111	0.0325473	0.028004	0.00627	0.0380736	0.00919	0.0371628	0.0189132	OTU_508
OTU_5133	0.1423926	0.0966565	0.1367054	0.1876482	0.152295	0.1744198	0.1153286	0.1913192	0.095918	0.1210654	0.1448508	0.204779	0.1991611	0.3658106	0.0952156	0.158257	0.1704849	0.1517197	0.1848211	0.1816576	0.1401452	0.0594471	0.118721	0.1644515	0.4704577	0.1878462	0.4228979	0.3055075	0.2677891	0.6216799	0.4372647	0.6460202	0.1922105	0.5809664	0.4210974	0.3970975	0.6301188	0.5907859	0.2489912	0.3359805	0.2191913	0.382431	0.4568155	0.3956068	0.3828913	0.1604864	0.3126047	0.4320943	OTU_5133
OTU_52	0.0615931	0.0138081	0.0355434	0.0310634	0.0535853	0.033915	0.0144161	0.033162	0.0373486	0.0298927	0.0373808	0.0351396	0.0468075	0.0410701	0.0300681	0.0264988	0.0384596	0.0417872	0.0548863	0.0299201	0.0378964	0.051397	0.0429274	0.0822258	0.0580731	0.0116194	0.0272837	0.0507792	0.0800289	0.0593455	0.0384631	0.0501975	0.0439102	0.0253596	0.0425351	0.0457091	0.0541731	0.0379648	0.0463639	0.0691252	0.0544443	0.082182	0.1044316	0.0814715	0.0876412	0.0579731	0.0765117	0.1323925	OTU_52
OTU_5287	0.0152327	0.0197258	0.0355434	0.0310634	0.00635	0.0186878	0.0302738	0.0395393	0.0169766	0.0343766	0.0186904	0.0218108	0.00184	0.00478	0.0136022	0.0176659	0.0235349	0.0225008	0.00896	0.0199467	0.0100104	0.00124	0.0281711	0.00539	0.0600307	0.00581	0.0136419	0.0507792	0.0192377	0.0455947	0.0182194	0.0327375	0.0132559	0.0230542	0.0595491	0.00286	0.00927	0.0186494	0.0626771	0.0594798	0.0714139	0.0537031	0.0408392	0.0595369	0.0603431	0.00919	0.0794264	0.00582	OTU_5287
OTU_5292	0.0536456	0.0670678	0.0656186	0.1147443	0.0557005	0.0809806	0.0634307	0.0841805	0.0212208	0.0493229	0.043611	0.0690675	0.075259	0.1165245	0.0443862	0.0669832	0.1188228	0.096432	0.2721911	0.121105	0.0729327	0.0340583	0.0791474	0.1294045	0.0234903	0.00387	0.0392204	0.0532765	0.0361669	0.0607929	0.135633	0.03492	0.00828	0.0345813	0.0382816	0.00286	0.1111974	0.0899167	0.0257577	0.0305437	0.0685857	0.0325473	0.0758442	0.0148842	0.0538778	0.0756478	0.061938	0.1687641	OTU_5292
OTU_53	0.7225596	0.5621856	0.6971975	0.6516971	2.2816047	0.6616879	0.5088875	1.0076145	0.5678683	0.5560039	0.6043237	1.1050795	2.9708968	3.3581983	0.4746462	0.4968533	0.6779213	0.7785278	0.7325638	0.7871828	0.7686532	0.8341177	0.619764	2.3912868	1.934684	2.4981603	1.89963	1.5766516	6.7493632	2.4896145	1.8138386	7.0385648	1.1482921	1.5354113	1.6695023	9.8603017	6.2299078	8.1091522	1.0406113	1.16709	1.7719138	3.4166545	2.669716	2.2866857	2.7269331	1.9406837	1.6504656	5.6688732	OTU_53
OTU_532	2.6471776	2.4893974	2.7887902	2.9478516	0.6402031	1.3074564	2.6021019	2.5381682	2.686552	3.3210773	2.4141798	2.5579197	0.0789302	0.0888261	2.8042067	2.5608185	1.8426143	2.4635166	1.9703054	1.5522818	2.0828715	0.0842168	2.2013697	0.1550158	0.3001533	0.0580968	0.073325	0.3429675	0.0346279	0.1136248	0.2328029	0.0632925	0.1466434	0.0991332	0.1531263	0.0728488	0.00499	0.00599	0.2318194	0.3496447	0.2934335	0.3547657	0.435229	0.1543258	0.1853395	0.00778	0.3738141	0.010184	OTU_532
OTU_5326	0.0721897	0.0453694	0.0300752	0.0659304	0.00705	0.0235328	0.0533395	0.0586712	0.0594182	0.0627746	0.087222	0.0496801	0.00551	0.00669	0.0493976	0.0522616	0.0539582	0.0636451	0.1282547	0.0341944	0.0693575	0.0123848	0.0885377	0.00135	0.0809109	0.0445408	0.1057245	0.0774174	0.0169292	0.0166457	0.1457549	0.1025775	0.2427486	0.2858724	0.216929	0.0785625	0.00214	0.004	0.0583841	0.0578722	0.0523231	0.0740451	0.1493547	0.0383856	0.0962616	0.0289865	0.0801551	0.00582	OTU_5326
OTU_537	0.1317959	0.1637242	0.1995899	0.1483435	0.2390185	0.1391206	0.147044	0.2857034	0.1519409	0.1479688	0.1246028	0.2447654	0.0881082	0.1671458	0.191863	0.1545766	0.2060743	0.2134362	0.5667848	0.2286748	0.2538343	0.0532547	0.1462214	0.21837	0.0163127	0.0213021	0.0136419	0.022476	0.0323194	0.0195406	0.0121462	0.030555	0.0115989	0.00461	0.0191408	0.0542795	0.0149689	0.0206475	0.0180304	0.0249172	0.0791917	0.0805546	0.1306854	0.0133175	0.025143	0.0106048	0.016031	0.0341893	OTU_537
OTU_5381	0.093383	0.0197258	0.0136705	0.0133129	0.0430092	0.0560635	0.00865	0.00893	0.0161278	0.016441	0.023363	0.00485	0.057821	0.0630379	0.0279204	0.0235545	0.0183687	0.0147862	0.0100812	0.0569906	0.0364663	0.1250867	0.015427	0.0673982	0.3079834	0.1181301	0.1381239	0.1023908	0.2008418	0.2258022	0.119438	0.06984	0.0820209	0.1060494	0.1105912	0.0714204	0.2886857	0.2857352	0.0970207	0.143073	0.1258582	0.0992693	0.0717603	0.1331746	0.240654	0.4072254	0.0677675	0.499018	OTU_5381
OTU_54	0.1702088	0.1795049	0.1722488	0.2326584	0.2495946	0.0823649	0.1787594	0.3239672	0.1358131	0.1688937	0.2149399	0.3429139	0.1092174	0.0821402	0.1288632	0.1545766	0.2542923	0.2667952	0.2845125	0.1346403	0.2674198	0.0656396	0.2233565	0.0606583	0.2955858	0.4260428	0.4246031	0.2439065	0.3639777	0.2069854	0.3340216	0.6329252	0.253519	0.3734784	0.4721395	0.4542338	0.1062078	0.1531914	0.2498497	0.2523872	0.3542414	0.569578	0.4579823	0.2585153	0.7679377	0.1124112	0.3366513	0.1265731	OTU_54
OTU_549	0.3284964	0.2051484	0.177717	0.2111042	0.0528802	0.116972	0.180201	0.2806015	0.1740105	0.2122381	0.2258426	0.3526076	0.1477647	0.2979971	0.2176356	0.1935888	0.1819653	0.2025072	0.3786033	0.1339279	0.2788602	0.1133211	0.3071991	0.2884641	0.1513817	0.0116194	0.0409256	0.1090503	0.0200072	0.0694776	0.119438	0.048015	0.0869918	0.0714681	0.1190983	0.0171409	0.0498963	0.0759296	0.0738388	0.0747516	0.0714139	0.1269345	0.193111	0.045436	0.1278699	0.060094	0.12169	0.1258456	OTU_549
OTU_55	0.0245048	0.00789	0.0109364	0.0139468	0.0676867	0.0380678	0.0158577	0.016581	0.0161278	0.0224195	0.020248	0.0109054	0.1367512	0.0993324	0.0314999	0.0264988	0.0315713	0.0417872	0.0140016	0.0548535	0.0243109	0.0551125	0.0187807	0.1186208	0.0750383	0.00194	0.0187576	0.0532765	0.0992667	0.0962554	0.0283412	0.0240075	0.0273403	0.016138	0.0148873	0.0171409	0.214554	0.3396852	0.0970207	0.1044915	0.0565655	0.1041514	0.0717603	0.1535424	0.0739921	0.1124112	0.0663101	0.227686	OTU_55
OTU_5543	0.1967005	0.1775323	0.2105263	0.1705316	0.5591201	0.1917234	0.2248908	0.3596801	0.2300334	0.2197112	0.1604261	0.250824	0.3294878	0.3027727	0.3364762	0.2811821	0.5240831	0.3992285	0.2055435	0.3868238	0.2795753	0.0582087	0.3702486	0.1779311	0.0632932	0.1742903	0.1500605	0.1132126	0.1654444	0.065859	0.1417061	0.1549576	0.0787069	0.043803	0.1680136	0.1442692	0.0990798	0.0712673	0.1021722	0.1237823	0.2658578	0.1684324	0.1015146	0.0940056	0.1336169	0.0190887	0.1501086	0.1032953	OTU_5543
OTU_5544	0.1967005	1.0987277	0.9788107	0.6941715	0.6176408	0.5322573	0.7337783	0.4706453	1.0364234	0.7428332	1.4407202	0.6094901	0.0807658	0.0907363	0.4288281	0.6021125	0.9396759	1.0761813	0.1842611	0.9766766	0.8566015	0.051397	0.6660451	0.2466773	0.0600307	0.1549247	0.4075508	0.198122	0.34474	0.2699495	0.06478	0.2444401	0.1043902	0.0507193	0.3934496	0.2599703	0.0392042	0.0725994	0.5675281	0.3070443	0.5105035	0.2091165	0.1032648	0.2984677	0.2880664	0.0374704	0.2820001	0.1302102	OTU_5544
OTU_5547	0.0251671	0.00592	0.0191388	0.0139468	0.0493549	0.0546792	0.0115329	0.0051	0.0212208	0.0224195	0.0140178	0.00485	0.075259	0.08023	0.0293522	0.0272349	0.0120545	0.00836	0.0448051	0.0413182	0.0178757	0.0173387	0.0167685	0.0256113	0.0848259	0.0639064	0.1722286	0.0782499	0.0646388	0.2113277	0.3380704	0.02619	0.1781261	0.147547	0.2892386	0.0571363	0.1703602	0.0652728	0.0540912	0.058676	0.0784846	0.0805546	0.1149331	0.0720709	0.0639349	0.0480752	0.0590233	0.1273005	OTU_5547
OTU_5548	0.2735262	0.1301904	0.1558442	0.1134764	0.0867235	0.3792939	0.0965877	0.0880068	0.1120458	0.0747317	0.0591863	0.0593738	1.4629625	3.2330777	0.1431813	0.1295499	0.0912697	0.0848602	0.4508516	0.1417641	0.2116478	0.7350391	0.1019525	3.0356132	0.3543114	0.0154925	0.1295977	0.2106087	0.0992667	0.321334	0.384631	0.021825	0.1855826	0.1337145	0.1424926	0.0328534	1.2281615	1.3567428	0.0850004	0.0827894	0.1661611	0.0927598	0.235117	0.1057563	0.1479843	0.3838948	0.2499381	1.7662035	OTU_5548
OTU_5558	2.5630667	0.5976921	0.8202324	1.5297131	4.0026793	2.9907461	0.742428	0.4668189	0.6238912	0.5440469	0.6214566	0.2859636	2.6588471	2.8873246	1.0459397	1.4751021	0.917863	0.7753134	1.3710368	2.8046504	1.0324979	5.4951452	0.9081824	2.3926347	2.2283123	4.3495101	3.3388469	1.8555208	3.1888452	2.5026416	0.79153	3.011851	0.1988385	0.431114	0.3913228	2.6382699	4.5925968	5.4023272	2.1730918	2.8381507	2.3085789	1.3564094	4.5506523	3.0802494	3.7498922	6.8846548	1.7889153	3.7884629	OTU_5558
OTU_5561	0.0642422	0.0670678	0.0738209	0.0640286	0.0289078	0.0837492	0.1023541	0.0420902	0.0135813	0.0493229	0.0373808	0.0205991	0.0495608	0.0620827	0.0493976	0.0868573	0.0763451	0.0456445	0.0778489	0.0562782	0.0707876	0.2340731	0.069757	0.0485267	0.0541581	0.00775	0.0716198	0.029968	0.0153902	0.0513845	0.0749018	0.013095	0.00911	0.016138	0.0404083	0.00857	0.0634396	0.0719333	0.0343436	0.0305437	0.0304039	0.0317336	0.0449231	0.00862	0.0890779	0.5422602	0.0502791	0.0560122	OTU_5561
OTU_5568	0.00331	0.00592	0.00273	0.00444	0.5781569	0.0110743	0.0115329	0.0982105	0.00934	0.00448	0.00623	0.1320764	0.0413007	0.0133717	0.00931	0.00736	0.0103324	0.0147862	0.00672	0.00855	0.0879482	0.0198157	0.0100611	0.00539	0.00522	0.00387	0.00512	0.00499	0.7841296	0.0123033	0.016195	0.2684476	0.00994	0.0115271	0.00213	0.1942635	0.0185329	0.00533	0.00944	0.00643	0.0240403	0.0235968	0.00817	0.0172344	0.0998535	0.00707	0.0145736	0.00727	OTU_5568
OTU_56	0.0132458	0.00197	0.0082	0.00571	0.0162166	0.009	0.00865	0.0114792	0.00509	0.00897	0.00467	0.00485	0.0110135	0.0353394	0.0143181	0.00515	0.0143506	0.009	0.00952	0.00499	0.00858	0.017958	0.00872	0.0188715	0.00979	0.00581	0.00512	0.0116542	0.0161597	0.0130271	0.0101219	0.00873	0.00663	0.00922	0.00638	0.0342818	0.0114049	0.0306383	0.00944	0.0128605	0.00778	0.0138326	0.0180859	0.00862	0.019396	0.0205027	0.0131163	0.0196406	OTU_56
OTU_5651	0.0549702	0.0749581	0.0437457	0.0722699	0.0690968	0.0941313	0.0576643	0.0433657	0.0254649	0.032882	0.0482836	0.0545269	0.0174381	0.0114614	0.099511	0.0949542	0.0665867	0.0495018	0.0336038	0.0363315	0.081513	0.0458238	0.0992696	0.0134796	0.1500767	0.00387	0.051157	0.0982286	0.0707948	0.2258022	0.1599255	0.0501975	0.0182269	0.0184434	0.0489154	0.00857	0.065578	0.0179833	0.138233	0.1438768	0.08202	0.0602125	0.0431729	0.0274183	0.1408006	0.1343278	0.2608683	0.0327344	OTU_5651
OTU_5670	0.1258353	0.0670678	0.0820232	0.0703681	0.0310231	0.0318385	0.0893797	0.0867314	0.1213829	0.1106029	0.1323905	0.1090539	0.0100957	0.00955	0.0787497	0.0618306	0.1004541	0.0784314	0.0823294	0.0463049	0.1051089	0.0142425	0.1113429	0.0215674	0.0743858	0.017429	0.0545675	0.0624334	0.0292413	0.0325676	0.119438	0.1811476	0.0182269	0.0299705	0.0489154	0.3513884	0.0206713	0.040629	0.090152	0.1237823	0.2290902	0.1871471	0.1050151	0.0963557	0.1343352	0.0247446	0.1187752	0.032007	OTU_5670
OTU_5760	0.1198747	0.0315613	0.0546822	0.0348671	0.2072904	0.1827255	0.0547811	0.0229583	0.0500811	0.0538068	0.0311507	0.0145405	0.0321228	0.016237	0.1524881	0.1251334	0.0367375	0.0231437	0.0218425	0.1118441	0.0429016	0.0198157	0.0435981	0.0027	2.8755995	0.3776289	0.8543219	2.0985948	2.1677068	4.2084618	0.9636018	0.4146751	0.5625471	1.3509775	0.8762229	0.4785167	0.2986649	0.848547	8.0862025	6.8875993	1.7959542	0.9414311	1.3967002	4.3775264	1.7829947	0.6051822	2.0031479	0.0945661	OTU_5760
OTU_5816	0.0245048	0.00789	0.0082	0.00634	0.0197419	0.0269935	0.00577	0.00893	0.0127325	0.00747	0.00779	0.00848	0.1138064	0.0506213	0.0121704	0.0139855	0.0109064	0.00514	0.0128815	0.00641	0.0135855	0.0260081	0.00671	0.1010972	0.0652507	0.0561602	0.022168	0.0283031	0.0223158	0.0318439	0.03239	0.06984	0.0190554	0.0299705	0.0233943	0.0442807	0.2359382	0.0606105	0.014596	0.0136643	0.0558584	0.0227831	0.0256703	0.0188011	0.0826126	0.0721128	0.0204031	0.1898596	OTU_5816
OTU_5817	0.0165573	0.0197258	0.0164046	0.02409	0.0345484	0.0463735	0.0129745	0.00893	0.0246161	0.0254088	0.0155754	0.00485	0.0192737	0.0429804	0.0143181	0.0139855	0.0114805	0.0147862	0.00056	0.024221	0.0100104	0.0130041	0.0127441	0.0336991	0.1102737	0.0213021	0.0562727	0.1706513	0.173909	0.2431717	0.0263169	0.021825	0.0422532	0.0345813	0.0361548	0.0228545	0.250907	1.10431	0.1287885	0.1294087	0.1930297	0.1008967	0.0122518	0.1269075	0.1206862	0.061508	0.107845	0.1942242	OTU_5817
OTU_5848	0.0410621	0.0197258	0.0492139	0.0171166	0.0155115	0.033915	0.0374818	0.0318865	0.0339533	0.032882	0.0264781	0.0157522	0.0137669	0.0210126	0.0221931	0.0169298	0.0137766	0.00836	0.0179221	0.0213715	0.00858	0.0136233	0.0174392	0.0161756	0.1755245	0.017429	0.0477465	0.1656566	0.0307804	0.1302705	0.1275355	0.039285	0.0729074	0.0853006	0.0829434	0.0357102	0.0584499	0.1192229	0.1476775	0.1655789	0.0523231	0.0886914	0.1435206	0.0979225	0.1185311	0.0282795	0.1923722	0.0545574	OTU_5848
OTU_5850	0.1351074	0.0256436	0.0355434	0.02409	0.0260876	0.01938	0.0317154	0.0229583	0.0628135	0.044839	0.0420535	0.0315045	0.0128491	0.000955	0.0393749	0.0382761	0.0166467	0.0122147	0.0369642	0.0213715	0.0400415	0.00433	0.0496348	0.0161756	0.1383315	0.048414	0.124482	0.0249734	0.0223158	0.0419761	0.0202437	0.1069425	0.00746	0.0230542	0.0255211	0.0742772	0.00499	0.00932	0.0506568	0.0554609	0.0388888	0.01546	0.0548412	0.0321186	0.0416655	0.00424	0.0444496	0.00582	OTU_5850
OTU_5853	0.0423866	0.0631226	0.0382775	0.0278936	0.0789678	0.0712906	0.040365	0.0216828	0.0348021	0.0418498	0.0389384	0.0181756	0.0192737	0.00191	0.038659	0.0235545	0.0556802	0.0327869	0.00112	0.0491544	0.0200207	0.00805	0.0241467	0.0134796	0.1298489	0.1587978	0.1841652	0.2064465	0.387063	0.3690998	0.0465606	0.0327375	0.0132559	0.0138325	0.017014	0.0671352	0.0555987	0.0293062	0.3262643	0.234704	0.5352509	0.2945532	0.0472568	0.2130793	0.1695354	0.0926155	0.2207908	0.0174584	OTU_5853
OTU_5855	0.0801372	0.00789	0.0082	0.0215542	0.020447	0.0567557	0.0259489	0.00128	0.0220696	0.0104624	0.0140178	0.00121	0.3616105	0.224453	0.0243408	0.0323875	0.00344	0.00129	0.0212824	0.0128229	0.0343213	7.1999158	0.0228052	0.0849217	0.0704708	0.0329215	0.0375151	0.0266383	0.0077	0.0528319	0.0425118	0.0109125	0.0115989	0.016138	0.0297746	0.0228545	0.2551839	0.255763	0.0171718	0.0217021	0.010606	0.00488	0.028004	0.0101839	0.0689635	5.4699707	0.0167597	0.1745835	OTU_5855
OTU_5857	0.1801432	0.0276161	0.0574163	0.0779754	0.5971938	0.1695748	0.0446898	0.0688749	0.0492322	0.032882	0.0389384	0.0678558	0.0413007	0.072589	0.0902042	0.083913	0.1808173	0.1433623	0.2811522	0.3782752	0.1244146	0.0117656	0.0590251	0.035047	0.0685133	0.0755258	0.2643112	0.1556673	0.2624026	0.1230333	0.2692417	0.1200375	0.2104374	0.147547	0.2786048	0.0657068	0.0242353	0.0173173	0.0652529	0.0779668	0.1902014	0.0952009	0.4959044	0.2875004	0.1091923	0.0113118	0.1318915	0.00655	OTU_5857
OTU_5890	0.0218556	0.00592	0.0082	0.00444	0.0289078	0.0159193	0.00577	0.00255	0.00764	0.00747	0.00779	0.00364	0.0550676	0.0248331	0.0178977	0.0176659	0.00976	0.0115718	0.00168	0.0192343	0.00858	0.0315813	0.00671	0.0566145	0.1278914	0.0929548	0.080146	0.0707579	0.0515571	0.0311202	0.0364387	0.1462275	0.0381107	0.043803	0.0382816	0.101417	0.0634396	0.2384457	0.1107581	0.0908273	0.0664644	0.0813683	0.0694266	0.2154294	0.0826126	0.0926155	0.0670388	0.1920419	OTU_5890
OTU_5957	0.0145704	0.0157806	0.0109364	0.0190184	0.040189	0.0166114	0.0144161	0.0178565	0.00849	0.00448	0.00935	0.0193874	0.022027	0.0362945	0.0178977	0.0198741	0.0264051	0.0180006	0.0145617	0.0363315	0.0207358	0.0161003	0.0134148	0.0296552	0.00848	0.0193656	0.00341	0.00916	0.0253938	0.00941	0.00607	0.03492	0.00249	0.00461	0.00851	0.0242829	0.0114049	0.00932	0.00429	0.00804	0.00919	0.0219694	0.0128352	0.0180177	0.013649	0.00283	0.0102016	0.0247327	OTU_5957
OTU_5965	0.0423866	0.0710129	0.0464798	0.071636	0.1036452	0.0650614	0.073522	0.0675995	0.0271626	0.0313873	0.0358233	0.0605855	0.0302872	0.0334292	0.0973633	0.1170365	0.1348954	0.1086467	0.0403246	0.0783621	0.107969	0.1021748	0.1341481	0.035047	0.0319729	0.00581	0.0136419	0.0258058	0.04694	0.03691	0.0242925	0.0196425	0.0140844	0.00231	0.0148873	0.00714	0.0648652	0.0346346	0.0394951	0.0297399	0.0601008	0.0284789	0.0204196	0.0117507	0.0222695	0.2757255	0.0816124	0.0451007	OTU_5965
OTU_6	1.2775596	1.2052471	1.0088859	0.8298361	0.4011845	0.7883499	1.2282497	0.7576241	1.0415164	1.2734284	1.2320105	0.8518321	0.4919372	0.5415525	1.3473365	1.1666851	0.8897359	0.8929605	0.908984	0.7928819	1.0475135	0.6749728	1.2978825	0.4569595	1.6926038	0.3892482	0.767355	1.3702051	0.3408925	0.7642538	1.0040892	0.7049477	0.8906306	0.7723165	0.9698001	0.4499486	0.3927551	0.4335982	1.0148536	1.2225509	0.7197958	0.9105112	1.1131596	0.7661455	1.13718	0.4743893	1.2941399	0.392813	OTU_6
OTU_614	0.3424045	0.1913404	0.2296651	0.3378935	1.1936826	0.7530506	0.2003835	0.1479535	0.2130567	0.1853346	0.1915768	0.1381349	0.0183559	0.032474	0.3214421	0.3400685	0.4316654	0.4108004	0.2195451	1.0037471	0.3174717	0.0291043	0.2414665	0.0471787	0.5220058	0.1084473	0.3018263	0.4403636	1.0257555	0.8706414	0.1619499	0.2575351	0.1491288	0.2005717	0.1361123	0.1428408	0.0634396	0.1178908	1.0646518	1.1068064	0.6342405	0.3498836	1.0233133	1.8135243	0.4604753	0.0996854	0.4809304	0.0494653	OTU_614
OTU_616	0.0192064	0.037479	0.0355434	0.0348671	0.0112811	0.0173036	0.0129745	0.0293356	0.0212208	0.0254088	0.0327082	0.0363513	0.00459	0.00573	0.0300681	0.03754	0.0373115	0.0379299	0.0123214	0.0178096	0.0293161	0.00805	0.0435981	0.00674	0.0541581	0.0193656	0.0665041	0.0532765	0.0207767	0.0340151	0.0971699	0.0720225	0.0331397	0.0553301	0.0893237	0.0542795	0.0185329	0.013321	0.0515154	0.0498344	0.0502019	0.0634673	0.0221698	0.0368189	0.0567512	0.0205027	0.0684961	0.0247327	OTU_616
OTU_618	0.00662	0.0177532	0.00547	0.00634	0.00212	0.00208	0.0158577	0.0153055	0.00934	0.0134517	0.023363	0.0230225	0.0119313	0.00573	0.00716	0.00662	0.0132025	0.0115718	0.0134415	0.0057	0.0128705	0.00743	0.0127441	0.0134796	0.0130501	0.00194	0.0153471	0.00832	0.0138512	0.0101322	0.0182194	0.048015	0.00166	0.00692	0.00851	0.0285682	0.0306506	0.0219796	0.0163132	0.0104492	0.00919	0.0276652	0.014002	0.0156676	0.0222695	0.0127258	0.0204031	0.0138212	OTU_618
OTU_63	0.172858	0.0828484	0.1066302	0.1743353	0.6959035	0.3273832	0.106679	0.099486	0.1434525	0.1360117	0.1246028	0.083608	0.2523931	0.2397349	0.1245678	0.1332303	0.1836874	0.1568627	0.0705681	0.3326827	0.1072539	0.6409145	0.1247577	0.1711913	0.1885746	0.1045742	0.5456747	0.4287094	1.1681146	0.8771549	0.775335	0.5980052	0.4067903	0.474917	0.4104636	0.2042624	0.2844088	0.2777426	0.1940414	0.260425	0.5493923	0.402773	0.2012788	0.6102529	0.2672337	1.1085581	0.2623257	0.5077471	OTU_63
OTU_630	0.0198687	0.0355065	0.024607	0.02409	0.00846	0.00484	0.0201825	0.0242338	0.0144301	0.0269034	0.0186904	0.029081	0.0137669	0.0248331	0.0100227	0.0117773	0.0137766	0.0205722	0.0313636	0.00784	0.027886	0.00619	0.0221344	0.0188715	0.0300153	0.00387	0.028989	0.0274707	0.0077	0.0115796	0.0384631	0.039285	0.0165699	0.0414976	0.0425351	0.00857	0.0128305	0.00799	0.0197476	0.0128605	0.0141414	0.0374294	0.0390889	0.00862	0.0323267	0.0127258	0.032062	0.008	OTU_630
OTU_631	0.00331	0.00592	0.00273	0.0139468	0.00353	0.0235328	0.00288	0.00255	0.00679	0.00448	0.00935	0.00485	0.0128491	0.0210126	0.00644	0.00736	0.00402	0.00193	0.00728	0.0057	0.00429	0.0123848	0.00671	0.00404	0.00457	0.00968	0.0562727	0.0349627	0.00539	0.0260541	0.0182194	0.00655	0.0497096	0.016138	0.0255211	0.0114273	0.0128305	0.00466	0.00859	0.00965	0.010606	0.0122052	0.00758	0.00862	0.00575	0.00495	0.0145736	0.00218	OTU_631
OTU_633	0.0145704	0.00986	0.00547	0.00634	0.0423042	0.0325307	0.00577	0.00893	0.0195231	0.00598	0.0140178	0.00848	0.0302872	0.0448906	0.0107386	0.00957	0.00631	0.0147862	0.00448	0.0113981	0.0107254	0.0588279	0.00939	0.0269593	0.0306678	0.0154925	0.0562727	0.0266383	0.0461705	0.0311202	0.0141706	0.0501975	0.0281688	0.00231	0.0404083	0.1042738	0.0349274	0.0213136	0.0137374	0.0128605	0.010606	0.0244105	0.0250869	0.0188011	0.0122123	0.0311075	0.0276899	0.0312796	OTU_633
OTU_64	0.0880847	0.0828484	0.0738209	0.0925562	0.050765	0.0484499	0.0720804	0.082905	0.0483834	0.0747317	0.0794343	0.0811846	0.0330406	0.0439355	0.0751702	0.0993707	0.1016021	0.1086467	0.183141	0.0926097	0.1158343	0.020435	0.1267699	0.0417869	0.0783009	0.017429	0.0784407	0.0516116	0.0430925	0.0332914	0.0587068	0.100395	0.0356252	0.0668572	0.0871969	0.0299966	0.0306506	0.027308	0.0549498	0.0530495	0.0608079	0.0740451	0.1423537	0.0462194	0.09698	0.0339355	0.110031	0.0240052	OTU_64
OTU_65	0.0185442	0.00789	0.0109364	0.00634	0.00212	0.00554	0.0216241	0.00128	0.0339533	0.0194302	0.0358233	0.00848	0.0192737	0.0143268	0.0157499	0.0250267	0.00517	0.00643	0.0100812	0.0235086	0.0443316	0.0272466	0.00872	0.0417869	0.00457	0.0154925	0.0119366	0.00666	0.00308	0.00362	0.0101219	0.00218	0.00331	0.0138325	0.00425	0.0242829	0.00713	0.0119889	0.00601	0.000804	0.00424	0.00407	0.00292	0.0047	0.00287	0.00778	0.000729	0.00364	OTU_65
OTU_6509	0.0496718	0.037479	0.0382775	0.0621268	0.090954	0.0408364	0.033157	0.0408148	0.015279	0.0358712	0.0482836	0.0278693	0.0614921	0.0668583	0.0264885	0.0493173	0.0419037	0.0360013	0.0599269	0.0591278	0.0378964	0.0340583	0.0348785	0.0593104	0.0835209	0.0600333	0.1943966	0.054109	0.17237	0.0607929	0.0769262	0.3011851	0.0190554	0.0576356	0.0659294	0.202834	0.1133359	0.1145605	0.0781317	0.0731441	0.0841412	0.0886914	0.151105	0.0861718	0.1264331	0.1124112	0.077969	0.106205	OTU_6509
OTU_6533	0.00199	0.00395	0.00547	0.00507	0.0112811	0.0166114	0.00577	0.0051	0.0034	0.00598	0.00312	0.00848	0.00734	0.00191	0.00573	0.0161937	0.0137766	0.0135005	0.00168	0.00997	0.0121554	0.000619	0.0140855	0.00539	0.00914	0.00194	0.0102314	0.00583	0.0115426	0.0202643	0.0283412	0.02619	0.00166	0.00231	0.0106338	0.00286	0.0156817	0.00266	0.00859	0.0200945	0.0289898	0.00976	0.00233	0.00705	0.019396	0.00353	0.0422636	0.00364	OTU_6533
OTU_676	0.036426	0.1617517	0.2296651	0.0874846	0.1713319	0.2117955	0.1715513	0.0675995	0.2223939	0.1360117	0.1557535	0.0448333	0.000918	0.0124165	0.2033175	0.1567848	0.1079164	0.0983607	0.0218425	0.178808	0.137285	0.0142425	0.1985391	0.00135	0.0287103	0.4434719	0.5183909	0.3096697	0.1108093	0.1888923	0.2226811	0.117855	0.1971815	0.1406308	0.1892812	0.2842532	0.000713	0.00599	0.2489912	0.1880848	0.2078782	0.1928428	0.1073487	0.2044621	0.1616333	0.0141398	0.4415815	0.00509	OTU_676
OTU_68	0.0986814	0.0789032	0.1120984	0.1527811	0.1473595	0.1578084	0.1412776	0.1454026	0.0331044	0.0926673	0.0732042	0.0993602	0.2037501	0.3524389	0.1002269	0.1339664	0.2428118	0.192864	0.4334896	0.2471968	0.1394301	0.1021748	0.1435384	0.2588089	0.0528531	0.00581	0.080146	0.0591036	0.0784899	0.0846758	0.1538524	0.0414675	0.0289973	0.0553301	0.0786899	0.0114273	0.3029417	0.2204624	0.0515154	0.0466193	0.0912118	0.0528894	0.1201839	0.0250682	0.091233	0.245325	0.0881706	0.2160471	OTU_68
OTU_680	0.0847733	0.1558339	0.1995899	0.1882821	0.2185715	0.4270517	0.2436317	0.0905578	0.2240915	0.2271844	0.2928166	0.0860314	0.1092174	0.0573071	0.3865896	0.326083	0.1750771	0.1504339	0.0599269	0.163848	0.1666011	0.0959824	0.2589058	0.1010972	0.0176177	0.2440064	0.2813635	0.1198721	0.0346279	0.1114537	0.4109478	0.06111	0.1723267	0.3043158	0.2977456	0.0128557	0.0277994	0.0219796	0.1305057	0.0763592	0.0657574	0.0366157	0.0163357	0.0289851	0.0481308	0.0247446	0.091814	0.0785626	OTU_680
OTU_6867	0.0490095	0.0670678	0.0464798	0.0538855	0.0133963	0.0311464	0.0764052	0.0446411	0.0568717	0.0866888	0.0700891	0.0533152	0.0275338	0.0429804	0.0715907	0.0478451	0.0378855	0.0417872	0.0548863	0.0213715	0.0514819	0.0198157	0.0630496	0.037743	0.048938	0.00387	0.022168	0.0366276	0.00308	0.0217118	0.0506093	0.00437	0.0289973	0.0576356	0.0446618	0.00429	0.0114049	0.0226457	0.0231819	0.0305437	0.0212121	0.0219694	0.0618422	0.0109673	0.033045	0.0226236	0.0400775	0.0290973	OTU_6867
OTU_689	0.00927	0.00395	0.0136705	0.00824	0.00141	0.00623	0.00288	0.0127546	0.00255	0.0104624	0.00623	0.00727	0.000918	0.00382	0.00716	0.0103051	0.0132025	0.0115718	0.00392	0.00784	0.00787	0.00433	0.0147563	0.0027	0.0156602	0.0232387	0.022168	0.0158165	0.00231	0.00724	0.0283412	0.03492	0.00828	0.0230542	0.0212675	0.0242829	0.00214	0.00666	0.0171718	0.0160756	0.010606	0.017901	0.00525	0.0117507	0.0129307	0.0127258	0.0189457	0.00946	OTU_689
OTU_690	0.0291408	0.0295887	0.0300752	0.0196523	0.050765	0.0560635	0.0201825	0.0102037	0.0339533	0.032882	0.0420535	0.00848	0.0211092	0.00287	0.0479658	0.0662471	0.025831	0.0308582	0.0028	0.0804992	0.026456	0.00867	0.0268296	0.0121317	0.0763433	0.0290484	0.1176611	0.1057206	0.1962248	0.1874448	0.1417061	0.0632925	0.0737359	0.1775175	0.121225	0.0528511	0.0149689	0.0459574	0.2301022	0.2049642	0.1739389	0.1505313	0.0367553	0.3274528	0.1774374	0.0438333	0.1442791	0.0567397	OTU_690
OTU_6966	0.0596062	0.0197258	0.0136705	0.0335992	0.0444194	0.0415285	0.0374818	0.0178565	0.015279	0.0254088	0.0186904	0.0109054	0.022027	0.0372496	0.022909	0.0294432	0.0235349	0.0334298	0.0425649	0.0648268	0.0328912	0.0216734	0.0402444	0.0539185	0.0339304	0.017429	0.0971983	0.0233085	0.0546351	0.0564506	0.0263169	0.082935	0.00663	0.0253596	0.0212675	0.0285682	0.0441939	0.0552821	0.0497982	0.0538533	0.0403029	0.0439389	0.0816784	0.0415191	0.0890779	0.0869596	0.0364341	0.0436459	OTU_6966
OTU_7	1.5120106	1.0356051	0.9432673	1.222249	1.0829867	1.4431163	0.9125377	1.1096514	0.8989126	1.0970615	0.9719021	1.2250388	2.6395734	2.8835041	1.0466556	1.2535424	1.2703132	1.2523304	1.3335126	1.3927081	1.2405706	1.0310364	1.0624526	1.3587469	1.9588268	1.6538208	2.2338557	1.7514651	1.3143213	3.0063543	1.4555245	1.669613	1.222028	1.8627813	1.767333	1.6226717	3.9361042	3.3369078	1.560917	1.912195	1.474945	1.9251737	2.2403211	1.7735719	2.0387345	1.298031	1.4005276	2.0629956	OTU_7
OTU_7044	0.020531	0.0177532	0.0437457	0.0133129	0.00705	0.0117664	0.033157	0.0216828	0.0127325	0.0269034	0.0482836	0.0205991	0.00551	0.00669	0.0214772	0.0228184	0.0229609	0.0250723	0.0128815	0.0135353	0.0207358	0.0031	0.0288418	0.0161756	0.0319729	0.00387	0.022168	0.00916	0.0184682	0.0137508	0.0344143	0.0851175	0.000828	0.0207488	0.00213	0.0171409	0.0142561	0.00866	0.0257577	0.0200945	0.0332322	0.00732	0.00817	0.0289851	0.033045	0.00566	0.0276899	0.0123663	OTU_7044
OTU_71	4.9632097	6.0479337	5.3779904	6.4681569	4.8445322	4.6082822	6.0922341	7.5150186	2.686552	3.1790871	3.1773721	6.2088019	6.7219178	6.5865003	6.1890137	6.8057856	8.8365125	7.4246223	6.5510694	5.7567641	6.8964284	4.5452294	7.8168074	6.8934839	3.0941894	1.1019017	1.9644288	3.0733884	1.9006872	3.0714896	2.824001	3.016216	0.832636	0.6432128	1.3483624	2.3697292	5.738073	4.4085814	1.9266764	2.4539433	4.7889754	4.6900682	5.641642	1.3568138	5.4790092	3.4366715	4.8748852	8.6164254	OTU_71
OTU_725	0.00729	0.0414242	0.0437457	0.0266258	0.0169217	0.01938	0.0345986	0.0471921	0.010186	0.0224195	0.0249206	0.0266576	0.00642	0.0114614	0.0200454	0.0264988	0.0441998	0.0360013	0.0235227	0.0185219	0.0243109	0.0105271	0.0442689	0.00944	0.00783	0.00194	0.0255785	0.0158165	0.0161597	0.0151982	0.0283412	0.01746	0.00746	0.00231	0.0148873	0.01	0.0106921	0.00133	0.00601	0.00482	0.0176767	0.0260379	0.00817	0.00705	0.0150858	0.00919	0.0167597	0.0123663	OTU_725
OTU_737	0.0423866	0.0433968	0.0492139	0.0583231	0.0430092	0.0588321	0.0490147	0.0701504	0.0670577	0.0194302	0.0389384	0.0630089	0.0559854	0.0630379	0.0708748	0.065511	0.0832334	0.1086467	0.0593668	0.066964	0.0865182	0.1257059	0.0945744	0.0566145	0.00718	0.0116194	0.0136419	0.00916	0.0107731	0.00941	0.0242925	0.0196425	0.00663	0.0230542	0.0148873	0.00429	0.0178201	0.00666	0.00172	0.00402	0.0212121	0.00976	0.00817	0.00862	0.0179593	0.0120188	0.0196744	0.00655	OTU_737
OTU_7593	0.0410621	0.0394516	0.0300752	0.0576891	0.00423	0.0117664	0.0490147	0.066324	0.0288603	0.0553015	0.0467261	0.0823963	0.00275	0.0086	0.0314999	0.0345957	0.0367375	0.0443587	0.0453652	0.0263582	0.0321762	0.00248	0.0442689	0.0148276	0.0417605	0.0154925	0.0255785	0.0283031	0.00462	0.0246067	0.0344143	0.0458325	0.0198838	0.0299705	0.0212675	0.0299966	0.00285	0.00733	0.0231819	0.0297399	0.0296969	0.0398705	0.0548412	0.022718	0.0337634	0.00283	0.0371628	0.00655	OTU_7593
OTU_760	0.6728878	0.6193905	0.4620643	0.3391614	0.1938941	0.3612982	0.5478109	0.461717	0.8259131	0.5365737	0.5716155	0.6519	0.1349156	0.1222552	0.5548277	0.3938022	0.4023902	0.4577306	0.5645446	0.4146067	0.3475028	0.1783414	0.5714707	0.1954547	0.2831882	0.0348581	0.2097437	0.3254861	0.086185	0.2315921	0.471679	0.152775	0.4067903	0.4426411	0.450872	0.0557079	0.0384914	0.0985753	0.1785868	0.234704	0.3443424	0.4499666	0.5402441	0.1762605	0.3599035	0.1173601	0.3636125	0.1265731	OTU_760
OTU_7622	0.00927	0.0256436	0.0136705	0.0285276	0.0267926	0.0560635	0.0201825	0.0408148	0.0195231	0.0209249	0.0342658	0.0254459	0.0256982	0.040115	0.0293522	0.0272349	0.0642906	0.0552877	0.0380844	0.0363315	0.0429016	0.0031	0.0395737	0.0256113	0.00653	0.00194	0.0477465	0.0332978	0.0277023	0.0405286	0.1214624	0.0501975	0.0530236	0.0991332	0.0595491	0.00571	0.0826853	0.0233117	0.014596	0.0152718	0.0707069	0.0276652	0.0303377	0.0109673	0.0301715	0.0148468	0.0422636	0.0276424	OTU_7622
OTU_764	0.1304714	0.0690403	0.0929597	0.0576891	0.0366636	0.0761356	0.0591059	0.0420902	0.101011	0.0493229	0.0716466	0.0630089	0.0137669	0.0133717	0.1224201	0.0905377	0.0941398	0.0861459	0.0162419	0.0826364	0.0779379	0.0582087	0.0979281	0.0161756	0.1572542	0.4124869	0.1517658	0.1823055	0.0315499	0.0890182	0.1255112	0.1374975	0.0961053	0.1083549	0.1190983	0.4342361	0.0192457	0.0179833	0.1476775	0.1559335	0.1180805	0.1757555	0.0338382	0.1018394	0.1142209	0.0395914	0.1442791	0.0327344	OTU_764
OTU_7764	0.0112589	0.0414242	0.0710868	0.0393047	0.1170415	0.1744198	0.0504563	0.0242338	0.0348021	0.0358712	0.0342658	0.0230225	0.19549	0.0983773	0.0486817	0.0456369	0.04994	0.0360013	0.00448	0.0691011	0.0300311	0.1102249	0.0503055	0.2426334	0.0332779	0.2130214	0.3393414	0.4711641	0.2824098	0.8909057	0.2935342	0.05238	0.1772976	0.2397639	0.2445768	0.0642784	0.3471356	0.2710821	0.2824762	0.32312	0.3273727	0.2538691	0.0583417	0.2467646	0.1788742	0.3301637	0.3184342	0.9478432	OTU_7764
OTU_783	0.0119212	0.0216984	0.0109364	0.00761	0.00282	0.00346	0.00432	0.0127546	0.0110348	0.00747	0.0140178	0.00727	0.00918	0.0229229	0.00859	0.00736	0.0126285	0.00579	0.026323	0.00855	0.0121554	0.00248	0.0127441	0.0148276	0.043718	0.0561602	0.0903774	0.0366276	0.00923	0.0144745	0.0202437	0.04365	0.00828	0.0299705	0.0191408	0.0499943	0.0163945	0.0199815	0.0248991	0.0160756	0.0176767	0.0211558	0.0600919	0.0423025	0.0466941	0.00919	0.0386202	0.0174584	OTU_783
OTU_791	0.0185442	0.0138081	0.0109364	0.0158487	0.00141	0.00761	0.0187409	0.0369884	0.0212208	0.0134517	0.0264781	0.0387747	0.0100957	0.00955	0.0107386	0.0117773	0.0120545	0.016072	0.0179221	0.00997	0.00858	0.00124	0.0147563	0.00674	0.0234903	0.0271118	0.0665041	0.0324654	0.00231	0.0101322	0.0101219	0.030555	0.0339682	0.0553301	0.0446618	0.0414238	0.00499	0.00999	0.00601	0.00804	0.0155555	0.017901	0.0326713	0.0125341	0.0208327	0.00353	0.0233178	0.00582	OTU_791
OTU_794	0.0251671	0.0591774	0.0519481	0.0519836	0.00987	0.0664456	0.0937045	0.0357129	0.020372	0.0388605	0.0607439	0.037563	0.0110135	0.016237	0.0279204	0.046373	0.0476439	0.0417872	0.0330438	0.0270705	0.0314612	0.00557	0.0315248	0.0175235	0.047633	0.00775	0.0937878	0.0865743	0.0153902	0.1114537	0.2085105	0.06111	0.0256833	0.0391922	0.1361123	0.0114273	0.0263738	0.0213136	0.0309092	0.0490306	0.0678786	0.0984556	0.0758442	0.0250682	0.0632166	0.0226236	0.0867132	0.0574671	OTU_794
OTU_8	1.9259426	1.3768616	1.5365687	1.6393858	0.5414933	0.8741755	1.3349287	1.9463541	1.3615259	1.3944938	1.3519407	2.351929	0.2312839	0.5405973	1.0924737	1.1254646	1.3564167	1.3924783	1.7591612	1.0678616	1.3435344	0.2959972	1.5775812	0.4798749	3.3695475	2.6666408	2.5220401	2.6413492	0.5963695	1.3750778	1.8401555	4.7534865	1.5517684	2.1601807	2.1288813	5.2251171	0.3286027	0.5494908	1.7395037	2.1083175	2.2166599	2.7160735	3.762456	1.7751387	2.3224907	0.306833	2.7923109	0.4459155	OTU_8
OTU_8007	0.0311277	0.0710129	0.0546822	0.0393047	0.0317281	0.0325307	0.073522	0.0880068	0.0212208	0.0403551	0.0576288	0.0860314	0.0174381	0.0525315	0.0293522	0.0500534	0.0654386	0.0700739	0.0694479	0.039181	0.0500518	0.00867	0.0731107	0.036395	0.0287103	0.00194	0.00682	0.0258058	0.0176987	0.0224355	0.03239	0.0458325	0.0107704	0.0138325	0.0148873	0.0142841	0.0456195	0.0459574	0.00944	0.0313475	0.0254545	0.0431252	0.0536744	0.0133175	0.0553145	0.0155537	0.0575659	0.0574671	OTU_8007
OTU_8066	0.00662	0.0197258	0.00273	0.0145808	0.0112811	0.00415	0.00432	0.0191319	0.00509	0.0179356	0.0218055	0.0205991	0.0229448	0.056352	0.0121704	0.0125133	0.0132025	0.0154291	0.0212824	0.0163848	0.0114404	0.00186	0.0167685	0.0296552	0.0280578	0.00968	0.0341047	0.0341303	0.0792594	0.0926368	0.0708531	0.039285	0.0173984	0.0530247	0.0489154	0.0157125	0.0969414	0.1785013	0.037778	0.0393853	0.0318181	0.051262	0.0653427	0.0376022	0.0696819	0.0784757	0.0451783	0.1258456	OTU_8066
OTU_819	0.2437231	0.037479	0.0519481	0.0462781	0.1593457	0.1321991	0.0619891	0.0344375	0.0500811	0.0418498	0.0545137	0.0205991	0.0651633	0.0983773	0.0701589	0.0691914	0.0447738	0.0405014	0.0252029	0.1503127	0.0586322	0.1752452	0.0422566	0.0849217	0.2753581	0.2246408	0.3785618	0.0799148	0.1823736	0.1056639	0.2550711	0.4277701	0.0538521	0.1360199	0.0808167	0.3899554	0.0598755	0.0659389	0.0867176	0.0964537	0.1470703	0.069163	0.0379221	0.1363081	0.1091923	0.0848386	0.0524651	0.0909289	OTU_819
OTU_8197	0.0172196	0.0157806	0.0164046	0.0133129	0.010576	0.0110743	0.0144161	0.016581	0.010186	0.0149463	0.0218055	0.0121171	0.0100957	0.0152819	0.00859	0.0161937	0.0137766	0.010929	0.0218425	0.0170972	0.0178757	0.00805	0.015427	0.0107837	0.0326254	0.00581	0.00853	0.0174814	0.0161597	0.0260541	0.0242925	0.04365	0.0058	0.0184434	0.0127605	0.00714	0.0256609	0.0213136	0.0103031	0.0241134	0.0169696	0.01546	0.0204196	0.0266349	0.0359185	0.0353494	0.0225892	0.042191	OTU_8197
OTU_821	0.0231802	0.0631226	0.0273411	0.0386707	0.00635	0.00623	0.0360402	0.0548448	0.0645112	0.0687532	0.0794343	0.0727026	0.0174381	0.0382048	0.0164659	0.0206102	0.0223869	0.0289296	0.0604869	0.0163848	0.0386114	0.00433	0.0375615	0.0296552	0.0254478	0.00387	0.0204628	0.0324654	0.00923	0.0188169	0.1396818	0.039285	0.1408439	0.1775175	0.1233518	0.0157125	0.0114049	0.0179833	0.0128789	0.0233096	0.0162626	0.0423115	0.0571749	0.0117507	0.0409471	0.0099	0.0357054	0.0210955	OTU_821
OTU_8212	0.00729	0.00986	0.0082	0.00697	0.00635	0.00554	0.00865	0.0102037	0.00679	0.00897	0.0171329	0.0109054	0.00367	0.00287	0.00358	0.00589	0.00976	0.00771	0.00784	0.0142477	0.00572	0.00681	0.00939	0.00944	0.0104401	0.00387	0.0204628	0.0108218	0.00385	0.015922	0.0283412	0.03492	0.00331	0.0207488	0.0127605	0.00714	0.0057	0.00733	0.00515	0.00804	0.0120202	0.00814	0.0221698	0.0047	0.0165225	0.00919	0.0123876	0.0174584	OTU_8212
OTU_8217	0.00199	0.00986	0.00273	0.00444	0.00635	0.00831	0.00144	0.00383	0.00255	0.00149	0.00467	0.00364	0.00642	0.00573	0.00215	0.0103051	0.00689	0.00964	0.00056	0.00784	0.00429	0.00372	0.0127441	0.0175235	0.00522	0.00194	0.0153471	0.0241409	0.0107731	0.0564506	0.0283412	0.00437	0.00663	0.0138325	0.017014	0.00143	0.0185329	0.00599	0.0223233	0.0208983	0.0325252	0.00895	0.00525	0.00783	0.0158041	0.0212097	0.0386202	0.0596494	OTU_8217
OTU_8222	0.036426	0.0138081	0.0218729	0.0285276	0.00776	0.0152271	0.0172993	0.0153055	0.0288603	0.016441	0.0218055	0.0205991	0.0183559	0.0372496	0.0314999	0.027971	0.0229609	0.021215	0.0341639	0.0185219	0.0307461	0.0123848	0.0275004	0.0552665	0.0163127	0.00194	0.00512	0.0133191	0.00616	0.015922	0.016195	0.00437	0.0281688	0.00922	0.017014	0.00429	0.00499	0.00999	0.0111617	0.0160756	0.0155555	0.01546	0.0437563	0.00548	0.0222695	0.00636	0.0255039	0.0167309	OTU_8222
OTU_824	0.0470227	0.00592	0.00273	0.00761	0.00423	0.0103821	0.0216241	0.0051	0.0229185	0.0104624	0.0171329	0.00727	0.00184	0.00955	0.0264885	0.0235545	0.0143506	0.0141434	0.0056	0.00926	0.0171606	0.00991	0.0120733	0.00809	0.1167988	0.00968	0.0375151	0.0482818	0.0077	0.0101322	0.0344143	0.0545625	0.0430817	0.0368868	0.0319013	0.0271398	0.00998	0.0173173	0.1476775	0.1422692	0.0183838	0.0252242	0.0723437	0.0376022	0.0639349	0.062215	0.0794264	0.0196406	OTU_824
OTU_8248	0.0165573	0.0493145	0.0437457	0.0190184	0.0155115	0.0200721	0.0518979	0.0280602	0.101011	0.0672585	0.1292754	0.0181756	0.00184	0.00478	0.0207613	0.0213463	0.0223869	0.0218579	0.00616	0.0178096	0.0157306	0.00433	0.0160978	0.0283072	0.00261	0.00387	0.022168	0.00999	0.0123121	0.0188169	0.00607	0.0152775	0.00994	0.00461	0.0191408	0.00143	0.00214	0.002	0.0180304	0.0120567	0.0099	0.00814	0.00525	0.0133175	0.00359	0.00283	0.00729	0.00291	OTU_8248
OTU_826	0.3887649	0.3905711	0.5495557	0.2554805	0.2087006	0.1785727	0.5074459	0.414525	0.5933333	0.5007025	0.6292443	0.4834723	0.0293694	0.0448906	0.3350444	0.3584704	0.3685229	0.300225	0.2005029	0.2272501	0.3067463	0.0427276	0.3051868	0.0687461	0.3269061	0.149115	0.335931	0.2963506	0.213154	0.1534297	0.216608	0.5936402	0.1143321	0.2028772	0.1850276	0.4328077	0.0463323	0.0865864	0.3219713	0.2660515	0.3924231	0.451594	0.3331311	0.3752389	0.4920836	0.059387	0.2820001	0.1120244	OTU_826
OTU_837	0.3212112	0.1656968	0.1859193	0.1610224	0.1466544	0.0982842	0.1182118	0.2589187	0.1468479	0.139001	0.1713289	0.2920221	0.0413007	0.0897812	0.2255106	0.2016856	0.3093985	0.2314368	0.35004	0.2386482	0.2745701	0.0390122	0.3112235	0.0970534	0.5311409	0.1742903	0.226796	0.2505661	0.1923772	0.0861233	0.1923155	0.3579301	0.1665272	0.223626	0.2403233	0.4642327	0.0520347	0.0832562	0.3082339	0.3351767	0.4037362	0.4288109	0.7543581	0.2726162	0.4159363	0.0438333	0.3752714	0.0669237	OTU_837
OTU_8384	0.015895	0.00986	0.0164046	0.0126789	0.00353	0.00415	0.0144161	0.0216828	0.0110348	0.0179356	0.0327082	0.046045	0.0100957	0.016237	0.0043	0.0103051	0.0166467	0.0205722	0.0196022	0.00855	0.0164456	0.00681	0.0114026	0.0175235	0.0345829	0.00581	0.0238733	0.0158165	0.0146207	0.0101322	0.0263169	0.0545625	0.0107704	0.0345813	0.0319013	0.0157125	0.0163945	0.0146531	0.0103031	0.0168794	0.0162626	0.0235968	0.0315045	0.0195845	0.0258613	0.00778	0.0262326	0.0160035	OTU_8384
OTU_84	0.0867601	0.1144097	0.0902256	0.1458077	0.0733272	0.0747513	0.147044	0.1607081	0.0848832	0.1494634	0.1417357	0.1987204	0.115642	0.1585497	0.0859088	0.1089397	0.1291552	0.1472195	0.2139445	0.106145	0.1744664	0.0433469	0.1442092	0.1347963	0.1428991	0.0406677	0.153471	0.1281966	0.1038837	0.0926368	0.1295599	0.1986076	0.0994192	0.2028772	0.1488728	0.1228431	0.0798341	0.1645142	0.1021722	0.1278012	0.1060603	0.1562271	0.2537864	0.1316078	0.2772909	0.060801	0.155938	0.0938387	OTU_84
OTU_8446	0.0165573	0.0177532	0.0082	0.0266258	0.00846	0.0117664	0.0129745	0.0153055	0.0169766	0.0119571	0.0155754	0.00364	0.00184	0.00573	0.0193295	0.0198741	0.0200908	0.0205722	0.0240828	0.0178096	0.0185907	0.00557	0.0254881	0.00674	0.0293628	0.00194	0.0102314	0.0216436	0.0115426	0.0151982	0.0202437	0.013095	0.0182269	0.0115271	0.0276478	0.0128557	0.00214	0.00333	0.018889	0.0128605	0.0296969	0.0260379	0.0344216	0.00862	0.0272981	0.00283	0.0233178	0.00582	OTU_8446
OTU_8577	0.00795	0.0157806	0.0109364	0.00824	0.0211521	0.0256093	0.0144161	0.0318865	0.00764	0.00299	0.00779	0.0218108	0.022027	0.023878	0.0107386	0.0161937	0.0281271	0.0340726	0.0196022	0.0163848	0.0171606	0.00124	0.0194515	0.0107837	0.00979	0.0116194	0.0460413	0.0199787	0.0246243	0.0173694	0.0607312	0.1244025	0.0207123	0.0345813	0.0106338	0.0299966	0.0869621	0.0219796	0.014596	0.0297399	0.0650503	0.0366157	0.0239201	0.0274183	0.0323267	0.00283	0.0276899	0.0218229	OTU_8577
OTU_86	0.0344391	0.0216984	0.0410116	0.0266258	0.0458295	0.0207643	0.0288322	0.0280602	0.0271626	0.0209249	0.020248	0.0351396	0.0449719	0.0534867	0.0178977	0.0176659	0.024683	0.0398586	0.0224026	0.0235086	0.0328912	0.00929	0.0261589	0.0417869	0.0698183	0.0387312	0.051157	0.03746	0.0977276	0.0340151	0.0404875	0.12222	0.0347967	0.0322759	0.0531689	0.1342704	0.0441939	0.0546161	0.0429295	0.0345626	0.0381817	0.0862504	0.07001	0.05562	0.0617798	0.0183817	0.0655814	0.0552848	OTU_86
OTU_8648	0.015895	0.037479	0.0191388	0.0221881	0.00776	0.0103821	0.0158577	0.0216828	0.0178255	0.0418498	0.0295932	0.0302927	0.000918	0.00382	0.0171818	0.0161937	0.0154986	0.021215	0.0179221	0.0185219	0.0214508	0.00743	0.033537	0.00944	0.0430655	0.0154925	0.0119366	0.0283031	0.00385	0.00796	0.0242925	0.05238	0.0124274	0.0207488	0.0319013	0.00857	0.00285	0.00133	0.0154546	0.0233096	0.0113131	0.0292926	0.0262538	0.0172344	0.0301715	0.00566	0.0327907	0.00218	OTU_8648
OTU_869	0.3053162	0.169642	0.202324	0.2662576	0.1910738	0.2733961	0.2883215	0.1862174	0.3064282	0.2361522	0.2164974	0.1732745	0.053232	0.0592174	0.3507943	0.3179861	0.2290352	0.2577949	0.1825809	0.3198598	0.1680312	0.0736897	0.2729913	0.0660502	0.2936283	0.6080793	0.8270382	0.168154	0.2431648	0.1519823	0.9089437	0.6700277	0.1093611	0.3827001	0.1914079	0.7284882	0.0662908	0.0725994	0.1966172	0.2073755	0.3874736	0.1586682	0.1540221	0.2679159	0.1724088	0.0537311	0.2696125	0.0916564	OTU_869
OTU_8707	0.0284785	0.0216984	0.0136705	0.0278936	0.00635	0.014535	0.0172993	0.0255092	0.0186743	0.0209249	0.0311507	0.0302927	0.00275	0.0124165	0.0200454	0.0242906	0.0195168	0.0295725	0.0280032	0.0213715	0.0243109	0.000619	0.0315248	0.0161756	0.046328	0.00968	0.0238733	0.0341303	0.0100036	0.0217118	0.0263169	0.065475	0.0215408	0.0230542	0.0191408	0.0414238	0.00285	0.00799	0.0437881	0.0393853	0.0466665	0.0325473	0.0455065	0.0297684	0.0316083	0.00495	0.0510078	0.00509	OTU_8707
OTU_8712	0.0251671	0.0197258	0.0273411	0.0278936	0.0775576	0.0539871	0.0302738	0.0191319	0.020372	0.0298927	0.0218055	0.0109054	0.0440541	0.056352	0.0264885	0.0323875	0.0367375	0.032144	0.0380844	0.0648268	0.027171	0.0544932	0.0301833	0.0471787	0.0156602	0.00581	0.0238733	0.0216436	0.0223158	0.0231592	0.00405	0.0196425	0.0124274	0.016138	0.00851	0.00429	0.0213841	0.0199815	0.0111617	0.018487	0.0141414	0.0170873	0.0309211	0.0399524	0.0172409	0.0247446	0.0123876	0.0174584	OTU_8712
OTU_8773	0.0218556	0.037479	0.0437457	0.0488139	0.0479447	0.0311464	0.0360402	0.0433657	0.0280114	0.0343766	0.0420535	0.0533152	0.0128491	0.0086	0.0336476	0.0434287	0.0510881	0.0469302	0.0336038	0.0398934	0.0336062	0.00619	0.0509763	0.0134796	0.0978761	0.0271118	0.0665041	0.0774174	0.1338946	0.0781623	0.048585	0.0982125	0.0372822	0.0576356	0.0914504	0.0499943	0.0534603	0.0639407	0.104748	0.0996688	0.1230299	0.1236798	0.0939301	0.1018394	0.1113474	0.0388844	0.1246047	0.0363716	OTU_8773
OTU_88	0.0894093	0.1873952	0.1038961	0.1356646	0.0387788	0.0304543	0.1571352	0.1619836	0.1502432	0.1584312	0.1915768	0.204779	0.0541498	0.1222552	0.0751702	0.0831769	0.098732	0.1176471	0.1551377	0.0662516	0.1272747	0.0291043	0.1167088	0.1037932	0.1122312	0.0135559	0.0682093	0.1398508	0.0346279	0.0767149	0.3016316	0.06111	0.2949437	0.32737	0.3232667	0.031425	0.039917	0.1019056	0.0832832	0.0900235	0.0593938	0.1139156	0.1831929	0.0344687	0.1501394	0.0459543	0.123876	0.084382	OTU_88
OTU_882	0.1112649	0.1242726	0.0874915	0.1210838	0.0373687	0.0768278	0.0893797	0.1186179	0.1027086	0.1345171	0.1728864	0.1223827	0.0146847	0.0191024	0.153204	0.1508962	0.1148046	0.1009322	0.1008115	0.1068574	0.1022488	0.0352967	0.1301236	0.0242633	0.1526867	0.0193656	0.080146	0.1356886	0.0277023	0.0426998	0.1072918	0.1113075	0.0770499	0.1175765	0.1488728	0.0299966	0.0106921	0.0193154	0.1004551	0.117352	0.0608079	0.1236798	0.1073487	0.0924388	0.1149392	0.0346424	0.1224186	0.0123663	OTU_882
OTU_884	0.1245107	0.108492	0.1339713	0.1204498	0.213636	0.3080032	0.1340695	0.0675995	0.1264759	0.0836995	0.1573111	0.0605855	0.0761768	0.0219677	0.2792036	0.2274484	0.1113605	0.0951463	0.0464853	0.0933221	0.1937721	0.2520311	0.1985391	0.0485267	0.5807315	0.0271118	0.131303	0.3604489	0.2908744	0.6144427	0.536459	0.152775	0.1350444	0.0899115	0.129732	0.0285682	0.1824778	0.0439593	0.3537392	0.4284153	0.2609083	0.151345	0.1015146	0.1276909	0.3850464	0.3853088	0.8802483	0.0567397	OTU_884
OTU_9	0.9285322	0.7870599	0.8038278	1.0732715	0.5845026	0.5232594	0.7337783	1.2129638	0.725751	0.7831884	0.8877952	1.5134257	0.5249777	0.8576968	0.6543388	0.7287181	0.9838757	1.0736098	1.2982285	0.6382948	0.9810161	0.292901	1.0658063	0.8195616	1.5901602	1.0108835	1.330082	1.2886255	1.3597224	0.9285394	1.3684765	3.125341	0.8268366	1.4454998	1.507869	2.3754428	0.9038356	1.2268631	1.2355113	1.2876571	1.2324205	2.2669205	2.0757975	0.9972425	1.7995173	0.5097388	1.6890858	1.2439078	OTU_9
OTU_909	0.7543496	0.2248742	0.3581681	0.3290183	1.6230699	0.7018321	0.2868799	0.3992194	0.176557	0.2032703	0.2196125	0.2750582	2.0356654	1.0086056	0.299249	0.3113614	0.6957161	0.5374478	0.1439365	0.8726687	0.4111401	0.7040771	0.3226261	0.7723829	1.9092362	0.0367946	0.2455536	1.0930008	2.0922949	1.3439576	0.471679	0.1767826	0.3048856	0.5417743	0.3891961	0.00714	4.4443336	3.7958159	1.089551	1.2321963	1.7422169	1.139156	0.6505099	1.9286811	1.4151892	1.4330659	1.3458764	1.3632065	OTU_909
OTU_91	0.00199	0.00789	0.00547	0.00317	0.2418388	0.00554	0.00865	0.0510185	0.00255	0.00598	0.00467	0.0605855	0.0100957	0.00669	0.00286	0.00515	0.0103324	0.0585021	0.00336	0.0113981	0.0100104	0.00433	0.00201	0.0107837	0.00392	0.00194	0.00853	0.00832	0.4086093	0.00941	0.00607	0.0545625	0.0107704	0.0115271	0.00851	0.00714	0.00713	0.00866	0.00773	0.00482	0.00354	0.1472766	0.00408	0.0117507	0.0129307	0.00495	0.00656	0.0109115	OTU_91
OTU_916	0.0258294	0.0157806	0.0273411	0.00824	0.0465346	0.0249171	0.0187409	0.0153055	0.0169766	0.0239141	0.0140178	0.0169639	0.0651633	0.0830953	0.0121704	0.0147216	0.0143506	0.016072	0.0162419	0.0256458	0.0143005	0.0253889	0.01811	0.0633543	0.0469805	0.0116194	0.0375151	0.0141516	0.1500543	0.0383574	0.1396818	0.2204326	0.00828	0.0207488	0.00851	0.0428522	0.240215	0.0699352	0.0274749	0.018487	0.0678786	0.0146463	0.014002	0.0587535	0.0172409	0.0374704	0.0444496	0.0174584	OTU_916
OTU_9202	0.0668914	0.0749581	0.0956938	0.1077709	0.1558203	0.3460711	0.1672265	0.0522939	0.166371	0.1360117	0.1526385	0.0339279	0.0110135	0.00764	0.4044873	0.3569983	0.074049	0.0507875	0.0201623	0.1317908	0.0500518	0.0222927	0.1227455	0.00404	0.0261003	0.0116194	0.0699146	0.0682605	0.1400506	0.152706	0.0910968	0.013095	0.0530236	0.0622464	0.2786048	0.01	0.00784	0.00866	0.4095475	0.3134746	0.0890906	0.0870641	0.0204196	0.2099458	0.0617798	0.00566	0.0830698	0.00364	OTU_9202
OTU_922	0.0304654	0.0157806	0.0355434	0.0329652	0.0549954	0.0228407	0.0201825	0.0433657	0.0339533	0.0283981	0.0280356	0.0472567	0.0422185	0.0668583	0.0214772	0.0301792	0.0315713	0.0282867	0.0369642	0.0320572	0.0393264	0.0253889	0.0462811	0.0512226	0.0933085	0.0600333	0.0545675	0.0532765	0.1385116	0.0607929	0.0627556	0.1636876	0.0422532	0.0368868	0.0446618	0.1999771	0.0755572	0.0779278	0.0455053	0.0562647	0.0756563	0.1122882	0.0845955	0.0752045	0.077584	0.0325215	0.0837985	0.0618317	OTU_922
OTU_9270	0.00199	0.00592	0.0136705	0.00507	0.0133963	0.00969	0.00865	0.00255	0.0017	0.00598	0.0109027	0.00364	0.00459	0.00764	0.00143	0.00442	0.00459	0.00321	0.00392	0.0057	0.00572	0.00186	0.00402	0.0121317	0.0117451	0.00194	0.00853	0.0166489	0.0607912	0.0665827	0.0121462	0.00873	0.00249	0.0115271	0.0127605	0.00286	0.0627268	0.148529	0.018889	0.0168794	0.0254545	0.0203421	0.0151688	0.0321186	0.0316083	0.0304005	0.0167597	0.0349167	OTU_9270
OTU_93	0.3847911	0.6844856	0.9788107	0.2529447	0.3179863	0.3523003	0.5564606	0.3010089	2.0779397	0.7667474	1.7382095	0.2835401	0.106464	0.0869158	0.3336125	0.3120975	0.3134166	0.2622951	0.0985713	0.1773833	0.2016374	0.174626	0.1475629	0.5459251	0.0632932	0.2536891	0.255785	0.0882392	0.1900687	0.1946821	0.0425118	0.2422576	0.0853348	0.0484139	0.1616333	0.1028454	0.0463323	0.0572803	0.2395467	0.1294087	0.1251511	0.0805546	0.0659261	0.1120233	0.09698	0.0346424	0.0903566	0.0720157	OTU_93
OTU_9409	0.0112589	0.00395	0.00273	0.00127	0.0141014	0.00346	0.00577	0.0140301	0.0034	0.00149	0.00623	0.00969	0.0137669	0.0353394	0.00143	0.00221	0.00402	0.00771	0.00728	0.00712	0.00286	0.00124	0.00402	0.0134796	0.0208802	0.0135559	0.0136419	0.00499	0.0415535	0.0137508	0.0263169	0.0894825	0.000828	0.00231	0.00213	0.0285682	0.0883877	0.0339685	0.0111617	0.00563	0.0212121	0.00732	0.007	0.022718	0.0079	0.0113118	0.0276899	0.00364	OTU_9409
OTU_9461	0.0403998	0.0197258	0.0191388	0.0418405	0.0162166	0.0429128	0.0360402	0.0153055	0.00679	0.0358712	0.0295932	0.0145405	0.0238626	0.0267433	0.0214772	0.0419565	0.025257	0.021215	0.0285633	0.0420306	0.0243109	0.0340583	0.0368907	0.0283072	0.0495906	0.00968	0.0443361	0.0316329	0.00923	0.0383574	0.0202437	0.048015	0.00414	0.0138325	0.0127605	0.00143	0.0335018	0.0193154	0.037778	0.0458155	0.0268686	0.01546	0.0606754	0.0235014	0.0481308	0.0664569	0.0524651	0.0203681	OTU_9461
OTU_947	0.0443735	0.0453694	0.0437457	0.0412065	0.0148065	0.0235328	0.0245073	0.0357129	0.0339533	0.0298927	0.023363	0.037563	0.0183559	0.0468008	0.0322158	0.0301792	0.0350154	0.0456445	0.052086	0.0170972	0.0493368	0.0210542	0.0529885	0.0673982	0.0352354	0.00387	0.022168	0.0291356	0.00846	0.0224355	0.0344143	0.01746	0.0356252	0.0115271	0.0319013	0.00714	0.00855	0.0193154	0.0231819	0.0241134	0.0282827	0.0235968	0.0583417	0.0180177	0.0366369	0.0141398	0.0386202	0.0189132	OTU_947
OTU_9515	0.015895	0.0355065	0.024607	0.0253579	0.00776	0.00554	0.0432482	0.0267847	0.0135813	0.0209249	0.0467261	0.0315045	0.00367	0.0105063	0.0221931	0.0309153	0.0367375	0.0282867	0.0257629	0.0135353	0.0321762	0.00124	0.0308541	0.00809	0.0234903	0.00194	0.0170523	0.0191462	0.0077	0.0173694	0.06478	0.013095	0.00663	0.0207488	0.0148873	0.00714	0.00214	0.00666	0.0248991	0.0305437	0.00778	0.0252242	0.0204196	0.0125341	0.025143	0.00212	0.0204031	0.00145	OTU_9515
OTU_9602	0.0516587	0.0157806	0.0218729	0.036135	0.0169217	0.01938	0.0144161	0.0191319	0.0415927	0.0149463	0.0109027	0.0205991	0.00551	0.0210126	0.0286363	0.0242906	0.0361635	0.0340726	0.0425649	0.0227962	0.027886	0.00372	0.0536592	0.0121317	0.0665557	0.0135559	0.0187576	0.0582712	0.0153902	0.028949	0.0081	0.0283725	0.0331397	0.0138325	0.0148873	0.0171409	0.00784	0.0113228	0.0601013	0.0626949	0.0565655	0.0602125	0.0670929	0.0297684	0.0438206	0.00424	0.0641241	0.00727	OTU_9602
[truncated: 6 more columns]

## Sheet: S7.Core 18S Small rel. ab.
Supplementary Table S7. OTUs table in relative abundance (100%) with taxonomy of the 18S small fraction core.
OTUid	D.18S.DNA.Small	P4.82.18S.DNA.Small	P5.09.18S.DNA.Small	P4.11.18S.DNA.Small	G1.1.18S.DNA.Small	P1.16.18S.DNA.Small	P4.88.18S.DNA.Small	G1.2.18S.DNA.Small	P10.07.18S.DNA.Small	P8.39.18S.DNA.Small	P7.58.18S.DNA.Small	G1.3.18S.DNA.Small	S2.18S.DNA.Small	S3.18S.DNA.Small	G8.18S.DNA.Small	G7.18S.DNA.Small	G2.18S.DNA.Small	G3.18S.DNA.Small	C.18S.DNA.Small	G4.18S.DNA.Small	G5.18S.DNA.Small	K.18S.DNA.Small	G6.18S.DNA.Small	S1.18S.DNA.Small	D.18S.RNA.Small	P4.82.18S.RNA.Small	P5.09.18S.RNA.Small	P4.11.18S.RNA.Small	G1.1.18S.RNA.Small	P1.16.18S.RNA.Small	P4.88.18S.RNA.Small	G1.2.18S.RNA.Small	P10.07.18S.RNA.Small	P8.39.18S.RNA.Small	P7.58.18S.RNA.Small	G1.3.18S.RNA.Small	S2.18S.RNA.Small	S3.18S.RNA.Small	G8.18S.RNA.Small	G7.18S.RNA.Small	G2.18S.RNA.Small	G3.18S.RNA.Small	C.18S.RNA.Small	G4.18S.RNA.Small	G5.18S.RNA.Small	K.18S.RNA.Small	G6.18S.RNA.Small	S1.18S.RNA.Small	OTUid
OTU_1005	0.182084471361279	0.137080191912269	0.0621504039776258	0.155966995371302	0.125394385567511	0.0362882322446864	0.126806999746386	0.0433463372345037	0.0541601787285898	0.01669727834363	0.0164581961816985	0.0540321491287316	0.256452408351143	0.34791650003999	0.124461039249678	0.205761316872428	0.121510283919151	0.209514419521814	0.505839338326648	0.146126523087991	0.239009816474605	0.353846153846154	0.213753643528015	0.369014245666228	0.10847730012053	0.707070707070707	0.467726847521048	0.413135142041825	0.0448095593726662	0.00908657231775743	0	0.0334336342360415	0.00747104968248039	0	0.0175162024873008	0	0.505784234597794	0.393733081781642	0.0366191779866427	0.213336250752147	0.0126392290070306	0.148996235884567	0.518969219756621	0.277072269683676	0.30060120240481	0.259463774865278	0.144571345959231	0.254085176810648	OTU_1005
OTU_1015	0.027708506511499	0.0959561343385881	0.103584006629376	0.105655061380559	0.0566297225143597	0.046656298600311	0.278975399442049	0.144487790781679	0.0778552569223478	0.06678911337452	0.10697827518104	0.108064298257463	0.0131514055564688	0.0239942413820683	0.0755656309730186	0.084043354778879	0.0266729891529844	0.0534056363486977	0.0141989989705726	0.0134886021311991	0.0384122919334187	0.0492307692307692	0.0561373205225089	0.0171634532868013	0.0964242667738047	0	0.062363579669473	0.217215383960135	0.0224047796863331	0.0181731446355149	0	0	0.00747104968248039	0.0833234138793001	0.0875810124365038	0	0.00538068334678504	0.00820277253711755	0.0279003260850611	0.180515289097971	0.00315980725175764	0.0666562107904642	0.0536864710093057	0.184714846455784	0.0898348420979891	0.0166322932605948	0.159028480555154	0.0069931700039628	OTU_1015
OTU_102	0.162292680995923	0.0959561343385881	0.103584006629376	0.206278929362045	0.327643394547367	0	0.063403499873193	0.27452680248519	0.0304651005348318	0.03339455668726	0.0411454904542462	0.216128596514926	0.414269275028769	0.459889626489642	0.288927412543895	0.101431635077957	0.121510283919151	0.106811272697395	0.0514713712683256	0.0674430106559957	0.221937686726419	0.449230769230769	0.187844110979164	0.938268779678471	0.112494977902772	0	0.0935453695042095	0.166105881851868	0.201643017176998	0.00454328615887872	0	0.0891563579627772	0.00747104968248039	0.0476133793596	0.0175162024873008	0	0.484261501210654	0.397834468050201	0.0244127853244285	0.196925769925059	0.0110593253811518	0.0588143036386449	0.435456931519924	0.2135765412145	0.414622348144565	0.302707737342825	0.0433714037877693	0.876477307163337	OTU_102
OTU_1041	0.229584768238135	0.21932830705963	0.269318417236379	0.241497283155565	0.21033896933905	0.046656298600311	0.202891199594218	0.173385348938015	0.0778552569223478	0.0834863917181499	0.0905200789993417	0.256652708361475	0.233437448627322	0.307926097736543	0.226696892919056	0.341969512548542	0.234129571453974	0.336866321584093	0.172162862518192	0.128141720246392	0.354246692274861	0.547692307692308	0.209435388103206	0.111562446364208	0.148654077942949	0.142602495543672	0.405363267851575	0.604795774947826	0.354742345033607	0	0	0.289758163379026	0.018677624206201	0.1547434829187	0.280259239796812	0	0.269034167339252	0.414240013124436	0.0889322893961323	0.410262020677206	0.0600363377833952	0.611668757841907	0.632307325220711	0.669591318402217	0.632299080920462	1.45033597232386	0.0867428075755385	0.219119326790834	OTU_1041
OTU_1072	0.300835213553418	0.178204249485949	0.124300807955252	0.291809217146307	0.0768546234123453	0.046656298600311	0.215571899568856	0.115590232625343	0.0710852345812741	0.01669727834363	0.0658327847267939	0.0810482236930974	0.272891665296729	0.187954890826202	0.222251855802996	0.197067176722889	0.112619287534823	0.180757538410977	0.31592772709524	0.103412616339193	0.396927016645326	0.578461538461538	0.304437007448991	0.40048057669203	0.0924065889915629	0	0.561272217025257	0.477022019677158	0.160567587752054	0	0	0.0445781789813886	0.0112065745237206	0.119033448399	0.192678227360308	0	0.769437718590261	0.451152489541465	0.0261565557047448	0.235216891854931	0.00631961450351529	0.184284818067754	0.966356478167502	0.259755252828446	0.456084582959021	2.37509147761293	0.0867428075755385	0.386955406885941	OTU_1072
OTU_1115	0.0870838776075684	0.287868403015764	0.207168013258753	0.155966995371302	0.0728096432327482	0.0259201658890617	0.278975399442049	0.130039011703511	0.0710852345812741	0.10018367006178	0.115207373271889	0.175604484668378	0.00657570277823442	0.0479884827641366	0.0844557052051385	0.110125775227497	0.0533459783059688	0.0698381398406047	0.0461467466543609	0.031473404972798	0.0682885189927444	0.0523076923076923	0.123070279607039	0.0286057554780022	0.140618722378465	0	0.0935453695042095	0.268324886068402	0.0224047796863331	0.0181731446355149	0	0.0222890894906943	0.0410907732536421	0.0833234138793001	0.0350324049746015	0	0.00538068334678504	0.0205069313427939	0.0366191779866427	0.235216891854931	0.0157990362587882	0.0744981179422836	0.0954426151276545	0.190487185407527	0.131297076912446	0.00997937595635686	0.332514095706231	0.0046621133359752	OTU_1115
OTU_1188	0.0435419388037842	0.164496230294722	0.0414336026517506	0.176091768967599	0.101124504489928	0.00518403317781234	0.101445599797109	0.0144487790781679	0.0169250558526843	0.03339455668726	0.0164581961816985	0.0270160745643658	0.0690448791714614	0.0879788850675838	0.102235853669378	0.0956355416449313	0.100764625689052	0.0616218880946512	0.086968868694757	0.0584506092351963	0.0426803243704652	0.529230769230769	0.136025045881464	0.165913381772413	0.0401767778224186	0	0.124727159338946	0.178883257378934	0.0560119492158327	0.0113582153971968	0	0.0222890894906943	0.00747104968248039	0.0476133793596	0.070064809949203	0	0.102232983588916	0.147649905668116	0.0610319633110712	0.202395930200755	0.0157990362587882	0.0823400250941029	0.196850393700787	0.126991456938351	0.131297076912446	0.642006519858958	0.115657076767385	0.265740460150586	OTU_1188
OTU_122	0.27708506511499	0.26045236463331	0.0828672053035011	0.256590863352787	0.141574306285899	0.0518403317781234	0.126806999746386	0.0577951163126716	0.0338501117053686	0.03339455668726	0.0411454904542462	0.0810482236930974	0.404405720861417	0.319923218427577	0.275592301195715	0.324581232249464	0.0800189674589532	0.143784405554186	0.491640339356075	0.193336630547188	0.298762270593256	0.206153846153846	0.395120371369967	0.188797986154814	0.249096022498996	0	0.530090427190521	0.596277524596448	0.0784167289021658	0.00908657231775743	0	0.100300902708124	0.00747104968248039	0.0595167241995001	0.0350324049746015	0	0.839386602098466	0.861291116397342	0.0976511412977139	0.68377003446201	0.0236985543881823	0.297992471769134	1.00214745884037	0.484876471946433	0.711768364314837	0.309360654647063	0.187942749747	0.568777826988974	OTU_122
OTU_1232	0.0870838776075684	0.0548320767649075	0.0207168013258753	0.0905614811833367	0.0364048216163741	0	0.063403499873193	0.0722438953908395	0.0169250558526843	0.01669727834363	0.0164581961816985	0.0810482236930974	0.111786947229985	0.115972166679997	0.0711205938569587	0.121717962093549	0.0563096437674115	0.119135650316326	0.388697596819424	0.119149318825592	0.136577037985489	0.126153846153846	0.164093706142718	0.0858172664340065	0.160707111289675	0	0.0311817898347365	0.132032880446356	0.0522778192681105	0.00454328615887872	0	0.0334336342360415	0.00747104968248039	0.0119033448399	0.0175162024873008	0	0.252892117298897	0.184562382085145	0.0366191779866427	0.262567693233412	0.0157990362587882	0.125470514429109	0.345979479837748	0.132763795890095	0.224587105244973	0.12640542878052	0.130114211363308	0.100235436723467	OTU_1232
OTU_128	0.296876855480347	0.534612748457848	0.414336026517506	0.528275306902797	0.173934147722676	0.165889061689995	0.481866599036267	0.260078023407022	0.121860402139327	0.21706461846719	0.246872942725477	0.270160745643658	0.348512247246424	0.575861793169639	0.906787571676223	0.5100562221063	0.705352379823366	0.899679566181908	0.608782080863299	0.526055483116766	0.49082373026035	0.135384615384615	0.62398790888481	0.13444705074661	0.088388911209321	0.600118835412953	0.155908949173683	0.15758763150049	0	0.00908657231775743	0	0	0.00373552484124019	0.0238066896798	0.0175162024873008	0	0.0215227333871402	0.0738249528340579	0.0401067187472754	0.202395930200755	0.017378939884667	0.164680050188206	0.256502028155571	0.155853151697068	0.086379655863451	0.0133058346084758	0.144571345959231	0.0279726800158512	OTU_128
OTU_1329	0.261251632822705	0.21932830705963	0.103584006629376	0.191185349164822	0.068764663053151	0.015552099533437	0.114126299771747	0.0144487790781679	0.0338501117053686	0.01669727834363	0.0493745885450955	0.0675401864109145	0.992931119513398	0.791809965608254	0.133351113481798	0.327479278965977	0.0948372947661668	0.123243776189302	0.761421319796954	0.229306236230385	0.345710627400768	0.369230769230769	0.231026665227248	1.03838892385148	0.160707111289675	0	0.311817898347365	0.238511009838579	0.0224047796863331	0.0136298584766362	0	0.0222890894906943	0.0149420993649608	0.1071301035591	0.0350324049746015	0	1.0438525692763	0.90230497908293	0.081957207874867	0.240687052130627	0.00789951812939411	0.0784190715181932	0.393700787401575	0.202031863311014	0.262594153824891	0.25281085756104	0.202399884342923	0.715634397072193	OTU_1329
OTU_1348	0.15437596484978	0.150788211103496	0.0828672053035011	0.100623867981485	0.0485397621551654	0.0673924313115604	0.114126299771747	0.0144487790781679	0.0507751675580529	0.06678911337452	0.0576036866359447	0.0135080372821829	0.151241163899392	0.107974086219307	0.195581633106636	0.185474989856836	0.0829826329203959	0.0780543915865582	0.168613112775549	0.094420214918394	0.192061459667093	0.116923076923077	0.125229407319443	0.114423021912009	0.088388911209321	0	0.0935453695042095	0.161846756676179	0.0970873786407767	0.00681492923831808	0	0.0557227237267358	0.0112065745237206	0.0714200690394001	0.0525486074619023	0	0.129136400322841	0.159954064473792	0.0348754076063264	0.158634647995186	0.0221186507623035	0.141154328732748	0.41159627773801	0.225121219117987	0.262594153824891	0.229525646996208	0.0578285383836923	0.130539173407306	OTU_1348
OTU_14	0.249376558603491	0.630568882796436	0.994406463642014	0.417589052123164	0.724051452147884	0.0673924313115604	0.862287598275425	1.05476087270626	0.165865547356306		0.148123765635286	0.986086721599352	0.253164556962025	0.21194913220827	0.480064008534471	0.301396858517359	0.743880030822121	1.04346397173609	0.0479216215256824	0.220313834809586	0.563380281690141	1.05538461538462	0.403756882219583	0.343269065736026	0.996384089995982	0.623885918003565	2.74399750545681	1.70790919545125	1.8185212845407	0.136298584766362	0	3.82257884765407	0.0709749719835637	0.999880966551601	0.980907339288842	0	0.301318267419962	0.348617832827496	1.10206288035991	1.96378753897489	0.824709692708745	2.26239021329987	0.960391314722023	3.37104594781806	3.35844101997098	0.578803805468698	3.29622668787046	0.738944963752069	OTU_14
OTU_140	0.0395835807307129	0.0548320767649075	0.103584006629376	0.0704367075870396	0.0808996035919424	0.015552099533437	0.0760841998478316	0.0577951163126716	0.0169250558526843	0.03339455668726	0	0.0675401864109145	0.286043070853197	0.299928017275854	0.0577854825087789	0.0434707007476961	0.103728291150495	0.0862706433325117	0.0159738738418941	0.0179848028415988	0.0640204865556978	0.0923076923076923	0.0539781928101047	0.403341152239831	0.0843712334270792	0	0.249454318677892	0.302397887473913	0.395817774458551	0.00227164307943936	0	0.256324529142985	0.00747104968248039	0.0952267587192001	0.0350324049746015	0	0.71563088512241	0.898203592814371	0.0714945855929691	0.481374104261255	0.0252784580140611	0.164680050188206	0.870913863039847	0.773493419533595	0.397346416971875	0.192934601822899	0.375885499494	0.843842513811511	OTU_140
OTU_1479	0.427502671891699	0.452364633310487	0.310752019888129	0.54336888710002	0.412587978318906	0.0673924313115604	0.329698199340604	0.303424360641526	0.0913953016044953	0.11688094840541	0.0987491770901909	0.256652708361475	1.67022850567154	1.68759497720547	0.493399119882651	0.307192951950385	0.355639855373125	0.324541943965163	0.22540910865784	0.191088530191988	0.618864703371746	1.72923076923077	0.539781928101047	2.6860804393844	0.960224989955806	0	0.498908637355784	1.20107329954427	0.604929051530993	0.0159015015560755	0	0.23403543965229	0.0410907732536421	0.1309367932389	0.0350324049746015	0	3.41135324186172	2.67410384710032	0.204021134497009	1.14873365789618	0.0726755667904258	0.995922208281054	2.72607969458363	1.91064419302701	2.76760417386497	2.56137316213159	0.997542287118693	4.37306230914474	OTU_1479
OTU_1636	0.095000593753711	0.0274160383824537	0.0828672053035011	0.0150935801972228	0.117304425208316	0.0207361327112494	0.0760841998478316	0.115590232625343	0.00677002234107373	0.03339455668726	0	0.0540321491287316	0.111786947229985	0.21194913220827	0.0177801484642397	0.0202863270155915	0.0237093236915417	0.0534056363486977	0.0301728728124667	0.0202329031967987	0.106700810926163	0.123076923076923	0.0237504048364461	0.0829566908862063	0.136601044596223	0.249554367201426	0.467726847521048	0.170365007027557	0.149365197908887	0.00227164307943936	0	0.0891563579627772	0.00747104968248039	0.0357100345197	0.140129619898406	0.924444444444444	0.419693301049233	0.40193585431876	0.0244127853244285	0.0437612822055686	0.0252784580140611	0.0627352572145546	0.697924123120974	0.277072269683676	0.362794554626494	0.256137316213159	0.0144571345959231	0.344996386862165	OTU_1636
OTU_167	0.146459248703638	0.0411240575736806	0.0414336026517506	0.0654055141879654	0.0121349405387914	0.0570243649559357	0.253613999492772	0	0.0677002234107373	0.06678911337452	0.0658327847267939	0.0270160745643658	0.164392569455861	0.0879788850675838	0.457838822954172	0.130412102243088	0.020745658230099	0.016432503491907	0.00532462461396472	0.00449620071039971	0.11096884336321	0.233846153846154	0.0151138939868293	0.13444705074661	0.188830855765368	0	0.124727159338946	0.0766642531624004	0.00746825989544436	0.00227164307943936	0	0.0111445447453472	0.00373552484124019	0.0714200690394001	0.0525486074619023	0	0.150659133709981	0.278894266261997	0.0837009782551834	1.01744981127947	0.00473971087763646	0.0470514429109159	0.0178954903364352	0.0865850842761487	0.12438670444337	0.269443150821635	0.0578285383836923	0.121214946735355	OTU_167
OTU_1684	0.312710287772632	0.301576422206991	0.227884814584628	0.659086335278728	0.283148612571798	0.0673924313115604	0.380420999239158	0.0577951163126716	0.128630424480401	0.03339455668726	0.139894667544437	0.310684857490207	0.046029919447641	0.0439894425337919	0.457838822954172	0.376746073146699	0.394167506371881	0.439569468408512	0.0266231230698236	0.14837462344319	0.277422108408024	0.00615384615384615	0.246140559214078	0	0.10847730012053	0	0.218272528843156	0.366284765109247	0.138162808065721	0.00681492923831808	0	0.0222890894906943	0.0149420993649608	0.1904535174384	0.157645822385707	0	0.0645682001614205	0.0410138626855877	0.136014089664673	0.377441059023029	0.0252784580140611	0.215652446675031	0.029825817227392	0.242438235973216	0.324787506046576	0.00997937595635686	0.173485615151077	0.0023310566679876	OTU_1684
OTU_17	0.0910422356806397	0.383824537354352	0.725088046405635	0.392433085127792	0.186069088261468	0.119232763089684	0.443824499112351	0.390117035110533	0.128630424480401	0.21706461846719	0.172811059907834	0.202620559232743	0.0723327305605787	0.107974086219307	0.200026670222696	0.17967889642381	0.157074269456464	0.16432503491907	0.074544744595506	0.0764354120767951	0.115236875800256	0.175384615384615	0.202958004965994	0.091538417529607	0.361591000401768	0	0.467726847521048	0.82201115890796	0.0373412994772218	0.063606006224302	0	0.0668672684720829	0.0821815465072843	0.2142602071182	0.122613417411105	0	0.0269034167339252	0.036912476417029	0.129039008143408	0.492314424812647	0.044237301524607	0.294071518193225	0.244571701264615	0.554144539367352	0.36970492709557	0.0266116692169516	0.60719965302877	0.0139863400079256	OTU_17
OTU_1794	0.102917309899854	0.0274160383824537	0.0414336026517506	0.0301871603944456	0.0889895639511366	0.0103680663556247	0.393101699213797	0	0.0203100670232212	0.05009183503089	0.0164581961816985	0.0405241118465487	0.0164392569455861	0.0159961609213789	0.111125927901498	0.121717962093549	0.0177819927686563	0.0246487552378605	0	0.00224810035519986	0.0384122919334187	0.141538461538462	0.0280686602612545	0.0286057554780022	0.317396544797107	0	0.436545057686311	0.506835895906981	0.0448095593726662	0.00454328615887872	0	0.0668672684720829	0.00747104968248039	0.2023568622783	0.262743037309511	1.19111111111111	0.247511433952112	0.324009515216143	0.390604565190856	2.28105683496526	0.0157990362587882	0.101944792973651	0.0417561441183488	0.375202031863311	0.307511574873886	0.73182090346617	0.318056961110308	0.12587706007133	OTU_1794
OTU_18	0.0672920872422119	0.0411240575736806	0.103584006629376	0.120748641577782	0.0768546234123453	0.0103680663556247	0.101445599797109	0.0722438953908395	0.0169250558526843	0.03339455668726	0.032916392363397	0.0540321491287316	0.305770179187901	0.191953931056546	0.102235853669378	0.130412102243088	0.0740916365360678	0.115027524443349	0.118916616378545	0.0764354120767951	0.0597524541186513	0.101538461538462	0.0928424916333801	0.151610504033412	0.0522298111691442	0.398098633392751	0.218272528843156	0.319434388176668	0.115758028379388	0.0249880738738329	0	0.0668672684720829	0.00747104968248039	0.2618735864778	0.22771063233491	0	0.435835351089588	0.360921991633172	0.0767258967339181	0.273508013784804	0.0363377833952129	0.160759096612296	0.489143402529229	0.19625952435927	0.217676732775897	0.266116692169516	0.0867428075755385	0.370638010210028	OTU_18
OTU_21	0.538336697937695	1.01439342015079	0.828672053035011	0.925739585429664	0.610792007119165	0.0984966303784344	0.913010398173979	1.15590232625343	0.17263556969738	0.21706461846719	0.189269256089533	0.796974199648791	0.11836265000822	0.21194913220827	0.586744899319909	0.191271083289863	1.1795388536542	1.059896475228	0.074544744595506	0.175351827705589	1.00725565514298	0.166153846153846	0.136025045881464	0.0800961153384061	0.249096022498996	0	0	0.161846756676179	0.104555638536221	0.0113582153971968	0	0.0222890894906943	0.00373552484124019	0.0119033448399	0.0175162024873008	0	0.0215227333871402	0.0328110901484702	0.038362948366959	0.202395930200755	0.0742554704163046	0.219573400250941	0.172989739918874	0.44447009928423	0.307511574873886	0.0232852105648327	0.115657076767385	0.0186484533439008	OTU_21
OTU_215	1.28646637374817	12.323509252913	12.5129480008287	9.23223988730127	4.28767899037295	1.92846034214619	13.7331980725336	7.12324808553677	3.5170266061878	4.75872432793455	4.8963133640553	9.09090909090909	0.207134637514384	0.0759817643765496	4.73396452860381	13.5889410537298	7.64922055598364	10.3976665845041	1.76422562209364	33.8631356503754	3.70465215535638	0	22.7658425995898	0.177355683963613	0.353555644837284	1.01010101010101	0.436545057686311	0.532390646961114	0.108289768483943	0.168101587878513	0	0.300902708124373	0.0896525961897647	0.3094869658374	0.490453669644421	0	0.0107613666935701	0.0123041588056763	0.195302282595428	0.443082982331382	0.216446796745399	0.427383939774153	0.0417561441183488	0.767721080581852	0.248773408886739	0	0.737313864392077	0.0069931700039628	OTU_215
OTU_2269	0.0118750742192139	0.0959561343385881	0.124300807955252	0.125779834976857	0.113259445028719	0.015552099533437	0.0380420999239158	0.115590232625343	0.0135400446821475	0	0.00822909809084924	0.0945562609752803	0.00328785138911721	0.0399904023034472	0.0755656309730186	0.14200428910914	0.177819927686563	0.201298167775861	0.0390472471690746	0.251787239782384	0.0810926163038839	0.0184615384615385	0.254777070063694	0.0114423021912009	0.00803535556448373	0	0.218272528843156	0.344989139230802	0.190440627333831	0.00227164307943936	0	0.133734536944166	0.0112065745237206	0.0595167241995001	0.105097214923805	0	0.0538068334678504	0.0533180214912641	0.102882452438663	0.339149937093157	0.0821549885456987	0.548933500627353	0.0357909806728704	0.69268067420919	0.431898279317255	0.069855631694498	0.433714037877693	0.023310566679876	OTU_229
OTU_2343	0.0237501484384277	0.0548320767649075	0.0414336026517506	0.0654055141879654	0.0566297225143597	0.0207361327112494	0.0760841998478316	0.0722438953908395	0.0169250558526843	0.05009183503089	0.00822909809084924	0.0270160745643658	0.207134637514384	0.123970247140686	0.0577854825087789	0.0260824204486176	0.0681643056131824	0.049297510475721	0.0141989989705726	0.0179848028415988	0.0426803243704652	0.0892307692307692	0.0626147036597215	0.223124892728417	0.0522298111691442	0	0.311817898347365	0.212956258784446	0.179238237490665	0.00227164307943936	0	0.178312715925554	0.00373552484124019	0	0.0175162024873008	0	0.543449018025289	0.504470511032729	0.0418504891275917	0.273508013784804	0.0252784580140611	0.180363864491844	0.608446671438797	0.438697760332487	0.286780457466657	0.129731887432639	0.231314153534769	0.517494580293247	OTU_2343
OTU_236	0.00791671614614258	0.287868403015764	0.186451211932878	0.347152344536124	0.283148612571798	0.0829445308449974	0.595992898808014	0.260078023407022	0.10832035745718	0.06678911337452	0.115207373271889	0.135080372821829	0.190695380568798	0.363912660961369	0.844557052051385	0.457891381209065	0.165965265840792	0.262920055870512	0.00354974974264314	0.101164515983994	0.179257362355954	0.255384615384615	0.349778689409479	0.0829566908862063	0	0	0.0935453695042095	0.187401507730312	0.041075429424944	0.0113582153971968	0	0.0111445447453472	0.018677624206201	0.0357100345197	0.070064809949203	0	0.0914716168953457	0.110737429251087	0.043594259507908	0.421202341228598	0.00789951812939411	0.105865746549561	0.0357909806728704	0.23089355806973	0.0656485384562228	0.232852105648327	0.0289142691918462	0.0186484533439008	OTU_236
OTU_239	0.00395835807307129	0.342700479780672	0.290035218562254	0.412557858724089	0.574387185502791	0.0207361327112494	0.0760841998478316	0.54905360497038	0.0440051452169792	0.01669727834363	0.0164581961816985	0.540321491287316	0.062469176393227	0.147964488522755	0.142241187713917	0.0927374949284182	0.634224408748741	0.994166461260373	0	0.195584730902387	0.610328638497653	0.864615384615385	0.446939436467667	0.108701870816408	0.00401767778224186	1.01010101010101	0.342999688182102	0.408876016866136	0.769230769230769	0	0	0.501504513540622	0.00747104968248039	0.0238066896798	0.0175162024873008	0	0.139897767016411	0.180460995816586	0.0366191779866427	0.12581368634101	0.0394975906469705	0.909661229611041	0.00596516344547841	1.63357192334334	0.749775412894755	2.15221874792096	0.346971230302154	0.160842910091144	OTU_239
OTU_242	0.162292680995923	0.0822481151473612	0.124300807955252	0.0654055141879654	0.198204028800259	0.0362882322446864	0.710119198579762	0.0577951163126716	0.0541601787285898	0.18367006177993	0.0411454904542462	0.0135080372821829	0.0789084333388131	0.0759817643765496	0.200026670222696	0.272416391352229	0.020745658230099	0.0369731328567907	0.00177487487132157	0.00899240142079942	0.0597524541186513	0.24	0.0712512145093382	0.040048057669203	0.980313378867015	0	1.80854381041472	1.10311342050343	0.156833457804332	0.0295313600327117	0	0.122589992198819	0.0933881210310049	0.511843828115701	0.648099492030128	3.36	0.64030131826742	0.951521614305635	0.950354857272394	5.33340626880368	0.0331779761434552	0.309755332496863	0.0715819613457409	0.744631724774879	0.82924469628913	1.65324995010312	0.852970941159462	0.230774610130772	OTU_242
OTU_250	0.114792384119067	0.164496230294722	0.290035218562254	0.191185349164822	0.0808996035919424	0.0725764644893727	0.291656099416688	0.101141453547175	0.0710852345812741	0.11688094840541	0.131665569453588	0.135080372821829	0.0328785138911721	0.055986563224826	0.0977908165533182	0.0927374949284182	0.0800189674589532	0.115027524443349	0.0514713712683256	0.0382177060383976	0.0469483568075117	0.0892307692307692	0.127388535031847	0.0286057554780022	0.152671755725191	0	0.124727159338946	0.421653392393202	0.0186706497386109	0.031803003112151	0	0.0222890894906943	0.0298841987299216	0.0952267587192001	0.0875810124365038	0	0.0215227333871402	0.0287097038799114	0.0401067187472754	0.268037853509108	0.0126392290070306	0.11762860727729	0.0715819613457409	0.161625490648811	0.15893856678875	0.00997937595635686	0.303599826514385	0.0069931700039628	OTU_250
OTU_268	2.32355618889285	0.630568882796436	0.372902423865755	1.3886093781445	1.46832780519375	0.124416796267496	0.126806999746386	0.635746279439387	0.0338501117053686	0.01669727834363	0.0493745885450955	0.769958125084425	3.84349827387802	2.3074462129089	2.73814286349291	1.36208195676114	1.54110603995021	1.96368416728289	1.7855241205495	1.06559956836473	3.38454972257789	3.82153846153846	1.94969232430098	2.87773900108702	0.405785456006428	0	0.436545057686311	0.839047659610716	0.168035847647498	0.0159015015560755	0	0.0445781789813886	0.0336197235711617	0.0952267587192001	0.0525486074619023	0	0.328221684153888	0.188663768353704	0.129039008143408	0.618128111153657	0.0505569160281223	0.46267252195734	1.87306132188022	0.958208265989379	1.00545919425057	0.365910451733085	0.361428364898077	0.428914426909718	OTU_268
OTU_271	0.0791671614614258	0.0137080191912269	0.0207168013258753	0.0301871603944456	0.0202249008979856	0.00518403317781234	0.139487699721025	0.0722438953908395	0.0135400446821475	0.05009183503089	0.032916392363397	0.0135080372821829	0.397830018083183	0.403903063264816	0.0222251855802996	0.0434707007476961	0.020745658230099	0.0123243776189302	0.00887437435660786	0.00449620071039971	0.0341442594963722	0.0861538461538462	0.0259095325488503	0.351850792379427	0.112494977902772	0	0.405363267851575	0.114996379743601	0.0522778192681105	0.00227164307943936	0	0.0222890894906943	0	0.0119033448399	0.0175162024873008	0	1.1138014527845	0.9351160692314	0.0401067187472754	0.388381379574422	0.0110593253811518	0.0941028858218319	0.268432355046528	0.207804202262757	0.290235643701195	0.339298782516133	0.130114211363308	0.930091610527052	OTU_271
OTU_295	0.431461029964771	0.233036326250857	0.165734410607002	0.231434896357416	0.153709246824691	0.015552099533437	0.0887648998224702	0.361219476954197	0.0575451898991267	0.03339455668726	0.115207373271889	0.688909901391328	0.0164392569455861	0.231944333359994	1.01346846246166	0.350663652698081	0.385276509987553	0.443677594281489	0.0354974974264314	0.0764354120767951	0.550576184379001	0.233846153846154	0.136025045881464	0.0715143886950054	0.132583366813982	0	0.0935453695042095	0.0851825035137783	0.00373412994772218	0	0	0.0222890894906943	0.018677624206201	0.0119033448399	0.0350324049746015	0	0.0161420500403551	0.036912476417029	0.0279003260850611	0.191455609649363	0.00947942175527293	0.121549560853199	0.155094249582439	0.109674440083122	0.162393753023288	0.202913977779256	0.0289142691918462	0.0396279633557892	OTU_295
OTU_320	0.661045798202905	0.328992460589445	0.372902423865755	0.462869792714832	0.416632958498503	0.0414722654224987	0.0760841998478316	0.216731686172518	0.0101550335116106	0.01669727834363	0.0164581961816985	0.175604484668378	2.3869801084991	2.12349036231304	0.666755567408988	0.426012867327421	0.373421848141782	0.529948237614	0.695750949558056	0.393417562159975	0.874946649594537	2.99384615384615	0.839900680125229	4.86869958235597	0.297308155885898	0	0.0311817898347365	0.268324886068402	0.104555638536221	0.00227164307943936	0	0.0334336342360415	0.00747104968248039	0.0119033448399	0	0	0.602636534839925	0.389631695513083	0.0680070448323365	0.300858815163284	0.0189588435105459	0.176442910915935	0.435456931519924	0.24821057492496	0.49409163153894	0.651985895815315	0.202399884342923	0.962726403878878	OTU_320
OTU_3305	0.205834619799707	0.328992460589445	0.517920033146882	0.296840410545381	0.254833751314619	0.0414722654224987	0.228252599543495	0.491258488657708	0.074470245751811	0.10018367006178	0.131665569453588	0.364717006618938	0.450435640309058	0.947772534591698	0.982353202649242	0.356459746131108	0.480113804753719	0.595678251581628	0.323027226580526	0.218065734454386	0.708493384549723	1.51384615384615	0.410234265356796	1.3473310830139	0.0522298111691442	0	0.0935453695042095	0.0809233783380894	0.00746825989544436	0.00908657231775743	0	0.0111445447453472	0.00747104968248039	0.0476133793596	0.0175162024873008	0	0.0753295668549906	0.188663768353704	0.0558006521701222	0.131283846616706	0.00947942175527293	0.0744981179422836	0.184920066809831	0.103902101131378	0.103655587036141	0.369236910385204	0.0578285383836923	0.293713140166437	OTU_3305
OTU_35	0.225626410165064	0.0274160383824537	0.103584006629376	0.020124773596297	0.173934147722676	0.0259201658890617	0.126806999746386	0.231180465250686	0.0270800893642949	0.01669727834363	0.0411454904542462	0.148588410104012	0.361663652802893	0.299928017275854	0.0755656309730186	0.0115921868660523	0.103728291150495	0.0862706433325117	0.0692201199815413	0.0382177060383976	0.247545881348698	0.24	0.0388642988232754	0.205961439441616	0.498192044997991	1.08140225787285	0.342999688182102	0.413135142041825	0.343539955190441	0	0	0.133734536944166	0.00373552484124019	0.119033448399	0.157645822385707	7.14666666666667	0.925477535647027	1.16889508653925	0.043594259507908	0.185985449373667	0.0379176870210917	0.121549560853199	1.4077785731329	0.634957284691757	0.894893234745353	0.685250482336505	0.0578285383836923	0.634047413692627	OTU_35
OTU_383	0.0356252226576416	0.0822481151473612	0.0621504039776258	0.105655061380559	0.0566297225143597	0.015552099533437	0.0507227998985544	0.0866926744690074	0.0304651005348318	0	0.0246872942725477	0	0.193983231957916	0.187954890826202	0.0577854825087789	0.0550628876137483	0.062236974690297	0.0451893846027442	0.0958432430513649	0.0494582078143968	0.0512163892445583	0.116923076923077	0.0777285976465508	0.165913381772413	0.0522298111691442	0.160427807486631	0.124727159338946	0.229992759487201	0.0970873786407767	0.00454328615887872	0	0.0334336342360415	0.00747104968248039	0.0595167241995001	0.122613417411105	0	0.236750067258542	0.282995652530555	0.0261565557047448	0.147694327443794	0.0189588435105459	0.101944792973651	0.26246719160105	0.0923574232278919	0.114021145739755	0.229525646996208	0.0722856729796154	0.317023706846313	OTU_383
OTU_393	0.00395835807307129	0.0685400959561343	0.0621504039776258	0.181122962366673	0.0768546234123453	0.015552099533437	0.190210499619579	0.0577951163126716	0.0440051452169792	0.03339455668726	0.0493745885450955	0.0675401864109145	0.0821962847279303	0.131968327601376	0.320042672356314	0.281110531501768	0.0859462983818386	0.18897379015693	0.00709949948528629	0.0359696056831977	0.0768245838668374	0.0523076923076923	0.148979812155889	0.0228846043824017	0	0	0.155908949173683	0.0851825035137783	0.00746825989544436	0.00227164307943936	0	0.0111445447453472	0.00373552484124019	0.0238066896798	0.0350324049746015	0	0.0269034167339252	0.0533180214912641	0.0174377038031632	0.142224167168098	0.00315980725175764	0.023525721455458	0.0238606537819136	0.0750404063726622	0.0345518623453804	0.0266116692169516	0.0289142691918462	0.011655283339938	OTU_393
OTU_398	0.162292680995923	0.205620287868403	0.207168013258753	0.211310122761119	0.0889895639511366	0.00518403317781234	0.101445599797109	0.0433463372345037	0.0304651005348318	0.01669727834363	0.0576036866359447	0.0945562609752803	0.210422488903502	0.303927057506199	0.133351113481798	0.17967889642381	0.0889099638432814	0.180757538410977	0.495190089098719	0.164111325929589	0.247545881348698	0.295384615384615	0.205117132678398	0.286057554780022	0.140618722378465	0.992275698158051	0.342999688182102	0.285361386771157	0.0485436893203883	0.00681492923831808	0	0.0445781789813886	0.0112065745237206	0.0476133793596	0.122613417411105	0	0.242130750605327	0.319908128947584	0.0453380298882243	0.191455609649363	0.0157990362587882	0.137233375156838	0.459317585301837	0.2135765412145	0.186580056665054	0.282748985430111	0.115657076767385	0.235436723466747	OTU_398
OTU_401	0.0633337291691406	0.109664153529815	0.0414336026517506	0.0704367075870396	0.032359841436777	0.00518403317781234	0.0507227998985544	0.0288975581563358	0.023695078193758	0	0.032916392363397	0.0135080372821829	0.25974025974026	0.155962568983444	0.0622305196248389	0.0637570277632875	0.0355639855373125	0.0410812587297675	0.0390472471690746	0.0202329031967987	0.0512163892445583	0.116923076923077	0.0518190650977005	0.203100863893815	0.0321414222579349	0	0.062363579669473	0.136292005622045	0.0224047796863331	0.00454328615887872	0	0.0111445447453472	0.00747104968248039	0.0238066896798	0.0175162024873008	0	0.150659133709981	0.118940201788204	0.0191814741834795	0.120343526065314	0.00473971087763646	0.0470514429109159	0.220711047482701	0.0577233895174325	0.0656485384562228	0.076508548998736	0.0867428075755385	0.081586983379566	OTU_401
OTU_405	0.21375133594585	0.411240575736806	0.310752019888129	0.321996377540753	0.307418493649381	0.0362882322446864	0.228252599543495	0.361219476954197	0.0575451898991267	0.1669727834363	0.139894667544437	0.337700932054572	0.433996383363472	0.959769655282732	1.0756989820865	0.420216773894395	0.453440815600735	0.538164489359954	0.234283483014447	0.213569533743986	0.69995731967563	1.43076923076923	0.388642988232754	1.50752331369071	0.0441944556046605	0	0.0311817898347365	0.0809233783380894	0.00746825989544436	0.0113582153971968	0	0.0111445447453472	0.00373552484124019	0	0.0350324049746015	0	0.0968523002421307	0.192765154622262	0.0470818002685406	0.120343526065314	0.00947942175527293	0.0509723964868256	0.214745884037223	0.0923574232278919	0.0898348420979891	0.425786707471226	0.0722856729796154	0.344996386862165	OTU_405
OTU_422	0.0593753710960693	0.0548320767649075	0.0621504039776258	0.211310122761119	0.922255480948143	0.0518403317781234	0.126806999746386	0.838029186533738	0.0372351228759055	0.01669727834363	0.0164581961816985	0.688909901391328	0.138089758342923	0.343917459809646	0.333377783704494	0.286906624934794	1.00764625689052	0.895571440308931	0.0159738738418941	0.231554336585585	0.145113102859582	0.830769230769231	0.231026665227248	0.0629326620516048	0.00803535556448373	0.035650623885918	0.0935453695042095	0.097959879040845	0.17176997759522	0.00908657231775743	0	0.178312715925554	0.00747104968248039	0.0238066896798	0.0350324049746015	0	0.118375033629271	0.123041588056763	0.0592881929307549	0.207866090476451	0.0489770124022435	0.196047678795483	0.0178954903364352	0.184714846455784	0.0621933522216848	0.598762557381412	0.0289142691918462	0.00932422667195039	OTU_422
OTU_448	0.182084471361279	0.808773132282385	0.538636834472757	1.09176896759911	0.50562252244964	0.0829445308449974	0.443824499112351	0.260078023407022	0.0440051452169792	0.03339455668726	0.0658327847267939	0.297176820208024	0.575373993095512	1.30368711509238	0.515624305462951	0.573813249869588	0.886135972971371	0.550488866978884	0.303503602995989	0.460860572815971	0.529236022193769	0.833846153846154	0.911151894634568	2.49156130213399	0.196866211329851	1.52109328579917	1.09136264421578	1.3842156820989	0.395817774458551	0.031803003112151	0	0.200601805416249	0.0560328726186029	0.3332936555172	0.315291644771414	0	0.774818401937046	0.910507751620048	0.19878982335606	0.568896668672392	0.0742554704163046	0.603826850690088	0.405631114292532	0.698453013160933	0.805058392647364	0.568824429512341	0.477085441665462	2.64341826149794	OTU_448
OTU_49	0.498753117206983	0.123372172721042	0.124300807955252	0.216341316160193	0.0930345441307338	0	0.0760841998478316	0.0722438953908395	0.00338501117053686	0.01669727834363	0	0.0810482236930974	0.161104718066743	0.255938574742062	0.142241187713917	0.0753492146293398	0.0474186473830834	0.0739462657135815	0.0159738738418941	0.0179848028415988	0.460947503201024	0.289230769230769	0.151138939868293	0.123004748555409	0.297308155885898	0.207961972667855	0.592454006859994	0.383321265812002	0.220313666915609	0.00227164307943936	0	0.111445447453472	0.0112065745237206	0.2856802761576	0.332807847258714	0	2.53430185633575	3.48617832827496	0.043594259507908	0.0984628849625294	0.0126392290070306	0.0980238393977415	0.656167979002625	0.190487185407527	2.54647225485454	1.34388929545606	0.0867428075755385	1.86717639105807	OTU_49
OTU_555	0.0158334322922852	0.0548320767649075	0.0621504039776258	0.0603743207888911	0.0404498017959712	0.015552099533437	0.164849099670302	0.101141453547175	0.0203100670232212	0.06678911337452	0.0411454904542462	0.0675401864109145	0.0394542166694065	0.0359913620731025	0.053340445392719	0.0231843737321046	0.0563096437674115	0.0246487552378605	0.00887437435660786	0.0112405017759993	0.0341442594963722	0.0246153846153846	0.0367051711108712	0.0314663310258024	0.0401767778224186	0	0.062363579669473	0.178883257378934	0.00746825989544436	0.0113582153971968	0	0.0111445447453472	0.00747104968248039	0.0119033448399	0.0350324049746015	0	0.00538068334678504	0.0164055450742351	0.0296440964653774	0.0984628849625294	0.00947942175527293	0.0862609786700125	0.0894774516821761	0.161625490648811	0.0760140971598369	0.00665291730423791	0.130114211363308	0.011655283339938	OTU_555
OTU_59	0.0475002968768555	0.0959561343385881	0.124300807955252	0.0452807405916683	0.145619286465496	0.046656298600311	0.202891199594218	0.173385348938015	0.0304651005348318	0.05009183503089	0.0246872942725477	0.0945562609752803	0.0263028111129377	0.0119971206910342	0.231141930035116	0.156494522691706	0.0978009602276095	0.147892531427163	0.00709949948528629	0.0494582078143968	0.0853606487409304	0.2	0.142502429018676	0.0143028777390011	0.566492567296103	0.23767082590612	1.49672591206735	1.14996379743601	0.421956684092606	0.063606006224302	0	0.635239050484788	0.0373552484124019	0.535650517795501	0.770712909441233	0	0.0376647834274953	0.0410138626855877	0.83875355293215	1.52617471691921	0.230665929378308	0.686166875784191	0.226676210928179	1.47194643269453	1.41317116992606	0.139711263388996	1.70594188231892	0.0303037366838388	OTU_59
OTU_609	0.447294462257056	2.33036326250857	3.5218562253988	2.35962970416583	0.578432165682388	0.938310005184033	4.53969059092062	1.1703511053316	1.06966352988965	1.5027550509267	2.1724818959842	0.634877752262596	0	0.0119971206910342	6.74756634217896	13.9077261925462	0.776480350897991	1.22422151014707	0.0603457456249334	1.67933096533429	1.18224498506189	0.00615384615384615	4.79758177696211	0.0143028777390011	0.546404178384894	2.09150326797386	0.218272528843156	0.698496528812982	1.50112023898432	0.056791076985984	0.00932748810745266	2.01716259890783	0.0410907732536421	0.654683966194501	0.875810124365038	0	0.0322841000807103	0.0533180214912641	14.6354648019949	11.0770745582846	0.783632198435895	3.06226474278545	0.0596516344547841	2.49942276610483	4.95128187409301	0.0831614663029739	2.84805551539685	0.0629385300356652	OTU_609
OTU_625	0.182084471361279	0.0548320767649075	0.0621504039776258	0.110686254779634	0.788771135021438	0.0414722654224987	0.101445599797109	0.202282907094351	0.00677002234107373	0.03339455668726	0.0164581961816985	0.256652708361475	0.0263028111129377	0.0479884827641366	0.386718229097213	0.162290616124732	0.640151739671626	0.562813244597815	0.0337226225551099	0.0966683152735938	0.102432778489117	0.00307692307692308	0.179207600129548	0.0143028777390011	0.00401767778224186	0.190136660724896	0.062363579669473	0.0298138762298224	0.227781926811053	0.00227164307943936	0	0.144879081689513	0	0.0952267587192001	0.0350324049746015	0	0.0161420500403551	0.0451152489541465	0.0279003260850611	0.0984628849625294	0.017378939884667	0.105865746549561	0.0596516344547841	0.202031863311014	0.103655587036141	0	0.0289142691918462	0.0163173966759132	OTU_625
OTU_63	0.288960139334204	0.822481151473612	0.580070437124508	0.603743207888911	0.740231372866273	0.0518403317781234	0.836926198326148	0.722438953908395	0.115090379798253	0.15027550509267	0.181040157998683	0.378225043901121	0.157816866677626	0.0679836839158602	0.195581633106636	0.0695531211963137	0.76462568905222	0.554596992851861	0.0692201199815413	0.0696911110111955	0.857874519846351	0.107692307692308	0.0539781928101047	0.091538417529607	0.562474889513861	0	0.311817898347365	0.327952638528046	0.17176997759522	0.00454328615887872	0	0.100300902708124	0.00747104968248039	0.0119033448399	0.0175162024873008	0	0.0322841000807103	0.0615207940283816	0.081957207874867	0.421202341228598	0.110593253811518	0.564617314930991	0.757575757575758	1.2006465019626	1.29569483795177	0.0898143836072118	0.274685557322539	0.0536143033637148	OTU_63
OTU_696	0.391877449234058	0.507196710075394	0.372902423865755	1.00623867981485	0.493487581910849	0.0673924313115604	0.114126299771747	0.144487790781679	0.00677002234107373	0	0.0246872942725477	0.121572335539646	0.861417063948709	0.583859873630329	0.924567720140463	0.231843737321046	0.52456878667536	0.603894503327582	0.0780944943381492	0.0696911110111955	0.832266325224072	1.13846153846154	0.455575947317284	1.42170604725671	0.0482121333869024	0.095068330362448	0.218272528843156	0.421653392393202	0.115758028379388	0.00227164307943936	0	0.0222890894906943	0.018677624206201	0.0952267587192001	0.157645822385707	0	0.107613666935701	0.192765154622262	0.0453380298882243	0.410262020677206	0.0252784580140611	0.164680050188206	0.680028632784538	0.450242438235973	0.504457190242554	0.395848579602156	0.0578285383836923	0.594419450336838	OTU_696
OTU_74	0.178126113288208	0.0959561343385881	0.165734410607002	0.181122962366673	0.145619286465496	0.0362882322446864	0.164849099670302	0.0866926744690074	0.0135400446821475	0	0.032916392363397	0.0540321491287316	0.174256123623212	0.191953931056546	0.102235853669378	0.17967889642381	0.136328611226365	0.172541286665023	0.188136736360087	0.123645519535992	0.29449423815621	0.203076923076923	0.179207600129548	0.288918130327822	0.088388911209321	0.362448009506833	0.155908949173683	0.323693513352357	0.0858849887976102	0.00908657231775743	0	0.0334336342360415	0.0149420993649608	0.0119033448399	0.0525486074619023	0	0.161420500403551	0.102534656713969	0.0244127853244285	0.164104808270882	0.00789951812939411	0.176442910915935	0.256502028155571	0.259755252828446	0.245318222652201	0.399175038254275	0.0722856729796154	0.18415347677102	OTU_74
OTU_76	0.0475002968768555	0.0959561343385881	0.0207168013258753	0.0553431273898169	0.0242698810775827	0.00518403317781234	0	0.0866926744690074	0.00338501117053686	0.03339455668726	0.0164581961816985	0.0540321491287316	0.197271083347033	0.339918419579301	0.0711205938569587	0.0376746073146699	0.0118546618457708	0.0082162517459535	0.0425969969117177	0.0292253046175981	0.145113102859582	0.424615384615385	0.0712512145093382	0.449110361004634	0.0482121333869024	0.796197266785502	0.218272528843156	0.140551130797734	0.0746825989544436	0	0	0.0334336342360415	0.00747104968248039	0.1428401380788	0.157645822385707	0	4.44444444444444	4.86014272824215	0.0209252445637958	0.0547016027569608	0.00315980725175764	0.023525721455458	0.93653066094011	0.184714846455784	0.583926473636929	2.48486461313286	0.0289142691918462	5.18893214294039	OTU_76
OTU_782	0.0118750742192139	0.0685400959561343	0.0207168013258753	0.0603743207888911	0.0444947819755683	0.015552099533437	0.0760841998478316	0.0144487790781679	0.00677002234107373	0.01669727834363	0.0164581961816985	0.0405241118465487	0.00986355416735163	0.0199952011517236	0.0577854825087789	0.0347765605981568	0.0118546618457708	0.0287568811108372	0.0195236235845373	0.00899240142079942	0.0256081946222791	0.0492307692307692	0.0194321494116377	0.0286057554780022	0.0401767778224186	0	0.0311817898347365	0.132032880446356	0.00373412994772218	0.00454328615887872	0	0	0.00373552484124019	0.0119033448399	0.0175162024873008	0	0.0161420500403551	0.00820277253711755	0.0104626222818979	0.0984628849625294	0.00157990362587882	0.0548933500627353	0.0775471247912193	0.0865850842761487	0.086379655863451	0.00332645865211895	0.101199942171462	0.0069931700039628	OTU_782
OTU_798	0.178126113288208	0.397532556545579	0.476486430495132	0.372308311531495	0.117304425208316	0.015552099533437	0.317017499365965	0.317873139719694	0.074470245751811	0.06678911337452	0.123436471362739	0.108064298257463	1.07183955285221	1.05574662081101	0.488954082766591	0.385440213296238	0.163001600379349	0.357406950948977	0.999254552554045	0.503574479564768	0.388390951771233	0.858461538461538	0.636942675159236	0.474855540934836	0.273202089192447	0.766488413547237	0.405363267851575	0.851825035137783	0.100821508588499	0.0181731446355149	0	0.0222890894906943	0.0149420993649608	0.0357100345197	0.0350324049746015	0	0.823244552058111	0.83668279878599	0.111601304340244	0.459493463158471	0.0315980725175764	0.274466750313676	0.978286805058459	0.490648810898176	0.49409163153894	0.488989421861486	0.549371114645077	0.398610690225879	OTU_798
OTU_82	0.0752088033883545	0.0685400959561343	0.103584006629376	0.0553431273898169	0.109214464849122	0.0207361327112494	0.114126299771747	0.0144487790781679	0.023695078193758	0	0.00822909809084924	0.0675401864109145	0.466874897254644	0.223946252899304	0.204471707338756	0.0318785138816438	0.0385276509987553	0.0410812587297675	0.0461467466543609	0.0134886021311991	0.166453265044814	0.101538461538462	0.0172730216992335	0.237427770467418	0.0843712334270792	0	0.218272528843156	0.132032880446356	0.0448095593726662	0	0	0.0111445447453472	0.0149420993649608	0.0476133793596	0.0350324049746015	0.0177777777777778	0.387409200968523	0.430645558198671	0.0331316372260101	0.202395930200755	0.00631961450351529	0.035288582183187	0.638272488666189	0.2135765412145	0.162393753023288	0.106446676867807	0.0722856729796154	0.35898272687009	OTU_82
OTU_883	0.0712504453152832	0.0822481151473612	0.0621504039776258	0.0754679009861139	0.00808996035919424	0.00518403317781234	0.114126299771747	0.0722438953908395	0.023695078193758	0.03339455668726	0.0740618828176432	0.0675401864109145	0.0789084333388131	0.0359913620731025	0.0577854825087789	0.110125775227497	0.0474186473830834	0.0451893846027442	0.0922934933087217	0.0517063081695967	0.153649167733675	0.0246153846153846	0.0561373205225089	0.0715143886950054	0.0281237444756931	0	0.0311817898347365	0.136292005622045	0.0224047796863331	0.00454328615887872	0	0.0334336342360415	0	0.0595167241995001	0.070064809949203	0	0.0376647834274953	0.147649905668116	0.0313878668456938	0.0656419233083529	0.017378939884667	0.0980238393977415	0.202815557146266	0.155853151697068	0.165848939257826	0.119752511476282	0.0578285383836923	0.0722627567076156	OTU_883
OTU_956	0.166251039068994	0.43865661411926	0.683654443753884	0.352183537935198	0.635061888196748	0.202177293934681	0.938371798123256	0.707990174830227	0.189560625550064	0.30055101018534	0.205727452271231	0.634877752262596	0.115074798619102	0.0719827241462049	0.55562963950749	0.426012867327421	0.494932132060933	0.632651384438419	0.0283979979411451	0.197832831257587	0.285958173282117	0.710769230769231	0.483644607578538	0.111562446364208	2.4186420249096	1.99643493761141	6.89117555347677	3.76080753013331	1.48244958924571	0.240794166420572	0	3.7334224896913	0.276428838251774	2.737769313177	2.69749518304432	0	0.161420500403551	0.192765154622262	3.67412419132649	5.95153437995733	0.966901019037839	3.10147427854454	0.67406346933906	5.36250288616948	4.88217814940225	0.598762557381412	8.02370970073731	0.142194456747244	OTU_956
OTU_990	0.0356252226576416	0.137080191912269	0.0414336026517506	0.266653250150936	1.22967397459752	0.0362882322446864	0.101445599797109	0.751336512064731	0.0203100670232212	0.05009183503089	0.00822909809084924	1.16169120626773	0.269603813907611	0.579860833399984	0.688980752989288	0.40572654031183	1.34846778495643	1.46249281077972	0.0141989989705726	0.341711253990378	0.277422108408024	1.36615384615385	0.248299686926482	0.0686538131472052	0.0120530333467256	0.065359477124183	0.187090739008419	0.102219004216534	0.298730395817774	0.00454328615887872	0	0.23403543965229	0.00747104968248039	0.0357100345197	0.070064809949203	0	0.182943233790691	0.196866540890821	0.0802134374945507	0.158634647995186	0.0394975906469705	0.243099121706399	0.0178954903364352	0.271299930731933	0.100200400801603	0.785044241900073	0.0867428075755385	0.023310566679876	OTU_990
[truncated: 8 more columns]

## Sheet: S8.Core 18S Large rel. ab.
Supplementary Table S8. OTUs table in relative abundance (100%) with taxonomy of the 18S large fraction core.
OTUid	D.18S.DNA.Large	P4.82.18S.DNA.Large	P5.09.18S.DNA.Large	P4.11.18S.DNA.Large	G1.1.18S.DNA.Large	P1.16.18S.DNA.Large	P4.88.18S.DNA.Large	G1.2.18S.DNA.Large	P10.07.18S.DNA.Large	P8.39.18S.DNA.Large	P7.58.18S.DNA.Large	G1.3.18S.DNA.Large	S2.18S.DNA.Large	S3.18S.DNA.Large	G8.18S.DNA.Large	G7.18S.DNA.Large	G2.18S.DNA.Large	G3.18S.DNA.Large	C.18S.DNA.Large	G4.18S.DNA.Large	G5.18S.DNA.Large	K.18S.DNA.Large	G6.18S.DNA.Large	S1.18S.DNA.Large	D.18S.RNA.Large	P4.82.18S.RNA.Large	P5.09.18S.RNA.Large	P4.11.18S.RNA.Large	G1.1.18S.RNA.Large	P1.16.18S.RNA.Large	P4.88.18S.RNA.Large	G1.2.18S.RNA.Large	P10.07.18S.RNA.Large	P8.39.18S.RNA.Large	P7.58.18S.RNA.Large	G1.3.18S.RNA.Large	S2.18S.RNA.Large	S3.18S.RNA.Large	G8.18S.RNA.Large	G7.18S.RNA.Large	G2.18S.RNA.Large	G3.18S.RNA.Large	C.18S.RNA.Large	G4.18S.RNA.Large	G5.18S.RNA.Large	K.18S.RNA.Large	G6.18S.RNA.Large	S1.18S.RNA.Large	OTUid
OTU_101	0.124312397053796	0.0311429461227032	0.0658616904500549	0.0341997264021888	0.407815222630037	0.132353612340833	0.123026450686898	0.210409745293466	0.0139111080197538	0.0250187640730548	0.0383582662063675	0.380736777114633	0.00921772260800098	0.0336168353111238	0.107560898449858	0.194862710363153	0.924505617511712	0.805529312316643	0.0219178082191781	0.623251081149835	0.34265885924962	0	0.326564789616914	0.00272583546857112	0.501197304672273	0	0	0.181272011601409	0.330593280914939	0.35785857429144	0.281923714759536	0.00494633229460355	0.0245975566427068	0.0628535512256442	0.0421466704130374	0	0.0295757985465608	0.0822749010130097	0.0835421888053467	0.0902562492642154	0.478912978912979	0.320657573841568	0.013849456408836	0.724944118890835	0.220480156785889	0.0416731781007449	0.26400953840913	0.00483465480564688	OTU_101
OTU_1040	0.0932342977903471	0.0467144191840548	0.0878155872667398	0.205198358413133	0.0593185778370964	0.177992789010086	0.0205044084478163	0.0110741971207087	0.0347777700493844	0.0375281461095822	0.0191791331031837	0.0102901831652603	0.270386529834696	0.84714424984032	0.110724454286618	0.188957779746088	0.107789892624684	0.149172094873452	0.664840182648402	0.267107606207072	0.182173064411191	0.0884274182046382	0.221896587816621	0.275309382325683	0.345269254329788	0	0.419563653800048	0.947793660658794	0.531629735525375	1.00200400801603	0.679933665008292	0	0.0819918554756894	0.157133878064111	0.351222253441978	0.0262174739463853	2.82237620415751	2.76649354656245	0.802005012531328	0.718125809363105	0.374962874962875	0.817450998103152	2.12819980149112	1.10553978130852	0.783929446349829	0.71886232223785	0.587634133878385	1.40204989363759	OTU_1040
OTU_1041	0.229977934549523	0.0622858922454064	0.021953896816685	0.0991792065663475	0.181663144626108	0.355985578020172	0.0820176337912651	0.08859357696567	0.0208666620296307	0.0500375281461096	0.0767165324127349	0.0411607326610414	0.165919006944018	0.0974888224022591	0.126542233470421	0.194862710363153	0.124372953028481	0.213813335985282	0.379908675799087	0.173831934198253	0.242897419214921	0.841486721624782	0.326564789616914	0.128114267022842	0.417664420560227	0	0.179812994485735	0.466128029832194	0.750536097212294	1.11651875178929	0.464344941956882	0	0.0355298040394654	0.157133878064111	0.309075583028941	0	0.676018252492817	0.23139815909909	0.317460317460317	0.533689126084056	0.163350163350163	0.379369523981573	0.648616208480484	0.740047121367728	0.705536501714846	2.52643642235766	0.604667007324136	0.101527750918584	OTU_1041
OTU_1048	0.0404015290424838	0.0311429461227032	0	0.0547195622435021	0.0222444666889111	0.031947423668477	0.0410088168956326	0.0110741971207087	0.00695555400987689	0.0125093820365274	0.0191791331031837	0.0102901831652603	0.132120690714681	0.144552391837832	0.0442897817146473	0.0649542367877177	0.033166120807595	0.0397792252995873	0.153424657534247	0.0551174425506656	0.0910865322055953	0.225347291553755	0.0921080175842579	0.0954042413999891	0.189341203987303	0	0.179812994485735	0.290035218562254	0.241243745532523	0.350701402805611	0.414593698175788	0.0098926645892071	0.0218644947935172	0.0314267756128221	0.126440011239112	0	0.650667568024337	0.524502493957937	0.133667502088555	0.278617117293882	0.178200178200178	0.18065215427694	0.43164139140872	0.223524436658008	0.220480156785889	0.588633640673022	0.28104241185488	0.217559466254109	OTU_1048
OTU_113	0.0901264878640022	0.311429461227032	0.307354555433589	0.129958960328317	0.077855633411189	0.488339190361006	0.430592577404142	0.044296788482835	0.00695555400987689	0.162621966474856	0.0958956655159187	0.113192014817864	1.70835125668285	0.739570376844724	0.401771591268586	0.47239444936522	0.120227187927532	0.253592561284869	0.511415525114155	0.356143474942763	0.0867490782910432	1.01548906067262	0.494033912497383	0.711443057297061	0.0612574483488333	0	0.167825461520019	0.0673296043090947	0.044674767691208	0.071571714858288	0.099502487562189	0	0.00546612369837929	0	0.0280977802753582	0	0.507013689369613	0.730189746490461	0.0724032302979671	0.0627869560098889	0.0222750222750223	0.0451630385692349	0.0877132239226277	0.0724944118890836	0.0440960313571779	0.307339688492994	0.0851643672287515	0.285244633533166	OTU_113
OTU_1188	0.183360785654349	0.077857365306758	0.021953896816685	0.0854993160054719	0.0963926889852816	0.191684542010862	0.0820176337912651	0.0332225913621262	0.00347777700493844	0.0875656742556918	0.0383582662063675	0.102901831652603	0.150556135930683	0.215147745991192	0.177159126858589	0.159433126660762	0.0663322416151901	0.0497240316244841	0.306849315068493	0.186551344017638	0.156148340923878	0.536269503950709	0.247016956248692	0.267131875919969	0.23946093445453	0	0.0239750659314313	0.103584006629376	0.116154395997141	0.0858860578299456	0.116086235489221	0	0.0218644947935172	0.0314267756128221	0.0280977802753582	0	0.443636978198411	0.164549802026019	0.139236981342244	0.192285052780285	0.0408375408375408	0.0858097732815464	0.117720379475106	0.187277230713466	0.200881920627144	0.666770849611919	0.229943791517629	0.222394121059756	OTU_1188
OTU_1224	0.593591695931877	0.29585798816568	0.21953896816685	0.502735978112175	0.152003855707559	0.899091780384282	0.389583760508509	0.143964562569214	0.0173888850246922	0.0375281461095822	0.0191791331031837	0.277834945462029	0.445523259386714	0.517699263791307	0.832015185068017	0.590493061706525	0.40213921479209	0.353040624533837	0.843835616438356	0.449419146951581	0.780741704619388	0.268134751975354	0.644756123089805	0.594232132148504	0.150359191401682	0	0	0.269318417236379	0.0938170121515368	0.379330088748926	0.099502487562189	0	0.0218644947935172	0.0942803268384664	0.0421466704130374	0	0.076052053405442	0.0771327196996966	0.378724589250905	0.247223639288938	0.163350163350163	0.198717369704634	0.0530895829005378	0.114782818824382	0.347868691817736	0.140646976090014	0.332141032192131	0.0942757687101141	OTU_1224
OTU_128	0.208223265065109	0.545001557147306	0.439077936333699	0.660054719562243	0.281763244726208	0.182556706677012	0.963707197047365	0.155038759689922	0.0834666481185226	0.462847135351514	0.364403528960491	0.102901831652603	0.374854052725373	1.34131172891384	0.389117367921544	0.507824033067611	0.186559429542722	0.328178608721595	0.694063926940639	0.220469770202663	0.290609412274995	0.396497133240152	0.439606447561231	0.575151283868506	0.0445508715264242	0	0.0119875329657157	0.145017609281127	0.0134024303073624	0.0286286859433152	0.182421227197347	0	0.0109322473967586	0.0314267756128221	0.0561955605507165	0	0.0169004563123204	0.107985807579575	0.0612642717905876	0.0353176627555625	0.0408375408375408	0.036130430855388	0.0830967384530157	0.0241648039630279	0.0587947084762371	0.0364640308381518	0.0681314937830012	0.116031715335525	OTU_128
OTU_1348	0.161606116169935	0.0467144191840548	0.021953896816685	0.0341997264021888	0.133466800133467	0.219068048012414	0	0.0110741971207087	0.0139111080197538	0	0.0575373993095512	0.0205803663305207	0.168991581146685	0.221871113053417	0.0822524517557735	0.147623265426631	0.0124372953028481	0.0596688379493809	0.317808219178082	0.0975154752819469	0.151810887009326	0.678894372022706	0.14653548252041	0.106307583274274	0.233892075513727	0	0.0719251977942939	0.145017609281127	0.370800571837026	0.558259375894646	0.099502487562189	0.0098926645892071	0.0136653092459482	0.125707102451288	0.0983422309637539	0	0.659117796180497	0.431943230318301	0.155945419103314	0.286465486795118	0.0891000891000891	0.10387498870924	0.648616208480484	0.274874645079442	0.460558549730524	1.82320154190759	0.28104241185488	0.186134210017405	OTU_1348
OTU_14	0.031078099263449	0.0622858922454064	0.13172338090011	0.0376196990424077	0.0444889333778223	0.100406188672356	0.0410088168956326	0.0553709856035437	0.0243444390345691	0.0500375281461096	0.0575373993095512	0.205803663305207	0.021508019418669	0	0.117051565960139	0.147623265426631	0.0663322416151901	0.12431007906121	0.0547945205479452	0.0381582294581531	0.164823248752982	0.111247397096158	0.142348754448399	0.00272583546857112	0.462215292086651	0	0.0839127307600096	0.714729645742697	0.294853466761973	0.293444030918981	1.11111111111111	0	0.0519281751346033	0.125707102451288	0.421466704130374	0	0.0126753422342403	0.0257109065665655	0.428849902534113	0.76914021112114	0.761063261063261	1.15165748351549	0.0923297093922397	0.314142451519362	1.01910828025478	0.260457363129656	1.89064895247828	0.07735447689035	OTU_14
OTU_1404	0.245516984181247	0.0155714730613516	0	0.106019151846785	0.0407815222630037	0.150609283008535	0.143530859134714	0.0110741971207087	0.0139111080197538	0.0125093820365274	0.0575373993095512	0.0411607326610414	0.0829595034720089	0.134467341244495	0.1202151217969	0.289341600236197	0.0414576510094938	0.0944756600865198	0.295890410958904	0.139913508013228	0.32097158967686	0.156887354879197	0.192589491312539	0.128114267022842	0.9188617252325	0	0.035962598897147	0.523099233478351	0.227841315225161	0.515316346979674	0.0829187396351575	0	0.0109322473967586	0.0314267756128221	0.0280977802753582	0	0.37181003887105	0.344526147991978	0.473405736563631	0.604324451595181	0.144787644787645	0.153554331135399	0.452415576021975	0.483296079260557	1.12199902008819	0.38547689743189	0.528019076818259	0.16196093598917	OTU_1404
OTU_147	0.257948223886627	0.280286515104329	0.373216245883644	0.15389876880985	0.989878767656545	1.16379900506595	0.738158704121386	0.664451827242525	0.0973777561382764	0.375281461095822	0.383582662063675	0.823214653220827	0.448595833589381	0.22523279658453	0.477696931350838	0.490109241216416	0.696488536959496	0.84530853761623	0.350684931506849	0.334944458577122	0.607243548037302	0.185412328493596	0.427046263345196	0.133565937959985	0.86317313582447	0	0	0.233064014916097	1.52340957827019	0.501002004008016	0.149253731343284	0.0098926645892071	0.0273306184918965	0.0628535512256442	0.0421466704130374	0	0.646442453946257	0.195402889905898	0.161514898357004	0.337479888553153	0.61998811998812	0.718092313250836	0.0623225538397618	0.220503836162629	0.837824595786379	0.223993332291504	0.417305399420882	0.130535679752466	OTU_147
OTU_1479	0.0683718183795879	0.124571784490813	0.13172338090011	0.102599179206566	0.00370741111481852	0.109534024006207	0.102522042239081	0.044296788482835	0.0208666620296307	0.100075056292219	0.0575373993095512	0.123482197983124	0.0675966324586739	0.0806804047466971	0.0949066751028156	0.070859167404783	0.0538949463123419	0.0944756600865198	0.102283105022831	0.06783685237005	0.117111255692908	0.0599024445902388	0.142348754448399	0.0899525704628469	0.517903881494682	0	0	0.885643256681168	0.151894210150107	0.30060120240481	0.381426202321725	0	0.0546612369837929	0.0942803268384664	0.0561955605507165	0	0.236606388372486	0.257109065665655	0.133667502088555	0.24329945453832	0.2004752004752	0.343239093126186	0.129261593149136	0.0845768138705975	0.6859382655561	0.286503099442621	0.476920456481008	0.099110423515761	OTU_1479
OTU_149	0.79870715107064	0.171286203674868	0.373216245883644	0.560875512995896	0.745189634078523	0.520286614029483	0.512610211195407	0.44296788482835	0.0347777700493844	0.225168876657493	0.230149597238205	0.391026960279893	0.912554538192097	1.47577907015834	0.832015185068017	1.42899320932979	0.766966543675635	0.691164039580329	1.36255707762557	0.886118884083779	1.21882454998916	0.824371737456143	1.10948293908311	1.03036580711988	0.306287241744167	0	0	0.108763206960845	0.518227305218013	0.107357572287432	0.0829187396351575	0.0346243260622249	0.00819918554756894	0	0.0140488901376791	0	0.684468480648978	0.97701444952949	0.350877192982456	0.207981791782757	0.334125334125334	0.379369523981573	0.383168293977795	0.247689240621035	0.352768250857423	0.213575037766318	0.31510815874638	0.555985302649391	OTU_149
OTU_1684	1.08462566429437	0.29585798816568	0.26344676180022	0.468536251709986	0.544989433878323	2.14504130345489	0.8816895632561	0.199335548172757	0.194755512276553	0.225168876657493	0.364403528960491	0.329285861288331	0.202789897376022	0.504252529666857	0.847832964251819	1.02745792736935	0.518220637618673	0.651384814280742	0.080365296803653	0.729246162978038	1.01062676209065	0.00855749208431982	0.640569395017794	0.0490650384342801	0.256167511276939	0	0.0599376648285783	0.336648021545473	0.174231593995711	1.28829086744918	0.265339966832504	0	0.0191314329443275	0.0314267756128221	0.15453779151447	0	0.0718269393273618	0.118270170206201	0.272904483430799	0.286465486795118	0.077962577962578	0.112907596423087	0.013849456408836	0.247689240621035	0.34296913277805	0	0.28104241185488	0.00241732740282344	OTU_1684
OTU_1762	0.0186468595580694	0.0155714730613516	0.0658616904500549	0.112859097127223	0.0481963444926408	0.269271142348592	0.287061718269428	0.0110741971207087	0.0521666550740767	0.0375281461095822	0.0767165324127349	0.0514509158263017	0	0	0.224612464409997	0.342485975789785	0.0373118859085444	0.0696136442742778	0.00365296803652968	0.0423980327312813	0.0433745391455216	0.00570499472287988	0.263763868536739	0	0.206047780809712	0.0097143967359627	0.143850395588588	0.0517920033146882	0.151894210150107	2.13283710277698	0.348258706467662	0.00494633229460355	0.0409959277378447	0.157133878064111	0.590053385782523	0	0.0126753422342403	0.00514218131331311	0.467836257309942	1.45194835772868	0.0742500742500743	0.230331496703098	0.0230824273480599	0.135927022292032	0.151886330230279	0.0416731781007449	0.604667007324136	0.00483465480564688	OTU_1762
OTU_18	0.139851446685521	0.077857365306758	0.0878155872667398	0.215458276333789	0.0889778667556445	0.118661859340057	0.123026450686898	0.044296788482835	0.0347777700493844	0.0500375281461096	0.0383582662063675	0.061741098991562	0.135193264917348	0.480720744949071	0.139196456817463	0.218482432831414	0.149247543634178	0.193923723335488	0.398173515981735	0.161112524378869	0.307959227933203	0.162592349602077	0.26795059660875	0.56152210652565	0.885448571587682	0	0.371613521937185	1.16532007458048	0.652251608291637	0.737188663040366	1.22719734660033	0	0.106589412118396	0.188560653676933	0.814835627985389	0	0.899949298631063	1.42438422378773	0.356446672236146	0.474826354824785	0.482625482625483	0.64583145154006	0.800960228977679	0.65547030749713	0.926016658500735	0.265666510392249	0.911258729347641	1.16031715335525	OTU_18
OTU_215	0.9758523168723	0.918716910619745	0.680570801317234	4.23734610123119	0.945389834278723	1.72516087809776	2.33750256305106	1.2624584717608	0.546010989775336	0.738053540155116	0.882240122746452	1.52294710845853	0.024580593621336	0.0134467341244495	0.980702309395761	1.18689105403012	1.85315700012437	2.73482173934663	0.295890410958904	1.44153311286356	2.42897419214921	0.00285249736143994	3.03119112413649	0.0272583546857112	0.0612574483488333	0	0.0119875329657157	0.243422415579035	0.187634024303074	0.293444030918981	0.281923714759536	0	0.0382628658886551	0.0314267756128221	0.15453779151447	0	0.00422511407808011	0.00514218131331311	0.233918128654971	0.149119020523486	0.267300267300267	0.261945623701563	0.0230824273480599	0.154050625264303	0.20578147966683	0	0.442854709589508	0.0169212918197641	OTU_215
OTU_229	0.034185909189794	0.0311429461227032	0.021953896816685	0.0786593707250342	0.0333667000333667	0.0502030943361782	0.0410088168956326	0	0.00695555400987689	0.0125093820365274	0	0	0.027653167824003	0.0302551517800114	0.0347991142043657	0.11219368172424	0.0456034161104432	0.0497240316244841	0.120547945205479	0.06783685237005	0.0737367165473867	0.0741649313974385	0.0711743772241993	0.0299841901542823	0.194910062928106	0	0.107887796691441	0.424694427180443	0.290385989992852	0.465216146578872	0.298507462686567	0.0346243260622249	0.0382628658886551	0.157133878064111	0.168586681652149	0.0589893163793669	0.490113233057293	0.257109065665655	0.334168755221387	0.317858964800063	0.222750222750223	0.329690181555415	0.607067839253976	0.422884069352987	0.352768250857423	0.40110433921967	0.246976664963379	0.22481144846258	OTU_2269
OTU_242	0.0217546694844143	0	0.0439077936333699	0.027359781121751	0.00741482222963705	0.118661859340057	0.0410088168956326	0.0110741971207087	0.0382555470543229	0.0375281461095822	0.0191791331031837	0.0102901831652603	0.00614514840533399	0.00336168353111238	0.208794685226194	0.259816947150871	0.0124372953028481	0	0	0.00847960654625625	0.0260247234873129	0.00570499472287988	0.0502407368641407	0.00545167093714223	0.618143342429136	3.27375170001943	0.0839127307600096	0.642220841102134	0.0402072909220872	0.515316346979674	1.80762852404643	0.00494633229460355	0.046462051436224	0.157133878064111	0.407417813992695	0	0.0169004563123204	0.0308530878798786	0.896686159844055	3.07656084448456	0.15963765963766	0.117423900280011	0.0161576991436419	0.0634326104029481	0.27437530622244	0.119810387039642	0.749446431613013	0.00483465480564688	OTU_242
OTU_267	0.0901264878640022	0.124571784490813	0.417124039517014	0.116279069767442	0.315129944759574	0.269271142348592	0.16403526758253	0.254706533776301	0.031299993044446	0.0500375281461096	0.15343306482547	0.133772381148384	0.0522337614453389	0.0605103035600229	0.145523568490984	0.265721877767936	0.373118859085444	0.213813335985282	0.255707762557078	0.296786229118969	0.169160702667534	0.048492455144479	0.535901193217501	0.0845008995257046	0.367544690093	0	0.0599376648285783	0.238243215247566	0.585239456754825	0.350701402805611	0.099502487562189	0.00494633229460355	0.0163983710951379	0.0314267756128221	0.0842933408260747	0.00655436848659632	0.118303194186243	0.272535609605595	0.217209690893901	0.168739944276577	0.478912978912979	0.144521723421552	0.773261316160007	0.528605086691234	0.293973542381186	0.130228681564828	1.09010390052802	0.0725198220847032	OTU_267
OTU_268	4.09609348292258	1.72843350981003	1.38309549945115	1.93570451436389	1.27164201238275	3.83369084021724	2.13245847857289	0.852713178294574	0.15649996522223	0.237678258694021	0.421940928270042	1.26569252932702	5.12198119584588	3.8827444784348	3.03385004745334	2.39740183052849	1.26860412089051	1.62100343095818	8.22283105022831	3.97269566692105	3.17501626545218	3.89651139572696	4.66401507222106	2.9629831543368	0.529041599376288	0	0.035962598897147	0.849388854360887	0.174231593995711	0.493844832522187	0.199004975124378	0	0.0437289895870344	0.125707102451288	0.0983422309637539	0	0.304208213621768	0.241682521725716	0.584795321637427	0.541537495585292	0.196762696762697	0.298076054556951	0.360085866629735	0.389657463903824	0.720235178833905	0.197947595978538	0.706864247998637	0.198220847031522	OTU_268
OTU_3	0.0435093389688287	0.0622858922454064	0.0439077936333699	0.0649794801641587	0.0333667000333667	0.123225777006983	0.0615132253434488	0.0332225913621262	0.0104333310148153	0.0500375281461096	0.0383582662063675	0.030870549495781	0.138265839120015	0.198339328335631	0.117051565960139	0.177147918511957	0.0746237718170888	0.084530853761623	0.438356164383562	0.173831934198253	0.203860333983951	0.353709672818553	0.21770985974461	0.133565937959985	0.278442947040151	0	0.323663390074323	0.637041640770665	0.406540385989993	0.83738906384197	0.829187396351575	0.00494633229460355	0.0437289895870344	0.188560653676933	0.196684461927508	0	0.959100895724185	0.858744279323289	0.284043441938179	0.62786956009889	0.386100386100386	0.550989070544666	0.886365210165501	0.546728689663505	0.671239588437041	1.31270511017346	0.84312723556464	0.219976793656933	OTU_3
OTU_308	0.239301364328558	0.264715042042977	0.153677277716795	0.133378932968536	0.956512067623179	0.597873214367213	0.369079352060693	0.542635658914729	0.0521666550740767	0.062546910182637	0.0767165324127349	0.565960074089319	0.021508019418669	0.00336168353111238	0.237266687757039	0.336581045172719	1.40126860412089	1.47183133608473	0.0328767123287671	0.979394556092597	0.507482108002603	0.0256724762529595	0.535901193217501	0	0.451077574205045	0	0.0119875329657157	0.341827221876942	2.17566118656183	0.801603206412826	0.381426202321725	0.0098926645892071	0.0519281751346033	0.125707102451288	0.0561955605507165	0	0.0929525097177624	0.0514218131331311	0.105820105820106	0.251147824039556	1.22512622512623	0.844548821244693	0.0323153982872839	1.53144445115689	0.519353258206761	0.125019534302235	0.757962868335888	0.00241732740282344	OTU_308
OTU_320	0.702365043353948	0.311429461227032	0.13172338090011	0.441176470588235	0.144589033477922	0.743918579708822	0.287061718269428	0.0775193798449612	0.0347777700493844	0.100075056292219	0.0575373993095512	0.205803663305207	1.07232839673078	1.06565367936262	0.404935147105346	0.324771183938589	0.290203557066457	0.293371786584456	0.734246575342466	0.45365895022471	0.646280633268272	1.00407907122686	0.456353359849278	1.28932017663414	0.250598652336136	0	0	0.279676817899316	0.107219442458899	0.257658173489837	0.0829187396351575	0	0.00819918554756894	0.0314267756128221	0.0280977802753582	0	0.249281730606726	0.339383966678665	0.200501253132832	0.0981046187654515	0.137362637362637	0.162586938849246	0.0854049811878217	0.144988823778167	0.396864282214601	0.312548835755587	0.306591722023505	0.333591181589634	OTU_320
OTU_35	0.0466171488951736	0.0467144191840548	0.021953896816685	0.027359781121751	0.0185370555740926	0.0684587650038793	0.0410088168956326	0.0332225913621262	0.0173888850246922	0.0500375281461096	0.0191791331031837	0.0720312821568224	0.0952498002826768	0.0974888224022591	0.0411262258778867	0.0649542367877177	0.0580407114132913	0.0298344189746905	0.0876712328767123	0.033918426185025	0.0954239861201475	0.148329862794877	0.0376805526481055	0.0436133674971379	0.66269421395556	0	0.0119875329657157	0.145017609281127	0.138491779842745	0.150300601202405	0.265339966832504	0	0.0273306184918965	0.125707102451288	0.0140488901376791	0	0.236606388372486	0.246824703039029	0.050125313283208	0.105952988266688	0.0742500742500743	0.0767771655676994	0.789419015303649	0.0543708089168127	0.475257226849583	0.213575037766318	0.28104241185488	0.132953007155289	OTU_35
OTU_38	0.357398141529664	0.218000622858922	0.439077936333699	0.147058823529412	0.975049123197271	0.479211355027155	0.820176337912651	0.387596899224806	0.0278222160395075	0.362772079059294	0.556194859992328	0.658571722576662	0.986296319056105	1.20684438766934	0.351154697880418	0.442869796279894	0.485054516811077	0.611605588981155	0.595433789954338	0.483337573136606	0.472782476686185	1.38631371765981	0.720117228386016	0.940413236657035	0.161496909283288	0	0.107887796691441	0.0517920033146882	0.241243745532523	0.0572573718866304	0.132669983416252	0	0.0163983710951379	0	0.0140488901376791	0	0.498563461213453	0.82789119144341	0.0445558340295182	0.0470902170074167	0.0816750816750817	0.0632282539969289	0.133878078618748	0.111762218329004	0.259676629103381	0.328176277543366	0.0170328734457503	0.152291626377877	OTU_38
OTU_383	0.0901264878640022	0.077857365306758	0.021953896816685	0.12311901504788	0.107514922329737	0.0912783533385058	0.0615132253434488	0.0110741971207087	0.0278222160395075	0.100075056292219	0.0191791331031837	0.0411607326610414	0.101394948688011	0.349615087235688	0.0695982284087314	0.147623265426631	0.0497491812113926	0.0895032569240714	0.292237442922374	0.105995081828203	0.16048579483843	0.094132412927518	0.154908938664434	0.362536117319959	0.501197304672273	0	0.19180052745145	0.626683240107727	0.361865618298785	0.465216146578872	0.497512437810945	0.00494633229460355	0.0327967421902758	0.0628535512256442	0.309075583028941	0	0.849247929694102	0.802180284876845	0.155945419103314	0.2825413020445	0.267300267300267	0.325173877698492	0.475498003370034	0.296018848547091	0.529152376286134	0.23441162681669	0.459887583035258	0.633339779539741	OTU_383
OTU_4	0.0528327687478634	0.0155714730613516	0.021953896816685	0.0512995896032832	0.0407815222630037	0.104970106339282	0.0205044084478163	0.0110741971207087	0.00695555400987689	0.0250187640730548	0.0191791331031837	0.0205803663305207	0.15362871013335	0.178169227148956	0.0917431192660551	0.118098612341305	0.0165830604037975	0.114365272736313	0.325114155251142	0.0593572458237938	0.147473433094773	0.256724762529595	0.113041657944317	0.130840102491414	0.245029793395333	0	0.155837928554304	0.668116842759478	0.39313795568263	0.586888061837962	0.348258706467662	0.0098926645892071	0.0273306184918965	0.125707102451288	0.0842933408260747	0	1.09852966030083	1.2958296909549	0.26176552492342	0.557234234587764	0.23017523017523	0.365820612410803	0.58167716917111	0.368513260436175	0.485056344928956	0.93764650726676	0.553568386986885	0.241732740282344	OTU_4
OTU_401	0.108773347422072	0.0467144191840548	0	0.027359781121751	0.077855633411189	0.260143307014741	0.0205044084478163	0.0553709856035437	0.0139111080197538	0.0500375281461096	0	0.0514509158263017	0.331838013888035	0.800080680404747	0.0949066751028156	0.23619722468261	0.0621864765142407	0.149172094873452	0.241095890410959	0.152632917832613	0.303621774018651	0.407907122685912	0.163282394808457	0.411601155754239	0.272874088099348	0	0.035962598897147	0.17609281126994	0.254646175839886	0.501002004008016	0.182421227197347	0.00494633229460355	0.00546612369837929	0.0942803268384664	0.0140488901376791	0	1.88440087882373	1.79462127834627	0.295182400445558	0.502295648079112	0.126225126225126	0.167103242706169	0.216974817071763	0.296018848547091	0.524252817246448	1.31791425743606	0.417305399420882	0.374685747437633	OTU_401
OTU_422	0.0497249588215185	0.109000311429461	0.13172338090011	0.249658002735978	0.593185778370964	0.648076308703391	0.123026450686898	0.321151716500554	0.0730333171037073	0.0750562922191644	0.134253931722286	0.833504836386088	0.205862471578689	0.255487948364541	0.468206263840557	0.496014171833481	0.451888396003482	0.6265227984685	0.0657534246575343	0.377342491308403	0.199522880069399	0.778731779673104	0.314004605400879	0.0218066837485689	0.0111377178816061	0	0.0479501318628626	0.181272011601409	0.129556826304503	0.193243630117378	0.199004975124378	0	0.00273306184918965	0.0628535512256442	0.0561955605507165	0.150750475191715	0.038026026702721	0.0514218131331311	0.139236981342244	0.109877173017306	0.0928125928125928	0.0858097732815464	0.00461648546961198	0.0664532108983266	0.0587947084762371	0.276084804917435	0.0936808039516266	0.00483465480564688	OTU_422
OTU_435	0.065264008453243	0.0311429461227032	0.021953896816685	0.0649794801641587	0.0593185778370964	0.031947423668477	0.0615132253434488	0.0332225913621262	0.0104333310148153	0.062546910182637	0.0191791331031837	0.0514509158263017	0.0952498002826768	0.450465593169059	0.0537804492249288	0.129908473575435	0.0580407114132913	0.0696136442742778	0.157077625570776	0.0423980327312813	0.143135979180221	0.0285249736143994	0.0544274649361524	0.430682004034237	0.1837723450465	0	0	0.321110420551067	0.254646175839886	0.329229888348125	0.265339966832504	0	0.0163983710951379	0.0942803268384664	0.168586681652149	0	0.891499070474903	1.94888671774567	0.167084377610693	0.204057607032139	0.144787644787645	0.212266281275404	0.184659418784479	0.132906421796653	0.244977951984321	0.104182945251862	0.178845171180378	0.626087797331271	OTU_435
OTU_448	0.693041613574914	0.545001557147306	0.504939626783754	0.978112175102599	0.841582323063805	0.999497969056638	0.861185154808284	0.44296788482835	0.135633303192599	0.200150112584438	0.383582662063675	0.524799341428277	3.79462914029374	2.82717584966551	0.958557418538437	1.03926778860348	0.742091953069939	0.566853960519119	0.90958904109589	1.43729330959043	1.11038820212535	1.20945888125053	2.20640569395018	3.72894292100529	0.67940079077797	0	0.0479501318628626	0.787238450383261	0.772873481057899	0.501002004008016	0.315091210613599	0.0593559875352426	0.0546612369837929	0.0628535512256442	0.280977802753582	0	2.30691228663174	1.28554532832828	0.529100529100529	0.82800298238041	0.33041283041283	0.456146689549273	0.290838584585555	0.703799915423186	1.1905928466438	0.812626972964526	1.31153125532277	1.45281376909689	OTU_448
OTU_47	0.031078099263449	0.0155714730613516	0.0439077936333699	0.0444596443228454	0.122344566789011	0.301218566017069	0.0410088168956326	0.0110741971207087	0.00347777700493844	0.0375281461095822	0.0191791331031837	0.0411607326610414	0.0860320776746758	0.184892594211181	0.085416007592534	0.118098612341305	0.0538949463123419	0.0447516284620357	0.135159817351598	0.122954294920716	0.151810887009326	0.233904783638075	0.125601842160352	0.179905140925694	0.0222754357632121	0.340003885758694	0.323663390074323	0.056971203646157	0.0402072909220872	0.193243630117378	0.149253731343284	0.0197853291784142	0.00273306184918965	0	0.0421466704130374	0	0.147878992732804	0.174834164652646	0.0612642717905876	0.125573912019778	0.025987525987526	0.0632282539969289	0.0346236410220899	0.075515012384462	0.06859382655561	0.312548835755587	0.153295861011753	0.0169212918197641	OTU_47
OTU_49	0.332535662118905	0.124571784490813	0.0878155872667398	0.0170998632010944	0.0741482222963704	0.209940212678563	0.16403526758253	0.121816168327796	0.00695555400987689	0.0125093820365274	0.0767165324127349	0.030870549495781	0.528482762858723	0.3529767707668	0.129705789307181	0.0295246530853262	0.0497491812113926	0.0596688379493809	0.175342465753425	0.101755278555075	0.464107568857081	0.45925207519183	0.422859535273184	0.139017608897127	2.14957955114997	0	0.443538719731479	0.326289620882536	0.0848820586132952	0.157457772688234	0.348258706467662	0.0395706583568284	0.0300636803410861	0.157133878064111	0.351222253441978	0	0.456312320432652	0.699336658610583	0.0556947925368978	0.172664129027195	0.0594000594000594	0.158070634992322	0.410867206795467	0.135927022292032	1.63155316021558	0.125019534302235	1.25191619826265	0.038677238445175	OTU_49
OTU_604	1.66578612052087	1.57271877919651	0.944017563117453	2.59917920656635	3.84087791495199	2.51471863447583	2.11195407012508	3.20044296788483	0.323433261459275	0.9131848886665	0.786344457230533	3.96172051862523	0	0.114297240057821	2.48339133185701	6.25922645408916	6.35960366485635	5.87738053801402	7.24018264840183	7.78003900619011	2.75862068965517	0	3.65920033493825	0.109033418742845	3.54179428635073	2.6811734991257	0.779189642771518	2.13383053656515	7.95657612580415	2.43343830518179	1.4759535655058	0.336350596033042	0.259640875673016	0.314267756128221	0.618151166057881	0	0.0507013689369613	0.0874170823263228	9.86911723753829	7.4324059176706	9.45945945945946	6.25959714569596	43.0856588878886	30.4083851869752	5.40911317981382	0	2.92965423266905	0.435118932508219	OTU_604
OTU_609	0.142959256611866	0.358143880411087	0.285400658616905	0.660054719562243	0.255811366922478	2.3093423394642	1.72237030961657	0.08859357696567	0.118244418167907	0.525394045534151	0.652090525508247	0.205803663305207	0.027653167824003	0.0235317847177867	1.56596013919646	2.03129613227045	0.13681024833133	0.333151011884044	0.0146118721461187	0.296786229118969	0.312296681847755	0.0399349630601592	1.26020514967553	0.00272583546857112	0.79077796959403	1.7194482222654	1.70222968113162	0.403977625854568	1.13027162258756	23.0246206699113	2.40464344941957	0.098926645892071	0.172182896498948	0.659962287869265	2.44450688395617	0	0.105627851952003	0.0617061757597573	3.20802005012531	9.68881214927599	0.51975051975052	1.31876072622166	0.150035777762389	0.906180148613544	1.14649681528662	0.1510652706152	3.86646227218532	0.0193386192225875	OTU_609
OTU_625	0.425769959909252	0.218000622858922	0.153677277716795	0.266757865937073	1.67945723501279	0.994934051389713	0.492105802747591	0.70874861572536	0.0417333240592613	0.0875656742556918	0.0958956655159187	0.823214653220827	0.119830393904013	0.144552391837832	1.3540018981335	1.16327133156185	0.783549604079433	1.23315598428721	0.295890410958904	1.40761468667854	0.386033398395142	0	0.544274649361524	0.0190808482799978	0.0334131536448182	1.13658441810764	0.63533924718293	0.0362544023202818	0.0357398141529664	0.0429430289149728	0.132669983416252	0.366028589800663	0.00273306184918965	0.0942803268384664	0.0702444506883956	0	0.00422511407808011	0.00514218131331311	0.0724032302979671	0.0588627712592709	0.0556875556875557	0.036130430855388	0.0438566119613139	0.0271854044584063	0.0538951494365507	0	0.0936808039516266	0	OTU_625
OTU_63	0.245516984181247	0.155714730613516	0.021953896816685	0.0444596443228454	0.363326289252215	0.374241248687874	0.266557309821612	0.166112956810631	0.0382555470543229	0.175131348511384	0.0575373993095512	0.205803663305207	0.264241381429362	0.124382290651158	0.164504903511547	0.218482432831414	0.281912026864558	0.353040624533837	0.211872146118721	0.0635970490969219	0.268922142702234	0.111247397096158	0.205149675528574	0.106307583274274	1.4646099014312	0	0	0.30557281955666	1.1392065761258	0.586888061837962	0.0829187396351575	0	0.0327967421902758	0.0314267756128221	0.0280977802753582	0	1.12810545884739	0.452511955571553	0.178223336118073	0.427736137817368	0.564300564300564	0.591635805256978	0.101562680331464	0.223524436658008	1.03380695737384	0.31775798301818	0.57911769715551	0.101527750918584	OTU_63
OTU_676	0.00621561985268981	0.0311429461227032	0.0439077936333699	0.0581395348837209	0.0481963444926408	0.264707224681667	0.225548492925979	0.0332225913621262	0.0173888850246922	0.0500375281461096	0.0383582662063675	0.0514509158263017	0.0583789098506729	0.107573872995596	0.278392913634926	0.389725420726306	0.0414576510094938	0.0895032569240714	0.0292237442922374	0.0805562621894344	0.056386900889178	0.142624868071997	0.247016956248692	0.0245325192171401	0.00556885894080303	0	0.035962598897147	0.108763206960845	0.022337383845604	0.100200400801603	0.116086235489221	0	0.0109322473967586	0	0.0140488901376791	0	0.0211255703904005	0.0359952691931918	0.0835421888053467	0.125573912019778	0.0334125334125334	0.0587119501400054	0.01154121367403	0.087597414365976	0.0244977951984321	0.0312548835755587	0.178845171180378	0.00241732740282344	OTU_676
OTU_696	0.776952481586226	0.607287449392713	0.658616904500549	0.39671682626539	0.485670856041226	4.19424033590434	0.8816895632561	0.221483942414175	0.0695555400987689	0.062546910182637	0.134253931722286	0.720312821568224	1.81281877957353	1.63377819612062	1.46788990825688	0.844405078240331	0.659176651050951	0.865198150266024	1.92146118721461	1.55600780123802	1.16677510301453	3.81093647488376	2.05568348335776	1.87537480237693	0.228323216572924	0	0.0119875329657157	0.56971203646157	0.0759471050750536	0.429430289149728	0.348258706467662	0	0.0300636803410861	0.282840980515399	0.0842933408260747	0	0.261957072840967	0.287962153545534	0.194931773879142	0.26292037829141	0.0631125631125631	0.153554331135399	0.0392401264917019	0.105721017338247	0.284174424301813	0.333385424805959	0.54505195026401	0.0362599110423516	OTU_696
OTU_71	0.0932342977903471	0.0467144191840548	0.0439077936333699	0.0991792065663475	0.133466800133467	0.123225777006983	0.102522042239081	0.0110741971207087	0.0139111080197538	0.0250187640730548	0.0191791331031837	0.0514509158263017	0.291894549253364	1.24046122298047	0.104397342613097	0.194862710363153	0.0953525973218357	0.164089304360798	0.332420091324201	0.1356737047401	0.212535241813056	0.156887354879197	0.200962947456563	1.45014446927983	0.378682407974606	0	0.131862862622872	0.740625647400041	0.571837026447462	0.765817348983682	0.54726368159204	0	0.0628604225313619	0.188560653676933	0.421466704130374	0	2.94067939834376	6.89566514115288	0.189362294625453	0.447357061570459	0.304425304425304	0.55550537440159	0.533204071740184	0.323204253005497	0.573248407643312	0.338594572068552	0.417305399420882	2.06198027460839	OTU_71
OTU_74	0.0404015290424838	0.0155714730613516	0.021953896816685	0.0615595075239398	0.0407815222630037	0.132353612340833	0.0410088168956326	0.0221483942414175	0.0139111080197538	0.0125093820365274	0.0191791331031837	0.0411607326610414	0.00307257420266699	0.026893468248899	0.0537804492249288	0.0649542367877177	0.0497491812113926	0.0994480632489682	0.149771689497717	0.0423980327312813	0.0737367165473867	0.00855749208431982	0.100481473728281	0.00545167093714223	0.178203486105697	0	0.0959002637257252	0.238243215247566	0.120621872766262	0.214715144574864	0.149253731343284	0	0.00546612369837929	0	0.0561955605507165	0	0.0126753422342403	0.0154265439399393	0.0612642717905876	0.10202880351607	0.0853875853875854	0.10387498870924	0.168501719640837	0.0513502084214342	0.181283684468398	0.0364640308381518	0.204394481349004	0.00966930961129375	OTU_74
OTU_798	0.0776952481586226	0.0311429461227032	0.13172338090011	0.157318741450068	0.0111222333444556	0.118661859340057	0.0615132253434488	0.044296788482835	0.0104333310148153	0.0125093820365274	0.0383582662063675	0.061741098991562	0.0798869292693418	0.043701885904461	0.0664346725719709	0.129908473575435	0.0456034161104432	0.104420466411417	0.434703196347032	0.0423980327312813	0.186510518325743	0.0313774709758393	0.234456772032656	0.0163550128114267	0.155928050342485	0	0.0239750659314313	0.631862440439196	0.0134024303073624	0.214715144574864	0.132669983416252	0	0.0163983710951379	0.125707102451288	0.0842933408260747	0	0.0633767111712016	0.0359952691931918	0.26176552492342	0.196209237530903	0.0482625482625483	0.10387498870924	0.517046372596542	0.0573914094121911	0.264576188143067	0.0677189144137105	0.26400953840913	0.0338425836395281	OTU_798
OTU_883	0.0870186779376573	0	0.0658616904500549	0.0478796169630643	0.0630259889519149	0.0821505180046552	0.0410088168956326	0.0110741971207087	0.00695555400987689	0.0125093820365274	0	0.030870549495781	0.125975542309347	0.107573872995596	0.0411262258778867	0.100383820490109	0.0165830604037975	0.0348068221371389	0.135159817351598	0.0508776392775375	0.0737367165473867	0.268134751975354	0.0544274649361524	0.0545167093714223	0.105808319875258	0	0.0959002637257252	0.129480008286721	0.174231593995711	0.264815344975666	0.149253731343284	0.0098926645892071	0.0109322473967586	0.0314267756128221	0.0561955605507165	0	0.338009126246409	0.185118527279272	0.100250626566416	0.149119020523486	0.0705375705375705	0.0406467347123114	0.369318837568959	0.214462635171872	0.20578147966683	0.843881856540084	0.204394481349004	0.0966930961129375	OTU_883
OTU_9	0.285918513223731	0.0622858922454064	0.0439077936333699	0.157318741450068	0.103807511214919	0.159737118342385	0.184539676030347	0.0775193798449612	0.0104333310148153	0.0250187640730548	0.0383582662063675	0.0514509158263017	0.0921772260800098	0.248764581302316	0.107560898449858	0.200767640980218	0.19899672484557	0.193923723335488	0.325114155251142	0.228949376748919	0.346996313164173	0.122657386541917	0.276324052752774	0.338003598102819	0.857604276883666	0	0.0239750659314313	0.336648021545473	0.451215153681201	0.0429430289149728	0.116086235489221	0.00494633229460355	0.0218644947935172	0	0.0140488901376791	0	0.185905019435525	0.323957422738726	0.401002506265664	0.521916571832202	0.211612711612712	0.38840213169542	0.288530341850749	0.456110674802151	0.906418422341989	0.208365890503725	0.417305399420882	0.343260491200928	OTU_9
OTU_956	0.00932342977903471	0.0155714730613516	0.0439077936333699	0.0102599179206566	0.0185370555740926	0.0593309296700287	0.143530859134714	0.0664451827242525	0.031299993044446	0.0500375281461096	0.0767165324127349	0.0514509158263017	0.00614514840533399	0.00336168353111238	0.155014236001265	0.0413345143194567	0.0663322416151901	0.104420466411417	0.010958904109589	0.00847960654625625	0.0477119930600737	0.0770174287588784	0.117228386016328	0	0.501197304672273	0	0.0599376648285783	1.26372488087839	0.272516082916369	0.780131691955339	2.78606965174129	0.0098926645892071	0.114788597665965	0.817096165933375	0.927226749086822	0	0.00422511407808011	0.0205687252532524	1.18629908103592	1.78550406153122	0.920700920700921	1.45876614578629	0.0854049811878217	0.329245453996254	1.54336109750122	0.255248215867063	2.80190768182592	0.0169212918197641	OTU_956
OTU_990	0.0559405786742083	0.124571784490813	0.13172338090011	0.369357045143639	0.975049123197271	1.2642051937383	0.246052901373795	0.454042081949059	0.031299993044446	0.0375281461095822	0.115074798619102	0.987857583864993	0.387144349536041	0.42357212492016	0.503005378044923	0.714496604664895	0.692342771858546	0.880115359753369	0.0730593607305936	0.525735605867888	0.294946866189547	1.685825940611	0.561021561649571	0.0272583546857112	0.0723951662304394	0	0.0239750659314313	0.279676817899316	0.142959256611866	0.30060120240481	0.265339966832504	0.0247316614730178	0.0136653092459482	0.0628535512256442	0.0561955605507165	0.222848528544275	0.038026026702721	0.0925592636396359	0.155945419103314	0.176588313777813	0.0853875853875854	0.171619546563093	0.0184659418784479	0.129885821301275	0.0930916217540421	0.375058602906704	0.229943791517629	0.00483465480564688	OTU_990
[truncated: 8 more columns]

## Sheet: OTUs table and taxonomy 16S
OTUs table and taxonomy 16S.
OTUId	D.16S.DNA.Large	D.16S.DNA.Small	P4.82.16S.DNA.Large	P4.82.16S.DNA.Small	P5.09.16S.DNA.Large	P5.09.16S.DNA.Small	P4.11.16S.DNA.Large	P4.11.16S.DNA.Small	G1.1.16S.DNA.Large	G1.1.16S.DNA.Small	P1.16.16S.DNA.Large	P1.16.16S.DNA.Small	P4.88.16S.DNA.Large	P4.88.16S.DNA.Small	G1.2.16S.DNA.Large	G1.2.16S.DNA.Small	P10.07.16S.DNA.Large	P10.07.16S.DNA.Small	P8.39.16S.DNA.Large	P8.39.16S.DNA.Small	P7.58.16S.DNA.Large	P7.58.16S.DNA.Small	G1.3.16S.DNA.Large	G1.3.16S.DNA.Small	S2.16S.DNA.Large	S2.16S.DNA.Small	S3.16S.DNA.Large	S3.16S.DNA.Small	G8.16S.DNA.Large	G8.16S.DNA.Small	G7.16S.DNA.Large	G7.16S.DNA.Small	G2.16S.DNA.Large	G2.16S.DNA.Small	G3.16S.DNA.Large	G3.16S.DNA.Small	C.16S.DNA.Large	C.16S.DNA.Small	G4.16S.DNA.Large	G4.16S.DNA.Small	G5.16S.DNA.Large	G5.16S.DNA.Small	K.16S.DNA.Large	K.16S.DNA.Small	G6.16S.DNA.Large	G6.16S.DNA.Small	S1.16S.DNA.Large	S1.16S.DNA.Small	D.16S.RNA.Large
OTU_1	2759	4086	665	1487	407	1172	1804	3431	574	2655	1004	2574	851	760	1247	1580	1368	2684	929	1221	829	1624	1736	1767	937	10590	1523	15984	1821	3914	1515	4351	2215	3373	1846	3746	4154	5383	1075	3978	2106	4580	1983	9105	2373	3490	1109	13121	1633
OTU_10	23	3	0	0	4	0	8	2	452	4	32	5	7	0	26	8	18	2	8	2	6	0	56	15	122	4	98	18	24	8	19	7	30	3	134	17	17	2	43	2	33	8	90	2	11	6	88	12	9
OTU_100	44	108	22	36	14	33	51	116	10	10	22	54	12	27	17	40	22	69	29	26	28	32	29	18	12	8	13	14	43	137	47	148	73	99	63	75	14	19	44	81	57	68	52	13	75	72	11	9	42
OTU_1000	0	0	0	0	0	0	0	0	0	1	0	0	0	0	0	2	0	0	0	0	0	0	0	0	0	0	0	0	0	0	0	0	0	0	0	0	0	0	0	0	0	0	0	0	0	0	0	1	1
OTU_1001	0	1	0	0	0	0	0	0	0	0	1	0	2	0	0	0	0	0	0	0	1	0	0	0	9	0	0	1	2	1	0	0	2	0	5	1	0	0	5	0	0	0	0	1	1	0	1	1	10
OTU_1002	314	146	46	14	51	8	140	41	58	92	701	52	98	13	18	21	151	83	76	21	73	24	12	16	151	31	43	19	196	319	120	212	44	31	46	77	90	63	75	93	109	177	167	6	71	215	38	33	618
OTU_1003	0	0	0	0	0	0	0	0	0	0	0	0	0	0	0	0	0	0	0	0	0	0	0	0	0	0	1	0	0	0	0	0	0	0	0	0	1	0	0	0	0	0	0	0	0	1	0	0	0
OTU_1004	8	0	4	1	11	0	16	3	11	1	13	1	11	2	17	4	1	2	8	2	12	2	14	2	1	1	4	0	19	5	18	1	18	4	6	2	6	1	12	3	3	3	1	2	20	4	1	2	0
OTU_1005	0	0	0	0	0	0	0	0	9	0	1	0	0	0	2	0	1	0	0	0	0	0	3	0	8	0	1	0	0	0	0	0	0	1	7	1	1	0	4	0	1	0	0	1	0	0	0	0	0
OTU_1006	15	1	11	1	10	0	12	3	37	0	80	1	24	0	3	0	16	0	19	1	4	2	1	0	6	0	0	0	74	6	67	2	9	0	9	1	0	0	20	1	6	2	1	0	10	1	2	0	102
OTU_1007	5	16	0	3	0	1	1	2	3	0	0	0	2	0	0	0	3	1	0	1	1	4	0	0	1	1	4	3	5	2	0	2	0	0	0	1	1	0	1	1	0	7	0	0	0	1	1	4	158
OTU_1008	0	1	0	0	0	0	1	0	0	0	0	1	1	0	0	0	0	0	0	0	0	0	1	0	2	1	8	1	1	0	1	0	8	0	1	1	0	0	3	1	0	0	11	0	0	0	9	1	0
OTU_1009	2	4	4	4	3	6	8	12	0	0	0	50	8	3	0	0	22	45	15	15	18	24	5	2	0	1	0	2	1	1	1	7	5	4	4	6	7	3	0	5	4	1	2	3	4	3	0	3	10
OTU_101	13	1	2	1	0	1	3	2	11	8	10	5	3	0	1	1	4	2	3	0	3	2	3	2	14	15	1	8	1	2	7	4	1	3	12	3	8	3	15	3	4	5	6	5	9	3	11	11	24
OTU_1010	3	0	1	0	0	0	0	0	6	1	1	0	0	0	0	0	1	1	3	0	0	0	0	0	0	0	3	0	0	0	1	0	5	0	6	0	0	0	2	0	0	1	5	1	1	0	2	0	0
OTU_1011	26	16	29	11	21	5	23	17	10	2	11	29	23	3	15	3	50	51	80	14	35	19	17	7	6	5	22	22	17	31	24	19	21	10	22	8	36	22	25	21	35	30	14	13	21	31	21	10	31
OTU_1012	0	0	0	0	0	0	0	0	0	0	0	0	0	0	0	0	0	0	0	0	0	0	0	0	0	0	0	0	0	0	0	0	0	0	0	0	0	0	0	0	0	0	0	0	0	0	0	0	1
OTU_1013	1	0	0	0	0	0	1	2	0	2	0	0	0	0	1	0	0	0	0	2	0	0	0	0	0	14	0	2	3	1	0	0	0	0	1	2	0	0	0	0	0	0	0	0	2	0	7	5	1
OTU_1014	3	19	2	2	1	3	20	4	8	4	8	1	0	5	7	8	1	0	2	2	0	3	3	2	1	16	9	20	4	2	5	12	30	9	21	17	21	31	15	7	15	11	1	7	11	2	8	35	3
OTU_1015	3	1	0	0	0	0	0	0	6	0	0	0	0	0	0	0	0	0	0	0	0	0	0	0	0	1	2	0	0	2	0	0	1	0	1	0	0	0	0	0	0	0	0	0	0	0	0	0	11
OTU_1016	5	0	0	1	0	0	0	1	5	2	4	2	0	0	0	0	3	1	0	1	1	2	3	0	3	0	8	8	1	2	0	0	3	0	1	1	0	2	6	0	2	0	8	0	2	0	3	1	4
OTU_1017	0	1	0	0	0	0	0	0	4	1	0	0	0	0	0	0	0	1	0	0	0	0	0	1	0	2	4	2	1	0	1	0	1	0	0	0	1	0	0	0	0	0	0	1	0	0	1	3	3
OTU_1018	2	1	1	0	0	0	3	1	3	9	3	2	0	0	0	1	2	2	1	1	2	0	2	1	1	5	1	3	1	1	3	1	3	3	9	7	2	3	2	3	3	3	1	1	0	0	0	4	2
OTU_1019	1	1	0	0	0	0	0	0	0	0	3	0	1	0	0	0	1	0	0	0	0	0	0	0	5	0	1	3	1	0	2	1	1	0	1	0	1	1	2	0	1	1	1	0	0	0	3	1	9
OTU_102	3	1	0	0	1	0	3	0	2	4	5	0	4	0	0	0	5	0	1	1	0	1	1	1	35	3	9	1	3	0	8	1	7	3	5	0	5	1	5	0	9	1	13	0	3	1	12	4	11
OTU_1020	5	1	0	0	1	1	2	0	4	0	1	0	0	0	1	0	1	1	0	0	0	0	1	0	0	1	0	3	2	0	1	0	2	1	2	0	0	0	5	3	3	1	10	0	2	1	0	1	2
OTU_1021	6	0	0	0	1	0	8	1	22	15	17	1	5	0	3	0	3	1	4	0	1	0	0	1	5	3	0	0	8	4	2	0	13	2	10	1	1	0	25	1	11	1	13	0	4	0	16	1	2
OTU_1022	11	1	11	4	8	3	16	10	43	4	42	6	14	3	12	2	13	7	12	4	13	6	11	2	0	1	0	1	29	14	25	11	25	9	19	12	25	20	75	7	26	8	1	0	19	14	0	0	0
OTU_1023	0	0	0	0	1	0	0	0	0	0	0	0	2	0	0	0	0	0	0	0	1	0	1	0	0	0	0	0	0	0	0	0	0	1	0	0	1	1	0	0	2	0	18	2	0	0	2	0	1
OTU_1025	163	96	58	23	58	21	137	78	108	57	793	61	86	11	23	19	119	54	67	10	50	20	27	24	171	73	184	110	112	64	114	98	104	57	60	67	775	574	119	125	131	127	545	263	156	167	124	61	141
OTU_1026	257	87	18	9	21	6	217	39	178	45	290	39	46	15	37	10	46	37	30	15	36	6	45	7	82	47	118	38	183	43	170	77	133	44	121	41	154	49	215	37	111	50	158	122	116	36	53	83	238
OTU_1027	0	0	0	0	0	0	0	0	0	0	0	0	1	0	0	0	0	0	0	0	0	0	0	0	0	0	0	0	0	0	0	0	0	0	0	0	0	0	0	0	0	0	0	0	0	0	0	0	2
OTU_1028	0	0	0	0	0	0	0	0	0	0	1	0	0	1	0	0	0	0	0	0	0	0	0	1	0	0	1	0	1	0	0	0	2	0	0	0	0	0	0	1	1	0	0	0	0	0	0	0	3
OTU_1029	8	1	1	2	1	1	2	2	0	0	1	1	1	1	1	0	3	2	0	0	0	1	0	1	0	2	0	0	6	3	6	4	1	1	8	2	1	1	0	2	0	0	0	0	3	2	0	1	1
OTU_103	145	152	22	23	12	17	86	62	63	74	119	43	43	13	41	31	67	42	44	16	33	31	48	40	69	275	99	270	45	82	53	106	100	62	79	68	83	95	77	73	78	134	63	155	76	76	69	245	129
OTU_1030	0	1	0	0	0	0	0	0	1	0	0	0	0	0	0	0	0	1	0	0	0	0	0	0	0	0	0	0	0	0	0	0	0	0	1	0	0	0	0	0	0	0	0	0	0	0	0	0	13
OTU_1031	4	0	0	0	0	0	0	0	0	0	0	0	0	0	0	0	0	0	0	0	0	0	0	0	0	0	0	0	0	0	0	0	0	0	0	0	0	0	0	0	0	0	0	0	0	0	0	0	5
OTU_1032	2	0	0	0	0	0	0	0	0	0	0	0	0	0	0	0	0	0	0	0	0	1	0	0	0	0	0	0	0	0	0	0	0	0	0	0	0	2	0	0	0	0	10	0	2	0	0	0	2
OTU_1033	623	76	43	17	77	10	161	55	1602	1	652	56	112	5	176	18	263	52	94	17	90	32	123	22	1772	2	2518	17	213	64	214	59	399	60	338	64	421	51	773	87	196	63	1115	12	192	94	879	6	973
OTU_1035	34	4	1	3	4	0	3	1	19	1	32	2	4	0	1	1	0	0	4	0	11	0	3	0	46	0	44	0	24	6	10	4	7	3	7	1	7	1	13	3	13	1	48	1	9	8	13	1	3
OTU_1036	5	0	0	0	0	0	0	0	4	0	2	0	1	0	0	0	2	0	0	0	0	0	1	0	0	0	0	0	1	0	4	0	3	1	4	0	5	0	4	0	2	0	0	0	3	0	4	0	5
OTU_1037	43	43	6	8	2	4	19	13	11	2	4	11	8	6	13	13	6	3	1	3	2	3	15	12	0	1	2	3	18	27	19	24	25	25	16	19	11	10	9	19	15	22	0	1	10	24	0	4	1
OTU_1038	0	0	0	0	0	0	0	0	3	1	0	0	0	0	0	0	0	0	0	0	0	0	0	0	0	0	0	0	0	0	0	0	0	0	1	0	0	0	0	0	0	0	0	0	0	0	5	0	3
OTU_1039	1	1	0	0	0	0	0	2	0	0	1	4	0	0	2	0	1	0	0	0	0	0	0	0	3	0	0	1	5	1	1	2	2	0	0	1	2	0	3	0	1	0	3	0	1	0	0	0	1
OTU_1040	10	0	1	1	1	0	1	0	4	1	5	3	2	0	0	0	2	1	2	0	3	1	1	0	0	0	3	0	1	1	2	1	4	0	7	0	0	0	5	0	0	2	5	0	2	1	0	1	3
OTU_1041	195	308	70	135	31	114	217	322	125	230	90	195	96	82	148	230	116	188	74	90	88	119	232	211	79	679	133	835	137	292	154	394	221	427	223	367	381	604	133	407	182	346	48	436	243	327	56	752	292
OTU_1042	8	7	1	1	0	1	5	1	2	0	15	1	1	0	1	1	3	2	2	0	2	0	0	1	1	0	5	0	6	3	8	5	5	5	2	4	1	2	2	2	2	2	2	0	1	1	1	0	83
OTU_1043	0	0	0	0	0	0	0	1	7	3	2	0	1	0	0	0	1	0	0	0	0	0	1	1	0	0	2	0	0	0	0	0	5	1	2	0	1	0	6	0	1	0	0	0	0	0	4	3	3
OTU_1044	0	0	0	0	0	0	0	1	6	2	5	0	0	0	0	0	1	0	0	0	0	0	0	0	0	0	2	0	1	0	0	0	4	1	0	0	0	0	2	0	2	0	0	0	1	0	4	0	1
OTU_1045	0	0	2	0	0	0	0	1	0	0	0	0	0	0	0	0	0	2	1	0	2	0	0	1	0	1	0	0	0	1	0	1	0	0	0	0	1	1	0	0	0	0	6	1	0	4	0	0	2
OTU_1046	4	5	1	0	2	0	1	2	14	1	6	1	2	1	1	1	0	2	1	0	0	0	1	0	5	6	4	4	2	1	1	3	4	3	2	0	6	2	3	1	0	6	49	7	3	4	8	3	0
OTU_1047	12	10	0	1	2	2	2	1	6	1	6	3	1	1	0	0	0	3	1	0	0	0	0	1	21	8	32	13	3	3	2	2	3	2	1	0	11	5	5	3	4	7	6	2	1	3	8	5	35
OTU_1048	0	0	0	0	0	0	0	0	0	0	0	0	0	0	0	0	0	0	0	0	0	0	0	0	0	0	0	0	0	0	0	0	0	0	0	0	0	0	0	0	1	0	0	0	0	0	0	0	0
OTU_1049	1	1	2	0	0	0	1	0	6	0	1	0	0	0	0	0	2	0	0	0	3	0	0	0	0	0	0	0	0	0	0	0	1	0	1	0	2	0	1	0	0	0	7	0	1	0	3	0	8
OTU_105	15	1	0	0	2	2	3	2	9	2	17	2	1	0	2	1	4	0	2	1	1	2	0	0	8	6	6	7	4	2	8	0	3	0	6	2	5	4	7	1	3	1	21	1	2	0	8	1	4
OTU_1050	3	1	0	0	0	0	0	0	0	0	0	1	0	0	0	0	0	1	0	0	1	1	0	0	0	1	0	3	0	1	1	0	0	0	0	0	1	2	1	2	0	2	0	2	0	2	0	2	0
OTU_1051	0	3	2	0	2	0	6	0	19	1	12	3	4	0	1	1	5	1	2	0	3	0	1	0	13	0	17	2	9	2	11	2	6	0	6	1	1	0	11	1	14	0	1	2	1	5	0	1	8
OTU_1054	0	0	0	0	0	0	0	0	0	0	0	0	0	0	0	0	0	0	0	0	0	0	0	0	0	0	0	0	0	0	0	0	0	0	0	0	0	0	0	0	0	0	1	0	0	0	0	0	0
OTU_1055	3	0	0	0	0	0	0	0	0	0	1	0	0	0	0	0	0	0	0	0	1	0	0	0	17	0	3	0	0	0	0	0	2	0	0	0	0	0	0	2	2	0	7	0	1	1	8	1	2
OTU_1056	1	0	0	0	0	0	1	1	18	2	2	0	3	0	0	0	1	0	1	0	1	0	5	0	5	0	4	0	2	4	3	0	13	1	7	2	4	2	11	1	2	0	3	0	1	1	25	2	0
OTU_1057	11	0	1	0	0	0	10	3	5	3	8	3	6	0	3	1	5	0	4	1	2	0	2	0	0	1	1	4	4	2	7	1	5	0	5	0	4	0	10	1	4	0	4	1	7	1	4	1	2
OTU_1058	3	5	1	0	1	0	2	0	1	0	5	0	1	0	0	0	0	0	2	0	1	0	0	0	0	0	1	1	4	0	2	1	1	1	3	0	1	1	5	0	4	1	0	1	5	0	11	0	3
OTU_1059	18	3	1	0	2	0	2	3	44	0	18	1	0	0	2	1	9	2	4	1	6	0	3	0	47	3	17	2	11	1	5	4	13	2	10	4	1	1	13	1	7	0	39	3	2	6	15	1	8
OTU_106	0	0	1	0	0	0	1	0	0	0	1	0	0	0	0	0	0	0	0	0	1	0	0	0	0	1	0	1	1	0	1	3	2	0	0	0	1	1	2	1	2	1	1	0	2	0	0	0	8
OTU_1060	24	0	1	0	4	0	11	1	19	0	4	1	3	0	2	0	1	0	0	0	0	0	0	0	22	0	12	0	0	0	8	0	1	0	2	0	2	1	3	0	8	0	0	0	2	2	0	0	3
OTU_1061	4	0	0	0	0	0	1	0	3	0	5	0	1	0	1	0	1	0	0	0	0	0	0	0	6	0	2	0	1	0	0	0	2	0	4	0	0	0	5	0	1	0	1	0	0	0	1	1	1
OTU_1063	0	2	0	1	1	0	1	1	0	0	0	0	0	1	0	0	0	0	0	0	0	0	0	0	0	0	0	3	0	2	0	1	0	1	1	1	1	0	0	1	2	0	0	0	0	1	0	0	2
OTU_1064	1	1	1	0	0	0	1	1	3	1	0	0	0	0	0	0	1	0	1	0	0	0	2	0	6	2	11	1	2	2	1	0	8	0	0	1	1	0	0	1	1	0	3	0	2	0	5	0	5
OTU_1065	0	1	2	0	0	0	0	0	17	0	10	0	0	1	2	0	5	0	0	0	0	0	3	0	9	1	7	0	6	1	2	0	4	1	2	2	3	1	1	0	3	2	4	1	2	0	6	0	6
OTU_1066	5	1	0	2	0	0	1	1	0	0	1	1	0	1	1	0	7	0	3	1	4	0	0	0	0	0	0	2	3	0	1	1	0	2	2	0	2	1	3	1	2	1	8	0	1	2	6	1	0
OTU_1067	3	0	0	0	1	0	0	0	2	0	2	0	0	0	1	1	2	0	1	0	0	0	0	1	8	0	4	0	1	0	1	1	1	0	2	0	5	1	3	0	4	2	0	0	0	0	2	0	0
OTU_1068	0	1	0	0	0	0	3	2	4	0	1	0	0	0	0	0	2	1	1	0	0	1	0	0	8	3	3	3	1	2	3	0	3	0	1	0	0	0	2	0	2	0	7	0	1	1	2	0	1
OTU_1069	10	0	0	0	0	0	2	2	0	0	8	0	1	0	0	0	1	3	0	0	2	0	0	1	0	3	0	0	0	0	1	0	1	1	2	0	4	0	3	0	2	0	0	2	0	0	0	2	9
OTU_107	72	62	54	57	36	34	52	118	31	109	76	75	44	24	64	53	82	87	97	40	65	80	81	58	30	48	24	90	66	119	39	61	85	71	44	56	67	91	31	113	50	106	539	201	40	89	59	71	10
OTU_1070	4	3	2	1	1	0	8	0	177	31	21	6	5	0	35	6	3	3	3	0	2	1	36	12	34	20	11	8	2	4	4	4	4	1	95	47	3	0	10	4	12	8	16	1	4	0	11	12	6
OTU_1071	4	12	2	0	0	0	0	0	1	5	0	0	0	0	0	0	0	3	1	0	0	0	0	0	0	22	4	19	0	4	0	1	1	3	2	0	2	7	0	0	0	2	0	0	0	0	2	9	11
OTU_1072	6	0	0	2	0	0	1	0	13	0	4	0	1	0	0	0	3	1	1	0	3	0	1	0	3	0	9	0	4	1	3	0	3	1	4	0	0	0	3	1	2	1	6	0	2	1	1	0	9
OTU_1073	47	77	54	60	33	66	184	156	71	58	148	92	132	82	88	84	77	105	60	80	87	93	87	80	16	89	12	188	224	247	277	340	266	145	202	93	179	153	149	206	157	158	11	105	301	117	14	136	11
OTU_1074	4	1	0	0	0	0	0	0	0	0	1	0	0	0	0	0	0	0	0	1	0	0	0	0	0	0	0	0	0	0	1	0	4	0	0	0	2	2	1	1	1	1	0	0	1	3	0	0	10
OTU_1075	0	0	0	0	0	1	0	0	1	3	1	0	1	0	0	0	1	0	1	0	0	1	1	0	0	2	3	0	0	0	0	0	2	1	5	1	1	0	3	0	0	0	8	1	1	1	7	3	0
OTU_1076	321	252	49	95	43	54	101	264	66	6	133	242	71	53	46	26	211	264	84	67	86	103	36	34	39	28	49	65	174	154	131	237	81	120	87	114	120	187	83	160	136	154	113	40	127	222	39	77	380
OTU_1077	0	0	0	0	0	0	0	0	3	0	3	0	0	0	0	0	1	0	1	0	0	0	1	0	0	0	2	0	1	0	1	0	2	0	2	0	1	0	3	0	1	0	2	0	0	0	2	0	7
OTU_1078	1	1	0	0	1	0	0	1	8	2	4	2	0	0	2	1	2	1	0	0	1	1	2	1	0	6	3	7	2	1	4	5	0	1	1	2	2	2	3	1	3	1	5	4	0	0	0	5	2
OTU_1079	143	107	13	21	22	10	51	41	37	11	38	15	13	5	28	34	11	11	8	4	6	5	51	25	9	3	0	5	45	74	56	48	62	67	47	50	24	25	47	55	41	60	0	1	30	54	2	5	8
OTU_108	33	40	16	20	12	14	44	22	19	6	24	34	15	8	14	22	43	46	25	14	23	38	26	18	0	3	0	5	22	63	26	53	19	38	26	40	16	27	10	42	16	36	1	14	28	46	0	2	0
OTU_1080	4	20	6	1	3	0	5	12	5	10	9	6	6	4	0	3	13	14	2	2	5	4	1	1	2	2	0	2	4	3	3	9	12	10	15	8	2	9	6	9	7	11	0	0	7	6	8	1	4
OTU_1081	12	4	10	0	9	0	29	4	17	13	117	6	19	1	4	3	28	8	10	3	10	3	8	3	9	18	20	17	17	18	28	17	20	6	10	10	12	6	15	8	11	9	32	9	17	20	27	38	14
OTU_1082	0	0	0	0	0	0	2	3	0	0	0	35	0	1	0	0	14	28	4	4	1	10	0	0	0	0	0	0	0	0	0	0	0	0	0	1	0	0	0	0	0	0	0	0	0	0	0	0	0
OTU_1084	4	0	0	0	0	0	0	0	1	0	2	2	1	1	0	0	1	1	0	0	0	0	0	0	0	0	0	1	0	1	0	0	2	0	1	0	1	0	4	0	1	0	3	0	0	0	0	0	11
OTU_1085	26	58	31	7	39	9	43	66	35	24	48	28	79	16	41	12	168	30	74	15	137	50	24	14	5	7	17	7	42	41	37	54	71	47	56	41	25	57	41	59	29	47	21	11	26	90	50	14	3
OTU_1086	52	34	4	22	5	10	22	23	0	11	4	17	14	7	10	1	20	40	25	12	13	22	8	12	2	0	1	5	21	40	30	33	10	14	10	13	10	11	12	15	13	26	2	5	8	16	0	2	1
OTU_1087	197	195	4	13	13	7	24	27	29	12	38	4	7	1	16	4	4	2	1	0	2	1	15	10	304	124	94	198	30	31	20	51	17	19	11	22	36	51	43	35	39	109	222	183	19	65	160	184	16
OTU_1089	1	0	0	0	0	0	0	0	0	5	1	0	1	0	1	0	0	0	0	0	0	0	2	0	0	0	0	1	1	1	1	0	1	0	1	1	0	1	1	1	1	1	0	0	2	0	0	0	1
OTU_109	15	18	1	9	3	9	21	7	7	9	21	9	11	6	4	15	2	4	4	3	4	6	10	15	3	16	6	30	8	11	6	13	27	12	15	9	52	78	9	22	7	21	19	31	9	9	1	30	3
OTU_1090	0	0	4	2	0	0	0	7	0	0	4	24	0	1	0	0	33	31	6	2	8	5	0	0	0	0	0	0	0	0	0	0	0	0	0	0	0	0	0	0	0	0	0	0	0	0	0	0	0
OTU_1091	1	1	2	0	0	0	1	1	4	0	2	0	2	1	1	0	2	0	0	0	0	1	2	1	0	2	9	2	2	1	3	0	4	0	2	0	2	4	1	0	2	1	2	1	1	2	6	1	1
OTU_1092	0	1	0	0	0	0	1	0	0	0	0	0	0	0	0	0	0	0	0	0	0	0	1	0	1	0	0	0	0	0	0	0	0	0	3	0	0	0	2	0	1	0	6	0	0	1	0	0	2
OTU_1093	1	0	0	0	0	0	0	0	0	0	0	0	0	0	0	0	0	0	0	0	0	0	0	0	0	0	0	0	0	0	0	0	0	0	0	0	0	0	0	0	0	0	0	0	0	0	2	0	0
OTU_1094	7	2	19	13	21	24	46	60	29	1	14	292	38	16	1	2	128	202	33	44	49	52	6	0	38	6	64	11	10	2	10	0	14	2	13	1	12	4	20	1	11	2	32	5	6	1	28	2	5
OTU_1095	1	1	0	0	1	0	0	0	0	1	0	0	1	0	0	1	0	0	0	0	0	0	0	0	3	6	0	10	0	0	0	2	0	0	3	1	2	0	0	0	0	0	1	1	0	1	2	8	2
OTU_1097	19	3	8	0	2	0	15	0	57	12	41	3	3	0	5	1	15	2	6	0	8	1	4	3	63	5	28	4	14	4	20	1	22	4	26	0	11	2	41	1	18	0	96	1	17	0	40	8	21
OTU_1098	3	0	0	0	0	0	1	0	0	0	0	1	0	0	0	0	1	0	0	0	0	0	0	0	0	0	0	0	2	1	0	0	5	1	1	0	0	1	1	0	1	0	1	0	1	0	4	1	1
OTU_1099	347	514	164	92	98	97	569	222	399	548	413	132	237	104	283	213	91	154	154	71	103	121	287	238	346	1135	634	1120	278	248	424	367	1015	416	644	327	1805	1280	717	430	512	471	260	817	464	271	388	1345	129
OTU_11	10	7	3	0	5	2	6	6	13	1	9	28	3	1	1	0	18	11	4	3	5	4	0	1	119	14	81	11	7	7	10	7	8	4	9	2	6	1	12	5	16	7	98	10	4	6	90	12	39
OTU_1100	0	0	0	0	0	0	1	0	0	2	1	3	0	0	1	1	0	2	1	0	0	0	0	0	0	11	2	16	1	2	1	0	0	0	2	3	1	1	3	1	2	2	0	3	1	0	2	10	0
OTU_1101	0	0	0	0	0	0	0	0	1	0	0	0	0	0	0	0	0	0	0	0	0	0	0	0	0	0	0	0	1	0	0	0	1	0	0	1	0	0	0	0	0	1	2	0	0	0	2	1	1
OTU_1102	23	36	2	1	1	4	11	17	11	17	17	13	5	4	2	2	14	21	4	5	5	14	2	1	0	2	3	15	16	102	24	66	0	7	1	4	4	8	2	11	7	23	20	42	3	23	0	5	17
OTU_1103	5	1	0	0	0	0	1	1	0	0	1	1	0	1	1	0	0	0	0	0	1	0	0	0	0	1	0	0	2	1	2	0	0	0	0	0	0	0	3	0	1	1	7	1	2	1	1	0	7
OTU_1104	0	1	0	0	0	0	1	0	2	0	1	0	0	0	2	0	1	0	0	1	1	0	0	1	0	0	2	0	0	0	0	0	2	2	1	1	0	0	0	0	1	0	0	0	0	0	0	1	2
OTU_1105	12	8	11	6	9	4	29	12	121	53	25	18	15	2	23	31	20	13	14	2	13	12	36	15	44	75	108	117	19	28	12	14	62	40	56	36	116	122	87	39	23	20	85	37	33	40	52	93	1
OTU_1106	10	1	7	3	4	0	15	3	3	0	26	2	4	1	1	0	7	2	3	1	6	1	2	0	8	1	7	0	30	6	28	6	14	6	6	1	81	23	32	9	12	3	16	0	14	2	35	0	15
OTU_1107	1	0	2	2	0	0	5	2	12	0	10	1	1	0	1	1	3	1	1	0	0	0	2	0	0	0	0	0	10	0	11	1	3	0	1	0	8	4	13	2	3	1	0	0	4	0	0	0	3
OTU_1108	0	0	0	0	0	0	0	0	0	0	0	0	0	0	0	0	0	0	0	0	0	0	0	0	1	4	0	1	0	0	0	0	0	0	0	0	1	0	1	0	0	2	6	1	0	0	4	2	0
OTU_111	1	1	1	0	1	0	1	2	0	3	2	1	0	0	0	0	0	1	3	0	1	0	0	0	6	2	0	3	0	5	4	4	1	0	1	1	2	1	4	0	0	0	22	0	2	5	2	1	11
OTU_1110	3	0	0	0	0	0	0	0	0	0	0	0	0	0	0	0	0	0	0	0	0	0	0	0	0	0	0	0	0	0	0	0	10	0	4	1	0	0	0	0	0	0	0	0	0	0	0	0	0
OTU_1111	0	0	0	0	0	0	0	0	0	0	0	1	0	0	0	0	0	0	0	0	0	0	0	0	0	1	0	4	1	0	0	1	0	0	0	0	0	0	0	0	0	0	0	0	1	0	0	1	0
OTU_1112	0	0	0	0	0	0	0	0	0	0	0	0	0	1	0	0	1	0	0	0	0	0	0	0	11	0	8	1	0	0	1	0	0	0	0	0	0	0	0	0	0	0	6	0	0	0	0	0	0
OTU_1113	0	0	2	0	1	0	2	1	0	0	4	1	2	0	0	0	1	1	0	0	0	1	0	0	0	0	0	0	4	3	7	2	1	0	1	1	0	0	1	0	0	0	2	0	4	3	0	0	1
OTU_1114	5	5	2	0	0	0	1	3	1	0	5	0	0	1	2	1	1	4	0	0	1	1	1	4	7	2	4	2	2	3	1	2	1	7	3	2	5	1	5	2	9	5	1	2	5	4	3	4	1
OTU_1115	0	0	0	0	0	0	0	0	0	0	0	0	0	0	0	0	0	0	0	0	0	0	0	0	0	0	0	0	0	0	0	0	0	0	0	0	0	0	0	0	0	0	1	0	0	1	0	0	2
OTU_1116	0	0	0	0	0	0	2	1	0	0	2	0	0	0	1	0	0	1	0	0	1	0	0	0	0	2	1	3	1	0	0	1	0	0	0	0	0	2	3	0	1	1	0	0	0	1	0	2	2
OTU_1117	5	2	3	1	8	0	8	0	44	0	15	0	3	1	3	1	4	1	8	0	8	0	1	0	9	0	0	1	5	4	7	0	10	0	14	0	8	0	15	1	9	1	9	1	4	4	25	0	1
OTU_1118	5	1	0	0	1	0	1	1	3	0	3	0	2	0	4	0	3	0	1	0	0	0	0	0	7	0	0	0	1	3	3	1	5	1	5	0	0	0	2	0	0	0	535	2	3	2	0	0	28
OTU_1119	556	3	15	10	0	1	0	5	28	2	2	1	19	20	4	0	60	36	0	1	1	30	13	24	2	2	2	17	10	6	0	0	181	62	3	0	8	27	14	8	1	0	5	0	4	6	12	60	10
OTU_112	3	0	0	0	0	0	0	0	11	0	7	0	3	0	1	0	4	1	0	0	1	0	0	0	10	1	1	0	0	0	7	0	1	0	1	1	0	0	2	0	1	0	6	0	0	0	4	1	4
OTU_1120	1	0	0	0	0	0	3	0	1	0	3	0	0	0	1	0	2	0	1	0	0	0	0	0	7	0	2	0	0	0	1	0	2	0	4	0	0	0	3	0	1	0	0	0	1	0	7	0	2
OTU_1121	2	0	0	0	0	0	1	0	0	0	1	0	0	0	0	0	0	0	0	0	0	0	0	0	0	0	1	0	0	0	0	0	1	0	0	0	0	0	0	0	1	0	4	0	0	0	2	1	0
OTU_1122	8	1	0	1	0	0	3	0	1	0	2	1	2	0	2	0	0	0	0	0	1	0	1	0	0	0	4	0	3	0	1	0	4	0	3	1	1	1	3	1	4	0	7	0	0	0	6	0	1
OTU_1123	5	1	0	2	1	0	5	1	5	6	3	0	0	0	0	0	2	0	2	0	1	2	0	0	12	5	11	1	2	1	3	0	5	1	2	1	0	1	2	0	5	1	43	2	7	2	8	1	97
OTU_1124	0	0	0	0	0	0	0	0	0	0	1	0	0	0	0	0	0	0	0	0	0	0	1	0	0	0	0	0	0	0	0	0	0	0	2	2	0	0	0	0	0	0	0	0	0	1	0	0	0
OTU_1125	1	0	0	0	0	0	1	0	2	0	8	0	1	0	3	0	1	0	1	0	0	0	1	0	0	2	6	0	0	0	1	0	1	0	6	0	1	0	4	0	4	0	0	0	1	0	0	0	5
OTU_1126	0	1	0	0	0	0	2	4	3	2	3	0	0	0	2	0	3	2	1	0	2	2	2	0	6	2	4	2	2	2	2	1	15	1	11	2	3	0	8	0	4	1	6	4	3	1	12	3	4
OTU_1127	0	0	0	0	0	0	0	0	0	0	2	0	0	0	0	0	0	0	0	0	0	0	0	0	0	0	2	0	0	0	1	0	0	0	0	0	0	0	2	0	0	0	0	0	0	0	1	0	1
OTU_1128	0	0	0	0	0	0	1	0	3	1	0	1	0	0	2	0	0	0	1	0	0	0	0	0	0	2	0	0	0	0	1	0	3	0	3	1	1	0	4	0	1	1	0	0	0	0	0	0	8
OTU_113	11	4	0	1	0	0	1	4	10	1	2	2	0	0	7	0	0	1	0	1	0	0	4	0	3	0	1	3	1	2	5	6	5	1	8	8	2	1	2	1	5	2	0	1	0	3	6	1	3
OTU_1130	1	1	0	0	0	0	1	0	1	0	1	0	0	0	1	0	1	1	0	0	0	0	0	0	2	0	4	0	0	0	0	0	2	2	2	0	0	0	2	0	2	0	3	0	1	0	2	0	8
OTU_1131	0	0	2	0	0	0	2	0	0	0	1	3	0	0	0	0	10	5	0	0	4	0	0	0	0	0	0	1	0	0	0	0	0	0	0	0	0	0	0	0	0	0	0	0	0	0	0	0	0
OTU_1132	15	5	1	0	0	0	0	4	6	0	4	0	0	0	1	0	2	1	2	0	2	3	0	0	0	1	19	2	3	1	2	3	4	4	1	2	6	2	2	0	6	2	1	1	4	0	8	1	34
OTU_1133	0	1	0	0	0	0	0	0	2	0	1	0	0	0	0	0	0	1	0	0	1	0	0	0	0	0	1	0	0	0	0	0	0	0	2	1	1	1	1	0	2	0	0	3	0	0	0	0	0
OTU_1134	7	0	0	0	0	0	1	0	0	0	0	2	0	0	0	0	1	3	2	0	0	0	0	0	0	0	0	0	0	1	0	0	0	0	0	0	1	1	0	0	0	0	63	8	0	0	0	0	4
OTU_1135	20	74	17	31	8	17	37	37	14	10	12	61	17	13	31	32	19	45	15	9	23	28	31	36	5	9	8	18	36	38	34	39	37	41	41	38	36	37	28	45	32	36	2	16	45	40	3	22	10
OTU_1136	1	2	16	13	7	13	41	24	8	1	3	118	25	13	0	1	105	141	45	39	28	47	1	0	2	1	0	0	0	0	3	1	2	2	5	0	0	0	1	0	0	0	0	0	0	0	1	0	0
OTU_1137	5	10	3	5	2	4	8	14	2	8	1	6	2	0	4	4	5	8	4	4	8	3	3	5	2	1	1	3	2	7	4	14	10	11	6	9	6	10	6	10	3	5	0	3	4	4	0	6	22
OTU_1138	0	1	0	0	0	0	2	1	0	0	5	1	0	0	0	0	2	1	0	0	0	1	0	0	0	1	0	1	1	0	0	0	0	0	0	0	1	0	0	0	1	0	2	1	0	0	1	6	0
OTU_1139	0	0	0	0	0	0	0	0	3	0	0	0	0	0	0	0	0	0	0	0	0	0	0	0	1	0	0	0	0	0	0	0	1	0	0	0	0	0	1	0	1	0	3	0	0	0	0	0	5
OTU_114	7	2	0	0	2	0	1	2	42	0	0	2	1	0	6	3	9	3	2	1	0	0	8	1	3	0	16	0	4	4	4	2	4	2	3	3	3	0	9	3	5	3	13	0	3	4	10	0	5
OTU_1141	0	0	0	0	0	0	0	0	0	0	0	0	0	0	0	0	0	0	0	0	0	0	0	0	0	0	0	0	0	0	0	0	1	0	1	0	6	0	2	0	0	0	0	0	0	0	0	0	9
OTU_1142	0	1	0	0	0	0	1	0	2	0	5	0	0	0	0	0	0	0	0	0	0	0	0	0	1	0	0	0	1	0	0	0	2	0	3	0	0	0	1	1	1	0	4	1	0	0	3	1	2
OTU_1143	281	130	70	15	59	14	107	57	399	4	437	38	95	10	39	16	170	36	61	8	101	25	45	7	154	7	102	37	273	120	210	77	108	30	111	39	120	75	222	45	127	89	1347	120	69	71	111	15	123
OTU_1144	0	1	1	0	0	0	1	0	0	0	1	1	0	0	0	1	1	1	2	0	0	0	0	0	0	0	0	0	2	1	2	2	0	0	1	2	1	0	0	1	2	3	0	0	2	1	0	0	13
OTU_1145	9	3	1	2	1	3	6	9	122	55	6	15	4	4	20	10	6	18	4	5	8	3	34	20	15	1	10	5	2	1	3	3	1	1	14	18	0	6	2	4	18	5	6	3	6	3	17	1	6
OTU_1146	2	2	0	0	0	0	0	0	1	2	3	0	0	0	1	0	1	0	0	0	0	0	1	0	3	0	2	1	4	0	1	0	2	0	3	0	0	0	3	0	1	0	0	0	1	0	6	0	3
OTU_1147	50	72	34	22	22	18	85	55	24	25	160	21	39	21	25	30	29	25	29	9	22	18	33	42	13	33	48	74	29	47	49	66	54	42	44	39	314	385	38	61	61	86	34	153	76	59	44	77	34
OTU_1148	0	0	7	20	6	13	20	18	0	1	0	73	10	4	0	0	20	48	20	19	19	22	0	0	1	1	1	1	0	0	0	0	0	0	0	0	0	1	0	0	0	0	0	1	0	0	1	0	2
OTU_1149	0	3	0	0	1	0	0	0	0	0	1	0	1	0	1	0	0	2	1	0	0	1	1	0	0	2	4	3	0	1	0	1	0	0	0	1	2	1	1	0	5	1	0	1	1	0	2	3	2
OTU_115	54	1	2	0	5	0	6	2	39	2	6	0	6	0	3	0	7	0	5	1	4	0	5	0	2	2	6	1	39	1	45	1	16	4	15	0	14	2	47	0	47	1	59	0	15	3	858	4	38
OTU_1151	2	1	0	0	1	1	1	1	0	0	1	0	0	0	1	0	0	0	0	1	2	0	0	0	2	3	0	0	1	0	3	1	2	0	0	0	2	0	5	0	2	1	12	0	0	0	5	2	9
OTU_1152	2	0	0	0	0	0	0	0	0	0	0	0	0	1	0	0	0	0	0	0	0	0	0	0	14	0	0	0	0	0	0	0	0	0	0	0	0	0	0	0	0	0	0	0	0	0	0	0	7
OTU_1153	90	119	53	68	39	61	160	238	222	315	103	146	63	55	170	146	47	147	33	43	48	70	131	162	128	221	160	285	210	197	203	279	532	349	361	274	205	142	242	329	227	212	131	146	342	230	114	387	20
OTU_1154	1	0	0	0	1	0	0	0	0	0	2	0	0	0	0	1	0	0	0	0	1	0	0	0	0	0	0	0	0	0	0	0	0	0	0	0	0	0	0	0	0	1	0	0	1	0	0	0	3
OTU_1155	0	0	0	0	0	0	0	0	0	0	0	0	0	0	0	0	0	0	0	0	0	0	0	0	6	0	0	0	1	0	0	0	0	0	0	0	0	0	0	0	0	0	1	0	0	0	0	0	2
OTU_1156	2	0	0	0	0	0	0	0	7	0	0	2	0	0	2	0	0	0	0	0	0	0	0	0	13	0	5	0	1	0	2	0	1	0	0	0	1	0	0	0	2	0	25	0	1	0	2	1	5
OTU_1157	0	1	0	0	0	0	1	0	0	0	1	0	0	0	1	0	2	0	0	0	0	0	0	0	0	1	0	0	0	0	1	0	1	0	0	1	0	0	0	0	0	0	0	0	0	0	0	0	2
OTU_116	9	0	1	2	1	0	3	1	8	0	12	2	0	0	0	2	4	2	3	0	1	1	3	0	30	8	39	46	4	3	6	3	4	1	5	1	6	1	8	4	10	1	6	4	3	7	14	11	2
OTU_1161	0	0	6	8	5	12	14	36	0	0	1	390	9	8	0	0	91	207	27	49	25	37	0	0	0	0	0	0	0	0	0	0	0	0	0	0	0	0	0	0	0	0	0	0	0	0	0	0	0
OTU_1162	0	0	0	0	0	0	0	0	7	0	4	1	0	0	0	0	4	0	0	0	0	0	1	0	0	1	0	1	0	0	1	0	1	0	8	7	2	1	0	0	0	0	4	0	2	0	4	1	0
OTU_1163	0	0	0	0	0	0	0	0	7	0	1	0	1	0	0	0	2	0	0	0	0	0	0	0	0	0	0	0	1	0	0	0	0	0	0	0	0	0	0	0	1	0	0	0	0	0	0	0	0
OTU_1165	2	0	0	0	0	1	1	0	2	1	3	1	1	0	0	0	2	0	1	0	0	0	0	1	5	2	0	1	0	0	0	2	2	0	2	1	5	2	3	0	0	2	0	0	1	0	0	0	5
OTU_1166	0	4	0	0	2	0	0	0	7	0	5	0	0	0	0	2	1	0	0	0	0	0	0	0	0	0	0	0	4	3	0	1	0	2	1	1	3	1	6	0	5	5	2	0	0	0	2	1	2
OTU_1167	0	1	0	0	1	0	2	0	13	6	0	1	2	0	3	4	0	1	0	0	0	1	5	3	1	2	0	1	0	0	1	0	0	0	16	7	0	0	5	2	4	0	0	0	2	0	0	1	0
OTU_1168	1	1	0	1	0	0	0	1	0	0	0	0	0	0	0	1	0	0	0	1	0	2	0	0	0	0	1	1	0	1	1	0	0	0	0	0	0	1	0	0	0	0	2	0	0	0	1	0	0
OTU_1169	4	0	0	0	0	0	1	1	0	0	7	1	1	0	0	0	2	1	1	0	1	0	0	0	35	8	6	6	3	0	3	0	3	0	1	0	4	1	3	0	4	1	1	2	2	0	3	3	0
OTU_117	5	4	2	0	1	1	6	3	8	2	4	3	7	1	3	0	4	5	1	1	0	1	3	0	16	3	4	7	5	1	2	3	2	0	3	4	3	3	2	3	3	4	10	2	2	1	16	2	9
OTU_1171	0	0	0	0	0	0	0	0	0	0	0	0	0	0	0	0	0	0	0	0	0	0	0	0	0	0	0	0	0	0	0	0	0	0	0	0	0	0	0	0	0	0	0	0	0	0	0	0	0
OTU_1172	3	1	0	0	0	0	2	1	0	1	0	0	0	0	0	0	0	0	0	0	0	1	0	0	13	1	0	1	1	0	0	0	2	0	0	1	1	1	1	2	1	2	0	0	2	1	0	2	0
OTU_1173	0	0	0	0	0	0	0	0	0	10	1	0	0	0	1	0	0	0	0	0	0	0	2	0	0	0	0	2	0	0	2	0	0	0	11	5	0	0	0	1	0	1	0	0	0	1	5	4	0
OTU_1174	7	0	0	0	1	0	1	0	1	0	5	0	0	0	0	0	3	0	0	0	0	0	0	0	0	0	0	0	1	0	1	2	0	0	0	0	3	0	3	1	1	0	4	0	0	0	0	0	0
OTU_1175	0	0	2	1	3	1	5	4	0	0	0	15	4	1	0	0	12	8	8	1	3	1	0	0	0	0	0	0	0	0	0	0	0	0	0	0	0	0	0	0	0	0	0	0	0	0	0	0	0
OTU_1176	90	63	14	8	12	6	67	41	72	263	64	29	19	9	14	15	33	36	13	6	16	19	15	13	1	29	11	20	53	55	45	56	57	55	37	36	35	58	72	57	65	60	24	7	35	28	8	18	228
OTU_1178	1	0	0	0	0	0	1	1	5	0	1	0	0	0	0	0	3	1	0	0	0	0	1	0	2	0	2	0	1	0	2	0	1	0	2	0	0	0	0	0	2	0	13	0	1	0	7	0	1
OTU_118	116	433	58	175	47	157	183	377	20	180	65	191	85	99	118	232	86	234	79	124	101	170	169	222	4	445	19	624	77	278	114	464	167	480	162	438	225	612	83	436	118	489	12	240	190	300	15	621	189
OTU_1180	2	2	0	1	0	0	1	0	1	0	2	0	0	0	0	0	4	1	0	0	1	0	0	0	7	0	1	1	1	0	1	0	0	0	3	1	1	0	1	0	3	0	10	0	0	0	8	0	1
OTU_1182	1	1	0	0	0	0	0	0	6	1	0	1	0	1	1	1	0	1	0	0	0	0	1	0	6	1	0	2	1	0	1	1	0	0	2	3	0	1	1	0	0	0	1	0	2	1	0	3	5
OTU_1183	1	2	0	0	0	0	1	0	0	0	1	1	0	0	0	0	2	2	1	0	0	0	0	0	0	0	0	0	0	0	2	3	0	0	0	0	1	0	0	0	1	1	0	0	0	2	0	1	5
OTU_1184	18	26	10	6	11	2	29	19	16	27	88	11	14	2	4	9	17	20	10	9	5	12	9	4	98	112	129	190	7	32	12	20	20	23	16	26	66	155	13	32	32	50	25	9	34	97	94	261	37
OTU_1185	6	3	5	1	0	0	6	8	2	3	10	2	3	0	0	1	15	4	2	0	8	1	2	1	28	18	6	29	4	4	7	10	2	4	3	4	4	13	16	10	3	6	0	0	3	6	10	14	0
OTU_1186	3	0	1	0	0	0	0	0	0	0	2	0	1	0	0	0	1	0	0	1	1	0	1	0	0	0	1	1	5	0	2	0	3	1	1	0	0	1	3	0	1	2	1	0	0	0	2	0	0
OTU_1188	41	65	18	15	12	9	30	37	20	22	36	19	35	10	13	19	11	15	12	9	11	18	24	17	3	32	5	45	35	52	55	71	58	38	39	44	33	61	33	33	51	62	6	60	46	38	7	91	17
OTU_1189	0	0	0	0	0	0	2	0	0	0	0	1	0	0	0	0	1	1	0	0	0	0	1	0	0	0	0	6	0	2	0	0	1	1	0	0	1	1	3	1	1	1	12	0	3	1	0	1	1
OTU_119	1457	2354	842	1045	471	899	3158	2157	198	1481	643	2014	1082	769	1426	1266	1116	2148	1270	893	919	1557	1583	1239	12	512	14	1052	1619	2765	1850	2908	2146	3081	2434	2485	1980	3030	989	2670	1617	2345	16	771	1982	1843	33	675	80
OTU_1190	2	4	0	2	0	1	1	0	2	0	0	0	0	0	0	1	1	0	1	0	0	0	1	0	0	0	2	4	0	1	0	2	0	0	0	0	1	0	0	0	2	0	3	0	1	0	0	1	3
OTU_1191	1	1	0	0	0	0	0	0	0	0	1	0	0	0	0	0	0	1	0	0	0	0	0	0	0	2	2	4	2	2	0	0	2	1	2	2	2	0	3	1	0	1	0	1	2	0	0	0	1
OTU_1192	0	0	0	1	2	0	1	0	0	0	0	7	0	0	0	0	5	6	0	0	1	1	0	0	12	1	0	0	0	0	0	0	0	0	0	0	0	2	0	0	0	0	0	0	0	0	0	1	0
OTU_1193	333	8	0	0	0	0	0	0	19	0	2	3	0	0	2	0	0	0	0	0	0	0	2	5	20	0	2	5	0	0	0	0	0	0	2	1	4	7	2	6	0	2	0	0	1	1	1	0	60
OTU_1194	2	0	0	0	0	0	2	0	2	0	4	0	0	0	0	0	0	0	0	0	0	0	1	0	0	0	0	0	0	0	1	0	0	0	1	0	0	0	3	0	0	0	4	1	1	0	0	0	7
OTU_1195	2	2	2	0	0	0	5	1	1	6	9	1	1	0	2	0	1	1	0	1	0	0	0	0	1	0	12	0	8	2	2	1	6	0	5	2	6	1	15	0	11	0	33	0	1	0	3	1	8
OTU_1196	0	0	0	0	0	0	0	0	0	0	0	0	0	0	0	0	0	0	0	0	0	0	0	0	3	20	6	16	0	0	0	0	0	0	1	0	0	0	1	0	0	0	0	3	0	0	2	5	0
OTU_1197	2	2	0	0	1	0	1	1	3	0	0	0	0	0	2	0	0	0	0	0	0	0	0	0	27	1	15	5	5	2	3	1	0	0	0	0	0	0	0	0	2	2	23	3	1	0	1	2	2
OTU_1198	31	10	6	2	8	1	38	5	92	12	116	8	7	2	10	3	21	9	3	3	9	3	5	1	31	8	49	9	42	13	34	16	29	9	37	6	74	36	79	15	41	11	228	16	42	28	17	18	25
OTU_1199	7	0	0	0	0	0	0	0	2	0	4	0	1	0	0	0	0	0	0	0	0	0	0	0	1	0	0	0	1	1	1	0	0	0	0	0	0	0	0	0	2	0	4	0	0	0	0	0	19
OTU_12	35	56	6	22	9	22	49	46	7	63	9	32	14	19	21	23	22	42	18	24	18	26	31	29	2	64	6	57	27	54	29	73	35	79	41	51	72	80	15	56	30	60	1	42	41	27	2	46	56
OTU_120	3	0	0	0	0	0	0	1	2	0	0	0	0	0	0	0	0	1	5	0	0	0	0	0	0	0	1	0	1	0	0	0	0	0	1	0	1	0	0	0	1	1	5	1	1	0	4	0	2
OTU_1200	0	0	0	1	0	0	1	0	0	0	0	1	0	0	0	0	1	0	0	0	1	0	0	0	0	1	4	1	0	0	3	0	1	0	2	0	0	1	0	0	0	0	2	1	0	0	0	0	1
OTU_1201	0	1	0	0	1	0	1	0	1	0	1	1	0	0	0	0	0	1	1	0	0	0	0	0	1	2	0	2	1	0	2	0	0	0	0	0	0	0	1	0	1	2	1	0	0	0	1	0	2
OTU_1203	1	0	1	0	0	0	5	0	18	6	5	1	1	0	3	1	1	0	1	0	1	1	6	4	1	3	1	4	4	0	0	0	2	0	12	16	0	1	2	1	2	1	2	0	0	1	1	5	0
OTU_1204	0	1	0	0	0	0	0	0	0	0	2	0	0	0	0	1	0	0	1	0	0	0	0	0	0	0	0	2	0	1	0	0	0	0	0	0	0	1	2	0	0	0	0	0	3	0	0	0	0
OTU_1206	0	0	0	0	0	0	0	0	1	0	0	0	0	0	0	0	0	0	0	0	0	0	0	0	4	0	0	0	0	0	0	0	0	0	1	0	0	0	0	0	0	0	0	0	0	0	1	0	5
OTU_1208	0	0	0	0	0	0	0	0	0	0	0	1	0	0	0	0	0	0	0	0	1	0	0	0	0	0	0	0	0	2	2	1	0	0	1	1	1	0	1	0	0	0	0	0	0	0	0	0	2
OTU_1209	96	13	7	1	6	1	10	5	32	0	31	3	8	0	0	0	5	1	1	0	6	1	6	1	91	0	59	1	12	4	7	0	11	6	14	2	33	11	21	3	25	17	322	5	9	6	39	1	883
OTU_121	5	2	9	4	10	4	11	14	0	0	2	164	7	4	0	1	82	65	21	10	18	11	1	0	0	0	0	1	1	2	1	2	1	3	2	2	1	3	0	0	3	0	0	0	2	5	0	0	0
OTU_1210	0	0	0	1	1	0	0	0	6	1	0	0	0	0	5	4	0	0	0	0	0	0	3	0	9	0	0	1	0	0	0	0	1	0	2	6	1	0	3	0	2	0	0	0	0	1	1	1	0
OTU_1211	0	0	0	0	0	2	0	1	0	0	12	1	1	0	0	2	5	1	2	0	4	0	1	0	0	0	0	0	4	3	6	6	0	1	3	0	0	0	2	1	2	2	3	1	1	0	0	0	2
OTU_1212	0	0	1	0	0	1	1	0	3	0	1	1	0	0	0	0	0	0	0	0	0	0	0	0	0	0	0	0	1	0	1	0	0	0	0	0	0	1	1	0	0	1	11	0	0	1	0	0	0
OTU_1213	11	8	15	11	23	8	30	25	14	0	24	13	11	4	6	2	29	3	15	5	14	7	3	0	27	1	9	10	18	0	12	5	10	1	8	5	6	2	13	7	5	7	35	6	5	3	22	7	6
OTU_1214	0	0	0	0	0	0	0	1	0	0	0	0	0	0	0	0	0	0	0	0	0	0	0	0	0	0	1	1	0	0	0	0	0	0	0	0	1	0	0	0	0	0	0	0	0	0	0	0	0
OTU_1215	0	0	0	0	0	0	0	2	3	0	4	0	0	0	0	0	1	0	0	0	0	1	0	0	0	0	0	1	2	0	1	0	0	0	2	0	0	1	1	0	1	0	0	0	1	0	0	2	0
OTU_1216	0	0	0	0	1	0	0	1	0	0	1	0	0	0	0	0	1	1	0	0	1	0	1	0	1	0	0	2	0	0	0	1	1	0	0	0	0	0	2	0	0	0	0	1	1	0	0	0	3
OTU_1217	4	0	0	0	1	0	0	0	5	1	1	0	0	0	0	1	0	0	0	0	0	0	0	0	0	0	1	0	0	0	1	0	0	0	1	1	0	0	2	0	0	1	0	0	0	0	2	0	4
OTU_1218	8	1	0	0	0	0	0	0	0	1	2	0	0	0	0	0	0	0	0	0	1	0	1	0	0	3	1	3	1	0	0	1	6	0	1	1	1	0	1	0	1	1	9	0	2	2	6	2	0
OTU_1219	0	0	0	0	0	0	1	0	2	0	2	0	0	0	0	0	0	0	0	0	0	0	2	0	0	0	0	0	0	0	0	0	1	0	0	0	3	0	0	0	1	0	0	0	0	0	3	2	2
OTU_122	10	17	8	6	10	9	18	19	41	18	10	12	5	6	14	19	24	11	16	12	10	14	24	17	7	20	6	26	10	12	19	25	28	40	32	22	18	30	31	33	14	18	12	7	17	26	2	16	1
OTU_1220	2	1	1	0	1	0	0	1	1	1	0	0	1	0	0	0	1	0	2	0	0	0	0	1	6	3	9	1	2	0	2	0	0	1	7	1	2	0	3	1	8	0	2	0	1	0	4	0	4
OTU_1221	0	0	0	0	0	0	1	0	2	0	1	0	0	0	0	0	0	0	0	0	0	0	1	0	3	3	16	3	1	0	0	0	2	0	1	0	2	2	3	1	2	3	12	1	1	0	0	5	4
OTU_1222	37	49	48	41	33	39	103	82	31	53	58	60	73	27	87	47	42	62	54	33	54	42	86	53	1	85	4	83	82	63	75	92	116	94	117	79	128	86	102	103	72	56	8	48	90	70	9	73	4
OTU_1223	5	20	9	16	5	8	4	31	5	9	4	29	6	7	9	13	7	21	7	5	10	11	15	17	2	9	1	12	10	25	5	38	9	37	17	40	14	26	7	32	6	26	0	12	10	40	1	13	5
OTU_1224	4	0	0	0	0	0	0	1	3	0	0	0	1	0	0	0	0	0	0	0	0	1	0	0	0	5	0	8	0	0	1	0	0	0	1	0	1	0	0	0	0	0	0	1	0	0	3	6	0
OTU_1225	7	14	2	2	5	0	0	1	3	6	7	6	0	0	5	1	3	4	3	1	2	4	2	0	0	3	1	1	3	2	2	0	2	0	1	3	0	4	0	5	6	6	3	1	7	0	0	2	8
OTU_1226	2	0	0	0	0	0	0	0	4	0	4	1	0	0	0	0	3	0	0	0	1	0	0	0	0	0	2	0	2	0	2	1	0	0	2	2	0	0	0	0	1	0	5	0	0	0	0	0	1
OTU_1227	213	151	24	12	34	8	161	34	110	90	284	60	55	15	37	12	55	58	41	15	24	19	20	14	64	152	67	142	180	64	143	96	135	45	87	38	125	65	153	50	128	104	737	673	109	69	42	183	181
OTU_1228	0	1	0	0	1	0	2	0	0	1	0	0	1	0	0	2	0	1	0	0	0	0	0	0	1	0	0	5	2	1	1	3	0	1	0	0	0	0	2	0	3	1	0	0	1	2	0	0	0
OTU_1229	0	0	0	1	0	0	0	0	0	0	1	8	1	0	0	0	2	2	1	0	1	0	0	0	8	1	0	0	0	0	0	0	0	0	0	0	0	0	0	0	0	0	0	0	0	0	0	0	0
OTU_123	2	1	1	0	0	0	0	2	1	0	2	1	2	0	2	0	3	1	0	0	0	0	0	0	11	2	1	2	6	1	3	0	0	0	1	1	0	0	3	1	0	1	1	0	0	0	2	0	13
OTU_1230	0	0	0	0	0	0	0	0	8	8	0	0	0	0	0	0	0	0	0	0	1	0	6	2	0	3	0	1	0	2	0	1	0	0	1	1	1	0	0	0	1	0	0	0	0	0	0	0	0
OTU_1231	2	2	0	0	0	0	2	0	4	1	1	1	0	0	1	0	4	0	0	0	0	0	0	0	0	0	0	1	2	1	0	5	2	3	5	0	3	3	5	3	2	3	33	0	3	3	0	0	18
OTU_1232	27	35	4	8	5	4	28	7	11	15	98	27	7	5	0	3	19	13	8	4	12	3	1	1	134	37	52	122	11	54	7	30	7	15	4	13	55	177	9	22	9	34	29	18	13	56	18	75	38
OTU_1233	2	2	1	0	0	0	2	2	0	6	1	1	0	1	0	0	4	0	0	0	1	0	0	0	1	6	0	2	1	2	0	1	1	1	1	0	1	0	2	0	2	3	0	0	3	0	0	0	3
OTU_1235	1	0	0	0	0	0	0	0	2	0	0	0	0	0	0	0	0	0	0	0	0	0	0	0	0	0	0	0	0	0	0	0	0	0	3	3	0	0	0	0	0	0	0	0	0	0	0	0	0
OTU_1236	2	0	0	0	1	1	0	1	3	0	1	0	0	0	0	0	1	0	0	0	0	0	2	0	0	0	0	0	0	0	1	1	1	1	0	0	3	1	1	1	2	0	0	0	0	0	0	0	0
OTU_1237	8	1	0	0	1	0	1	0	19	0	9	0	0	1	0	0	2	4	0	0	2	0	1	0	0	0	4	0	1	0	1	0	2	1	4	2	2	0	8	0	1	0	0	0	2	1	0	2	8
OTU_1238	16	0	3	0	6	0	27	1	75	6	35	8	5	0	14	3	20	3	7	1	6	2	14	4	4	3	13	1	15	5	14	3	31	3	26	8	14	8	56	4	10	4	10	3	13	2	6	2	20
OTU_1239	39	14	2	1	3	1	12	7	18	0	10	7	3	2	2	5	12	10	3	0	4	1	6	3	40	2	10	5	10	12	7	9	15	7	13	6	16	10	17	15	34	9	33	1	9	17	24	1	174
OTU_124	7	12	1	2	1	3	4	6	23	1	9	12	2	0	5	2	6	7	4	3	3	6	5	0	3	3	0	0	7	10	7	12	4	7	10	4	1	6	12	2	3	7	1	1	7	11	5	5	48
OTU_1240	0	0	0	0	0	0	0	0	0	0	0	0	0	0	0	0	0	0	0	0	0	0	1	0	0	0	0	0	0	0	0	0	0	0	1	0	0	0	0	0	0	0	0	0	0	0	0	0	0
OTU_1241	5	0	1	0	0	0	3	0	53	0	21	1	4	0	3	1	6	3	6	0	1	1	4	1	82	3	54	5	6	0	7	3	14	1	28	4	4	2	12	0	7	2	41	0	6	1	37	1	8
OTU_1242	1	0	0	0	0	0	1	0	0	0	0	0	1	0	0	1	0	0	2	0	0	0	0	0	3	4	8	1	0	2	0	0	0	0	0	1	1	0	0	0	2	1	0	0	0	0	3	1	1
OTU_1243	2	1	0	0	0	0	0	4	6	2	2	0	0	0	3	0	1	0	0	2	2	0	0	0	0	0	0	0	0	1	0	1	3	0	0	1	1	0	2	0	1	0	1	0	0	2	4	0	9
OTU_1244	14	0	1	0	0	0	1	0	5	0	2	0	0	0	0	0	0	2	1	0	2	0	1	0	24	1	0	0	5	1	3	0	3	0	1	0	1	0	2	0	3	0	0	1	0	1	4	0	31
OTU_1245	0	0	9	7	7	8	19	42	0	0	2	160	20	4	0	0	81	84	18	22	21	23	0	0	0	0	0	0	0	1	0	0	0	0	0	0	0	0	0	0	0	0	0	0	0	0	0	0	0
OTU_1246	16	9	2	0	2	2	4	7	10	0	4	5	1	0	1	5	5	5	3	0	2	2	2	2	8	2	0	4	5	9	4	11	3	1	2	7	9	6	5	7	5	6	1	2	7	7	2	2	0
OTU_1247	0	1	0	0	0	0	0	0	3	3	0	0	0	0	0	1	1	0	0	0	0	0	0	0	0	0	0	0	0	3	0	0	0	0	0	0	0	0	0	0	0	0	0	0	0	1	0	2	0
OTU_1248	0	0	0	0	0	0	0	0	0	0	0	0	0	0	0	1	0	0	0	0	0	0	0	0	0	1	0	1	0	0	0	0	0	0	0	3	0	0	0	0	0	0	0	0	0	1	2	1	2
OTU_1249	65	32	19	7	12	4	87	12	99	36	77	18	22	4	37	16	35	12	27	5	28	10	33	13	205	78	247	76	41	17	39	28	61	45	67	20	205	103	112	29	99	31	134	47	51	11	166	123	7
OTU_125	76	81	32	49	19	29	132	141	159	153	66	66	56	36	108	106	55	80	41	29	35	44	93	104	52	82	80	102	111	109	140	169	400	196	255	229	181	108	196	221	160	136	31	72	170	122	57	120	19
OTU_1250	0	0	0	0	0	0	0	0	0	0	0	0	0	0	0	0	1	0	0	0	0	0	0	0	10	0	2	0	0	0	0	0	0	0	0	0	0	0	0	0	0	0	0	0	0	0	0	0	0
OTU_1252	8	0	0	0	0	0	0	0	1	0	0	0	0	0	0	0	0	0	0	0	0	0	0	0	0	0	2	3	2	1	1	0	2	0	2	0	0	2	0	1	0	1	9	0	1	0	0	2	13
OTU_1253	0	0	3	6	1	0	2	3	0	0	2	30	4	0	0	0	18	18	7	3	7	9	0	0	0	0	0	0	0	0	0	0	0	0	2	0	0	0	0	0	0	0	0	0	0	0	0	0	0
OTU_1255	2	0	0	0	0	0	1	1	1	0	2	1	0	0	0	0	1	0	1	0	0	0	0	0	19	1	1	2	0	0	2	0	0	0	0	0	1	0	1	1	2	0	9	1	2	1	5	2	4
OTU_1256	0	1	1	1	0	0	0	0	0	0	1	0	2	0	1	0	1	1	0	0	0	0	0	0	0	5	4	10	0	0	0	0	2	1	1	0	2	0	2	1	1	1	5	1	2	1	0	4	0
OTU_1257	37	7	1	0	0	0	5	1	2	0	10	1	1	0	0	0	4	1	2	0	0	0	0	0	42	1	12	6	3	2	5	1	0	0	2	0	1	0	1	0	22	0	27	1	2	1	0	1	208
OTU_1258	13	3	1	0	0	0	1	2	6	0	1	3	1	0	1	1	0	0	0	0	0	0	1	0	4	2	4	3	5	0	4	2	2	2	3	0	1	4	10	2	4	1	3	1	6	3	0	1	16
OTU_1259	0	0	0	0	0	0	0	0	2	0	0	0	1	0	0	0	0	0	0	0	0	0	0	0	0	0	0	0	1	1	0	0	0	0	1	0	1	0	0	0	1	0	0	0	1	0	0	1	0
OTU_126	30	12	6	3	5	1	12	6	41	2	29	15	7	1	1	3	15	16	2	5	5	10	3	2	77	2	34	2	27	20	29	27	16	7	38	6	7	2	29	6	7	9	28	2	18	10	23	3	45
OTU_1260	2	1	0	0	0	0	0	2	0	0	2	1	0	0	1	2	0	1	1	0	1	0	1	0	1	1	4	2	5	2	1	1	2	1	1	1	2	1	3	1	0	2	7	1	0	0	0	4	1
OTU_1261	3	3	0	1	0	0	0	1	2	1	2	1	2	0	0	2	2	1	0	0	1	2	0	0	21	3	5	10	1	2	0	0	1	0	4	2	1	1	0	0	1	2	4	11	2	1	5	11	1
OTU_1262	17	24	15	17	5	9	20	24	10	44	8	12	12	11	19	29	5	14	8	2	7	7	30	36	11	25	11	41	17	18	30	22	39	30	28	29	50	47	26	25	36	33	10	31	31	29	3	34	9
OTU_1263	1	0	0	0	0	0	0	0	1	0	4	1	0	0	0	0	1	1	0	0	1	0	1	0	0	1	0	0	1	1	3	0	1	0	0	1	0	0	1	0	1	0	5	0	0	0	0	0	3
OTU_1264	1	1	0	2	1	0	0	1	2	1	3	1	0	0	0	1	0	1	0	0	0	0	0	1	1	0	6	1	3	0	1	0	2	1	2	2	4	1	3	1	2	0	7	3	0	0	3	2	3
OTU_1265	6	4	2	1	0	0	1	1	33	4	5	2	1	1	9	10	1	1	2	1	1	3	11	5	24	16	22	13	4	8	2	2	7	1	7	4	10	9	10	3	18	13	34	4	3	2	9	14	17
OTU_1266	0	0	0	0	0	0	0	0	1	1	1	0	0	0	1	0	0	1	0	0	1	0	0	0	5	3	3	4	3	1	0	0	0	0	0	0	3	0	3	0	0	0	0	0	0	0	2	2	0
OTU_1267	0	0	0	0	0	0	0	0	10	2	0	0	0	0	1	1	0	0	0	0	0	0	3	0	0	0	0	0	0	0	0	0	0	0	0	0	0	1	0	0	0	0	0	0	0	0	0	0	0
OTU_1268	2	0	0	0	0	0	0	0	0	0	0	1	0	0	1	0	1	0	0	0	0	0	0	0	0	0	1	0	3	0	1	0	2	0	1	0	0	0	1	0	0	0	6	0	2	0	8	1	8
OTU_1269	3	1	0	0	0	0	1	0	3	0	0	0	0	0	0	0	2	0	0	1	0	0	0	0	3	0	0	0	2	2	4	0	0	0	0	0	1	0	3	0	2	1	0	0	1	0	2	0	4
OTU_127	3	4	3	3	2	0	0	3	5	0	1	3	1	0	1	2	3	2	4	0	2	1	1	0	3	1	2	3	3	2	1	4	0	1	2	6	0	2	2	1	3	6	18	2	0	3	9	4	22
OTU_1270	8	2	1	1	1	0	3	0	17	0	6	1	1	0	2	0	1	0	2	0	0	0	4	1	16	0	29	2	4	1	7	0	6	3	4	1	1	0	10	4	3	0	1	0	2	0	2	1	8
OTU_1271	594	180	136	32	88	33	394	125	1161	572	724	129	125	29	113	76	217	107	129	39	138	55	110	59	805	428	504	401	297	158	311	172	398	215	290	193	1310	561	461	235	336	241	27	7	316	116	276	445	200
OTU_1272	6	1	0	1	0	0	2	4	4	0	7	1	0	0	0	1	1	11	2	0	0	2	3	0	0	0	0	1	4	3	2	0	3	2	0	0	0	0	5	6	0	1	3	0	0	9	0	2	2
OTU_1273	0	3	0	0	0	0	0	0	7	2	0	0	0	0	0	1	0	0	0	0	0	0	0	0	1	0	0	0	2	0	0	2	0	0	4	3	1	0	0	1	1	0	0	0	0	0	2	1	0
OTU_1274	0	0	0	0	0	0	1	0	0	0	3	0	0	0	0	1	0	0	0	0	0	0	1	0	0	0	0	1	1	0	0	0	0	0	0	1	0	0	0	0	2	0	0	0	0	0	0	0	0
OTU_1275	26	25	15	14	18	9	32	21	29	21	44	22	27	9	25	20	33	19	30	5	17	22	21	22	4	13	11	20	41	30	63	48	81	29	58	35	20	11	62	26	35	19	2	20	41	24	9	19	23
OTU_1276	0	0	0	0	0	0	0	0	0	0	0	0	0	0	0	0	1	0	0	0	0	0	0	0	0	2	0	3	0	0	0	1	0	0	0	1	1	1	0	0	0	1	0	2	0	0	0	0	0
OTU_1277	2	1	0	0	0	0	0	0	1	0	1	0	0	0	0	0	1	1	0	0	0	0	0	0	4	0	2	2	0	0	3	0	0	1	0	0	2	1	0	0	0	0	5	0	0	0	5	1	1
OTU_1278	1	3	0	2	0	0	2	2	0	1	0	5	4	0	2	1	1	1	0	0	0	0	1	0	0	0	1	0	0	6	1	2	1	1	1	1	3	1	3	2	4	0	0	0	0	1	1	0	1
OTU_1279	10	0	4	0	1	0	5	1	39	7	11	1	2	0	1	0	6	1	4	0	1	1	5	2	5	0	2	0	6	0	9	2	8	1	32	2	2	3	27	1	13	0	0	0	3	0	12	1	7
OTU_128	12	2	3	2	0	0	6	4	5	1	4	7	1	1	3	1	0	3	4	3	1	0	1	3	40	6	10	8	4	6	10	3	12	3	4	5	4	4	12	2	10	5	51	5	4	5	18	6	36
OTU_1280	120	15	100	33	69	17	193	88	530	5	196	20	46	7	29	3	54	16	26	5	28	18	41	3	2010	16	408	55	109	35	58	37	105	10	55	19	83	17	230	25	41	18	1137	49	42	18	943	76	28
OTU_1281	0	0	0	0	0	0	0	0	2	2	0	1	0	0	0	1	0	0	0	0	0	0	0	1	0	0	0	2	0	0	0	0	0	0	3	1	0	0	0	0	0	0	0	0	0	2	0	0	1
OTU_1283	0	0	0	0	0	0	0	0	0	0	0	0	0	0	0	0	1	0	0	0	0	0	0	0	7	0	10	4	0	0	1	0	0	0	0	0	0	0	1	0	1	0	8	1	0	0	9	0	1
OTU_1284	2	2	0	0	0	1	1	1	1	0	2	1	0	1	0	0	0	0	0	0	0	2	1	1	8	0	4	1	6	3	3	2	3	1	2	1	0	2	6	4	1	2	0	1	0	2	0	2	0
OTU_1285	0	0	0	0	0	0	4	0	0	0	0	0	0	0	0	0	0	1	0	0	0	1	0	0	0	3	0	0	0	1	1	0	1	0	2	1	0	0	3	0	3	0	0	0	0	1	0	4	2
OTU_1286	14	0	1	2	1	0	4	4	6	0	9	4	6	0	0	0	7	2	2	1	1	1	1	0	11	0	3	1	2	1	15	2	3	1	10	1	2	0	5	0	3	1	20	0	9	2	8	0	4
OTU_1288	30	73	15	21	11	27	29	52	9	6	10	36	18	10	25	30	18	35	16	19	13	27	25	31	2	21	11	58	22	40	32	57	34	70	39	50	62	55	21	77	23	58	3	32	29	57	6	31	9
OTU_1289	0	0	0	0	0	0	0	0	2	1	0	0	0	0	0	0	0	0	0	0	0	0	0	0	0	0	0	1	0	1	0	1	0	0	0	0	0	0	0	0	2	0	0	0	1	0	2	0	4
OTU_129	8	3	1	1	2	0	6	1	12	5	23	1	3	0	1	3	8	0	3	1	8	1	2	0	8	2	2	1	5	2	5	2	8	0	11	2	6	1	22	2	6	2	6	0	7	1	2	0	1
OTU_1290	3	0	1	0	0	0	1	0	9	0	4	0	1	0	0	0	0	1	0	0	1	0	0	0	0	1	13	2	5	0	1	0	5	0	4	2	6	0	8	0	4	2	0	0	2	1	4	0	1
OTU_1291	1	0	0	0	0	0	0	0	0	0	1	0	0	0	0	0	0	0	0	0	0	0	0	0	0	0	13	0	0	0	0	0	12	0	8	0	0	0	0	0	0	0	0	0	2	0	0	0	58
OTU_1293	0	1	0	0	2	0	0	0	0	0	2	0	0	0	0	0	1	2	1	0	0	0	0	0	0	0	0	0	1	3	1	1	0	0	1	0	0	0	1	0	3	1	0	0	1	1	0	0	10
OTU_1294	0	0	1	0	0	0	0	0	0	1	0	2	0	0	0	0	0	1	0	0	0	0	1	0	0	5	3	3	0	0	0	0	0	0	0	1	2	1	1	0	1	0	0	0	0	0	2	4	0
OTU_1295	0	0	0	0	0	0	1	0	14	2	2	1	3	1	10	2	0	0	0	0	0	2	4	1	0	0	3	0	2	1	0	1	9	1	29	6	2	1	2	2	2	0	1	1	2	1	0	0	1
OTU_1296	3	0	0	0	0	0	0	0	0	0	0	0	0	0	0	0	0	0	0	0	0	0	0	0	0	0	2	0	0	0	0	0	0	0	0	0	0	0	0	0	0	0	0	0	1	0	13	0	6
OTU_1297	1	0	0	0	0	0	2	0	1	0	4	0	0	0	0	0	1	1	0	0	0	0	0	1	1	2	3	6	0	0	0	0	2	0	1	0	3	0	4	0	1	0	8	3	0	0	5	2	0
OTU_1298	0	0	0	0	0	0	0	0	0	0	0	0	0	0	0	0	0	0	0	0	1	0	0	0	1	0	0	0	1	0	1	1	0	0	0	0	0	0	0	0	0	0	1	0	2	0	1	0	2
OTU_1299	6	3	0	0	0	0	0	0	0	0	0	1	1	0	0	1	1	0	0	1	0	0	3	0	4	4	0	10	2	1	1	0	0	0	0	3	2	1	0	1	4	0	0	10	3	1	0	4	0
OTU_13	306	696	143	257	94	255	581	530	127	927	182	365	167	168	374	443	193	399	165	202	186	271	502	464	33	1253	96	1094	223	556	297	787	542	987	504	773	719	1336	270	821	347	747	41	429	496	479	75	1207	607
OTU_130	48	140	20	38	8	44	44	69	12	68	56	37	9	41	46	67	11	39	17	24	22	44	59	103	206	426	143	635	32	62	19	103	37	135	44	95	132	259	24	100	61	147	70	318	55	77	85	730	73
OTU_1300	0	0	0	0	0	0	0	1	3	0	0	0	0	0	0	0	0	0	0	0	0	0	0	0	0	1	0	0	0	0	0	0	0	0	3	1	0	0	0	0	1	0	0	0	0	0	1	0	0
OTU_1301	0	1	0	0	0	0	0	1	0	0	0	0	0	0	0	0	0	0	0	0	0	0	0	0	0	0	0	0	0	0	0	1	2	0	1	5	1	0	0	0	0	0	0	0	0	0	0	1	1
OTU_1302	1	0	0	0	0	0	0	0	7	1	0	0	0	0	0	0	0	1	0	0	0	0	0	0	2	0	0	0	0	3	1	0	0	0	0	1	0	0	0	0	0	2	7	1	0	0	0	0	1
OTU_1303	0	0	0	0	0	0	0	0	0	0	0	0	0	0	1	0	0	0	0	0	0	0	1	0	0	0	0	2	0	0	0	0	0	0	0	0	0	0	0	0	0	0	0	0	0	0	2	0	0
OTU_1304	0	0	0	0	0	0	0	0	4	0	1	1	0	0	0	0	0	0	0	0	0	0	1	0	0	0	0	0	0	0	0	0	0	0	3	3	0	0	0	0	0	1	0	0	0	0	0	0	0
OTU_1305	7	0	3	1	3	0	6	1	15	2	6	1	0	0	1	0	8	1	4	0	3	0	0	0	2	0	0	0	7	2	11	2	12	2	8	3	2	3	15	1	17	2	8	0	8	1	12	0	0
OTU_1306	9	4	1	6	0	0	4	6	14	4	11	6	3	0	4	0	1	3	0	2	1	2	4	0	16	4	17	9	10	9	6	6	6	4	2	8	13	8	10	4	9	6	49	2	5	3	12	3	6
OTU_1307	0	0	0	0	0	0	0	0	1	1	1	0	1	0	0	0	0	0	0	0	1	0	0	0	0	1	19	1	2	0	1	0	2	0	2	1	2	0	2	0	4	0	32	0	3	0	19	1	5
OTU_1308	0	0	0	0	0	0	1	0	9	0	0	1	0	0	1	0	0	0	0	0	0	0	1	0	1	0	0	0	1	0	0	0	0	0	2	4	0	0	0	0	1	0	0	1	0	0	1	0	1
OTU_1309	6	0	0	0	0	0	0	0	4	0	3	0	0	1	1	0	3	0	1	0	0	0	0	0	0	2	0	0	0	1	0	0	1	0	1	2	0	0	2	0	1	2	5	0	6	0	0	0	2
OTU_1310	0	1	0	0	0	0	0	0	4	4	1	0	0	0	0	3	0	0	0	0	1	1	1	0	0	4	0	2	0	1	0	0	0	0	0	0	0	0	0	1	0	0	3	1	0	2	0	0	0
OTU_1311	89	157	79	102	32	74	203	160	10	100	42	143	68	59	121	116	76	142	99	88	73	122	122	119	0	41	2	95	120	244	111	210	167	256	197	182	161	219	76	264	128	186	5	79	142	139	3	71	3
OTU_1312	0	3	0	0	0	0	1	1	0	0	0	1	0	0	0	0	1	2	0	0	0	0	1	0	7	1	0	3	1	2	0	1	0	0	0	2	0	2	1	0	3	0	2	1	0	1	0	1	1
OTU_1313	4	0	2	0	4	0	5	0	3	0	8	0	2	0	2	0	2	0	0	0	2	1	1	0	1	3	0	0	2	0	5	1	1	0	3	0	4	1	6	0	4	0	0	0	2	0	2	1	0
OTU_1314	351	106	82	22	60	24	416	55	1630	639	728	75	104	24	133	41	142	79	94	20	65	26	123	38	608	342	651	308	201	73	216	65	791	127	434	110	4238	1473	1457	185	351	153	1231	573	347	122	244	273	103
OTU_1315	2	0	0	0	0	0	1	0	0	1	1	0	0	0	0	0	0	0	0	0	0	0	2	0	7	3	5	0	0	0	0	0	1	0	2	0	1	0	2	0	2	0	0	0	0	0	21	0	0
OTU_1316	1	0	0	0	0	0	0	0	0	0	0	0	0	0	0	0	0	0	0	0	0	0	0	0	0	0	0	0	0	0	0	1	0	0	0	0	0	0	2	0	0	0	0	0	0	0	0	0	1
OTU_1317	7	1	0	1	1	0	2	2	9	0	7	0	1	0	0	0	3	0	0	1	2	0	0	0	0	0	1	0	2	3	0	1	9	2	5	4	1	1	3	4	1	2	136	2	3	6	1	1	19
OTU_1319	0	0	6	13	12	11	26	36	0	0	4	260	10	5	0	0	110	105	30	11	17	28	0	0	0	0	0	0	0	0	0	0	0	0	0	0	0	0	0	0	0	0	0	0	0	0	0	0	0
OTU_132	0	1	0	1	2	0	1	1	2	0	1	0	1	0	0	1	0	1	0	0	0	1	0	0	0	4	8	9	2	2	1	0	0	0	1	3	2	0	0	0	1	3	6	0	2	0	4	3	1
OTU_1320	0	0	0	0	0	0	0	0	3	0	1	0	1	0	0	0	0	0	0	0	0	0	1	0	0	0	3	0	0	0	0	0	0	0	0	0	0	0	0	0	0	0	0	0	0	0	0	0	9
OTU_1321	3	2	1	2	4	2	8	3	86	0	19	3	4	1	10	1	4	4	2	1	1	1	7	0	28	4	15	3	5	2	11	2	34	7	12	7	5	2	42	7	16	1	20	1	9	7	9	6	2
OTU_1322	1	0	0	0	0	0	3	1	15	0	4	0	0	0	2	0	4	0	0	1	1	2	1	0	4	1	7	0	4	0	3	0	4	0	4	1	0	0	7	1	1	0	1	0	4	1	2	2	20
OTU_1323	2	0	0	0	0	0	0	0	0	0	0	0	0	0	0	0	0	0	0	0	0	0	0	0	0	0	0	0	0	0	0	0	0	0	1	0	0	0	0	0	0	0	5	0	0	0	0	0	4
OTU_1324	2	0	1	0	0	0	0	0	0	0	0	0	0	0	0	0	0	0	0	0	0	0	0	0	0	0	1	2	0	0	0	0	0	1	0	0	0	0	0	0	2	0	0	0	0	0	0	0	0
OTU_1325	3	1	0	0	0	0	0	0	0	0	0	0	0	0	0	0	0	0	0	0	0	0	0	0	0	0	0	0	0	0	2	0	1	0	0	0	0	0	1	1	3	0	4	0	2	0	0	0	15
OTU_1326	16	37	3	13	2	12	23	33	2	19	11	24	7	5	7	10	8	25	6	7	10	5	6	17	2	93	5	92	12	32	14	54	16	36	21	48	41	59	12	26	11	30	2	18	21	27	3	87	30
OTU_1327	0	0	0	0	0	0	0	0	0	0	0	0	0	0	0	0	0	0	0	0	0	0	0	0	6	1	0	0	0	0	0	0	0	0	0	0	0	0	0	0	0	0	0	0	0	0	0	0	1
OTU_1328	20	23	4	3	4	1	24	12	12	2	16	10	10	4	0	4	9	14	2	2	7	13	2	4	5	0	9	2	4	9	12	14	16	6	12	5	1	4	25	12	12	11	10	4	5	11	8	2	21
OTU_1329	25	21	7	3	1	3	12	12	14	3	38	21	2	2	2	1	22	20	8	8	13	10	0	2	29	53	11	94	31	21	18	27	10	9	8	5	95	75	13	7	15	22	33	28	10	14	6	28	25
OTU_133	0	0	0	0	0	0	0	1	2	2	3	1	0	0	0	0	0	0	1	0	0	0	1	0	0	0	0	0	0	1	0	0	0	1	5	2	0	0	0	0	0	0	1	0	0	0	2	0	1
OTU_1330	1	0	0	0	0	0	0	0	0	0	0	0	0	0	0	0	0	0	0	0	0	0	0	0	1	1	3	2	0	0	0	0	1	0	0	0	0	0	0	0	0	2	1	0	0	0	1	1	4
OTU_1331	0	0	1	0	0	0	0	0	2	0	0	0	0	0	0	0	0	0	0	0	0	0	0	0	0	0	0	0	0	0	0	2	0	1	2	5	1	0	0	0	0	0	0	0	0	0	0	0	0
OTU_1332	0	0	0	0	0	0	0	0	0	0	0	0	0	0	0	0	0	0	0	0	0	0	0	0	0	0	0	0	0	0	0	0	0	0	0	0	0	1	0	1	0	0	0	0	0	0	0	0	1
OTU_1333	0	0	1	0	0	0	0	0	1	1	0	0	0	0	0	0	1	0	0	0	0	0	0	0	0	0	0	0	1	0	1	0	1	0	0	1	0	0	1	0	0	1	0	0	0	1	0	0	0
OTU_1334	2	1	1	0	0	1	3	3	3	1	3	1	0	0	0	2	0	1	1	0	0	0	1	0	0	0	0	0	0	3	0	1	0	2	0	1	0	0	1	2	2	2	2	0	3	7	0	0	9
OTU_1335	0	0	0	0	0	0	0	0	2	16	0	0	0	1	0	0	0	0	0	0	0	0	3	0	0	1	0	0	0	0	0	0	0	0	1	0	0	0	0	0	0	0	0	0	0	0	3	0	0
OTU_1336	8	10	2	0	1	1	7	3	15	0	7	0	4	0	1	2	1	0	2	1	0	0	3	0	8	2	3	1	5	0	5	1	5	3	5	1	4	0	15	1	2	7	21	8	4	1	10	2	38
OTU_1337	2	2	1	0	2	0	3	0	15	0	6	0	3	0	1	0	6	0	2	0	6	0	0	0	0	0	1	1	1	0	6	0	10	1	17	1	5	0	17	1	10	0	3	0	4	0	35	0	0
OTU_1338	0	1	1	1	0	1	0	0	1	1	4	0	1	0	0	0	1	0	1	0	0	0	2	0	0	0	3	1	1	0	1	0	3	0	2	0	1	0	3	0	1	0	2	0	0	1	0	1	0
OTU_1339	0	0	21	18	13	4	39	52	0	0	9	291	24	13	0	0	136	183	47	44	36	29	0	0	0	0	0	0	0	1	0	0	0	0	0	0	0	1	0	0	0	0	0	0	0	0	0	0	0
OTU_134	38	15	6	3	4	1	24	5	56	28	41	11	17	2	14	4	15	14	6	8	6	7	11	8	166	37	210	20	17	20	24	15	44	13	27	15	29	21	38	12	33	5	51	8	23	14	84	28	99
OTU_1340	0	0	0	0	0	0	1	0	1	0	1	0	0	0	0	0	2	1	0	0	0	0	0	0	6	8	3	3	2	0	1	0	0	0	1	1	3	1	0	0	0	0	1	0	0	0	0	0	0
OTU_1341	270	168	51	34	39	29	187	141	360	52	562	109	74	20	33	30	133	110	38	32	63	25	41	32	339	112	141	286	441	281	361	377	152	84	110	97	124	53	106	132	224	179	5743	3520	221	140	67	314	456
OTU_1342	9	0	0	0	1	0	0	2	2	0	9	0	0	1	0	0	4	1	1	0	1	0	2	0	52	11	28	31	2	1	5	6	9	1	5	1	4	4	7	2	3	6	11	2	3	1	13	12	2
OTU_1343	7	2	0	0	0	0	0	0	1	0	1	0	1	0	0	0	0	0	0	0	0	0	0	0	0	2	6	0	1	0	3	1	0	0	2	0	1	0	4	0	0	0	0	0	0	0	8	0	0
OTU_1344	1	0	0	1	0	0	2	0	2	0	8	0	1	0	0	0	0	0	0	0	0	0	1	0	2	1	2	0	1	1	2	0	1	0	1	0	0	1	4	0	1	1	2	1	2	0	5	5	0
OTU_1345	390	230	36	33	40	15	99	50	65	6	200	88	56	14	23	16	91	91	47	16	43	25	14	12	9	3	3	12	237	146	180	176	65	37	62	59	14	16	101	78	146	134	6	2	84	77	4	12	596
OTU_1347	0	0	1	0	0	0	1	0	4	2	2	2	0	0	0	0	0	0	3	0	0	0	0	0	7	4	0	2	3	0	1	0	1	0	1	2	4	0	1	0	1	0	3	0	0	0	5	1	0
OTU_1349	1	0	0	0	0	1	0	3	1	0	3	1	0	0	0	0	0	0	2	0	0	0	0	0	0	0	0	1	1	0	0	1	1	1	0	0	0	0	0	0	2	0	0	0	1	0	0	0	3
OTU_135	6	2	1	2	2	1	5	3	16	3	19	2	6	1	1	3	9	4	6	1	0	0	1	0	15	5	15	5	16	6	15	9	16	6	14	2	10	2	14	4	12	5	6	0	14	8	5	2	1
OTU_1350	5	3	2	0	0	0	1	1	0	0	4	0	0	1	0	0	1	1	1	0	2	0	0	0	0	0	0	0	0	1	3	5	0	0	0	2	0	0	2	0	1	2	0	1	2	0	0	0	2
OTU_1351	0	0	0	0	0	0	0	0	0	0	0	2	1	0	0	0	1	3	0	0	0	2	0	0	0	0	0	0	0	0	0	0	1	0	0	0	0	0	0	0	0	0	0	0	0	0	0	0	0
OTU_1352	4	1	1	0	0	0	1	1	76	2	1	0	2	0	9	3	3	0	0	0	1	0	6	2	0	1	7	3	6	1	0	1	3	0	4	2	1	3	2	0	2	3	13	0	0	2	10	7	1
OTU_1353	4	0	0	1	0	0	0	0	0	3	2	1	0	0	0	0	2	0	0	0	0	1	0	0	0	0	0	0	0	0	0	0	0	0	0	1	0	0	2	0	1	1	0	0	0	1	0	1	1
OTU_1354	0	0	0	0	0	0	1	0	1	0	0	0	0	0	0	0	1	0	0	0	0	0	0	0	28	0	3	0	0	0	0	0	0	0	1	0	0	1	0	1	0	0	0	0	0	0	2	2	1
OTU_1355	1	3	0	2	0	0	4	1	6	0	5	4	1	1	1	0	5	1	2	0	1	2	0	0	1	1	5	0	6	2	3	0	0	0	1	3	2	0	2	0	0	0	6	0	0	1	0	0	7
OTU_1356	0	0	0	0	0	0	0	0	9	0	0	0	0	0	1	0	0	0	0	0	0	0	2	0	0	0	3	0	0	1	0	0	0	0	2	0	0	0	0	0	0	0	0	0	0	0	5	0	1
OTU_1357	4	9	0	3	3	2	4	6	6	1	5	0	13	2	4	0	0	2	2	2	1	1	7	4	7	6	8	11	4	7	5	7	7	2	9	2	3	5	2	4	6	1	6	5	8	4	19	13	6
OTU_1358	0	0	0	0	0	0	0	0	0	0	0	0	0	0	0	0	0	0	0	0	0	0	0	0	0	0	0	0	0	0	0	0	0	0	0	0	0	0	0	0	1	0	0	0	0	0	0	0	0
OTU_1359	8	4	4	0	0	0	2	2	9	0	6	4	2	0	0	1	3	2	0	0	4	1	1	1	0	2	0	0	10	2	9	3	9	2	5	2	6	2	11	2	1	5	0	0	4	2	0	0	5
OTU_136	52	286	24	27	12	15	86	87	3	79	43	55	36	10	7	5	54	66	33	14	19	36	6	3	1	808	81	686	25	149	29	112	12	24	1	34	10	33	4	37	28	167	433	4235	40	116	6	818	46
OTU_1360	1485	1965	735	1184	573	839	2009	3784	1136	243	1686	2287	950	698	1175	1679	1597	2814	740	768	858	1303	1161	1739	1898	618	1728	2504	2435	4650	2525	4999	3136	4055	3521	4093	2135	1659	2154	5367	2367	3954	5906	2132	3382	4857	1097	1265	234
OTU_1361	2	4	0	1	2	0	0	0	0	0	5	1	0	0	0	0	0	1	0	0	1	1	1	0	0	0	1	2	6	1	3	1	1	1	2	1	0	0	0	1	0	4	2	0	0	2	4	1	6
OTU_1362	0	0	0	0	0	0	0	0	5	1	0	0	0	0	3	0	0	0	0	0	0	0	0	2	0	1	1	6	0	0	1	0	1	0	1	0	1	1	1	0	2	1	2	0	0	0	0	3	0
OTU_1363	0	0	0	0	0	0	0	0	0	0	0	0	0	0	0	0	0	0	0	0	0	0	0	0	0	0	0	0	0	0	0	0	0	0	0	1	0	0	0	0	0	0	0	0	0	0	0	0	0
OTU_1365	3	0	0	0	1	0	0	0	5	0	2	0	0	0	1	0	0	0	1	0	0	1	0	0	4	0	0	0	0	0	0	0	0	0	2	0	0	0	6	0	0	0	3	0	2	0	0	0	0
OTU_1366	27	0	1	1	3	0	6	2	46	0	4	0	2	0	3	0	1	0	4	0	0	0	1	0	25	0	2	0	1	1	4	0	15	3	10	3	10	1	26	2	7	3	20	0	8	5	3	0	129
OTU_1367	217	487	62	75	34	63	119	366	21	64	44	210	76	51	47	135	170	204	83	57	83	85	85	84	10	140	14	259	87	413	51	414	97	336	100	324	99	215	34	388	123	468	47	366	122	335	10	221	270
OTU_1368	0	0	0	0	0	0	1	2	0	0	1	0	0	0	0	0	0	1	0	0	0	0	0	0	0	0	0	2	0	0	0	1	1	0	1	0	1	2	0	1	0	0	0	0	0	1	2	1	0
OTU_1369	4	1	1	0	0	1	0	0	0	0	0	1	0	0	0	0	3	0	0	0	2	0	2	0	0	1	0	0	0	0	0	0	0	0	0	0	2	0	0	1	0	0	0	0	1	0	0	0	5
OTU_137	0	0	0	0	1	0	3	0	12	1	6	3	0	0	4	2	0	1	2	0	1	0	5	1	5	1	3	4	6	1	5	1	4	0	43	7	5	1	3	1	7	0	0	1	1	2	6	1	3
OTU_1370	0	1	0	0	0	0	1	0	0	0	0	0	0	0	0	0	0	0	0	0	0	0	0	0	0	0	0	0	0	0	0	0	0	0	0	0	0	0	0	0	0	0	4	0	3	2	0	0	4
OTU_1371	12	8	1	1	1	4	2	1	13	13	5	1	2	2	1	4	5	5	2	0	1	0	5	4	2	24	3	16	2	8	7	7	4	5	4	2	3	6	7	4	10	13	8	2	3	4	7	14	7
OTU_1372	40	78	14	11	7	22	60	52	6	9	15	40	25	21	36	20	23	39	20	21	22	30	19	17	0	4	0	31	27	56	36	49	41	68	51	48	89	129	24	65	31	55	2	35	43	49	1	24	0
OTU_1373	0	0	0	0	1	0	1	0	5	1	1	0	0	0	0	0	0	0	0	0	0	0	1	0	0	0	0	0	0	0	2	1	0	0	2	0	1	0	2	0	0	1	6	0	1	0	0	1	0
OTU_1374	0	0	0	1	0	0	0	0	0	0	1	1	0	0	0	0	0	0	1	0	0	0	0	1	0	1	1	0	0	0	1	0	0	1	0	0	1	1	0	0	0	0	0	1	1	1	0	1	0
OTU_1375	0	0	0	0	2	0	0	0	6	0	5	0	1	0	2	0	1	0	0	0	0	0	0	0	0	1	1	3	2	0	1	0	0	0	1	0	2	0	4	0	1	1	10	0	0	0	0	0	5
OTU_1376	0	1	0	0	0	0	1	2	0	0	0	0	0	0	0	0	0	1	1	0	0	0	0	1	0	0	3	2	0	0	3	0	6	2	2	1	0	0	2	2	0	1	10	0	1	1	10	0	0
OTU_1377	0	2	0	1	0	0	2	1	1	0	5	1	0	0	0	0	0	0	1	0	0	2	0	0	0	0	0	0	2	1	2	2	0	0	1	1	1	0	1	0	4	0	0	0	0	0	0	0	2
OTU_1378	4	3	0	1	0	0	3	2	0	0	2	0	0	0	3	1	2	0	0	0	2	0	1	1	3	8	0	8	0	2	0	1	1	0	2	2	2	2	1	0	4	3	2	2	2	2	1	2	4
OTU_1379	1	1	4	2	0	0	7	1	1	1	1	10	2	3	1	0	4	6	5	3	4	4	5	5	0	5	0	5	0	5	4	6	4	4	3	1	5	4	2	3	2	2	0	4	0	2	0	3	0
OTU_1380	0	0	0	0	0	0	1	0	3	0	0	0	0	0	1	0	0	0	0	0	0	0	2	0	0	0	0	1	0	1	0	0	0	0	0	0	0	0	1	0	1	0	0	0	0	0	7	0	0
OTU_1381	0	0	0	0	0	0	0	0	1	1	0	0	0	0	0	0	0	0	0	0	0	0	1	0	0	0	0	0	0	0	0	0	1	1	2	0	0	0	0	0	0	0	0	0	0	0	0	0	0
OTU_1382	0	0	0	0	0	0	0	0	0	0	0	0	0	0	1	0	0	0	0	0	0	0	0	0	0	0	0	0	2	0	0	0	0	0	1	0	0	0	1	0	1	0	0	0	0	0	0	0	1
OTU_1383	1	0	0	0	0	0	0	0	5	0	1	0	1	0	3	0	8	1	3	1	1	1	1	0	2	1	0	0	1	0	1	0	3	0	2	0	1	0	2	0	0	0	6	0	0	0	1	0	1
OTU_1384	0	0	0	0	1	0	0	0	0	0	0	0	0	0	0	0	0	0	0	0	1	0	0	0	0	0	1	0	0	0	1	0	1	0	3	0	3	0	3	1	0	0	7	0	1	0	7	0	0
OTU_1385	0	0	0	0	0	0	0	0	0	2	1	0	0	0	1	0	1	0	1	0	1	0	0	0	0	2	3	0	0	1	1	1	0	0	0	0	2	3	0	0	1	0	0	2	2	0	2	2	0
OTU_1386	2	1	0	0	0	0	0	0	9	0	1	1	0	0	1	1	1	0	0	0	1	0	3	1	6	0	0	1	3	0	0	0	0	0	5	6	1	1	0	0	3	1	0	0	0	0	0	0	0
OTU_1387	0	0	0	0	0	0	0	0	0	0	1	0	0	0	0	0	0	0	0	0	0	0	0	0	0	1	0	0	0	1	0	0	0	0	2	0	0	0	0	0	0	0	0	0	0	0	2	0	0
OTU_1388	0	0	0	0	0	0	1	0	0	0	0	0	0	0	0	0	1	0	0	0	0	0	0	0	0	0	0	2	0	0	0	1	1	0	1	1	0	0	0	0	0	0	0	0	0	0	0	0	0
OTU_1389	1	0	1	0	0	0	0	0	1	1	0	0	0	0	3	0	1	1	0	0	1	0	0	0	3	1	5	1	1	2	0	1	0	0	4	2	0	0	2	1	2	0	8	0	0	0	7	1	2
OTU_139	2	0	1	1	0	2	0	0	1	0	1	1	0	0	0	0	0	1	0	0	0	0	0	0	7	0	3	1	0	0	0	0	1	0	0	0	2	1	0	0	4	0	1	1	1	0	9	1	6
OTU_1390	0	0	0	0	0	0	4	0	0	0	1	0	0	0	0	0	5	2	3	0	1	0	0	0	0	0	0	0	0	0	0	0	0	0	0	0	0	0	0	0	0	0	0	0	0	0	0	0	0
OTU_1391	0	0	0	0	0	0	0	0	3	1	1	0	0	0	1	2	0	0	0	0	0	1	3	3	2	0	0	0	0	0	0	0	0	0	1	2	0	1	0	0	0	0	0	0	0	0	0	0	0
OTU_1392	2	0	1	1	0	1	3	2	23	0	4	0	0	0	1	0	1	1	0	0	0	0	1	2	60	6	15	12	6	0	1	1	5	3	3	0	1	5	6	1	6	0	230	40	2	1	6	3	0
OTU_1393	0	0	0	0	0	0	0	0	0	0	0	0	1	0	0	0	0	0	0	0	0	0	0	0	0	1	0	0	0	0	0	0	1	0	0	0	0	0	0	0	0	0	2	0	0	0	5	0	0
OTU_1394	3	11	0	3	2	0	3	4	2	0	1	4	2	1	0	0	0	3	2	1	0	1	0	6	2	0	0	4	2	3	0	5	3	5	3	3	3	6	1	3	4	14	1	1	1	2	1	0	0
OTU_1395	2	0	0	0	0	0	3	0	5	0	4	0	1	0	0	0	0	0	2	0	0	0	0	0	2	0	5	0	0	0	2	0	2	0	1	0	0	0	6	0	3	0	57	1	2	0	1	0	13
OTU_1396	0	0	0	0	0	0	0	1	0	0	0	0	0	0	0	0	0	1	1	0	0	1	0	1	0	0	0	0	0	0	1	0	0	0	0	0	0	0	0	0	0	0	0	0	0	0	0	1	1
OTU_1397	4	2	0	0	1	0	0	0	3	1	1	0	0	0	0	0	1	0	0	0	0	0	0	0	0	2	0	5	0	0	0	2	2	0	1	1	0	0	2	0	0	2	0	2	0	0	0	3	0
OTU_1398	47	14	5	3	4	2	13	15	39	0	25	2	9	1	5	3	35	6	5	2	15	2	5	5	0	0	2	0	32	13	15	17	31	19	25	25	3	2	40	19	17	21	7	0	16	20	1	1	9
OTU_1399	12	3	0	0	1	0	6	1	12	1	22	1	2	1	0	0	5	1	3	1	0	1	5	0	0	3	3	0	2	3	6	3	10	2	3	2	3	1	4	2	8	2	8	0	3	1	2	2	43
OTU_14	898	1113	355	577	230	445	1013	1073	316	212	476	863	456	293	972	686	484	914	463	320	310	535	795	651	74	401	141	1522	991	1172	866	1179	1347	1573	1133	1341	1138	1066	760	1626	1034	1152	105	890	1154	1046	134	721	204
OTU_140	1	0	2	0	2	0	2	1	11	1	2	0	3	0	1	1	6	0	2	1	1	0	1	0	5	1	3	1	11	1	7	3	3	1	11	1	2	0	10	1	3	1	5	2	7	2	6	0	15
OTU_1400	3	0	0	0	0	0	0	0	0	0	0	0	0	0	0	0	0	0	0	0	0	1	0	0	0	0	0	1	0	0	1	0	4	0	1	2	3	0	0	0	0	0	2	1	2	0	2	0	3
OTU_1401	1	0	0	0	0	0	0	0	2	0	2	0	1	0	0	0	0	0	0	0	0	0	0	0	8	0	1	1	3	0	0	0	0	1	1	0	1	0	1	1	0	0	1	0	1	0	3	0	0
OTU_1402	2	0	0	0	0	0	0	0	0	0	1	0	0	0	0	0	0	0	0	0	0	0	1	0	1	0	0	0	0	0	0	0	0	0	0	0	0	0	0	0	1	0	0	0	0	0	0	0	0
OTU_1403	58	6	19	5	19	1	31	11	75	2	54	7	34	1	8	0	21	3	17	0	19	2	6	1	25	0	22	2	40	9	44	2	35	7	25	9	0	0	50	4	44	4	24	0	18	15	10	0	337
OTU_1404	2	1	0	0	0	0	0	0	7	1	0	0	1	0	2	1	3	0	2	1	1	0	2	0	0	3	1	9	1	0	2	1	2	0	1	2	0	2	5	0	1	2	0	0	1	1	7	3	1
OTU_1405	0	0	0	0	0	0	0	0	0	1	0	1	1	0	0	0	3	3	0	1	1	0	0	1	0	0	0	0	0	0	0	1	1	0	0	0	0	0	0	1	0	0	0	0	0	0	0	0	0
OTU_1406	2	0	0	0	1	0	0	0	1	0	1	0	0	0	1	0	0	0	0	0	1	0	0	0	0	1	2	0	4	0	1	0	2	0	1	0	0	0	0	0	0	1	0	0	1	0	0	1	1
OTU_1407	2	0	0	0	0	0	4	0	8	0	7	1	0	0	0	0	2	1	1	0	0	0	0	0	0	0	6	0	1	1	2	0	0	0	3	1	2	1	5	0	4	0	0	0	1	0	5	0	16
OTU_1408	5	1	2	0	0	1	0	0	2	0	3	0	0	1	2	0	0	1	0	0	1	0	0	0	0	5	2	6	2	1	1	5	1	3	0	0	0	3	1	3	0	9	1	5	1	5	3	10	0
OTU_1409	2	0	0	0	1	0	3	0	2	0	2	0	0	0	0	0	0	0	1	0	0	0	0	0	5	0	3	0	0	0	0	0	1	0	2	0	3	0	3	0	0	1	0	0	1	0	0	0	5
OTU_1411	0	0	0	0	0	0	0	0	0	0	0	0	0	0	0	0	0	0	0	0	0	0	0	0	0	0	0	0	0	0	0	0	2	0	1	0	0	0	0	0	0	0	0	0	0	0	0	0	0
OTU_1412	8	0	0	0	1	0	9	0	5	0	7	0	2	0	1	0	2	1	1	0	0	0	1	0	16	1	5	0	6	0	2	0	0	2	5	0	0	0	4	0	2	0	30	0	6	0	4	0	5
OTU_1414	8	1	0	0	0	0	1	1	1	0	3	0	0	0	0	0	1	0	0	0	0	0	0	0	8	0	3	1	1	0	0	0	0	0	0	1	1	0	0	0	1	1	0	0	0	0	4	3	1
OTU_1415	8	0	0	0	0	0	2	0	0	0	0	0	1	0	0	0	0	0	0	0	0	0	0	1	5	0	6	0	0	0	0	0	3	0	1	0	2	1	0	0	1	0	3	0	2	1	9	1	49
OTU_1416	34	54	16	28	14	22	56	94	26	9	41	58	22	20	27	42	33	83	21	23	17	31	33	34	35	13	39	52	57	115	69	116	86	117	78	119	57	44	52	156	63	91	123	39	80	129	21	30	5
OTU_1417	102	123	25	54	11	28	144	201	46	248	85	111	40	32	23	44	98	138	35	21	58	55	50	59	2	16	2	14	62	142	99	117	198	264	179	241	50	58	114	196	145	176	2	13	150	208	2	13	10
OTU_1418	0	0	0	0	0	0	0	0	0	0	0	0	0	0	0	0	0	0	0	0	0	0	0	0	0	0	0	0	2	0	2	0	0	0	0	0	1	0	0	0	0	0	0	0	1	0	0	0	0
OTU_1419	0	0	0	0	0	0	0	0	0	0	0	0	0	0	0	0	0	0	0	0	0	0	0	0	0	0	1	0	0	0	0	0	0	0	0	0	0	0	1	0	0	0	22	0	0	0	0	0	10
OTU_142	3	4	2	1	0	1	3	1	5	1	4	2	3	0	3	0	5	8	3	1	1	2	1	1	36	11	26	6	5	4	5	5	6	1	4	1	2	2	7	4	4	4	5	2	9	1	22	5	1
OTU_1420	3	4	1	0	1	1	1	1	0	0	4	2	1	0	0	0	0	1	3	0	1	2	0	0	0	1	0	0	4	3	5	5	1	2	2	2	1	0	0	2	1	2	0	0	2	2	2	0	12
OTU_1421	0	0	0	0	0	0	1	0	0	0	1	0	0	0	0	0	0	0	0	0	0	0	0	0	0	0	0	0	0	0	0	0	0	0	0	0	0	0	1	0	0	0	0	0	0	0	1	0	1
OTU_1422	0	0	0	0	0	0	0	0	0	0	0	0	0	0	0	0	0	0	0	0	0	0	0	0	0	11	0	7	0	0	0	0	0	0	0	0	0	0	1	0	0	0	12	2	0	0	0	2	0
OTU_1423	0	0	0	0	0	0	0	0	0	3	0	1	0	0	0	0	0	0	0	0	2	0	1	0	0	0	0	1	0	0	0	0	0	0	1	0	0	0	0	1	0	0	0	0	1	0	0	0	0
OTU_1424	28	15	2	0	5	0	12	3	12	0	42	4	1	0	2	1	12	4	4	3	5	2	3	0	86	4	114	10	15	8	10	10	5	1	8	1	5	3	12	0	9	8	323	15	9	8	118	3	8
OTU_1425	0	0	0	0	0	0	0	0	5	0	0	0	1	0	0	0	1	0	0	0	0	1	0	0	0	0	0	0	0	0	1	0	0	0	2	0	0	0	4	0	0	0	0	0	0	0	0	0	0
OTU_1426	0	0	0	0	0	0	0	0	1	0	0	1	0	0	0	0	1	0	0	0	0	0	0	0	1	0	0	0	0	0	0	0	0	0	0	0	0	0	0	0	1	0	0	1	0	0	0	0	0
OTU_1427	5	9	0	2	2	2	14	2	3	0	57	8	6	1	0	0	23	12	10	1	8	6	1	3	0	0	3	0	41	20	21	13	8	7	11	5	5	4	28	5	8	8	0	0	12	6	0	2	9
OTU_1428	1	0	0	0	0	0	1	0	0	0	1	0	0	0	0	0	1	0	0	0	0	0	0	0	0	0	0	0	0	0	1	0	0	0	0	0	0	0	1	0	0	0	1	1	0	0	0	0	1
OTU_1429	0	1	0	0	0	0	1	0	1	0	1	0	0	0	0	0	1	0	0	0	0	0	0	0	0	1	0	1	0	0	0	0	0	1	2	0	1	1	0	0	0	0	0	1	0	0	0	1	0
OTU_143	45	63	13	16	13	18	126	73	101	51	216	76	45	15	25	28	71	104	36	30	37	19	26	25	394	719	256	841	128	97	56	114	110	80	89	66	293	259	103	89	95	99	286	296	98	127	176	521	68
OTU_1430	3	2	2	0	1	0	2	0	7	1	3	2	0	0	3	0	5	1	2	1	1	0	2	0	2	3	3	0	2	0	3	1	0	0	1	2	2	0	5	3	1	0	29	2	1	0	4	1	2
OTU_1431	0	0	0	0	0	0	0	0	0	1	1	0	0	0	1	0	0	0	0	0	0	0	0	0	0	0	0	0	0	0	0	0	0	0	3	0	0	0	0	0	1	0	0	0	0	0	0	0	1
OTU_1432	3	1	0	0	0	0	0	0	0	0	3	0	0	0	0	0	2	0	0	0	0	0	0	0	0	1	0	1	0	0	0	2	1	0	0	0	0	0	0	0	0	0	0	0	0	0	1	1	34
OTU_1433	0	0	0	0	0	0	0	0	0	0	0	0	0	0	0	0	0	0	0	0	0	0	0	0	0	1	0	0	0	0	0	0	0	0	1	0	1	0	0	0	0	0	1	0	1	1	4	0	2
OTU_1434	109	71	22	11	16	16	115	41	73	81	180	44	53	19	23	18	53	43	47	14	49	29	33	27	157	187	249	146	90	42	102	73	104	51	68	63	128	137	137	65	79	60	113	61	60	37	104	136	186
OTU_1435	0	0	0	0	0	0	0	0	0	1	1	0	2	0	1	0	1	0	1	0	1	0	1	0	1	0	1	2	1	1	2	1	2	1	2	0	1	1	3	0	1	1	0	1	3	0	1	3	0
OTU_1436	0	0	1	0	0	0	1	0	0	0	0	0	1	0	0	0	0	0	0	0	0	0	0	0	0	0	0	0	1	0	0	0	0	0	0	0	0	0	1	0	0	0	0	0	0	0	0	0	4
OTU_1437	4	1	1	0	0	0	0	0	3	0	0	0	0	0	0	0	2	1	1	0	0	0	0	0	0	2	3	5	1	1	3	1	2	1	1	1	3	2	3	2	0	1	0	0	0	1	0	0	0
OTU_1438	2	0	0	0	0	0	0	0	5	0	3	0	3	0	0	1	1	1	0	0	0	0	1	0	2	0	5	2	0	0	0	0	5	0	1	1	0	0	2	0	3	0	5	1	0	0	0	5	2
OTU_1439	1	0	0	0	0	0	0	0	2	0	0	0	0	0	0	0	0	0	0	0	0	0	0	0	0	0	0	0	0	0	0	0	1	0	1	0	1	0	1	0	0	0	0	0	0	0	0	0	2
OTU_144	0	0	0	0	0	1	2	0	28	2	1	0	2	0	10	4	1	0	1	0	0	0	6	6	0	0	0	0	0	0	1	0	0	0	25	23	1	1	4	1	0	0	0	0	0	2	0	0	0
OTU_1440	0	0	0	0	0	0	1	0	2	0	0	0	0	0	0	0	0	0	1	0	0	0	0	0	1	0	1	0	1	0	0	0	2	0	5	0	2	1	2	0	0	0	0	0	0	1	10	0	1
OTU_1441	3	7	0	0	2	0	0	0	9	26	8	0	1	0	2	2	2	0	1	0	0	1	5	1	24	2	18	8	4	2	1	2	4	1	1	7	1	1	2	3	2	3	35	2	0	3	6	5	22
OTU_1442	0	1	0	0	0	0	0	1	0	0	0	0	0	0	0	0	0	1	0	0	0	0	0	0	0	1	0	0	0	1	0	0	0	0	0	0	0	0	0	0	1	0	0	0	0	1	3	0	3
[truncated: 8,220 more rows]
[truncated: 54 more columns]

## Sheet: OTUs table and taxonomy 18S
OTUs table and taxonomy 18S.
[truncated: 3,384 more rows]
[truncated: 56 more columns]
